# Supplementary material for: Functional RNAi Screening Identifies G2/M and Kinetochore Components as Modulators of TNFα/NF-κB Prosurvival Signaling in Head and Neck Squamous Cell Carcinoma
Source: Cancer Res Commun. 2024 Nov 7;4(11):2903–18. doi: 10.1158/2767-9764.CRC-24-0274 (PMC11541648; doi:10.1158/2767-9764.CRC-24-0274)
Supplement: Table S1 [file crc-24-0274_table_s1_suppst1.xlsx]

## Sheet: S1A - Kinomes 1 & 2
											# "Active" siRNA (3) meet standard deviation, 1.55D								RSA analysis
											Symbol	Gene ID	NF-𝜅B activity		Viability				Symbol	Gene_ID	LogP Kin-1	LogP Kin-2
	Vendor ID	Symbol	Gene ID	Sequence	Kin-1 Ratio (%siNeg)	Kin-2 Ratio (%siNeg)	Kin-1 Green (%siNeg)	Kin-2 Green (%siNeg)					<1.5SD-Kin1	<1.5SD-Kin2	<1.5SD-Kin1 "Tox" Filtered	<1.5SD-Kin2 "Tox" Filtered
	s16188	IKBKG	8517	GAUUGUGAUGGAGACCGUUtt	19.4428	21.7065	119.113	126.993			BUB1B	701	3	3	3	3			IKBKG	8517	-8.19531	-8.19531
	s16186	IKBKG	8517	AAACAGGAGGUGAUCGAUAtt	21.3111	26.9868	122.508	108.717			CALM2	805	3	1	2	1			CHEK1	1111	-4.77643	-5.78034
	s18403	CDC42BPB	9578	GGCUGAUCCUUUGCUAUGAtt	26.5705	41.2166	119.493	138.512			CHEK1	1111	3	3	0	0			PLK1	5347	-4.34836	-4.95737
	s16653	RIPK1	8737	GCAAAGACCUUACGAGAAUtt	28.8276	37.618	126.81	146.726			CHUK	1147	3	3	3	3			WEE1	7465	-4.06807	-2.27592
	s16187	IKBKG	8517	GGAUCGAGGACAUGAGGAAtt	28.8323	35.4031	132.739	111.524			IKBKG	8517	3	3	3	3			CHUK	1147	-4.0132	-3.58249
	s20125	BCKDK	10295	ACAAUGAUGUCGAUCUGAUtt	30.841	49.3632	90.9845	98.9447			PLK1	5347	3	3	0	0			BUB1B	701	-3.89759	-3.61177
	s11106	PRKCG	5582	ACAAGUUACUGAACCAGGAtt	31.0702	36.0039	90.6461	116.647			TPR	7175	3	1	3	1			TTK	7272	-3.56333	-3.99983
	s102	PRKAA1	5562	CGGGAUCAGUUAGCAACUAtt	33.908	48.9501	89.3622	100.248			TTK	7272	3	3	2	3			CALM2	805	-3.50748	-2.37086
	s2345	CALM2	805	CAAAGAAGCUUUUUCACUAtt	34.8675	32.0839	114.053	179.547			WEE1	7465	3	1	0	0			TPR	7175	-3.32103	-2.56843
	s120	TTK	7272	GGUUGUGCCUGGAUCUAAAtt	38.103	34.7207	65.8166	84.1926			AURKA	6790	2	2	0	0			CDC7	8317	-2.5617	-2.31983
	s14141	TIE1	7075	GAACCGAGGUUACUUGUAUtt	41.2108	57.8709	84.9346	87.1314			BCKDK	10295	2	1	2	1			IP6K3	117283	-2.49519	-0.752429
	s224457	CAMK1G	57172	GAAGAGAACUCUAAGAUCAtt	41.9228	53.8579	93.1642	85.3814			CCRK	23552	2	2	2	0			CDC42BPB	9578	-2.37086	-1.94592
	s13571	STK4	6789	CAGUGAUAGGAACACCAUUtt	42.0028	64.5394	127.077	79.8645			CDC7	8317	2	2	2	2			MAP3K13	9175	-2.36379	-0.81851
	s10705	PLXNB3	5365	GGAAGAGACUCAACACCUUtt	42.0723	62.3674	89.5856	102.687			CDK8	1024	2	2	2	2			PIK3R3	8503	-2.28067	-1.81573
	s11113	PKN1	5585	GGACAGUAAGACCAAGAUUtt	42.6333	60.5151	94.1256	97.3969			CLK1	1195	2	1	1	0			RIPK1	8737	-2.24613	-2.00371
	s10453	PHKG2	5261	GCACUGUCAAAGACCUGAUtt	42.9748	53.4026	71.4741	76.6974			CSNK1A1	1452	2	2	2	2			CDK8	1024	-2.18698	-1.75758
	s224075	MVK	4598	GGCUGCUCAAGUUCCCAGAtt	42.9886	59.9666	100.367	85.9338			GSK3B	2932	2	1	2	1			PAK6	56924	-2.18154	-2.39304
	s3077	CHUK	1147	GAAGGAUCCAAAGUGUAUAtt	43.3668	44.5247	126.88	148.78			IKBKB	3551	2	1	2	1			CDC2	983	-2.10062	-2.74367
	s10543	PI4KB	5298	GCACUGUGCCCAACUAUGAtt	43.6904	48.0529	118.943	105.442			KSR2	283455	2	2	2	2			BCKDK	10295	-2.07045	-1.64654
	s34052	TSKS	60385	GGAAGAUGCUGAAAUCAAAtt	44.2623	56.3008	78.5739	89.0927			MAP3K10	4294	2	1	2	1			CDC42SE2	56990	-2.04607	-1.94888
	s14546	TYRO3	7301	CAAGCGACAUUGAAGAGUUtt	45.258	52.1344	111.118	94.7456			PAK6	56924	2	2	2	1			PRKCG	5582	-2.00371	-2.07045
	s7405	ILK	3611	CGACCCAAAUUUGACAUGAtt	45.2656	60.9513	74.3162	83.6137			PIK3R3	8503	2	2	2	2			UCK1	83549	-1.99087	-1.23786
	s44316	NEK7	140609	CCAGAAUGAUCAAGCAUUUtt	45.4233	51.881	51.2526	89.6452			PINK1	65018	2	1	2	1			STK4	6789	-1.98539	-1.68439
	s30825	PI4K2A	55361	CCAAAGAUAUCGGACCCUAtt	45.706	62.1059	62.3698	77.1166			PLK3	1263	2	1	1	0			AK8	158067	-1.98236	-0.959212
	s503	CHEK1	1111	GCAUGGUAUUGGAAUAACUtt	45.7144	47.4412	53.1872	51.899			PRKAA1	5562	2	1	1	1			GSG2	83903	-1.96552	-1.39425
	s11484	PTK2	5747	CGAUAUAUGGAAGAUAGUAtt	46.1334	58.4006	105.066	73.4945			STK4	6789	2	2	2	2			AURKA	6790	-1.96546	-2.21625
	s16153	PIK3R3	8503	GGAUGCUGCUGAGAACUAUtt	46.2944	47.8555	82.0603	81.8354			TSKS	60385	2	1	2	1			CCRK	23552	-1.95164	-2.19361
	s20136	PAK4	10298	ACUAAGAGGUGAACAUGUAtt	46.442	63.9503	65.4426	75.1309			AAK1	22848	1	1	1	0			PRKAA1	5562	-1.94592	-1.67437
	s504	CHEK1	1111	GCAACAGUAUUUCGGUAUAtt	46.5913	48.9109	53.2896	56.9418			AATK	9625	1	0	1	0			PLK4	10733	-1.94065	-0.741361
	s15964	ULK1	8408	GCAUGGACUUCGAUGAGUUtt	46.7702	58.7349	106.644	78.2291			ACVR2B	93	1	0	1	0			PI4KB	5298	-1.88965	-1.77066
	s448	PLK1	5347	CCAUUAACGAGCUGCUUAAtt	47.1829	48.76	51.3591	51.9695			ACVRL1	94	1	1	1	1			GSK3B	2932	-1.87136	-1.20218
	s32407	PAK6	56924	GGACAGCUACGUGAAGAUUtt	47.3398	57.68	71.4192	75.9395			AGK	55750	1	1	1	1			MAPK3	5595	-1.83804	-1.45881
	s24334	SHPK	23729	GCACAGACUCCAGACCCUAtt	47.6861	69.3326	66.9642	71.0506			AK2	204	1	1	1	1			CSNK1A1	1452	-1.81547	-2.13202
	s223926	IKBKB	3551	GAAUGGAACGGUGAAGUUUtt	48.4139	53.8322	77.492	98.2799			AK5	26289	1	1	1	1			TIE1	7075	-1.80824	-1.2868
	s8808	MAP3K10	4294	GGCUUUGAGCAUAAGAUCAtt	48.7439	59.4115	127.135	136.697			AK8	158067	1	0	1	0			CLK1	1195	-1.7941	-1.97954
	s12121	RP2	6102	GCGAGAAGGUUGAUCCAAAtt	49.0768	57.308	65.8804	71.3256			AURKAIP1	54998	1	0	0	0			CAMKK1	84254	-1.78112	-0.707993
	s40786	MYLK3	91807	UGAACAUGCUGAACGAGAAtt	49.1828	61.4468	91.4703	90.1894			BUB1	699	1	1	1	1			CAMK1G	57172	-1.77066	-1.4721
	s11070	PRKACB	5567	CGAGUACCUCCAUUCACUAtt	49.4689	58.618	69.204	85.4665			C9orf96	169436	1	1	1	1			FGFR2	2263	-1.70584	-1.6787
	s10242	PDGFRB	5159	GGAACGUGCUCAUCUGUGAtt	49.5447	56.2497	79.886	100.283			CAMK1D	57118	1	1	1	0			PLXNB3	5365	-1.70412	-1.06105
	s28643	MST4	51765	GAAGAACUCGAGAAAAGUAtt	50.3446	61.0696	97.0685	104.634			CAMK1G	57172	1	1	1	1			EPHA7	2045	-1.68994	-1.29052
	s1211	AK2	204	GUCGAUCAGAUGAUAAUGAtt	50.3758	59.8029	109.262	91.2594			CAMK2A	815	1	1	1	1			CIB4	130106	-1.68318	-1.31569
	s14077	TGFBR2	7048	CCAGCAAUCCUGACUUGUUtt	50.4423	65.3871	94.1784	76.7358			CDC2	983	1	2	1	2			PKN1	5585	-1.67437	-1.15872
	s18142	SH3BP5	9467	UGACAGCUGUAGCAACUUUtt	50.9031	58.9817	94.8355	95.1523			CDC2L5	8621	1	1	0	0			KSR2	283455	-1.67051	-2.11615
	s21	WEE1	7465	CAUCUCGACUUAUUGGAAAtt	50.9388	51.2831	56.981	58.2983			CDC42BPA	8476	1	0	1	0			PLK3	1263	-1.66594	-1.53557
	s480	COASY	80347	AGAUACUCACGGACAUUAUtt	50.9392	66.9619	89.9	96.6971			CDC42BPB	9578	1	1	1	1			TSKS	60385	-1.65686	-1.37643
	s25382	AK5	26289	GGAGACUAAUGAACUUCAAtt	51.2448	70.4248	129.629	87.614			CDC42BPG	55561	1	1	1	1			MAPKAPK5	8550	-1.64991	-0.510193
	s11120	PRKD1	5587	CCUCAUUGUUUCGAAAUCAtt	51.3578	68.8047	101.537	102.844			CDC42SE2	56990	1	1	1	1			PHKG2	5261	-1.64654	-1.50948
	s18128	PICK1	9463	GGUGAGCACCGGCAACUAUtt	51.4625	63.4651	106.161	95.7558			CDK15	65061	1	1	0	0			FLJ25006	124923	-1.64119	-1.96552
	s10701	PLXNA2	5362	GGGAAGAUAUUUGUCAGCAtt	51.7068	66.7159	88.763	121.17			CDK19	23097	1	1	0	0			MVK	4598	-1.62042	-1.24053
	s15826	CDC7	8317	GGCUAUUUCUACGAAAGUUtt	51.8396	66.6045	90.6858	103.582			CDK3	1018	1	1	1	1			AURKAIP1	54998	-1.61961	-1.53473
	s28278	ZC3HC1	51530	CACUCGUCUGUGCAAAAUAtt	52.2964	70.1127	93.877	84.322			CDK5	1020	1	0	0	0			TNK1	8711	-1.59839	-1.92433
	s32284	SPHK2	56848	CGGCCUACUUCUGCAUCUAtt	52.3027	58.3586	111.429	99.3239			CHKA	1119	1	0	1	0			LIMK2	3985	-1.58791	-1.58166
	s16205	DGKZ	8525	CGACAAGUCUUCGACCUGAtt	52.3048	71.2182	66.8961	71.6511			CIB4	130106	1	1	1	1			STK32B	55351	-1.5672	-1.41969
	s987	ACVRL1	94	GGAUCAAGAAGACACUACAtt	52.6995	55.6418	114.765	122.663			COASY	80347	1	1	1	1			MAP3K10	4294	-1.56323	-1.19411
	s502	CHEK1	1111	GACACGAUUCUUUACCAAAtt	52.7164	54.4759	54.2326	56.3509			CSNK1A1L	122011	1	1	1	1			IKBKB	3551	-1.54075	-1.49038
	s3626	CSNK1A1	1452	GAAUUUGCGAUGUACUUAAtt	52.7378	66.1564	73.9169	81.5898			CSNK1D	1453	1	0	1	0			TYRO3	7301	-1.52948	-1.55046
	s6240	GSK3B	2932	CGAGAGCUCCAGAUCAUGAtt	53.4778	70.0901	110.1	107.286			CSNK1E	1454	1	0	1	0			ILK	3611	-1.50948	-1.15033
	s33717	MARK4	57787	GCAGAACUCUAACCGCUGUtt	53.769	68.6652	99.8358	99.437			CSNK1G2	1455	1	0	1	0			PINK1	65018	-1.50136	-1.50884
	s28864	RIPK4	54101	CCGAUGUCAUUGACCUGUUtt	53.9056	68.3425	76.8952	89.9165			DCLK1	9201	1	1	1	1			NEK7	140609	-1.49038	-1.57253
	s261	BUB1B	701	GCACACUAGCUGAACUAAAtt	54.0016	61.5708	99.8826	87.8628			DGKQ	1609	1	0	1	0			ALPK2	115701	-1.4817	-0.826975
	s19302	OXSR1	9943	CGAGUGAAAGAAUCAAUAUtt	54.035	51.023	118.346	97.4516			DGKZ	8525	1	1	0	0			TSSK6	83983	-1.47594	-0.777531
	s195	AURKA	6790	GCGCAUUCCUUUGCAAGCAtt	54.1438	57.6552	67.7272	59.5519			DYRK3	8444	1	1	1	1			PTK6	5753	-1.47402	-0.989194
	s3246	PLK3	1263	GGCUUUGGGUAUCAACUGUtt	54.1895	52.2272	54.7528	60.5975			DYRK4	8798	1	1	1	1			STK17B	9262	-1.47211	-1.3624
	s35180	CDK15	65061	GAGUCCCAUUUACAGCUAUtt	54.3011	57.1588	66.1069	65.0835			EPHB4	2050	1	1	1	1			PI4K2A	55361	-1.4721	-1.08162
	s15828	CDC7	8317	GCAUUGUUUUGAUGAGUAUtt	54.4765	65.2064	109.006	84.0738			ERBB3	2065	1	1	1	1			MAPK13	5603	-1.45315	-0.978687
	s42818	FLJ25006	124923	ACAGAUCAACCAUCCCUUUtt	54.5804	81.2392	83.7927	81.4455			FGFR4	2264	1	0	1	0			FGFRL1	53834	-1.44939	-0.874401
	s24075	CCRK	23552	GAACGAUAUUGAACAGCUUtt	54.5926	66.436	70.5072	70.7052			FLJ25006	124923	1	1	1	1			WNK2	65268	-1.44564	-1.49765
	s449	PLK1	5347	CAACCAAAGUCGAAUAUGAtt	54.8358	57.7155	53.7281	53.7144			FLT3	2322	1	1	1	1			PTK2	5747	-1.43775	-1.24305
	s16024	DYRK3	8444	CGGAUUUUGGAGCAUCUUAtt	54.8752	62.0418	126.695	84.732			FLT4	2324	1	1	0	0			TLK1	9874	-1.43704	-0.780378
	s30683	PI4K2B	55300	GAUUGACCGUGCAAAAUCAtt	54.9727	76.4964	69.7638	82.4639			FRAP1	2475	1	0	1	0			PMVK	10654	-1.42005	-1.47573
	s11112	PRKCI	5584	GUAAUUCCAUAUAAUCCUUtt	55.2408	56.0519	73.0334	115.173			GRK1	6011	1	0	1	0			MRC2	9902	-1.4167	-0.755173
	s16399	CDC2L5	8621	CAGAUUGUCUAGAUCCAGAtt	55.2862	69.191	67.0071	68.775			GRK6	2870	1	0	1	0			PLXNA4	91584	-1.40873	-0.633641
	s5296	FLT4	2324	GCUUCACCAUCGAAUCCAAtt	55.3074	65.992	61.0092	72.5846			GRK7	131890	1	1	1	0			PIK3C2B	5287	-1.40672	-0.788992
	s35286	STK33	65975	GCAAUUUCCUGCAACCAGUtt	55.5899	70.3413	122.504	112.354			GSG2	83903	1	0	0	0			PAK4	10298	-1.40598	-1.03515
	s224387	RIOK2	55781	CAAUCAAGCUUUAGAAGAAtt	55.5942	63.8994	59.1837	67.3307			HK2	3099	1	1	1	1			CSNK1D	1453	-1.40509	-0.710121
	s450	PLK1	5347	GCAAUUACAUGAGCGAGCAtt	55.6	59.9189	52.4484	59.8984			ICK	22858	1	0	1	0			STK39	27347	-1.40147	-0.969562
	s26279	TRIB2	28951	CCAGAGAUCUUGAACACCAtt	55.6291	65.6455	93.633	75.9281			ILK	3611	1	1	1	1			TLK2	11011	-1.37815	-0.0850129
	s17140	RPS6KA4	8986	UCAUUUACCGAGACCUGAAtt	55.7498	66.5634	64.2334	68.9036			IP6K1	9807	1	1	1	1			ULK1	8408	-1.37643	-1.213
	s14354	TPR	7175	GAAGUUCAUACUAAGCGUAtt	55.9853	61.3778	137.315	139.164			IP6K2	51447	1	1	1	1			CSNK2A1	1457	-1.36753	-1.10496
	s22	WEE1	7465	CAAUUACGAAUAGAAUUGAtt	56.1139	81.6149	68.811	87.2326			IQCH	64799	1	0	0	0			SMG1	23049	-1.36577	-1.68994
	s260	BUB1B	701	CCCUAUGAUUGUAACAAGAtt	56.1766	61.4421	97.741	75.3889			ITK	3702	1	1	1	1			CDK15	65061	-1.36489	-1.34882
	s11058	PRKAA2	5563	GAUUCGCAGUUUAGAUGUUtt	56.1801	70.9369	82.7033	88.8751			JAK1	3716	1	1	1	1			PDXK	8566	-1.35875	-0.589237
	s21084	PLK4	10733	GGACUUGGUCUUACAACUAtt	56.2736	78.132	78.7253	96.9537			LATS2	26524	1	0	1	0			CSNK1G2	1455	-1.357	-1.25608
	s773	PRKDC	5591	GCGUUGGAGUGCUACAACAtt	56.2905	74.4742	70.8257	74.6436			LIMK2	3985	1	0	0	0			SHPK	23729	-1.33566	-0.950222
	s35283	WNK2	65268	GGAGUAUGCUAGGCUAUGAtt	56.4178	73.9735	103.199	109.659			LMTK2	22853	1	1	1	1			DCLK3	85443	-1.33415	-0.678639
	s17585	DCLK1	9201	GAUCGACUGCUAGAGAGUAtt	56.554	72.1279	100.878	109.461			LMTK3	114783	1	0	1	0			WNK4	65266	-1.32516	-2.92273
	s2825	CDK5	1020	GCAAUGAUGUCGAUGACCAtt	56.6235	103.706	55.2936	84.4482			MAGI2	9863	1	1	1	1			FRAP1	2475	-1.31923	-1.45315
	s43646	GRK7	131890	GAUCCUAAUGGAAAAGGUAtt	57.2302	58.2657	72.4102	69.6919			MAK	4117	1	1	1	1			IRAK3	11213	-1.31738	-0.522117
	s48272	MAPK15	225689	AGAACAUUCCGGGAAAUCAtt	57.594	85.9663	107.531	100.284			MAP2K4	6416	1	1	1	1			AK7	122481	-1.3022	-0.386646
	s16152	PIK3R3	8503	GAUCCGAGAUCAACACCUUtt	57.6612	72.8325	85.1876	98.358			MAP3K13	9175	1	1	0	1			RP2	6102	-1.29849	-1.38392
	s11138	MAPK1	5594	CAACCAUCGAGCAAAUGAAtt	57.7541	70.7669	68.4535	76.8271			MAP3K7	6885	1	1	1	1			RPS6KA4	8986	-1.29592	-1.91893
	s3076	CHUK	1147	GGACUAAAAGAAGACUAUAtt	57.8087	58.369	122.918	122.356			MAP4K4	9448	1	0	1	0			MYLK3	91807	-1.2868	-1.11075
	s44812	TTBK2	146057	GCAUCUUUCUAGACCAUAUtt	57.9287	67.9652	79.3936	93.258			MAPK1	5594	1	1	0	1			PRKACB	5567	-1.27542	-1.22277
	s23	WEE1	7465	GUGUCGUCGUAGAAAGAGAtt	57.9468	77.3954	69.9744	78.8222			MAPK14	1432	1	0	0	0			DYRK4	8798	-1.274	-1.28058
	s16766	DYRK4	8798	GGACAGAGCAAAAACUUCUtt	58.1348	66.816	93.3556	109.579			MAPK15	225689	1	0	1	0			SH3BP4	23677	-1.27073	-0.638565
	s7646	JAK1	3716	CCAUCACCGUUGAUGACAAtt	58.1358	64.615	76.5588	101.42			MARK4	57787	1	1	1	1			MAPK14	1432	-1.26746	-0.636656
	s224205	IP6K2	51447	GAGAUGCGCAAAUUCACUCtt	58.1389	67.1264	118.689	103.321			MKNK1	8569	1	0	0	0			PDGFRB	5159	-1.26435	-1.39095
	s3078	CHUK	1147	GCCUAGAGCUAAGUACCAAtt	58.1842	70.8946	79.7347	82.7351			MPP2	4355	1	0	1	0			NEK2	4751	-1.25608	-1.47211
	s194658	NME3	4832	GCGCUUGGAGCAUCCCUUUtt	58.2105	80.1702	77.4376	93.6904			MPP4	58538	1	0	1	0			MST4	51765	-1.25356	-1.14211
	s17709	STK17B	9262	CAGAAAUCCUGAACUAUGAtt	58.3015	56.8851	77.7461	85.437			MST1R	4486	1	1	1	1			MPP2	4355	-1.24859	-0.846196
	s32406	PAK6	56924	GGCUAUUCCGAAGCAUGUUtt	58.9827	65.886	77.586	60.7117			MST4	51765	1	1	1	1			ITK	3702	-1.24319	-0.915376
	s49244	KSR2	283455	CGAAAACUGAUACACUUGAtt	59.0919	62.9694	117.729	108.096			MVK	4598	1	1	1	1			AK2	204	-1.24305	-1.18497
	s8996	MST1R	4486	GGCCCAGAAUCGAAUCCAAtt	59.2084	70.0846	73.2411	73.2778			MYLK3	91807	1	1	1	1			BRSK1	84446	-1.23999	-0.596045
	s16595	TNK1	8711	CGCCCACCUUUAUCCUCUAtt	59.266	78.6205	78.9055	83.6759			NEK2	4751	1	1	1	1			ERBB2	2064	-1.23839	-1.13854
	s2130	BUB1	699	GAGUCAAAUAUGGAACGAAtt	59.3919	74.8051	104.055	120.752			NEK7	140609	1	1	0	1			PDK4	5166	-1.23361	-0.987827
	s10262	PDK4	5166	GGGCAACAGUUGAACACCAtt	59.4568	65.6416	87.8362	77.7477			NEK9	91754	1	0	0	0			TGFBR2	7048	-1.23279	-0.999149
	s259	BUB1B	701	GGAUUACUGCAUUAAACGAtt	59.4568	70.7591	102.661	87.7804			NME3	4832	1	0	1	0			MAPK8	5599	-1.22885	-0.884097
	s38322	GSG2	83903	CCAGGACCUGACUCCUUUAtt	59.9091	77.805	63.0094	80.8442			OXSR1	9943	1	1	1	1			DGKQ	1609	-1.22466	-1.55126
	s32016	TEX14	56155	CGAGUUAUUGAGUAUCAUAtt	60.234	74.8488	74.8884	78.1447			PACSIN1	29993	1	0	0	0			PACSIN2	11252	-1.2241	-1.05131
	s10574	PKM2	5315	GAUUAAGUCUGGAAUGAAUtt	60.4095	79.9514	87.7211	88.32			PAK4	10298	1	1	0	1			SH3BP5	9467	-1.22277	-1.20345
	s3162	CLK1	1195	CAUUUCGACUGGAUCAUAUtt	60.4143	64.2627	54.8536	58.5026			PANK2	80025	1	0	1	0			ALK	238	-1.20373	-0.504933
	s224602	MAP2K4	6416	GGUUUACUCUGAAUCCCAAtt	60.4449	75.1839	108.896	106.874			PCTK1	5127	1	0	1	0			COASY	80347	-1.20345	-0.902644
	s19124	TLK1	9874	GCGACUAUUUUGAAUACCAtt	60.6041	80.4978	62.4368	73.6522			PDGFRB	5159	1	1	1	1			CDC42BPG	55561	-1.20063	-1.06522
	s224757	TTK	7272	GCAGAAAUAGGUUACCGGAtt	60.8133	64.2668	144.18	121.877			PDK3	5165	1	0	1	0			EPHB2	2048	-1.19908	-1.27894
	s23094	PLXND1	23129	CGAGUACCGGGUCAAGAUAtt	60.8679	80.8544	104.459	103.415			PDK4	5166	1	1	1	1			MAST2	23139	-1.19444	-0.529509
	s24210	TSSK2	23617	GGACGGAUCUACAUCAUCAtt	60.9206	65.4896	69.9525	84.4578			PDXK	8566	1	0	0	0			AK5	26289	-1.19411	-0.769953
	s10513	PIK3C2B	5287	CGGAAAACCUGCAAUCCUAtt	61.4461	74.5284	78.812	88.5819			PGK1	5230	1	1	1	1			NUAK2	81788	-1.18981	-0.940023
	s30983	CDC42BPG	55561	GCAAGAUCAUGAACCACGAtt	61.7146	70.6141	78.5658	76.8811			PHKG2	5261	1	1	1	1			PRKD1	5587	-1.18497	-0.993873
	s38366	TSSK6	83983	CGGACUUCGUCAACAAGUUtt	61.7412	74.8939	67.0764	73.03			PI4K2A	55361	1	1	0	1			PICK1	9463	-1.17604	-1.04789
	s22493	AAK1	22848	CGUGAGUAGCGGUGAUGUAtt	61.8047	74.6062	132.407	69.7498			PI4K2B	55300	1	0	0	0			FUK	197258	-1.17452	-1.23839
	s374	PGK1	5230	GCCUGACAAGUACUCCUUAtt	61.8795	72.9717	82.2319	76.8048			PI4KB	5298	1	1	1	1			PLXNA2	5362	-1.16729	-0.916415
	s17712	STK17A	9263	GGUCAUUAAUUUACAUGAAtt	61.8837	66.9866	92.8561	84.2407			PICK1	9463	1	1	1	1			NME3	4832	-1.16426	-1.22466
	s19	RAGE	5891	CACUAAUAUGUGAACUUAUtt	61.9554	74.1726	72.9454	75.5179			PIK3AP1	118788	1	0	0	0			PI4K2B	55300	-1.16392	-1.82045
	s223562	SMG1	23049	GGAAUUAGGUCUAACAGCAtt	61.9764	70.205	75.523	84.2374			PIK3C2B	5287	1	1	1	1			GRIP2	80852	-1.15341	-0.225189
	s19098	MAGI2	9863	GAGGAAUUGUUGAUAAAGAtt	62.0616	75.8295	90.1148	83.104			PIK3CD	5293	1	0	1	0			ZC3HC1	51530	-1.15033	-0.924078
	s13414	SRC	6714	GCCUCUCAGUGUCUGACUUtt	62.0792	81.3777	62.9356	80.8041			PKM2	5315	1	0	1	0			TSSK4	283629	-1.14278	-1.09634
	s13572	STK4	6789	GGAAAUUGGAUACAACUGUtt	62.0988	74.4268	78.226	91.4862			PKN1	5585	1	1	1	1			SPHK2	56848	-1.14211	-1.26435
	s16319	MKNK1	8569	GCCCUUGACUUCCUGCAUAtt	62.1969	80.44	65.4197	109.094			PLK4	10733	1	0	1	0			LATS2	26524	-1.14043	-0.658149
	s31413	AGK	55750	GCAUUGAACCUGACACCAUtt	62.3378	58.5682	83.0276	88.585			PLXNA2	5362	1	1	1	1			TGFBR1	7046	-1.14002	-0.932426
	s197	AURKA	6790	GGAUCAGCUGGAGAGCUUAtt	62.411	67.2482	56.0401	58.8618			PLXNB1	5364	1	0	1	0			DGKZ	8525	-1.13404	-0.733262
	s33942	MPP4	58538	GCUAUAUGCUGGAGACAAAtt	62.4594	76.2605	74.4675	69.9154			PLXNB3	5365	1	1	1	1			ACVRL1	94	-1.12613	-1.42157
	s2344	CALM2	805	GCACAAUUGACUUCCCUGAtt	62.5701	89.092	61.7808	91.6956			PLXND1	23129	1	0	1	0			RPS6KA2	6196	-1.12419	-1.10157
	s42243	PIK3AP1	118788	CAGAGACCCUUGAUAAACUtt	62.7163	82.8591	55.6033	71.1521			PMVK	10654	1	1	1	1			DCK	1633	-1.11961	-0.793107
	s12278	RPS6KA2	6196	GAGUAUGCCGUGAAGAUCAtt	62.7281	67.6906	95.2942	111.385			PNCK	139728	1	1	0	1			IRAK1	3654	-1.11654	-2.36379
	s223349	CSNK1E	1454	GAGAGCAAGUUCUACAAGAtt	62.7682	77.2428	82.4337	90.2039			PNKP	11284	1	1	1	1			PNKP	11284	-1.11074	-1.42705
	s41589	LMTK3	114783	GGACUACUGGUAUGACAUUtt	62.7763	76.5647	80.3641	99.4891			PRKAA2	5563	1	1	1	1			INSRR	3645	-1.10785	-1.04442
	s22286	PNKP	11284	GGAGGAUCUUGUACCCAGAtt	62.7889	79.2343	85.0623	95.6569			PRKACB	5567	1	1	0	1			TEC	7006	-1.1038	-0.715154
	s224756	TTK	7272	CUAUAUGACUUACGGGAAAtt	62.7989	67.686	94.9528	99.3132			PRKACG	5568	1	1	1	1			TESK2	10420	-1.10208	-0.426295
	s14353	TPR	7175	GAGUCUGCGUUAUCGACAAtt	62.8857	79.2434	107.018	101.104			PRKCD	5580	1	0	0	0			CDK11B	984	-1.09921	-0.475063
	s101	PRKAA1	5562	GAGUCUACAGUUAUACCAAtt	62.895	78.6262	60.6649	63.8202			PRKCG	5582	1	1	1	1			CKM	1158	-1.09634	-0.436799
	s16337	STK16	8576	AUAUAUUGCUUGGAGAUGAtt	63.0603	76.1407	92.7996	86.2797			PRKCI	5584	1	1	1	1			MARK4	57787	-1.09593	-0.836351
	s10703	PLXNB1	5364	CAACUGCAUUCACUCCCAAtt	63.1862	83.5427	100.039	82.2059			PRKD1	5587	1	1	1	1			PBK	55872	-1.09492	-0.749697
	s11073	PRKACG	5568	AGCACAUACUGAACGAGAAtt	63.3031	72.5128	95.8128	105.219			PRKDC	5591	1	1	1	1			STK40	83931	-1.09348	-1.03755
	s2343	CALM2	805	AAAGGAAUUGGGAACUGUAtt	63.4713	78.6019	74.0592	73.4485			PRPF4B	8899	1	1	1	1			RIPK4	54101	-1.08871	-1.21466
	s37747	TSSK3	81629	GGGACCUACUCAAAAGUCAtt	63.4836	83.3988	86.9723	82.6118			PSKH1	5681	1	1	1	1			DGUOK	1716	-1.08178	-1.20145
	s17535	MAP3K13	9175	GAGUAAACCUCGAAACCGAtt	63.715	85.2269	68.878	101.058			PTK2	5747	1	1	1	1			OXSR1	9943	-1.07465	-1.62042
	s12027	GRK1	6011	CUAUGCGUUUGAAACCAAAtt	63.7207	80.9509	77.5207	103.749			RAGE	5891	1	1	1	1			PRKD2	25865	-1.07315	-1.12879
	s7615	ITK	3702	GAGUGGUACAAUAAGAGUAtt	63.808	66.9712	100.819	117.239			RIOK2	55781	1	1	0	0			CDK5	1020	-1.06887	-0.157222
	s34973	IQCH	64799	GAACUAUGCUAUACCAGAAtt	63.812	83.7111	65.771	72.7816			RIOK3	8780	1	0	1	0			STYK1	55359	-1.06382	-0.315497
	s3631	CSNK1G2	1455	GAAUCUCUAUACAAAUGAAtt	63.8829	83.178	79.218	75.7557			RIPK1	8737	1	1	1	1			PIK3CA	5290	-1.05829	-0.991834
	s24313	SH3BP4	23677	GCGGUAUGAUUGAUAAUCUtt	63.9367	74.1634	84.5992	75.0708			RIPK4	54101	1	1	1	1			TRIB2	28951	-1.052	-0.982283
	s2820	CDK3	1018	GAGCAUUGGUUGCAUCUUUtt	63.9738	73.141	100.684	128.791			RP2	6102	1	1	0	0			MAP4K1	11184	-1.05131	-0.577647
	s8193	LIMK2	3985	CGUUCUCUGUGAGAUCAUUtt	63.9906	76.7094	58.2839	74.86			RPS6KA2	6196	1	1	1	1			MAP3K9	4293	-1.04992	-0.80733
	s14533	TXK	7294	CCCUGUAAUUUAGCCUUAAtt	64.1787	70.8768	89.1039	80.2817			RPS6KA4	8986	1	2	0	0			MAGI1	9223	-1.04784	-0.531833
	s32544	CDC42SE2	56990	CCCACAAACUUUGUGCAUAtt	64.2119	74.8406	92.3717	76.4498			RPS6KA6	27330	1	0	1	0			MAP4K4	9448	-1.03209	-1.07101
	s33709	TRIB3	57761	CGGUUGGAGUUGGAUGACAtt	64.3421	77.9426	65.8265	80.7974			SCYL1	57410	1	1	1	1			ADPGK	83440	-1.02801	-0.153653
	s3629	CSNK1D	1453	CACGCACCUUGGAAUUGAAtt	64.4369	77.4479	78.9934	87.8609			SCYL3	57147	1	1	1	0			PRKACG	5568	-1.02538	-1.19386
	s13767	MAP3K7	6885	AGAUACCAAUGGAUCAGAUtt	64.4601	69.3377	107.94	91.6271			SGK2	10110	1	1	1	1			DYRK3	8444	-1.02279	-1.08871
	s3163	CLK1	1195	CUAUCUUGGGUUUACCGUAtt	64.4752	76.8568	80.7687	88.9569			SH3BP4	23677	1	1	1	1			LCK	3932	-1.01988	-0.729423
	s24076	CCRK	23552	GCCUUUGAGUUCAUGCUGUtt	64.6635	71.9738	76.0471	67.1553			SH3BP5	9467	1	1	1	1			TTBK1	84630	-1.01584	-1.59629
	s22337	STK38	11329	CCUUAUCGCUCAACAUGAAtt	64.6953	68.9714	96.6864	79.7861			SHPK	23729	1	1	0	0			KIT	3815	-1.01181	-1.41055
	s32780	SCYL3	57147	CAACAGACCUUGCACUCAAtt	64.8406	65.7687	70.2884	65.9552			SMG1	23049	1	1	1	1			PIK3AP1	118788	-1.01143	-0.857266
	s32715	CAMK1D	57118	GCUGUGAAGUGUAUCCCUAtt	65.6125	65.9616	71.1439	68.8542			SPHK2	56848	1	1	1	1			PRKCI	5584	-1.0108	-1.40598
	s25547	SRPK3	26576	GGCGCAAACGGAAACAGCAtt	65.6166	61.1722	96.2168	90.4771			SRC	6714	1	0	0	0			CDC2L5	8621	-1.00493	-0.810543
	s33014	SCYL1	57410	GAGUAUCAGCAGAAGAUCAtt	65.6362	67.9246	109.035	79.6884			SRPK3	26576	1	1	1	1			NRBP2	340371	-0.999787	-1.2368
	s14355	TPR	7175	CAAUAUGAAGGUCGAAUUAtt	65.6397	79.692	119.644	120.653			STK16	8576	1	0	1	0			FLT4	2324	-0.999149	-1.47978
	s10258	PDK3	5165	GACUUAUCCAUUAAGAUCAtt	65.7082	83.2507	100.684	94.3838			STK17A	9263	1	1	1	1			STK33	65975	-0.993448	-0.773176
	s2831	CDK8	1024	CAAAACUAGUAAUCCUUAUtt	65.8162	69.494	96.0879	110.649			STK17B	9262	1	1	1	1			LY6G5B	58496	-0.991948	-1.14987
	s44235	PNCK	139728	GGAUGACAUCUCAGAAUCAtt	65.8344	73.3526	64.3956	76.6185			STK25	10494	1	0	1	0			RIOK2	55781	-0.987827	-1.04147
	s28653	ZAK	51776	GGAUCACUCUAUGAUUACAtt	65.903	80.431	91.607	92.706			STK32B	55351	1	0	1	0			BRAF	673	-0.986559	-1.19598
	s6560	HK2	3099	GGAUGAAGGUAGAAAUGGAtt	66.0448	71.6509	81.538	80.8311			STK33	65975	1	1	1	1			FASTK	10922	-0.981306	-0.364366
	s42513	CSNK1A1L	122011	AGAUGAUCAGCAGAAUUGAtt	66.1132	70.4888	80.679	116.276			STK38	11329	1	1	1	1			BUB1	699	-0.979996	-0.766682
	s14956	YES1	7525	CCACGAAAGUAGCAAUCAAtt	66.1537	72.3149	71.8984	72.6851			STK40	83931	1	1	1	1			IP6K1	9807	-0.978612	-1.45458
	s223837	PACSIN1	29993	GCGGCAGUGUUAGCAGCUAtt	66.1573	94.4584	51.6563	101.362			TEX14	56155	1	1	1	1			MAPK12	6300	-0.976727	-1.11506
	s3624	CSNK1A1	1452	GAUGAUCAGUAGAAUUGAAtt	66.1848	68.5721	78.9692	96.5193			TGFBR2	7048	1	1	1	1			TWF2	11344	-0.976073	-1.28554
	s983	ACVR2B	93	CAUCAUCACAUGGAACGAAtt	66.2881	76.3112	130.5	102.9			TIE1	7075	1	1	1	1			GSK3A	2931	-0.969562	-0.426114
	s18494	AATK	9625	GGUGAAGAUUGGUGACUAUtt	66.2994	78.1284	82.0901	72.7902			TLK1	9874	1	0	0	0			MAPK1	5594	-0.964377	-2.01383
	s23030	CDK19	23097	GAUUCUUGAUGGUAUCCAUtt	66.352	65.7678	62.9245	62.564			TNK1	8711	1	1	1	1			CHEK2	11200	-0.959212	-0.157633
	s18096	MAP4K4	9448	CGGCUAGAAGAGCAACAAAtt	66.4621	78.9936	83.0644	86.6455			TRIB2	28951	1	1	1	1			FYN	2534	-0.955351	-0.757928
	s45949		157285	GGCACCUUCUAAAAAUGAAtt	66.4689	80.835	94.3627	95.7521			TRIB3	57761	1	0	0	0			AURKB	9212	-0.952652	-0.0599112
	s224897	TRRAP	8295	GAACAGGCGUGGUAUGCAAtt	66.4709	72.1827	51.5133	54.9953			TRRAP	8295	1	1	0	0			PRKAA2	5563	-0.950532	-0.739136
	s22507	LMTK2	22853	CAGUCUACCUGUUUGACCAtt	66.6001	71.6531	104.2	80.6737			TSSK2	23617	1	1	0	1			MAPK4	5596	-0.945402	-0.702332
	s6092	GRK6	2870	GCAUCUACUUCAACCGUUUtt	66.6147	77.7612	79.5039	95.6688			TSSK3	81629	1	0	1	0			MAP4K3	8491	-0.941293	-0.296731
	s49245	KSR2	283455	GCAUCCCACUACUACAAAUtt	66.6407	68.7441	75.4935	85.1235			TSSK6	83983	1	1	0	1			PRKDC	5591	-0.940483	-0.625276
	s3245	PLK3	1263	GCAUCAAGCAGGUUCACUAtt	66.6979	76.5546	97.3471	102.433			TTBK1	84630	1	0	1	0			DCLK1	9201	-0.930681	-0.707909
	s2832	CDK8	1024	CCCUUACCCAAAACGAGAAtt	66.7575	73.5085	109.506	117.156			TTBK2	146057	1	1	1	1			IGFN1	91156	-0.923618	-1.3104
	s34053	TSKS	60385	GCACCAACGUGUCACUGCUtt	66.8102	79.878	79.5309	77.1348			TXK	7294	1	1	1	1			GRK7	131890	-0.921114	-1.27542
	s18957	IP6K1	9807	GCAAUGCCCUCUAUCAAUAtt	66.8358	53.9824	103.235	82.0984			TYRO3	7301	1	1	1	1			MAPK15	225689	-0.916415	-0.222745
	s40772	NEK9	91754	GCUUAUCCAUUGGAACUGUtt	66.8723	77.5482	62.6339	69.022			UCK2	7371	1	0	0	0			DOK1	1796	-0.909897	-0.345724
	s11326	PSKH1	5681	GGUGAUGACUGCUUGAUGAtt	66.8811	70.5078	82.4259	87.546			ULK1	8408	1	1	1	1			KHK	3795	-0.90618	-1.61321
	s46029	AK8	158067	UGACCUAUGUCCAAAGCAAtt	66.9007	81.3957	77.885	76.3526			WNK2	65268	1	1	1	1			CDK2	1017	-0.903368	-1.06674
	s127	NEK2	4751	CAUCGUUCGUUACUAUGAUtt	67.0281	62.2558	82.0209	78.3652			YES1	7525	1	1	1	0			SRPK3	26576	-0.898283	-1.26497
	s25503	LATS2	26524	GGAAGAUCCUCUACCAGAAtt	67.048	83.4941	70.7014	97.0101			ZAK	51776	1	0	1	0			TTBK2	146057	-0.898157	-0.85992
	s4779	ERBB3	2065	UCGUCAUGUUGAACUAUAAtt	67.0866	66.7293	98.349	81.5534			ZC3HC1	51530	1	1	1	1			JAK1	3716	-0.884995	-1.0108
	s14669	UCK2	7371	AGCUUCUACCGUGUCCUUAtt	67.1189	87.6022	64.8421	79.2366				157285	1	0	1	0			TEX14	56155	-0.884097	-1.26221
	s10156	PCTK1	5127	ACAUCGUUACGCUACAUGAtt	67.1777	82.4472	74.7199	80.6315			ABL1	25	0	0	0	0			IP6K2	51447	-0.880704	-0.93644
	s224359	STK32B	55351	GAAGUCAACUUUGACCAUUtt	67.4009	88.4346	74.9657	81.0999			ABL2	27	0	1	0	1			RIPK3	11035	-0.873194	-0.282118
	s2358	CAMK2A	815	ACAUCGUCCGACUACAUGAtt	67.41	75.152	80.2169	84.9521			ACVR1	90	0	0	0	0			HIPK3	10114	-0.870135	-0.763471
	s465	CDC2	983	GAAUCUUUACAGGACUAUAtt	67.4189	71.3149	83.8488	87.6043			ACVR1B	91	0	1	0	0			NTRK3	4916	-0.868513	-1.07504
	s8470	MAK	4117	GGACGUACUUAUAAUCCUAtt	67.4313	74.1713	92.2605	103.169			ACVR1C	130399	0	0	0	0			NAGK	55577	-0.863578	-0.382451
	s16312	PDXK	8566	GGUUAUACGAGGGACAAGUtt	67.4638	84.4529	69.6791	84.6646			ACVR2A	92	0	0	0	0			MAPKAPK3	7867	-0.858862	-1.1038
	s602	FRAP1	2475	GCUCGUAGUUGGGAUAACAtt	67.4648	76.1406	84.4381	84.767			ADCK2	90956	0	0	0	0			MST1R	4486	-0.855892	-1.50304
	s5292	FLT3	2322	GGACUAUUACAAAUCAAGAtt	67.5493	72.7641	94.5075	80.3464			ADCK4	79934	0	0	0	0			TRIB1	10221	-0.849341	-0.526732
	s3587	MAPK14	1432	CUGCGGUUACUUAAACAUAtt	67.5779	95.5591	53.7219	77.5674			ADCK5	203054	0	1	0	0			PACSIN1	29993	-0.849287	-0.36722
	s39213	TTBK1	84630	CAAAGUUGAGAGGACCUUUtt	67.794	87.1232	72.0864	84.4065			ADK	132	0	0	0	0			BMPR1A	657	-0.843065	-0.945402
	s8943	MPP2	4355	CGGCCGAGUUUGUCCCUUAtt	67.8711	80.6175	72.0031	76.5877			ADPGK	83440	0	0	0	0			PLXND1	23129	-0.841022	-0.569977
	s244	EPHB4	2050	GCAGAGCAAUGGGAGAGAAtt	67.9176	69.9241	88.9904	89.8543			ADRBK1	156	0	0	0	0			AKAP7	9465	-0.839948	-0.596042
	s223211	CHKA	1119	CCAUCUCCAGUUGUAUUUUtt	67.9582	83.426	93.9224	127.568			ADRBK2	157	0	0	0	0			CAMKK2	10645	-0.836323	-0.349947
	s8810	MAP3K10	4294	GGUGCUUUCCCAAGACUGUtt	68.0005	82.5039	89.5663	91.1292			AK1	203	0	0	0	0			PLXNB1	5364	-0.832809	-0.940011
	s20568	STK25	10494	UCCUGUUCCUGAUUCCCAAtt	68.1167	81.1676	89.0888	100.964			AK3	50808	0	0	0	0			MAP3K1	4214	-0.83164	-0.230159
	s19673	SGK2	10110	CUCCACCCUUCAACCCAAAtt	68.2301	70.7417	111.948	108.462			AK3L1	205	0	0	0	0			NEK8	284086	-0.829305	-1.39605
	s224919	STK40	83931	GCUGCACACCGAGUACUCAtt	68.2885	73.3507	92.2372	100.229			AK7	122481	0	0	0	0			PKM2	5315	-0.828801	-0.430966
	s20942	PMVK	10654	CAGUGUGGAUACUAAUAAAtt	68.2934	77.2552	80.3091	91.5395			AKAP12	9590	0	0	0	0			CIB1	10519	-0.826975	-0.493503
	s10531	PIK3CD	5293	GCACUUCCGAGUGAAGUUUtt	68.3305	91.9177	101.148	94.0779			AKAP14	158798	0	0	0	0			MAP2K4	6416	-0.821394	-1.4268
	s16727	RIOK3	8780	CAACAGUUGUACUACUGAAtt	68.7712	80.1487	72.3571	78.83			AKAP7	9465	0	0	0	0			PCTK1	5127	-0.816538	-0.332793
	s22516	ICK	22858	CCCAAUAACUUAAAGACCUtt	68.7786	91.2533	73.1702	74.3076			AKAP8	10270	0	0	0	0			MERTK	10461	-0.810775	-0.316737
	s6239	GSK3B	2932	CUCAAGAACUGUCAAGUAAtt	68.8131	88.3907	75.2728	90.734			AKAP8L	26993	0	0	0	0			TSSK2	23617	-0.806992	-0.993448
	s46749	C9orf96	169436	CGACCAUGGAGCUACAUGAtt	68.8347	73.9662	87.0368	77.4196			AKT1	207	0	0	0	0			AATK	9625	-0.803593	-1.40342
	s11098	PRKCD	5580	GGAUUAAAGUGUGAAGACUtt	68.9006	79.4006	61.0562	69.7165			AKT2	208	0	0	0	0			HCK	3055	-0.80275	-0.444323
	s43475	CIB4	130106	AGUCGGAUCUGGACAAUGAtt	69.1017	70.4612	81.6552	87.2134			AKT3	10000	0	0	0	0			LYN	4067	-0.801608	-0.231878
	s5178	FGFR4	2264	ACACCUGCCUGGUAGAGAAtt	69.3039	86.416	110.152	97.9256			ALDH18A1	5832	0	0	0	0			HGS	9146	-0.796254	-0.256574
	s17018	PRPF4B	8899	GGAAAUAGGUCUAGUACUAtt	69.405	74.7903	95.8486	80.1864			ALK	238	0	0	0	0			SIK2	23235	-0.795911	-0.277613
	s35166	PINK1	65018	CCUCGUUAUGAAGAACUAUtt	69.5179	77.008	84.9114	72.3841			ALPK1	80216	0	0	0	0			AAK1	22848	-0.793107	-0.731585
	s16096	CDC42BPA	8476	CCGCAAUCAUAGAUCAUGAtt	69.5203	84.8761	83.815	94.5105			ALPK2	115701	0	0	0	0			PGK1	5230	-0.789712	-0.68162
	s35167	PINK1	65018	ACAGAGACCUGAAAUCCGAtt	69.6168	72.6055	89.6765	73.2222			ALPK3	57538	0	0	0	0			MPP6	51678	-0.787549	-0.275865
	s223927	IKBKB	3551	GACUGGAGCUGGUUACAGAtt	69.6722	77.7067	87.5818	94.7159			AMHR2	269	0	0	0	0			STK17A	9263	-0.786348	-0.893721
	s20127	BCKDK	10295	CGCUACUUCUUGGACAAGAtt	69.719	86.4034	72.949	88.8474			ANKK1	255239	0	0	0	0			MAPK6	5597	-0.783465	-1.274
	s36847	PANK2	80025	GAGCGACUUUGAUCACCAUtt	69.7363	80.7789	102.505	72.1242			ARAF	369	0	0	0	0			MAGI2	9863	-0.783238	-1.00162
	s223753	RPS6KA6	27330	GGUGGAAACUGGGACAAUAtt	69.8316	83.6664	89.2783	79.9183			ASB10	136371	0	0	0	0			RAGE	5891	-0.783012	-0.634081
	s3922	DGKQ	1609	AGAUCGUGCAGAUGAGUAAtt	69.9504	76.1832	107.055	110.093			ATM	472	0	0	0	0			PAK3	5063	-0.778953	-1.2705
	s29954	AURKAIP1	54998	CCACCGCAAUCCUACCAGUtt	69.9628	87.6416	64.8902	78.5771			ATMIN	23300	0	0	0	0			ITPK1	3705	-0.777847	-0.880452
	s9755	ROR1	4919	GUACUGCGAUGAAACUUCAtt	70.1174	74.8857	103.15	79.2838			ATR	545	0	0	0	0			PACSIN3	29763	-0.774487	-0.9711
	s26208	STK39	27347	GGUUCAAUGUUGGAUAUCAtt	70.2755	73.6468	87.2048	80.8776			AURKB	9212	0	0	0	0			SRC	6714	-0.773176	-0.553484
	s231	PRKD3	23683	GAACGAGUCUUUGUAGUAAtt	70.3169	74.5511	93.9927	84.5164			AURKC	6795	0	0	0	0			PLXNA3	55558	-0.772252	-0.0255447
	s36502	NEK11	79858	CCACGAACUUGAAUCAAUUtt	70.3911	73.2142	111.079	76.2261			AXL	558	0	0	0	0			CSNK1G1	53944	-0.770465	-0.671333
	s1996	BLK	640	UGAUGGAAGUUGUCACUUAtt	70.4127	72.8881	82.2485	82.5474			BLK	640	0	1	0	1			ADCK2	90956	-0.768907	-0.421336
	s17866	TAOK2	9344	GGGAGGACCUGAACAAGAAtt	70.425	76.6745	56.4764	59.0282			BMP2K	55589	0	0	0	0			MARK1	4139	-0.767794	-0.74573
	s224890	CAMK2G	818	GAAAGAUCCCUAUGGAAAAtt	70.4915	90.3976	86.2048	111.828			BMP2KL	347359	0	0	0	0			MKNK1	8569	-0.766756	-0.407433
	s21750	PIM2	11040	AGAACAUCCUGAUAGACCUtt	70.5037	87.509	90.9448	82.894			BMPR1A	657	0	1	0	1			MAP3K4	4216	-0.76626	-0.926129
	s40004	DCLK3	85443	CCACUGACACUGAAGAGCAtt	70.76	81.6953	72.6475	78.141			BMPR1B	658	0	0	0	0			CNKSR1	10256	-0.764864	-0.918844
	s37779	NUAK2	81788	CAACCACCCUCACAUCAUUtt	70.7763	87.4671	83.0753	78.4178			BMPR2	659	0	0	0	0			AGK	55750	-0.763586	-1.23279
	s14158	TK1	7083	GGGAAGCCGCCUAUACCAAtt	70.7793	84.4283	70.2371	69.7223			BMX	660	0	0	0	0			RPS6KL1	83694	-0.762243	-0.126235
	s19122	TLK1	9874	CCUCAUCUGUUCGACCGAAtt	70.8127	85.8042	101.436	83.7095			BRAF	673	0	0	0	0			MPP4	58538	-0.757325	-0.563543
	s17533	MAP3K13	9175	CGUGAACACUAUGAGCGGAtt	70.8772	74.2859	89.6687	115.898			BRSK1	84446	0	0	0	0			C21orf7	56911	-0.75341	-0.10542
	s17635	MAGI1	9223	GAGCAUGUAUGAAAACCGAtt	70.8992	84.1688	86.8417	81.2841			BRSK2	9024	0	0	0	0			RPS6KA5	9252	-0.752429	-1.14002
	s42820	FLJ25006	124923	CUACCAGAGUUUCCCAUUAtt	70.9265	69.2427	95.4897	111.7			BTK	695	0	0	0	0			TSSK3	81629	-0.751062	-0.298321
	s19188	MRC2	9902	CCUGCCCAAUGUGACCUUUtt	71.0021	71.4962	84.3433	75.7243			C21orf7	56911	0	0	0	0			DCLK2	166614	-0.749016	-0.667193
	s20944	PMVK	10654	CCAGGCUUCUUUUGCAGGAtt	71.0678	73.8574	82.268	101.315			C9orf95	54981	0	0	0	0			CSNK1E	1454	-0.745102	-0.547501
	s19190	MRC2	9902	GAUCUUCGGUGAAUCAGAAtt	71.0989	86.1834	84.2363	94.5257			CALM1	801	0	0	0	0			ERBB3	2065	-0.744265	-0.911772
	s42534	AK7	122481	GGACAUCAAUAUCGACGAUtt	71.2179	80.9523	69.9188	74.2421			CALM3	808	0	0	0	0			AKT1	207	-0.742914	-1.0396
	s28720	PANK1	53354	GUACUGCCUUGAUAACCCAtt	71.2779	78.6203	66.6137	81.2744			CAMK1	8536	0	0	0	0			LMTK3	114783	-0.742107	-0.556314
	s10511	PIK3C2B	5287	GCUCUGAUCCUACCCUUAAtt	71.2865	85.6621	101.263	85.9704			CAMK2B	816	0	0	0	0			PKLR	5313	-0.741566	-0.438434
	s225138	AKAP7	9465	AGUGCUAAGUUUAAAAUAAtt	71.3105	77.1543	63.3986	66.209			CAMK2D	817	0	0	0	0			TAOK2	9344	-0.74022	-1.32815
	s16279	MAPKAPK5	8550	GAAUGGUCGUGGAUUCACAtt	71.329	89.1868	62.6968	87.9056			CAMK2G	818	0	0	0	0			CAMKV	79012	-0.737007	-1.19135
	s49318	TSSK4	283629	GAAGGCCUCUGAUGACUAUtt	71.4335	91.3314	71.2031	86.0453			CAMK2N1	55450	0	0	0	0			TPD52L3	89882	-0.734864	-0.496569
	s34478	FN3K	64122	CAUCAAAACUUGGAGAGCAtt	71.5052	81.1925	88.0028	109.419			CAMK4	814	0	0	0	0			TK1	7083	-0.733532	-1.00913
	s1270	ALK	238	CUGUUUGAGAGAAACCCAAtt	71.528	77.948	89.1501	93.8236			CAMKK1	84254	0	0	0	0			GRK5	2869	-0.730875	-0.628025
	s12468	MAPK12	6300	GAAGUAUGAUGACUCCUUUtt	71.6342	81.3784	87.7525	75.4537			CAMKK2	10645	0	0	0	0			FN3K	64122	-0.728229	-0.730875
	s5787	GK2	2712	GGAAGAAAGCCGUAAUGAAtt	71.7517	85.8584	90.4447	100.5			CAMKV	79012	0	1	0	1			STK16	8576	-0.727478	-0.570926
	s37909	ADPGK	83440	GAAUGAACAGGAGCUGUUAtt	71.7605	88.4326	104.478	93.9803			CASK	8573	0	0	0	0			TNK2	10188	-0.726186	-0.689755
	s42156	IP6K3	117283	GCAGGUUUAUCAAACAGAUtt	71.8549	98.0973	68.5399	86.7422			CD2	914	0	0	0	0			CMPK1	51727	-0.725593	-0.131672
	s42155	IP6K3	117283	CUCUAUCAGUUCCUACAUAtt	71.8977	81.6328	77.5469	95.9802			CDK10	8558	0	0	0	0			MPP5	64398	-0.725109	-0.292475
	s31708	PBK	55872	GCACUAAUGAAGACCCUAAtt	71.9621	83.9519	99.2654	101.948			CDK11B	984	0	0	0	0			PCM1	5108	-0.721882	-0.487565
	s35277	WNK4	65266	ACAUCGUCCGCUUCUAUGAtt	71.9633	75.378	89.1823	83.73			CDK14	5218	0	0	0	0			PRKCSH	5589	-0.716523	-0.362422
	s35182	CDK15	65061	CCUGAAACCUCAGAACUUAtt	72.0007	83.982	69.7705	71.8922			CDK2	1017	0	0	0	0			MAP3K6	9064	-0.711186	-0.355419
	s5173	FGFR2	2263	GGAGUACUCCUAUGACAUUtt	72.0513	82.504	104.245	89.1922			CDK4	1019	0	0	0	0			GRK1	6011	-0.710642	-0.775606
	s26564	PACSIN3	29763	CAAUCAGCCGGAAAGAGAAtt	72.0751	80.6816	73.1895	71.1803			CDK6	1021	0	0	0	0			IQCH	64799	-0.705195	-0.330523
	s224988	DGKD	8527	GGUGUGAAGUUCCUCAGAAtt	72.0772	88.0584	67.3074	80.4692			CDK7	1022	0	0	0	0			ADRBK1	156	-0.701633	-0.546296
	s40181	TPD52L3	89882	GGCUGAAAUUGUAACCCUAtt	72.169	86.7752	76.5727	96.8124			CDK9	1025	0	0	0	0			YES1	7525	-0.699797	-1.09051
	s564	EGFR	1956	CCAUAAAUGCUACGAAUAUtt	72.1739	72.1882	95.2241	82.2226			CDKL1	8814	0	0	0	0			CDK3	1018	-0.697169	-0.679091
	s224108	NEK1	4750	GGACAGUAGUUUAACUGAUtt	72.2167	83.3201	79.3393	75.1751			CDKL2	8999	0	0	0	0			AXL	558	-0.696013	-0.308522
	s8514	MARK3	4140	CCAUUGUCCCAGACUCGAAtt	72.2185	82.0182	84.1407	83.063			CDKL3	51265	0	0	0	0			VRK1	7443	-0.692251	-0.471335
	s19429	AKT3	10000	GCUCAUUCAUAGGAUAUAAtt	72.3055	81.5209	67.6764	76.1921			CDKL4	344387	0	0	0	0			TXK	7294	-0.691913	-0.745102
	s22215	PACSIN2	11252	GGAGGUUCAGAAGCACCUAtt	72.309	88.8288	79.2342	103.613			CDKL5	6792	0	0	0	0			MARK3	4140	-0.689755	-0.356811
	s40003	DCLK3	85443	GAAUGACCGUGUGAGGAAAtt	72.3441	87.173	61.7725	82.5274			CERK	64781	0	0	0	0			GCKR	2646	-0.686911	-0.655913
	s5540	GALK1	2584	UGCUCAUCACCAACUCUAAtt	72.3524	74.9618	98.067	94.6929			CHEK2	11200	0	0	0	0			TRIB3	57761	-0.686731	-0.849341
	s30487	ETNK2	55224	GGCUCUACGUGCAAGUCAAtt	72.3626	66.6511	56.2927	56.3659			CIB1	10519	0	0	0	0			MAST3	23031	-0.683556	-0.900008
	s35276	WNK4	65266	AGAUGUACGAGGAAAAGUAtt	72.3634	67.3657	76.0383	94.0033			CIT	11113	0	0	0	0			MPP7	143098	-0.681693	-0.530436
	s464	CDC2	983	GGUUAUAUCUCAUCUUUGAtt	72.3648	78.2691	71.5925	82.3165			CKB	1152	0	0	0	0			MAP3K7	6885	-0.68162	-1.09492
	s604	FRAP1	2475	GGAGCCUUGUUGAUCCUUAtt	72.4167	78.2255	92.1163	92.7585			CKM	1158	0	0	0	0			FER	2241	-0.681093	-0.385766
	s50708	NRBP2	340371	GGAAUGGAAUCUACCCACUtt	72.4325	72.0635	81.3585	65.5043			CKMT1B	1159	0	0	0	0			MPP1	4354	-0.678572	-0.707431
	s194482	GUK1	2987	GGCCAUGAACCGCAUCUGUtt	72.4575	68.5288	90.8775	110.108			CKMT2	1160	0	0	0	0			CDKL3	51265	-0.677534	-0.491376
	s8807	MAP3K9	4293	CAAACGAGAUCCUAACCAAtt	72.5149	85.7349	89.5518	100.811			CLK2	1196	0	0	0	0			ULK3	25989	-0.675459	-0.921114
	s13972	TEC	7006	CAGUCUCCCUUUAUACCAAtt	72.5212	74.7636	63.6727	65.3552			CLK3	1198	0	0	0	0			STK38	11329	-0.674084	-0.821394
	s32545	CDC42SE2	56990	GGCGGAUUGACAGAAGUAUtt	72.5586	84.146	64.6626	74.3934			CLK4	57396	0	0	0	0			SCYL3	57147	-0.671606	-0.971418
	s38367	TSSK6	83983	GGGAAACUGUACAUCGUGAtt	72.5859	85.8294	71.9573	91.7618			CMPK1	51727	0	0	0	0			MFHAS1	9258	-0.670287	-0.267215
	s225048	STK19	8859	GGAGAUUCAUCAAGUACUUtt	72.5889	79.9617	98.9155	86.4914			CNKSR1	10256	0	0	0	0				79834	-0.670123	-0.674084
	s17138	RPS6KA4	8986	CCUCCAUUCUCUUUGACCAtt	72.6021	71.1021	96.4551	67.785			CNKSR3	154043	0	0	0	0			CAMK1D	57118	-0.669144	-0.960839
	s3096	CKM	1158	AGACUGACCUCAACCAUGAtt	72.6755	90.8802	65.1527	82.3734			COL4A3BP	10087	0	0	0	0			ICK	22858	-0.668915	-0.408207
	s37152	ITPKC	80271	GGAAGGACAUGUAUGAGAAtt	72.738	90.4359	112.415	102.895			CRIM1	51232	0	0	0	0			ADCK5	203054	-0.667193	-0.82508
	s16420	SKAP1	8631	GCAAGGAGUAUAACAUGUAtt	72.7398	66.1322	99.8107	93.3758			CRKRS	51755	0	0	0	0			MAP2K2	5605	-0.665135	-0.679612
	s35420	CAMKV	79012	CCAUAUUGGGAUGAUAUUUtt	72.7522	75.4322	81.8757	76.4399			CSF1R	1436	0	0	0	0			SCYL1	57410	-0.66427	-0.86399
	s224546	ROCK1	6093	CCUUCAAGCUCGAAUUACAtt	72.761	86.2122	78.4784	79.0384			CSK	1445	0	0	0	0			RPS6KA6	27330	-0.661718	-0.523199
	s4648	MARK2	2011	GCCUAGGAGUUAUCCUCUAtt	72.7743	76.1748	74.8887	75.5391			CSNK1G1	53944	0	0	0	0			CNKSR3	154043	-0.661028	-1.07363
	s224123	NME4	4833	GCCUUUAUGCAAGUUGUAAtt	72.8019	78.7834	122.702	83.4632			CSNK1G3	1456	0	0	0	0			PDK3	5165	-0.65946	-0.30298
	s17480	HGS	9146	CGUCUUUCCAGAAUUCAAAtt	72.8688	84.6727	106.431	97.8472			CSNK2A1	1457	0	1	0	1			CKB	1152	-0.658149	-0.564254
	s11166	MAPK13	5603	GCACAUCUACAAGGAGAUUtt	72.8956	84.5027	89.1569	87.8799			CSNK2A2	1459	0	0	0	0			PIM2	11040	-0.656963	-0.305372
	s43474	CIB4	130106	GAACAGUGAUGACAUGUCUtt	72.9212	87.6042	65.142	82.4411			DAK	26007	0	0	0	0			PNCK	139728	-0.654712	-0.669144
	s611	ERBB2	2064	GCUCAUCGCUCACAACCAAtt	72.9286	75.6569	122.63	114.614			DAPK1	1612	0	0	0	0			ZAK	51776	-0.652361	-0.643717
	s47461	ADCK5	203054	GGCCUUUGCUGAGCAGAUAtt	72.9817	68.9383	66.0091	64.9399			DAPK2	23604	0	0	0	0			CDK7	1022	-0.650817	-1.00645
	s2822	CDK4	1019	UGCUGACUUUUAACCCACAtt	73.0239	82.5354	80.959	90.8508			DAPK3	1613	0	0	0	0			HK2	3099	-0.650025	-0.721782
	s224073	MUSK	4593	GGCCUGGAAUGAACUGAAAtt	73.0681	77.0836	85.8687	68.8198			DCAKD	79877	0	0	0	0			MADD	8567	-0.648785	-0.343312
	s11142	MAPK3	5595	GACCUGAAUUGUAUCAUCAtt	73.0715	80.1037	60.8754	92.4034			DCK	1633	0	1	0	1			CSNK1A1L	122011	-0.647704	-0.763586
	s45840	CNKSR3	154043	GGUACUCGGUGGAAACCAAtt	73.1058	86.5699	77.4865	75.7629			DCLK2	166614	0	0	0	0			DSTYK	25778	-0.646755	-0.403311
	s8944	MPP2	4355	AGGUCAGGGUUACAGCUUUtt	73.3104	84.7595	113.354	96.5749			DCLK3	85443	0	0	0	0			STK36	27148	-0.641696	-0.60289
	s38002	UCK1	83549	AGCAGAUUCUGACGCAGUAtt	73.3374	80.0834	98.9195	86.0409			DDR1	780	0	0	0	0				79672	-0.640596	-1.07465
	s4731	EPHA7	2045	GAUGGGCAAUUUACAGUCAtt	73.3519	84.7636	88.3743	92.038			DDR2	4921	0	0	0	0			MLKL	197259	-0.639443	-1.25947
	s30893	ETNK1	55500	GCACCACAACUCUACUGUAtt	73.3756	77.4039	96.5308	85.8115			DGKA	1606	0	0	0	0			ACVR2B	93	-0.638565	-0.561722
	s54068	EIF2AK4	440275	GGAUCCCUUUUGCAAGAUAtt	73.3946	74.0219	62.1358	65.4703			DGKB	1607	0	0	0	0			MUSK	4593	-0.636656	-1.14278
	s11160	MAPK9	5601	GCGGAUCUCUGUAGACGAAtt	73.4587	79.7903	79.9476	82.1566			DGKD	8527	0	0	0	0			DYRK1A	1859	-0.63565	-0.366
	s4742	EPHB2	2048	AGAUGAUCCGCAAUCCCAAtt	73.4692	88.0107	89.5377	85.534			DGKE	8526	0	0	0	0			CDC42BPA	8476	-0.634645	-0.848103
	s42154	IP6K3	117283	UGACUUUGCUCAUACCACAtt	73.5215	86.1996	70.8405	75.438			DGKG	1608	0	0	0	0			CDK19	23097	-0.634081	-1.15491
	s872	ABL2	27	CCCUCAAACUCGCAACAAAtt	73.5324	74.2897	103.953	113.212			DGKH	160851	0	0	0	0			PSKH2	85481	-0.633708	-0.6157
	s3921	DGKQ	1609	GGAAGCUACUGAACCCUCAtt	73.5596	76.1851	75.3952	66.5753			DGKI	9162	0	0	0	0			CLK3	1198	-0.632567	-0.606886
	s2041	BMPR1B	658	GGACGAGAGCUUGAACAGAtt	73.564	81.2658	88.5057	80.2998			DGKK	139189	0	0	0	0				157285	-0.629651	-0.393056
	s24644	PRKD2	25865	CAGUGGGCGUGAUCAUGUAtt	73.5776	72.9553	96.1621	90.6116			DGUOK	1716	0	1	0	1			TRRAP	8295	-0.627457	-0.705195
	s8192	LIMK2	3985	GCUGCAAGGUGAUCAUUGAtt	73.6574	82.7126	81.1089	75.8996			DMPK	1760	0	0	0	0			LMTK2	22853	-0.625276	-1.24801
	s47518	NRK	203447	GGAGUUCGCAAAAUCGUCAtt	73.6933	84.476	116.814	73.5057			DNAJC6	9829	0	0	0	0			DGKD	8527	-0.624638	-0.164166
	s3632	CSNK1G2	1455	GCUUCGUGUUCGACUAUGAtt	73.7995	86.1827	82.7758	99.0358			DOK1	1796	0	0	0	0			GRK6	2870	-0.623108	-0.51271
	s4072	DGUOK	1716	GAAACUUGCUGGAUAUGAUtt	73.8187	75.7339	98.0891	98.6226			DSTYK	25778	0	0	0	0			SPHK1	8877	-0.622393	-0.88159
	s44461	STK35	140901	GGGCAAUGAUAGAAAGAAUtt	73.8423	84.8285	79.1602	80.9143			DTYMK	1841	0	0	0	0			STK3	6788	-0.620154	-0.735921
	s224847	YSK4	80122	GAACAUUUCCAAGUCUGUAtt	73.8565	100.456	81.9045	106.048			DYRK1A	1859	0	0	0	0			PIK3C2G	5288	-0.617923	-0.855892
	s12390	RYK	6259	GGUGAAGGAUAUAGCAAUAtt	73.8572	77.9531	72.9032	81.4402			DYRK1B	9149	0	0	0	0			BMPR2	659	-0.6157	-0.328933
	s10025	PAK3	5063	CGAUUACUCCAAACUUCCAtt	73.867	79.3416	84.2677	91.3851			DYRK2	8445	0	0	0	0			NTPCR	84284	-0.61273	-0.296787
	s33861	LY6G5B	58496	GCUCAUCCCUGUGCAUGGUtt	73.9024	72.0938	93.8761	81.2376			EEF2K	29904	0	0	0	0			STK11IP	114790	-0.610756	-0.381848
	s9193	MYLK	4638	GCCUCAUGUAAAACCCUAUtt	73.9283	74.4874	86.3341	72.2089			EGFR	1956	0	1	0	1			NEK9	91754	-0.610367	-0.517464
	s3930	DAPK1	1612	GGCUGUAACGUGAACAUCAtt	73.9848	97.4377	81.8668	98.446			EIF2AK1	27102	0	0	0	0			PSKH1	5681	-0.608287	-1.24962
	s14820	VRK1	7443	GCAGUUGGAGAGAUAAUAAtt	74.029	87.3422	77.1364	93.1309			EIF2AK2	5610	0	0	0	0			PRKD3	23683	-0.607981	-0.61881
	s11184	MAP2K7	5609	GCAUUGAGAUUGACCAGAAtt	74.0636	74.7887	78.7903	101.795			EIF2AK3	9451	0	0	0	0			DGKG	1608	-0.605834	-0.459296
	s18537	IKBKE	9641	CAGUGCUGUUUGGACAAGAtt	74.0756	79.1509	77.6468	81.715			EIF2AK4	440275	0	1	0	0			SNRK	54861	-0.605793	-0.60977
	s19850	TNK2	10188	GGUGUUCAGUGGAAAGCGAtt	74.0889	79.9726	67.1113	71.9059			EPHA1	2041	0	0	0	0			PRKX	5613	-0.604852	-0.384936
	s22121	CHEK2	11200	GCACUGUCACUAAGCAGAAtt	74.129	92.0399	79.0728	91.2542			EPHA10	284656	0	0	0	0			ABL1	25	-0.603871	-0.82814
	s7480	INSRR	3645	GCUUCAUCGUGUACUACAAtt	74.1407	77.3583	72.0838	72.3217			EPHA2	1969	0	0	0	0			NRK	203447	-0.60144	-0.653872
	s18141	SH3BP5	9467	GGAGCGAGCUGGUGCAUAAtt	74.1417	89.2115	91.1886	88.0523			EPHA3	2042	0	0	0	0			UCK2	7371	-0.598066	-0.175786
	s19942	TRIB1	10221	GCAAGGUGUUUCCCAUUAAtt	74.2855	85.731	78.6797	86.2914			EPHA4	2043	0	0	0	0			ETNK1	55500	-0.597118	-0.520671
	s46028	AK8	158067	CGGUCCUGAUCGAGAGAAAtt	74.3093	85.2641	88.0576	97.2094			EPHA5	2044	0	0	0	0			EGFR	1956	-0.597021	-0.7025
	s977	ACVR1B	91	AGUACUUGAUGAAACCAUUtt	74.3652	73.7251	79.6467	72.4901			EPHA6	285220	0	0	0	0			PIK3CG	5294	-0.595071	-0.701633
	s194657	NME3	4832	GCAUCGAGGUUGGCAAGAAtt	74.3832	78.8637	84.4829	68.5697			EPHA7	2045	0	0	0	0			CRKRS	51755	-0.59215	-0.483086
	s224266	PI4KB	5298	CCUUUAAGCUGACCACAGAtt	74.4226	89.0588	71.2946	91.3706			EPHA8	2046	0	0	0	0			CAMK2A	815	-0.592072	-0.986203
	s187	DCK	1633	CAAUGUUCAAAGUACUCAAtt	74.4954	69.6915	121.034	119.708			EPHB1	2047	0	0	0	0			PLXNA1	5361	-0.588267	-0.396743
	s17708	MFHAS1	9258	CAGGUCGGAUGGUAAAUUUtt	74.5008	84.3634	87.0829	95.7699			EPHB2	2048	0	0	0	0			MAK	4117	-0.588131	-0.636316
	s51303	TXNDC6	347736	AGAUGAGGCUCUUUCUGAUtt	74.5669	94.8519	67.4001	84.1865			EPHB3	2049	0	0	0	0			EIF2AK4	440275	-0.586442	-0.800648
	s11146	MAPK6	5597	CCAUCCUUACAUGAGCAUAtt	74.615	77.3053	94.6196	126.366			EPHB6	2051	0	0	0	0			AKAP8	10270	-0.583429	-0.743544
	s40787	MYLK3	91807	GGAUCUCCAUCCACAUACAtt	74.6666	81.8776	68.3173	76.8213			ERBB2	2064	0	1	0	1			FLT3	2322	-0.582302	-0.691913
	s17534	MAP3K13	9175	GCUCAAUCCCAAUACCCUUtt	74.714	97.4224	73.5146	94.4823			ERBB4	2066	0	0	0	0			KSR1	8844	-0.581173	-0.597021
	s11133	PRKG1	5592	GAUCCUAUGAAAACCUAUAtt	74.7211	88.045	67.1188	94.7518			ERN1	2081	0	0	0	0			DDR1	780	-0.580535	-0.876818
	s49316	TSSK4	283629	GCUCCACAACACCACUAAAtt	74.7273	78.2761	101.37	97.8307			ERN2	10595	0	0	0	0			TBK1	29110	-0.578034	-0.369273
	s25505	LATS2	26524	GCAUUUUACGAAUUCACCUtt	74.7541	87.4829	81.9528	75.3707			ETNK1	55500	0	0	0	0			EPHB4	2050	-0.574677	-0.789712
	s10569	PKLR	5313	GCUUUACCGUGAACCUCCAtt	74.7644	84.3483	64.9013	81.5552			ETNK2	55224	0	1	0	0			PRPF4B	8899	-0.573806	-1.04577
	s24189	DAPK2	23604	CGGAAUUUGUUGCUCCAGAtt	74.7674	81.9748	64.2454	75.5821			FASTK	10922	0	0	0	0			CHKA	1119	-0.572797	-0.297553
	s41850	ALPK2	115701	GGGCUGUACCUGAUAGUCUtt	74.796	93.9583	68.2452	90.4561			FER	2241	0	0	0	0			CSF1R	1436	-0.570934	-0.410903
	s11495	TWF1	5756	GGAUUCAGCUCGUUACCAUtt	74.8404	84.8118	85.9634	104.461			FES	2242	0	0	0	0			CASK	8573	-0.569977	-0.442588
	s36678	ADCK4	79934	GGACCUGCGGAACCAGAUUtt	74.8589	85.4229	78.4829	74.4052			FGFR1	2260	0	1	0	1			MAPK11	5600	-0.569739	-0.269264
	s4737	EPHB1	2047	GUCCGUGUCUUCUUCAAAAtt	74.8739	86.5763	121.522	114.351			FGFR2	2263	0	0	0	0			STK25	10494	-0.569066	-0.376261
	s12276	RPS6KA2	6196	CGAUAUCUGACGCAGCUAAtt	74.9264	81.481	134.445	99.3234			FGFR3	2261	0	0	0	0			SGK2	10110	-0.567215	-0.754232
	s38001	UCK1	83549	CACGAGGAGUGGACAAUAUtt	74.9964	79.5014	82.5773	78.6723			FGFRL1	53834	0	0	0	0			EPHA10	284656	-0.567113	-0.453373
	s188	DCK	1633	GCAUCUAAUUUGUAUGAAUtt	75.1224	87.596	76.1858	90.5801			FGGY	55277	0	0	0	0			STK32C	282974	-0.564254	-0.0129273
	s47087	MLKL	197259	GCUAAGAAGAGAUAAUGAAtt	75.154	79.9345	113.992	88.6697			FGR	2268	0	0	0	0			PRKCE	5581	-0.562352	-0.145613
	s11152	MAPK8	5599	GUUGCAAUCAAGAAGCUAAtt	75.1961	81.3711	104.499	87.6199			FLT1	2321	0	0	0	0			PIK3CD	5293	-0.561722	-0.316284
	s10522	PIK3CA	5290	GGUGCACUGCAGUUCAACAtt	75.2154	85.5732	66.4706	72.1582			FN3K	64122	0	0	0	0			HIPK2	28996	-0.561557	-0.25919
	s28821	CSNK1G1	53944	CAGCUUCAUUUAGAGUACAtt	75.2713	79.6007	83.1916	72.2679			FRK	2444	0	0	0	0			PRKG1	5592	-0.561402	-0.164583
	s11141	MAPK3	5595	GGACCGGAUGUUAACCUUUtt	75.2849	88.2921	76.2902	89.6806			FUK	197258	0	0	0	0			BTK	695	-0.560453	-0.231905
	s28276	ZC3HC1	51530	GAACAACCUUCAUUGGAAUtt	75.2896	83.7674	101.725	93.6528			FYN	2534	0	0	0	0			RIOK3	8780	-0.55991	-0.792505
	s13970	TEC	7006	CUGAGAUUAUUGAAUAUCAtt	75.3568	86.6777	126.097	98.514			GAK	2580	0	0	0	0			AK3	50808	-0.558557	-0.34169
	s323	IRAK1	3654	CAAGUCAGGUUUCAUGUAAtt	75.394	69.058	93.4985	66.6974			GALK1	2584	0	1	0	1			C9orf96	169436	-0.55453	-0.645398
	s17164	CDKL2	8999	GGUUGGUGAUGUCAAGUAUtt	75.4281	76.0424	93.7319	77.0835			GALK2	2585	0	0	0	0			RIOK1	83732	-0.553484	-0.551941
	s30827	PI4K2A	55361	GCAUCGGGCUACCACCAAAtt	75.438	93.3252	67.1126	79.2664			GCK	2645	0	0	0	0			PRKCD	5580	-0.552755	-0.445992
	s31706	PBK	55872	GACUAAUGGAUGAAGCUAAtt	75.4422	86.2383	85.794	79.7379			GCKR	2646	0	0	0	0			PFKM	5213	-0.551483	-1.12237
	s3638	CSNK2A1	1457	GAUCCACGUUUCAAUGAUAtt	75.4936	73.9043	91.9848	109.097			GK	2710	0	0	0	0			TAF1L	138474	-0.550485	-0.202945
	s38321	GSG2	83903	GUAAGCUAAAUGUAUCUUAtt	75.5133	88.7278	84.2292	89.7693			GK2	2712	0	0	0	0			FGFR4	2264	-0.549233	-0.209165
	s20038	CNKSR1	10256	CCAUGACUUCCAGAGCAUAtt	75.5829	83.8461	90.382	99.2812			GK5	256356	0	0	0	0			CAMK1	8536	-0.549116	-0.386596
	s11153	MAPK8	5599	CAAAGAUCCCUGACAAGCAtt	75.5924	87.347	66.1143	74.2297			GLYCTK	132158	0	0	0	0			SGK1	6446	-0.547235	-0.751211
	s24286	PLXNB2	23654	GAACGAGAGUAUGAGAAGAtt	75.602	80.9325	83.5853	75.8779			GNE	10020	0	0	0	0			EIF2AK1	27102	-0.54442	-0.409756
	s4071	DGUOK	1716	CACGAAAACUUACCCAGAAtt	75.6142	80.466	82.4201	71.4292			GRIP2	80852	0	0	0	0			PRKACA	5566	-0.543483	-1.10929
	s802	HIPK3	10114	CGAUGUGGAUUGAAGCGCAtt	75.6464	77.6184	103.567	96.5242			GRK4	2868	0	0	0	0			TEK	7010	-0.541611	-1.07962
	s36442		79834	GUCAAGAUCUGUAAGAGCAtt	75.6592	73.2529	83.9069	75.1157			GRK5	2869	0	0	0	0			LIMK1	3984	-0.541577	-0.192982
	s24336	SHPK	23729	GGAGUCGUGUUUUGGAAAAtt	75.6841	92.7492	109.983	85.4806			GSK3A	2931	0	0	0	0			MAP3K3	4215	-0.539742	-0.489361
	s24646	PRKD2	25865	AGAUGAUCCUGUCCAGUGAtt	75.7385	81.2311	92.1821	96.7256			GUK1	2987	0	1	0	1			PRPSAP2	5636	-0.538636	-0.72691
	s4236	DOK1	1796	CCCUGAACCUGGUACUGCAtt	75.8382	81.9136	88.6901	75.9483			HCK	3055	0	0	0	0			RIPK2	8767	-0.537876	-0.599952
	s2826	CDK5	1020	CCUCGAUCCUGAGAUUGUAtt	75.8678	94.4974	75.3171	101.505			HGS	9146	0	0	0	0			PANK2	80025	-0.537181	-0.697272
	s1847	AXL	558	CAGCGAGAUUUAUGACUAUtt	75.8744	93.855	71.8899	86.8077			HIPK1	204851	0	0	0	0			DMPK	1760	-0.536943	-0.302198
	s13994	TESK1	7016	GGCAAGUCAUGGUGCUGAAtt	75.8745	83.9138	94.4292	90.3326			HIPK2	28996	0	0	0	0			PANK1	53354	-0.536012	-0.958137
	s11121	PRKD1	5587	CAUCAUCUAUGUAAGCCUAtt	75.9291	82.873	66.3246	79.157			HIPK3	10114	0	0	0	0			ROR1	4919	-0.53048	-0.600087
	s17284	PAPSS1	9061	GGCUUAGUGUGCAUCACAAtt	75.9334	78.4313	88.5825	74.1986			HIPK4	147746	0	0	0	0			ITPKC	80271	-0.528941	-0.637662
	s10520	PIK3CA	5290	GACUAGCUAGAGACAAUGAtt	75.9503	81.9754	103.629	88.5546			HK1	3098	0	0	0	0			MYLK2	85366	-0.527657	-0.364542
	s20068	AKAP8	10270	CGGAAGCAGUUCCAACUUUtt	75.9588	82.9726	80.9109	76.8112			HK3	3101	0	0	0	0			NEK11	79858	-0.52554	-0.676579
	s26383	HIPK2	28996	CGGACUCACCAUAUCCUUUtt	75.9865	84.548	98.2842	110.263			HKDC1	80201	0	0	0	0			BLK	640	-0.52391	-0.859991
	s26281	TRIB2	28951	GAAGAGUUGUCGUCUAUAAtt	76.057	89.8062	103.972	91.573			HUNK	30811	0	0	0	0			CAMK2G	818	-0.520671	-0.450018
	s8806	MAP3K9	4293	GACCAUCUUUCACGAAUAUtt	76.0588	86.5341	105.209	93.1133			IGF1R	3480	0	0	0	0			NME1	4830	-0.518457	-0.683556
	s17637	MAGI1	9223	GGCCCUAACUCACAACCAAtt	76.0608	89.1708	90.2212	94.4278			IGFN1	91156	0	0	0	0			MAP3K15	389840	-0.514692	-0.290576
	s36064		79672	ACAAGAAGCUUGGAGAGAUtt	76.1078	62.2433	90.9308	70.7564			IGSF22	283284	0	0	0	0			PDK2	5164	-0.51385	-0.484876
	s16330	CASK	8573	GGACGACAGAUCUAUGUAAtt	76.1386	81.9068	90.7972	73.2997			IKBKE	9641	0	0	0	0			IRAK2	3656	-0.511106	-0.215632
	s44115	TAF1L	138474	CACUGUUCAUUGUGACUAUtt	76.2027	86.6034	79.6812	77.972			INSR	3643	0	0	0	0			LATS1	9113	-0.510193	-0.390755
	s223513	PTK2B	2185	CAGGAGAACUUAAAGCCCAtt	76.2551	77.365	97.9039	69.5188			INSRR	3645	0	0	0	0			EPHA5	2044	-0.50928	-0.57189
	s2833	CDK8	1024	GGCUAUAGGGUGUAUAUUUtt	76.2757	87.4238	77.8595	105.296			IP6K3	117283	0	0	0	0			NLK	51701	-0.506546	-0.0473179
	s11067	PRKACA	5566	AGAUCGUCCUGACCUUUGAtt	76.3714	77.1711	74.1803	96.5609			IPMK	253430	0	0	0	0			MAP2K1	5604	-0.50446	-0.36355
	s34688	MPP5	64398	CGAUCUUGAUAAAGCCUAUtt	76.4133	84.1201	64.6352	72.6483			IPPK	64768	0	0	0	0			MAP3K8	1326	-0.503539	-0.406664
	s3169	CLK3	1198	CUACAGUCGGGAACAUGAAtt	76.492	78.0338	102.031	112.9			IRAK1	3654	0	1	0	0			ULK4	54986	-0.499869	-0.776726
	s10509	PIK3C2A	5286	GGAUCUUUUUAAACCUAUUtt	76.522	80.6018	95.0568	75.0901			IRAK2	3656	0	0	0	0			BRSK2	9024	-0.494763	-0.786848
	s223900	NEK5	341676	GGAGCAUGGAGAUUAUACAtt	76.6273	94.0951	96.4228	104.804			IRAK3	11213	0	0	0	0			PDIK1L	149420	-0.489897	-0.0721031
	s224379	PRKACG	5568	AGGACAACUCCUACCUGUAtt	76.6296	80.599	91.5208	94.4129			IRAK4	51135	0	0	0	0			GK2	2712	-0.488438	-0.327743
	s8941	MPP1	4354	GCUCGAUUUUUGAUCAGUUtt	76.6555	78.7173	91.7248	94.2796			ITGB1BP3	27231	0	0	0	0			TWF1	5756	-0.483086	-0.966967
	s45052	HIPK4	147746	CUCAAGUCGUUGGACCAGAtt	76.7848	87.7462	87.2483	88.2982			ITPK1	3705	0	0	0	0			CDK4	1019	-0.481299	-0.357509
	s5175	FGFR2	2263	GAACAGUAUUCACCUAGUUtt	76.7885	78.9103	77.8381	73.1093			ITPKA	3706	0	0	0	0			PANK4	55229	-0.479514	-0.580535
	s4782	ERBB4	2066	CCCUUACAAUGCAAUUGAAtt	76.8373	81.7604	123.374	98.1466			ITPKB	3707	0	0	0	0			PGK2	5232	-0.475063	-0.510019
	s11244	PRPSAP2	5636	GUAUGGAGCUAUCAAAGAAtt	76.8386	74.6089	79.7974	71.7932			ITPKC	80271	0	0	0	0			NEK1	4750	-0.471339	-0.445191
	s25823	EIF2AK1	27102	GCUCAUUGAGACUACAUCAtt	76.8548	88.7407	108.941	98.843			JAK2	3717	0	0	0	0			AKT3	10000	-0.468575	-0.628632
	s42242	PIK3AP1	118788	GCAUUUUGCUGCGAAGUAUtt	76.8601	84.5893	64.6121	73.9685			JAK3	3718	0	0	0	0			STK10	6793	-0.467972	-0.812504
	s16767	DYRK4	8798	CCUACAAUGUGGUGCAUAUtt	76.8646	89.7159	98.2286	91.0023			KDR	3791	0	0	0	0			MAPK7	5598	-0.467089	-0.381408
	s20926	CAMKK2	10645	GCAUCGAGUACUUACACUAtt	76.8877	81.8252	84.2005	90.672			KHK	3795	0	0	0	0			GALK1	2584	-0.464472	-0.596057
	s35234	WNK1	65125	CCAGCGUAGUUUCAAGUAUtt	76.9142	88.5793	68.8443	80.973			KIAA1804	84451	0	0	0	0			ETNK2	55224	-0.463116	-0.925869
	s8677	MAP3K5	4217	GGACCGCUUUUACAAUGCAtt	76.9695	85.8354	82.0646	88.8559			KIT	3815	0	0	0	0			DGKA	1606	-0.46268	-1.44377
	s223137	ERN2	10595	AAACAACAGGGAUUAAUGAtt	76.9837	80.3545	88.7749	95.1699			KSR1	8844	0	0	0	0			KDR	3791	-0.461	-0.684791
	s10261	PDK4	5166	GGAUGCUCUGUGAUCAGUAtt	76.9997	85.469	111.913	104.169			LATS1	9113	0	0	0	0			LRRK2	120892	-0.460041	-0.0772425
	s224041	SCGB2A1	4246	UGAUGAUGCAUACAGUGUAtt	77.0152	62.0077	115.815	109.417			LCK	3932	0	0	0	0			NEK4	6787	-0.459163	-0.600931
	s4745	EPHB3	2049	CGAUCCUACCUACACCAGUtt	77.047	82.7292	98.911	74.4244			LIMK1	3984	0	0	0	0			HKDC1	80201	-0.458285	-0.167699
	s10515	PIK3C2G	5288	GUAGCAUUCCUCCAACAAAtt	77.0896	68.0615	98.0193	83.6667			LRPPRC	10128	0	0	0	0			MGC42105	167359	-0.457408	-0.149516
	s33862	LY6G5B	58496	CCUUCUGUAGGAUGCAUUUtt	77.1554	80.995	59.3031	63.3847			LRRK1	79705	0	0	0	0			CDK9	1025	-0.456532	-0.324967
	s8190	LIMK1	3984	GCAUGAGCCCAGAUGUGAAtt	77.1985	86.9152	66.7428	75.271			LRRK2	120892	0	0	0	0			GUK1	2987	-0.456421	-0.844051
	s10533	PIK3CG	5294	GCUGCACGACUUUACCCAAtt	77.2278	92.0361	86.913	94.2808			LTK	4058	0	0	0	0			CAMK2B	816	-0.455656	-0.44867
	s5435	FYN	2534	GGGAUGAUAUGAAAGGAGAtt	77.2452	86.1802	120.188	108.358			LY6G5B	58496	0	1	0	1			CD2	914	-0.454781	-0.0932659
	s463	CDC2	983	GAACUUCGUCAUCCAAAUAtt	77.3172	68.0849	81.9726	82.3255			LYN	4067	0	0	0	0			CALM1	801	-0.453032	-0.225
	s11156	MAPK11	5600	GAACACGCCCGGACAUAUAtt	77.3426	84.2827	78.0329	92.3345			MADD	8567	0	0	0	0			NME4	4833	-0.452532	-0.730504
	s15429	MAPKAPK3	7867	ACCCUGCUAUACUCCCUAUtt	77.3453	69.0347	88.6904	81.4453			MAGI1	9223	0	0	0	0			STK19	8859	-0.449863	-0.445852
	s18959	IP6K1	9807	AGACAGAGGCUACGUGUUUtt	77.3485	91.3105	83.8995	80.5522			MAGI3	260425	0	0	0	0			NTRK2	4915	-0.445852	-0.631635
	s12469	MAPK12	6300	GCAAGCUCAUGAAACAUGAtt	77.356	73.3746	69.9586	76.322			MAP2K1	5604	0	0	0	0			SKAP1	8631	-0.444712	-0.950532
	s17611	AURKB	9212	CCUGCGUCUCUACAACUAUtt	77.3731	95.0822	70.4512	81.0046			MAP2K2	5605	0	0	0	0			CRIM1	51232	-0.443455	-0.938754
	s28519	MPP6	51678	GGACAAUUCAGGACCUUUUtt	77.4603	100.609	65.5458	84.1643			MAP2K3	5606	0	0	0	0			ROCK1	6093	-0.442167	-0.215576
	s18401	CDC42BPB	9578	CGAGAACGGCAUAACGAGAtt	77.4842	81.1337	96.5657	101.732			MAP2K5	5607	0	0	0	0			DTYMK	1841	-0.441721	-0.469741
	s13565	NEK4	6787	GAAUCCACCCAGAUUUACAtt	77.5278	85.6934	75.5066	80.7016			MAP2K6	5608	0	0	0	0			MARK2	2011	-0.440903	-0.711281
	s7823	KDR	3791	CCAUCGUCAUGGAUCCAGAtt	77.548	87.0197	85.8421	90.1565			MAP2K7	5609	0	1	0	1			AKAP8L	26993	-0.434809	-0.199402
	s206	CDK2	1017	CAAGAUCUCAAGAAAUUCAtt	77.5624	81.8887	73.9348	74.396			MAP3K1	4214	0	0	0	0			BMP2K	55589	-0.432735	-0.302266
	s280	BMPR1A	657	GGCUCGUCGUUGUAUCACAtt	77.6056	75.9282	106.215	92.6579			MAP3K11	4296	0	0	0	0			ANKK1	255239	-0.430508	-0.118719
	s6088	GRK5	2869	GAAGGACCAUAGACAGAGAtt	77.6085	87.8689	81.8279	89.5355			MAP3K12	7786	0	0	0	0			XYLB	9942	-0.427077	-0.140827
	s41610	STK11IP	114790	GGCAAGGUCUUGUCACUGAtt	77.6196	86.1884	75.6818	89.6484			MAP3K14	9020	0	0	0	0			RPS6KB1	6198	-0.425365	-1.04579
	s224472	TAOK1	57551	GGGAGAUCCUAGAACAAGAtt	77.6638	97.7156	85.5864	87.7696			MAP3K15	389840	0	0	0	0			DDR2	4921	-0.42451	-0.293665
	s11489	PTK6	5753	CCGCGACUCUGAUGAGAAAtt	77.6986	83.0678	110.694	101.394			MAP3K2	10746	0	0	0	0			ERN1	2081	-0.423655	-0.452158
	s11143	MAPK4	5596	GGAUCGUUGAUCAGCAUUAtt	77.7159	76.0909	88.3929	114.991			MAP3K3	4215	0	0	0	0			CSNK2A2	1459	-0.422801	-0.700576
	s17612	AURKB	9212	UCGUCAAGGUGGACCUAAAtt	77.7205	100.653	57.2794	79.5423			MAP3K4	4216	0	0	0	0			MAPK9	5601	-0.421336	-0.438389
	s32543	CDC42SE2	56990	CAGUGGAAUGAAUUCAGUUtt	77.7303	80.0577	76.8106	63.2461			MAP3K5	4217	0	0	0	0			STK11	6794	-0.421095	-0.408367
	s29953	AURKAIP1	54998	GCAGAUCAAGUUCGAGAAAtt	77.8059	87.3161	93.0454	94.7367			MAP3K6	9064	0	0	0	0			MAP2K6	5608	-0.41939	-1.17757
	s224358	RFK	55312	GAUUCUUUAGAGUCACUUAtt	77.8175	80.6423	97.2226	90.454			MAP3K7IP2	23118	0	0	0	0			STK38L	23012	-0.419142	-0.607981
	s224400	MAPK4	5596	AGAAGAUCCUGACCUUUAAtt	77.8614	86.812	76.2027	89.878			MAP3K8	1326	0	0	0	0			ERN2	10595	-0.418539	-0.411997
	s5295	FLT4	2324	CGAGGUCAUUGUGCAUGAAtt	77.9232	82.595	97.0018	81.6594			MAP3K9	4293	0	0	0	0			ABL2	27	-0.417801	-0.629651
	s22870	MAST3	23031	GAAGAGCGGCAACAAGAUAtt	77.9262	80.3635	91.1745	70.6725			MAP4K1	11184	0	0	0	0			CDK6	1021	-0.417566	-0.777847
	s33261	ALPK3	57538	CCAUGGAUAUGGAAACCCAtt	77.9784	83.1841	92.4268	92.8524			MAP4K2	5871	0	0	0	0			BMPR1B	658	-0.415466	-0.371204
	s24886	ULK3	25989	CUGUCUCGCUUCAUCCAUAtt	78.095	66.701	100.245	102.73			MAP4K3	8491	0	0	0	0			CDK14	5218	-0.41514	-0.468733
	s11488	PTK6	5753	GGUUUUGACUCACCUGAAAtt	78.1088	86.0115	77.3888	75.388			MAP4K5	11183	0	0	0	0			EIF2AK3	9451	-0.411749	-0.232918
	s5653	GCKR	2646	GAACAUUGUUCGACUGCUAtt	78.1503	86.0533	83.1754	91.7189			MAPK10	5602	0	0	0	0			STK35	140901	-0.408567	-0.250156
	s21085	PLK4	10733	GGAACGAUGUCACUCAGCAtt	78.2109	94.673	90.5812	98.5759			MAPK11	5600	0	0	0	0			SGK3	23678	-0.408367	-0.128796
	s12275	RPS6KA1	6195	CAUUGACUGGAAUAAGCUAtt	78.2473	79.3469	83.1705	83.6569			MAPK12	6300	0	1	0	1			YSK4	80122	-0.407433	-0.0109813
	s30824	STYK1	55359	CCAACUUUGUUGGUUACUAtt	78.2559	89.1136	72.0124	78.2935			MAPK13	5603	0	0	0	0			RYK	6259	-0.406302	-0.503399
	s15930	PIP5K1A	8394	CUAGACUUCUUACAAGACAtt	78.2864	84.4659	72.5064	75.099			MAPK3	5595	0	0	0	0			PLXNC1	10154	-0.404994	-0.379144
	s38734	CAMKK1	84254	GGCCUACAACGAAAGUGAAtt	78.3646	94.9113	80.7652	93.1128			MAPK4	5596	0	0	0	0			MYLK	4638	-0.402935	-0.623108
	s30822	STYK1	55359	GGCGGGAUGUGAUGACUAUtt	78.4232	99.3755	72.0514	79.2404			MAPK6	5597	0	0	0	0			DAPK1	1612	-0.401822	-0.104103
	s6557	HK1	3098	CAUCCACACUUCUCCAGAAtt	78.4376	85.9951	83.3269	80.5611			MAPK7	5598	0	0	0	0			CAMK2N1	55450	-0.401629	-0.101065
	s224411	PRKX	5613	GAAACGUGGUGAGACCUCAtt	78.4642	89.2359	106.738	83.8243			MAPK8	5599	0	0	0	0			GLYCTK	132158	-0.39995	-0.284419
	s10164	PCTK3	5129	CCCUCACCCUGGUGUUUGAtt	78.4667	67.1073	92.5473	111.897			MAPK9	5601	0	0	0	0			MAP2K7	5609	-0.399606	-1.13411
	s38003	UCK1	83549	CUGCGGACGUGGUUCUGUUtt	78.4757	96.3972	77.8098	98.4412			MAPKAPK2	9261	0	0	0	0			IKBKE	9641	-0.398504	-0.456421
	s22120	CHEK2	11200	GGCACGUUUUACGACAGAAtt	78.6384	96.0253	64.533	91.5642			MAPKAPK3	7867	0	1	0	1			MAP2K5	5607	-0.395233	-0.307246
	s1215	AKT2	208	CAACUUCUCCGUAGCAGAAtt	78.6387	86.4182	78.2428	81.8969			MAPKAPK5	8550	0	0	0	0			ITPKB	3707	-0.394926	-0.0477581
	s46030	AK8	158067	UGGAGAACCUGAUCUUAAAtt	78.652	92.635	91.243	102.743			MAPKSP1	8649	0	0	0	0			TAOK3	51347	-0.394091	-0.191688
	s21116	MAP3K2	10746	GGUCAUUCACUAGUAUCAAtt	78.6844	82.2052	93.5814	113.985			MARK1	4139	0	0	0	0			ACVR1B	91	-0.390904	-0.654712
	s6238	GSK3A	2931	GGCUUACACGGACAUCAAAtt	78.7113	80.0058	87.5103	86.8333			MARK2	2011	0	0	0	0			SLAMF6	114836	-0.389985	-0.984298
	s14073	TGFBR1	7046	GGUACUACGUUGAAAGACUtt	78.7333	91.2173	76.0375	99.9146			MARK3	4140	0	0	0	0			MPP3	4356	-0.386596	-0.38627
	s16957	SPHK1	8877	AACUACUUCUGGAUGGUCAtt	78.7458	80.3694	89.742	69.0523			MAST1	22983	0	0	0	0			TXNDC6	347736	-0.385591	-0.0856942
	s205	CDK2	1017	GAGUCCCUGUUCGUACUUAtt	78.7685	80.2822	103.756	74.7052			MAST2	23139	0	0	0	0			CAMK2D	817	-0.384054	-0.340103
	s38320	GSG2	83903	GACAAGAUGCUGAAACAAAtt	78.7705	82.666	63.8868	71.6698			MAST3	23031	0	0	0	0			PDPK1	5170	-0.377494	-0.622393
	s9753	NTRK3	4916	GAUGUGGACUGGAUAGUCAtt	78.7944	85.091	73.4853	73.043			MASTL	84930	0	0	0	0			DAPK2	23604	-0.377283	-0.339888
	s25546	SRPK3	26576	GCAGAUAAGAUCAAGAUCAtt	78.7948	79.8825	91.8894	101.821			MATK	4145	0	0	0	0			AMHR2	269	-0.375022	-0.15287
	s5109	FER	2241	CACGAUCAGUUACAUCUAUtt	78.8029	81.6546	96.9059	90.3953			MELK	9833	0	0	0	0			ADCK4	79934	-0.374228	-0.501095
	s11175	MAP2K3	5606	CCCGGACCUUCAUCACCAUtt	78.8116	86.3854	99.0616	93.3698			MERTK	10461	0	0	0	0			PAPSS1	9061	-0.373841	-1.19891
	s24074	CCRK	23552	AGUAUGUGGUACAACUGAAtt	78.8462	82.0359	102.335	74.5298			MET	4233	0	0	0	0			EPHB1	2047	-0.373216	-1.04029
	s322	IRAK1	3654	GGUUGUCCUUGAGUAAUAAtt	78.9307	81.0039	85.4555	71.2066			MFHAS1	9258	0	0	0	0			NRGN	4900	-0.372399	-1.20373
	s2081	BRAF	673	GCAUAAUCCACCAUCAAUAtt	78.9388	77.2044	92.715	101.594			MGC42105	167359	0	0	0	0			PKN2	5586	-0.366817	-0.525807
	s37442	SH3BP5L	80851	GAGUCGGCGAGGAAACUGAtt	78.9497	80.1322	102.822	82.3368			MINK1	50488	0	0	0	0			LTK	4058	-0.366	-0.042754
	s21083	PLK4	10733	GGACCUUAUUCACCAGUUAtt	78.9593	88.9045	77.3214	85.2553			MKNK2	2872	0	0	0	0			GK	2710	-0.363834	-1.09921
	s30804	STK32B	55351	AGAUGAUUCUAGAAUCCAAtt	79.0099	82.8534	67.6065	79.5416			MLKL	197259	0	1	0	0			PCTK2	5128	-0.36355	-0.089867
	s39016	BRSK1	84446	AAAUAUUCCUCGUGCUAAAtt	79.0172	89.4015	71.5762	91.8064			MORN1	79906	0	0	0	0			TPK1	27010	-0.361919	-0.332353
	s5786	GK	2710	CAUCAUCAAGUAGAAAUAAtt	79.0426	84.9361	66.4424	69.386			MOS	4342	0	0	0	0			CDKL2	8999	-0.361346	-0.675459
	s49485	NEK8	284086	GGGUGAUUGCUACACUUUUtt	79.0989	83.5308	85.8566	106.254			MPP1	4354	0	0	0	0			RBKS	64080	-0.361105	-0.0206699
	s7869	KIT	3815	CAGUGGAUCUAUAUGAACAtt	79.1081	88.5936	70.5008	73.4975			MPP3	4356	0	0	0	0			PTK2B	2185	-0.359608	-0.52554
	s40077	PSKH2	85481	GGAUCUGCACAGUCUUCUAtt	79.1391	84.628	94.3279	97.627			MPP5	64398	0	0	0	0			PIK3C3	5289	-0.359477	-0.282312
	s10405	PGK2	5232	GCCUUCCGAGCAUCACUUUtt	79.1681	85.6101	91.9874	101.306			MPP6	51678	0	0	0	0			RPS6KC1	26750	-0.358664	-0.0553118
	s661	AKT1	207	CGGUAGCACUUGACCUUUUtt	79.1733	82.0378	73.7663	83.9574			MPP7	143098	0	0	0	0			IGF1R	3480	-0.357852	-0.485772
	s30617	FGGY	55277	GCAGGGCACUCAAUCAGUAtt	79.2086	89.4398	96.9906	92.9684			MRC2	9902	0	1	0	1			PLXNB2	23654	-0.354641	-0.388767
	s223083	HIPK3	10114	CAGUUCCACUUGUAACUCAtt	79.2557	86.0869	102.952	84.4423			MUSK	4593	0	0	0	0			NADK	65220	-0.35403	-0.128428
	s9752	NTRK3	4916	CGGAUAACUUUAUCUUGUUtt	79.3131	86.9268	87.8317	106.296			MYLK	4638	0	1	0	0			CSK	1445	-0.352987	-0.134756
	s41849	ALPK2	115701	CCAUGACCUUCAUUGAUCAtt	79.3266	92.0044	75.0211	81.2126			MYLK2	85366	0	0	0	0			MAP3K14	9020	-0.352646	-1.06462
	s7624	ITPK1	3705	GUUGUGCAGCUGAACCUUAtt	79.3384	88.0362	64.4363	75.3096			MYLK4	340156	0	0	0	0			CDKL1	8814	-0.348141	-0.331919
	s42	MAST2	23139	CGUCUAUACUUUGCGGAAAtt	79.34	82.9028	103.237	121.817			NADK	65220	0	0	0	0			NRBP1	29959	-0.346529	-0.558557
	s28622	CRKRS	51755	GGACUUACUAAAAGCUAAAtt	79.4601	87.3191	64.8023	83.0136			NAGK	55577	0	0	0	0			BMX	660	-0.346466	-0.945112
	s26707	NME7	29922	CAAUGGAGAUUCAACAGAAtt	79.4627	88.1568	77.2017	88.7883			NEK1	4750	0	0	0	0			TESK1	7016	-0.346247	-0.281926
	s15428	MAPKAPK3	7867	UGUCAAGCCUGAAAACCUAtt	79.4967	81.453	89.8461	88.0616			NEK10	152110	0	0	0	0			IPPK	64768	-0.34492	-0.492059
	s2341	CALM1	801	UGACAAACUUAGGAGAAAAtt	79.5259	85.8369	81.0662	91.3822			NEK11	79858	0	1	0	1			DYRK1B	9149	-0.343312	-0.514766
	s10542	PI4KB	5298	GCACCGAGAGUAUUGAUAAtt	79.5499	82.5578	116.569	104.55			NEK3	4752	0	0	0	0			SIK3	23387	-0.337702	-0.244556
	s30984	CDC42BPG	55561	GGAUGUGAACGGGCACAUUtt	79.5583	91.6729	89.2466	83.6307			NEK4	6787	0	0	0	0			TRAF3IP3	80342	-0.336902	-0.221638
	s22214	PACSIN2	11252	ACCCAUCCUUCAACCCUGAtt	79.5855	91.8328	81.2877	92.6067			NEK5	341676	0	0	0	0			PRKCA	5578	-0.334506	-0.233439
	s11093	PRKCA	5578	GCUCCACACUAAAUCCGCAtt	79.6155	88.0706	72.4111	83.1106			NEK6	10783	0	0	0	0			TNNI3K	51086	-0.333679	-0.31314
	s19940	TRIB1	10221	CCCUUCUGGUUGGACGAUAtt	79.6655	91.6597	84.2569	89.6417			NEK8	284086	0	0	0	0			ULK2	9706	-0.333016	-0.161784
	s20472	MERTK	10461	GAACUUACCUUACAUAGCUtt	79.6713	83.0182	65.6348	78.1946			NLK	51701	0	0	0	0			PIK3C2A	5286	-0.331048	-0.422801
	s9749	NTRK2	4915	GAAUUGACGAUGGUGCAAAtt	79.782	87.5082	83.4503	93.1446			NME1	4830	0	0	0	0			FES	2242	-0.330523	-0.183496
	s6241	GSK3B	2932	GCUAGAUCACUGUAACAUAtt	79.8204	90.4773	63.5218	78.9864			NME2	4831	0	0	0	0			NEK5	341676	-0.330179	-0.258784
	s281	BMPR1A	657	GGCCGAUAUGGAGAAGUAUtt	79.844	83.483	79.9167	75.6345			NME4	4833	0	0	0	0			HIPK4	147746	-0.32759	-0.515683
	s14140	TIE1	7075	GAGUUCAACUUAGAGACGAtt	79.8484	86.8752	93.1027	90.1716			NME5	8382	0	0	0	0			ERBB4	2066	-0.325877	-0.351816
	s225139	AKAP7	9465	CCGAAGCAGCUGAUCAGAAtt	79.9472	88.3635	83.1876	114.445			NME6	10201	0	0	0	0			TSSK1B	83942	-0.325759	-0.446683
	s224353	PANK4	55229	GGCUGAAAGUCGACAAGGAtt	79.9652	87.6962	75.1632	87.0364			NME7	29922	0	0	0	0			SRMS	6725	-0.323828	-0.4618
	s35281	WNK2	65268	CGUAUAUGGUGGAGCAUGAtt	79.9997	77.1384	106.55	91.6128			NRBP1	29959	0	0	0	0			RPS6KA1	6195	-0.322593	-0.447277
	s40536	ADCK2	90956	GAAUUCCCGUGGACUUGAAtt	80.0039	80.1031	98.3577	119.076			NRBP2	340371	0	1	0	0			WNK1	65125	-0.320803	-1.4142
	s3627	CSNK1D	1453	GGAUUAGCGAGAAGAAAAUtt	80.0704	89.1108	66.3267	80.0159			NRGN	4900	0	0	0	0			SIK1	150094	-0.320224	-0.401629
	s8673	MAP3K4	4216	CUAACGAACUGAUCUGGUUtt	80.0859	93.0042	96.2842	95.3763			NRK	203447	0	0	0	0			MAP3K5	4217	-0.319967	-0.225567
	s17693	RPS6KA5	9252	GGAAAUAACAGCUCUGAAAtt	80.1203	83.8165	82.5319	85.5332			NTPCR	84284	0	0	0	0			MATK	4145	-0.319435	-0.493861
	s2125	BTK	695	CACCAGCUCAAAAACGUAAtt	80.1381	85.6387	85.3094	91.9752			NTRK1	4914	0	0	0	0			NME6	10201	-0.31866	-0.472731
	s34410	SNX16	64089	GAUAGACCAUCUACACCUAtt	80.1844	82.6675	71.1949	93.841			NTRK2	4915	0	0	0	0			MASTL	84930	-0.317858	-0.147115
	s2131	BUB1	699	GGCCCUACGUAAUAGGCUAtt	80.2172	94.519	80.59	99.8438			NTRK3	4916	0	0	0	0			SCGB2A1	4246	-0.317473	-1.09593
	s11140	MAPK3	5595	GGAUCAGCUCAACCACAUUtt	80.2384	82.4544	73.6147	81.0171			NUAK1	9891	0	0	0	0			ASB10	136371	-0.317071	-0.0033605
	s66	PLK2	10769	CUACUUCGAGGACAAAGAAtt	80.2436	89.4907	62.4019	75.1876			NUAK2	81788	0	0	0	0			EPHB3	2049	-0.316646	-0.334506
	s38733	CAMKK1	84254	GGAGGAGGUUAAGAACUCAtt	80.2509	88.9651	68.5922	87.2			PACSIN2	11252	0	0	0	0			CLK2	1196	-0.313551	-0.0888788
	s11149	MAPK7	5598	GCUGAACAUCAGUACUUCAtt	80.2551	81.0041	92.1009	103.883			PACSIN3	29763	0	0	0	0			SBK1	388228	-0.310005	-0.472399
	s224323	SNRK	54861	CAGUGAUGAUGAUUCUGAAtt	80.2558	87.8201	101.66	88.4124			PAK1	5058	0	0	0	0			PIP5K1A	8394	-0.309222	-0.395987
	s224470	PTK7	5754	ACACUUCACCUAGCAGAGAtt	80.3419	102.249	86.0528	87.7953			PAK2	5062	0	0	0	0			NUAK1	9891	-0.306877	-0.29212
	s20380	TESK2	10420	GCACUUACAGAGUAUAUCAtt	80.3561	89.2211	90.8489	90.2086			PAK3	5063	0	0	0	0			EEF2K	29904	-0.305372	-0.567113
	s4740	EPHB2	2048	GCGUGAUCCUGGACUAUGAtt	80.3619	83.9497	101.238	90.7401			PAK7	57144	0	0	0	0			STK24	8428	-0.305315	-0.682323
	s128	NEK2	4751	GCUUGCUAAAGGAACGGAAtt	80.3892	78.6116	101.581	89.6521			PANK1	53354	0	0	0	0			GCK	2645	-0.303506	-0.0068492
	s3625	CSNK1A1	1452	CAGUGAAGCUAGAAUCUCAtt	80.3963	89.0667	90.5841	112.059			PANK3	79646	0	0	0	0			ACVR2A	92	-0.302886	-0.269951
	s5436	FYN	2534	GAUUGAUAGAAGACAAUGAtt	80.4127	84.1823	104.183	86.903			PANK4	55229	0	0	0	0			PRKCH	5583	-0.301648	-0.231359
	s2049	BMX	660	CAGACUAUGAUGAAACUCAtt	80.4581	91.1401	79.3681	85.5756			PAPSS1	9061	0	0	0	0			TAOK1	57551	-0.30064	-0.323384
	s10704	PLXNB1	5364	CACCUUUGAUGGGACCUUUtt	80.4629	93.9092	71.8842	79.2125			PAPSS2	9060	0	0	0	0			ROR2	4920	-0.298568	-0.294438
	s11198	PRKY	5616	UCACAGAGCCUAUUAUUUUtt	80.4767	92.6722	83.6629	85.9399			PASK	23178	0	0	0	0			PDGFRL	5157	-0.297955	-0.411308
	s18496	AATK	9625	GCACCUUCAUCGCAACAAUtt	80.6467	77.8247	105.285	119.127			PBK	55872	0	0	0	0			CDK10	8558	-0.297537	-0.397499
	s24921	DAK	26007	UGCCCAUGCUGGUUUCAUAtt	80.6866	88.4978	83.6082	90.5528			PCM1	5108	0	0	0	0			PIP5K1C	23396	-0.29612	-0.365249
	s31027	BMP2K	55589	GAAUGAUGGUGGGAACUAUtt	80.8071	84.7913	86.9397	93.918			PCTK2	5128	0	0	0	0			RFK	55312	-0.296023	-0.399606
	s12122	RP2	6102	CCAUUGAUGACUGUACUAAtt	80.8309	78.2748	98.9081	89.2899			PCTK3	5129	0	1	0	1			ALPK3	57538	-0.29299	-0.371679
	s47444	STK32A	202374	UGAAGUACAUGAAUAAACAtt	80.8392	71.58	67.0283	63.5808			PDGFRA	5156	0	0	0	0			VRK3	51231	-0.289805	-0.391588
	s17482	HGS	9146	CACGGUAUCUCAACCGGAAtt	80.8548	95.0037	96.6794	83.9531			PDGFRL	5157	0	0	0	0			ZAP70	7535	-0.289034	-0.591179
	s11165	MAPK13	5603	GGUGUAUCAGAUGCUCAAAtt	80.8626	92.4806	100.853	95.3596			PDIK1L	149420	0	0	0	0			DGKE	8526	-0.288264	-0.443437
	s38327	STK40	83931	GGCUGCCGAGUAUACCAUUtt	80.9016	82.089	74.3426	84.242			PDK1	5163	0	0	0	0			JAK2	3717	-0.286725	-0.120131
	s224220	PDGFRL	5157	GAACCAGGAGAGAAUAGAAtt	80.913	86.3894	63.7587	87.6724			PDK2	5164	0	0	0	0			HK1	3098	-0.285561	-0.222185
	s38735	CAMKK1	84254	CUGAAGAUGUUAGACAAGAtt	80.9306	87.499	70.4295	73.3596			PDPK1	5170	0	0	0	0			PCTK3	5129	-0.284101	-0.889334
	s3385	MAP3K8	1326	GGAACUUCCUGAGAACAUUtt	80.9374	81.2649	83.1044	101.871			PFKL	5211	0	0	0	0			AKT2	208	-0.281926	-0.479215
	s28518	MPP6	51678	CAUUACUCCUCAACAGGUAtt	80.9503	91.598	65.982	90.6646			PFKM	5213	0	0	0	0			RPS6KB2	6199	-0.281722	-0.284681
	s3084	CKB	1152	GAAACUCUCUUCAAGUCUAtt	80.9699	94.796	89.2006	112.911			PFKP	5214	0	0	0	0			MAP3K2	10746	-0.280487	-0.33367
	s42536	AK7	122481	GGAUGCUUCGGAUGAGUUUtt	80.9722	93.4068	85.5134	106.807			PGK2	5232	0	0	0	0			MAP3K7IP2	23118	-0.279821	-0.19822
	s19100	MAGI2	9863	CGACUUGCGAAAAAGGCUAtt	80.9899	82.7488	87.0872	104.486			PHKG1	5260	0	0	0	0			NME7	29922	-0.278783	-0.396599
	s2732	CDK11B	984	CAGUCUGCCGAAGAAGUAAtt	80.9995	88.3627	67.2396	79.9124			PI4KA	5297	0	0	0	0			PIK3R4	30849	-0.278292	-0.395762
	s16278	MAPKAPK5	8550	CCACGACCAUGAGAAUGGAtt	81.0042	93.0221	68.6129	86.4117			PIK3C2A	5286	0	0	0	0			SNX16	64089	-0.276764	-0.621651
	s10026	PAK3	5063	CAACCCAAGAAGGAAUUAAtt	81.0203	79.8279	84.8943	103.803			PIK3C2G	5288	0	1	0	1			MAP2K3	5606	-0.274111	-1.13706
	s17198	BRSK2	9024	GCACUUGUCAGACACCACUtt	81.0358	78.7638	85.5124	73.557			PIK3C3	5289	0	0	0	0			MORN1	79906	-0.273715	-0.0798756
	s7830	KHK	3795	GCCUGAAAGUCUCACCCUUtt	81.0409	86.9521	77.0414	89.384			PIK3CA	5290	0	0	0	0			SH3BP5L	80851	-0.27133	-0.418974
	s28584	CMPK1	51727	GAAAGAUUGUACCAGUUGAtt	81.0845	98.5899	76.7803	98.0115			PIK3CB	5291	0	0	0	0			PAK7	57144	-0.270672	-0.394091
	s13454	SRPK2	6733	GCAGAUAAAAUUAGAGUAAtt	81.1077	83.567	105.419	109.882			PIK3CG	5294	0	0	0	0			TK2	7084	-0.270665	-0.453032
	s14072	TGFBR1	7046	GCCUUAUUAUGAUCUUGUAtt	81.1546	78.1068	112.596	81.9781			PIK3R4	30849	0	0	0	0			PRPS1	5631	-0.268395	-0.642706
	s28823	CSNK1G1	53944	GGACUUCUUUGAAAAACCUtt	81.1851	87.2813	67.2913	73.7091			PIM1	5292	0	0	0	0			PFKL	5211	-0.265365	-0.972163
	s26209	STK39	27347	CCAACGUAGUGACCUAUUAtt	81.2164	92.556	105.706	93.5093			PIM2	11040	0	0	0	0			INSR	3643	-0.264963	-0.30142
	s32774	PAK7	57144	GGAUUACCACCAUGACAAUtt	81.2638	91.8719	88.3595	80.4872			PIM3	415116	0	0	0	0			FGGY	55277	-0.264511	-0.126631
	s8675	MAP3K4	4216	CCUCGACAGAUGAAACGCAtt	81.2904	78.6468	108.256	95.4166			PION	54103	0	0	0	0			TYK2	7297	-0.263853	-0.423655
	s20037	CNKSR1	10256	CAUUGGGCCUAGAAAUUCAtt	81.2956	78.2339	71.8382	65.5829			PIP4K2A	5305	0	0	0	0			MAP4K5	11183	-0.261588	-0.243483
	s4732	EPHA7	2045	GGAACGGACCUACUCAACAtt	81.3158	84.7514	78.3029	73.0348			PIP4K2B	8396	0	0	0	0			IRAK4	51135	-0.26008	-0.486314
	s762	TBK1	29110	GGAACCUCUGAAUACCAUAtt	81.3873	84.6958	101.953	91.6429			PIP4K2C	79837	0	0	0	0			NEK3	4752	-0.256317	-0.782339
	s10369	PFKM	5213	GGACUUUCGGGAACGAGAAtt	81.451	78.7526	99.5156	89.2928			PIP5K1A	8394	0	0	0	0			PANK3	79646	-0.254065	-0.0818882
	s223836	PACSIN1	29993	CCACCACCAAGAAGGAGAAtt	81.4873	81.3833	88.8149	94.9558			PIP5K1B	8395	0	0	0	0			ROS1	6098	-0.250512	-0.172433
	s16310	PDXK	8566	CCGUGGUGAUGGAACGCAUtt	81.4956	95.6392	75.8484	97.0692			PIP5K1C	23396	0	0	0	0			CLK4	57396	-0.25032	-0.927588
	s38111	RPS6KL1	83694	GGUACUUUGUGAGCGAGGAtt	81.5008	92.3511	102.036	111.519			PIP5KL1	138429	0	0	0	0			TTC33	23548	-0.247793	-0.158872
	s16029	DYRK2	8445	CCGGUGCUAUCACAUCUAUtt	81.5237	82.8914	85.2806	73.1697			PKLR	5313	0	0	0	0			FGR	2268	-0.24584	-0.338502
	s224388	RIOK2	55781	GAAUCAGUAUAGAACAAGAtt	81.5279	94.9248	73.2058	78.9827			PKMYT1	9088	0	0	0	0			ARAF	369	-0.245095	-0.507457
	s17691	RPS6KA5	9252	GCUUUAGCGAAAGACCUAAtt	81.6072	80.6626	61.0114	69.5245			PKN2	5586	0	0	0	0			PLK2	10769	-0.244527	-0.556663
	s37746	TSSK3	81629	GGUGUGGUCCUGUAUGUCAtt	81.619	103.615	82.0573	106.285			PKN3	29941	0	0	0	0			TNIK	23043	-0.244019	-0.694757
	s20616	CIB1	10519	AGACAUCAAGUCCCAUUAUtt	81.6699	89.4666	93.7064	103.989			PLK2	10769	0	0	0	0			PTK7	5754	-0.242068	-0.13438
	s1271	ALK	238	CAAACCAGUUAAUCCAGAAtt	81.6838	91.0987	77.6937	84.4002			PLXNA1	5361	0	0	0	0			AURKC	6795	-0.240633	-0.325877
	s41678	SLAMF6	114836	GGAAAGCGACUGAACUUCAtt	81.6907	82.9386	87.6443	116.909			PLXNA3	55558	0	0	0	0			GNE	10020	-0.239149	-0.170962
	s5174	FGFR2	2263	GUAGGACUGUAGACAGUGAtt	81.7364	86.4755	103.366	95.2229			PLXNA4	91584	0	0	0	0			PRKCZ	5590	-0.238692	-0.0128068
	s4780	ERBB3	2065	GAAUGAAUUCUCUACUCUAtt	81.7488	90.7022	102.968	96.551			PLXNB2	23654	0	0	0	0			PRKY	5616	-0.237229	-0.0734437
	s659	AKT1	207	GCGUGACCAUGAACGAGUUtt	81.7627	76.8864	90.6576	87.7049			PLXNC1	10154	0	0	0	0			DAK	26007	-0.236035	-0.150929
	s10570	PKLR	5313	GCAAAAUUGAGAACCACGAtt	81.7755	90.8778	82.5717	82.8984			PRKACA	5566	0	0	0	0			STK32A	202374	-0.234256	-0.724619
	s17865	TAOK2	9344	CCACCGCUCUUUAACAUGAtt	81.7925	78.7796	92.4215	81.5834			PRKCA	5578	0	0	0	0			CKMT1B	1159	-0.233969	-0.108666
	s3102	CKMT2	1160	GAGGCAAUAUGAAACGAGUtt	81.8137	87.6437	82.5651	87.5153			PRKCB	5579	0	0	0	0			SRPK2	6733	-0.233961	-0.292237
	s39017	BRSK1	84446	AGACAGGGCUGGUUAAACUtt	81.8612	96.0072	69.1027	77.2245			PRKCDBP	112464	0	0	0	0			STRADB	55437	-0.229807	-0.100207
	s4733	EPHA7	2045	CAGCUAAUGUUGGAUUGUUtt	81.8868	89.551	79.8012	76.6272			PRKCE	5581	0	0	0	0			PASK	23178	-0.226604	-0.17183
	s195535	TPD52L3	89882	ACUCGACUUCUGAACUGGAtt	81.8907	97.0452	89.957	95.381			PRKCH	5583	0	0	0	0			HUNK	30811	-0.225136	-0.074267
	s14160	TK1	7083	GUCGCUUCCAGAUUGCUCAtt	81.8963	92.2356	89.9371	107.59			PRKCQ	5588	0	0	0	0			ROCK2	9475	-0.222649	-0.146738
	s43473	CIB4	130106	GAAGAUUGAGUAUGCCUUUtt	81.9179	89.3527	61.9491	69.8223			PRKCSH	5589	0	0	0	0				84451	-0.221134	-0.0876558
	s6087	GRK5	2869	CGUCUACCGAGAUCUGAAAtt	81.9316	78.4635	89.5871	88.7996			PRKCZ	5590	0	0	0	0			DYRK2	8445	-0.217209	-0.613719
	s8998	MST1R	4486	GCGUAGAUGGUGAAUGUCAtt	81.9471	87.2434	98.8501	76.0009			PRKD2	25865	0	1	0	1			CDKL4	344387	-0.217091	-0.154045
	s34477	FN3K	64122	CAGUGUUCGUCAAAGUCAAtt	81.9634	86.4497	57.9392	68.0211			PRKD3	23683	0	1	0	1			CIT	11113	-0.215634	-0.0693972
	s27527	IRAK4	51135	GGUUGACAUUACUACUGAAtt	81.9846	86.2433	86.8576	99.2997			PRKG1	5592	0	0	0	0			DAPK3	1613	-0.214178	-0.247637
	s28582	CMPK1	51727	GGAAGGCAGAUGUAUCUUUtt	82.0245	89.2007	81.8543	96.3288			PRKG2	5593	0	0	0	0			PDGFRA	5156	-0.212176	-0.154357
	s223175	TLK2	11011	CCAGAAUAGUUAAGCUGUAtt	82.0676	91.5371	84.0386	92.466			PRKX	5613	0	0	0	0			DNAJC6	9829	-0.211271	-0.208115
	s223560	SMG1	23049	CAGUGGAACUCGUAUUCGAtt	82.1067	85.1494	114.845	87.0999			PRKY	5616	0	0	0	0			CKMT2	1160	-0.210749	-0.712251
	s29925	ULK4	54986	GCUCCACGGUUGUUGACUAtt	82.201	86.6846	89.1356	92.6758			PRPS1	5631	0	0	0	0			PRKG2	5593	-0.204033	-0.0646947
	s24318	SGK3	23678	CAUUAUUCCUUCCAAACAAtt	82.2047	94.5143	75.3229	86.3253			PRPS1L1	221823	0	0	0	0			PIP4K2A	5305	-0.203925	-0.133046
	s23500	ATMIN	23300	CGGACUUCUUACUCGCAGAtt	82.21	96.9647	84.7916	94.8106			PRPS2	5634	0	0	0	0			ATMIN	23300	-0.202945	-0.0143702
	s38156	RIOK1	83732	GGUCAUUCAGUACAUGAGAtt	82.2531	94.1694	80.5309	96.3018			PRPSAP1	5635	0	0	0	0			ATM	472	-0.20259	-0.543483
	s38110	RPS6KL1	83694	CGAUGUUAGUGAGGACUAUtt	82.2788	100.406	90.6076	102.577			PRPSAP2	5636	0	1	0	0			PAPSS2	9060	-0.201536	-0.890193
	s11108	PRKCH	5583	GUCUCGUCGUUUUGAUGAAtt	82.296	85.9325	102.234	95.3937			PSKH2	85481	0	0	0	0			NEK6	10783	-0.201149	-0.0819719
	s16594	TNK1	8711	UCAACACCCAGGAAGCAUAtt	82.3239	84.3744	88.7489	91.8418			PTCD2	79810	0	0	0	0			LRPPRC	10128	-0.196908	-0.0948204
	s16280	MAPKAPK5	8550	CACCGGCACUUUACAGAGAtt	82.3543	96.8524	77.886	85.335			PTK2B	2185	0	0	0	0			FGFR3	2261	-0.194936	-0.255454
	s986	ACVRL1	94	CCGAGUUCGUCAACCACUAtt	82.3632	85.196	94.2683	89.9454			PTK6	5753	0	0	0	0			EPHA2	1969	-0.193967	-0.908657
	s4238	DOK1	1796	CCAUCUAUGAUGAACCUGAtt	82.3676	97.9685	62.7114	84.2601			PTK7	5754	0	0	0	0			PRKCDBP	112464	-0.193251	-0.203445
	s23732	PIP5K1C	23396	GCGUCGUGGUCAUGAACAAtt	82.4652	81.3923	63.2629	68.0161			PXK	54899	0	0	0	0			PIP5KL1	138429	-0.189386	-0.287029
	s42819	FLJ25006	124923	AGAAUAUUCUUCUAGAUGAtt	82.4678	83.9979	99.4008	98.7325			RAF1	5894	0	0	0	0			ACVR1C	130399	-0.188249	-0.168554
	s43672	GLYCTK	132158	ACAUAGCCGUGUCCAGGUAtt	82.4832	94.2384	92.6182	105.571			RBKS	64080	0	0	0	0			PKN3	29941	-0.187558	-0.329713
	s44	MAST2	23139	GUAUGAGGGUCAUAUUGAAtt	82.5016	96.5936	83.9247	108.942			RET	5979	0	0	0	0			RPS6KA3	6197	-0.186111	-0.187558
	s19711	LRPPRC	10128	GGAAGUUCCGUUUGACGUAtt	82.6145	95.5302	88.3649	95.1505			RFK	55312	0	0	0	0			ADK	132	-0.181196	-0.271239
	s21183	NEK6	10783	GCACUACUCCGAGAAGUUAtt	82.6612	91.7308	75.1705	95.6976			RIOK1	83732	0	0	0	0			CDKL5	6792	-0.181137	-0.520275
	s3913	DGKA	1606	CCGGAGAAGUUCAACAGCAtt	82.67	77.4001	84.0654	85.009			RIPK2	8767	0	0	0	0			PAK1	5058	-0.17972	-0.00854335
	s14957	YES1	7525	GUAUGGUCGGUUUACAAUAtt	82.6709	81.6287	78.9027	70.2715			RIPK3	11035	0	0	0	0			STAP2	55620	-0.17857	-0.05204
	s5167	FGFR3	2261	CCGUAGCCGUGAAGAUGCUtt	82.7241	87.3737	119.233	83.7192			RNASEL	6041	0	0	0	0			PIM1	5292	-0.176889	-0.280586
	s13567	STK3	6788	GAGAUACACUGCGAAAAGAtt	82.737	90.309	72.6952	81.8166			ROCK1	6093	0	0	0	0			TXNDC3	51314	-0.176677	-0.312356
	s1845	AXL	558	GGAACUGCAUGCUGAAUGAtt	82.7442	83.0441	86.4056	87.3843			ROCK2	9475	0	0	0	0			PTCD2	79810	-0.170542	1
	s224333	AURKAIP1	54998	AGUGCAAAAACGUGCUGAAtt	82.747	83.0277	92.559	75.1119			ROR1	4919	0	1	0	1			CSNK1G3	1456	-0.168433	-0.292892
	s11167	MAP2K1	5604	GGAACCAGAUCAUAAGGGAtt	82.7783	92.8561	106.353	94.411			ROR2	4920	0	0	0	0			MYLK4	340156	-0.167731	-0.264511
	s14822	VRK1	7443	GAUACGGAAUGGUCAAACAtt	82.7891	90.3785	95.3265	92.4516			ROS1	6098	0	0	0	0			MAPK10	5602	-0.166328	-0.0668402
	s8670	MAP3K3	4215	CGAGGGCUAUGGAAGGAAAtt	82.811	90.4792	79.0257	81.1544			RPS6KA1	6195	0	0	0	0			RAF1	5894	-0.164726	-0.0763666
	s8516	MARK3	4140	CGGAUAUUCCUGAACGCAAtt	82.8251	92.1982	79.4849	97.3162			RPS6KA3	6197	0	0	0	0			UCKL1	54963	-0.162127	-0.0116998
	s17187	MAP3K14	9020	GGAUUGACCUCACCCAGAAtt	82.844	81.8894	79.3271	67.4803			RPS6KA5	9252	0	0	0	0			EPHA6	285220	-0.160032	-0.193076
	s40696	PLXNA4	91584	UCGCAUAUGUCUACAAGAAtt	82.8548	88.6153	70.0764	67.0918			RPS6KB1	6198	0	0	0	0			PRKCB	5579	-0.159334	-0.0781711
	s27729	CRIM1	51232	CUGCUUUGCUGGUAUCGAAtt	82.8809	86.2893	81.2985	69.2735			RPS6KB2	6199	0	0	0	0			PRKCQ	5588	-0.159286	-0.331031
	s196	AURKA	6790	GAGUCUACCUAAUUCUGGAtt	82.8848	94.0711	84.0421	82.9932			RPS6KC1	26750	0	0	0	0			PHKG1	5260	-0.158872	-0.404994
	s22871	MAST3	23031	GGAGUACCUGCAUAACUAUtt	82.9295	92.2825	85.1679	84.4252			RPS6KL1	83694	0	0	0	0			CAMK4	814	-0.157222	-0.0216911
	s16596	TNK1	8711	AGGUAUCGGUCAUGAUGAAtt	82.9383	73.7814	84.322	85.0361			RYK	6259	0	0	0	0			AK1	203	-0.15599	-0.179013
	s5111	FER	2241	GAACAACGGCUGCUAAAGAtt	83.012	93.8877	101.007	101.911			SBK1	388228	0	0	0	0			CERK	64781	-0.155851	1
	s22495	AAK1	22848	GACAAGCAAUGGGAUGAAAtt	83.1024	87.7501	77.907	89.0941			SCGB2A1	4246	0	1	0	1			MAP4K2	5871	-0.155625	-0.4926
	s28781	FGFRL1	53834	AAGAAGAAGUGGACACUGAtt	83.1161	93.124	87.2051	104.472			SCYL2	55681	0	0	0	0			PAK2	5062	-0.154357	-0.0696633
	s17710	STK17B	9262	CGAUGACUCAUUACCCAAUtt	83.1634	88.2515	101.522	119.488			SGK1	6446	0	0	0	0			NME2	4831	-0.153072	-0.26102
	s8191	LIMK2	3985	AGCUGUUGAUUGAACAUGAtt	83.174	87.2651	83.9043	91.8183			SGK3	23678	0	0	0	0			NEK10	152110	-0.151703	-0.313551
	s40588	IGFN1	91156	GAAGUGUGACUGUCACUAAtt	83.1953	78.3881	102.469	89.0098			SH3BP5L	80851	0	0	0	0			NTRK1	4914	-0.151684	-0.698464
	s21741	RIPK3	11035	GAACUGUUUGUUAACGUAAtt	83.2031	99.8625	74.6664	97.8851			SIK1	150094	0	0	0	0			PDK1	5163	-0.15112	-0.0911122
	s8512	MARK1	4139	GCACAACAGUUGGAUCAAAtt	83.2572	94.6405	89.8168	93.726			SIK2	23235	0	0	0	0			MET	4233	-0.150317	-0.470627
	s52568	MAP3K15	389840	GGAUGUUCGCGAUGGACAAtt	83.2915	94.7177	91.8472	103.038			SIK3	23387	0	0	0	0			EPHA8	2046	-0.150159	-0.132878
	s36443		79834	GCAUGAUAGGUGGGAUAAAtt	83.3336	88.4989	85.5777	83.4279			SKAP1	8631	0	1	0	1			MAGI3	260425	-0.149606	-0.049989
	s22514	ICK	22858	GGACUCGCAUUUAUUCACAtt	83.3571	86.5453	98.7519	81.4598			SKP2	6502	0	0	0	0			SLK	9748	-0.147115	-0.0635627
	s37780	NUAK2	81788	GCAUGACCAUAAGAUCCUAtt	83.363	89.0294	66.935	95.3173			SLAMF6	114836	0	0	0	0			EPHA4	2043	-0.146149	-0.00973511
	s224717	TEK	7010	GACUUGAUCUUGAUCAAUUtt	83.3962	80.003	116.662	106.983			SLK	9748	0	0	0	0			IGSF22	283284	-0.140104	-0.182134
	s8107	LCK	3932	GGAAUUAUAUUCAUCGUGAtt	83.3967	90.8298	84.6484	81.9023			SNRK	54861	0	0	0	0			RNASEL	6041	-0.137597	-0.467869
	s30805	STK32B	55351	ACAUAGCGACGGUAGUGAAtt	83.4357	88.5067	73.3722	100.547			SNX16	64089	0	0	0	0			AKAP14	158798	-0.136535	-0.366233
	s1081	ADK	132	GCCUUAUGUUGAUAUACUUtt	83.4649	93.1971	112.038	94.656			SPHK1	8877	0	0	0	0			STRADA	92335	-0.135134	-0.0683377
	s223752	RPS6KA6	27330	GGAGGCUAGUGAUAUACUAtt	83.4829	89.2808	110.933	95.5707			SRMS	6725	0	0	0	0			MOS	4342	-0.134432	-0.233078
	s45377	SIK1	150094	GCUUUACCAGGUUAUGGAAtt	83.5156	94.6723	116.198	81.1599			SRPK1	6732	0	0	0	0			MAPKAPK2	9261	-0.132358	-0.303764
	s2830	CDK7	1022	GGACAUAGAUCAGAAGCUAtt	83.5264	85.2324	82.6645	100.748			SRPK2	6733	0	0	0	0			MKNK2	2872	-0.129533	-0.00900737
	s3082	CKB	1152	AGUUCUCGGAGGUGCUUAAtt	83.5337	94.5157	79.6337	95.061			STAP1	26228	0	0	0	0			GALK2	2585	-0.11954	-0.115574
	s21749	PIM2	11040	ACCUUCUUCCCGACCCUCAtt	83.5492	93.2082	68.4577	85.3621			STAP2	55620	0	0	0	0			PION	54103	-0.116124	-0.0731511
	s2046	BMPR2	659	GGACAAUAUUAUGCUCGAAtt	83.5509	94.4193	82.911	97.0141			STK10	6793	0	0	0	0			MELK	9833	-0.114296	-0.191048
	s375	PGK1	5230	GAACGGAUCAGAUGUCUAUtt	83.582	92.2537	85.3543	89.6125			STK11	6794	0	0	0	0			HIPK1	204851	-0.108956	-0.258227
	s4400	DYRK1A	1859	CCGUAAACUUCAUAACAUUtt	83.6019	85.8964	75.8322	83.2767			STK11IP	114790	0	0	0	0			EPHA1	2041	-0.107744	-1.07927
	s22082	MAP4K1	11184	GCUCAGUCAUCAACUGGUAtt	83.6034	92.3906	83.4297	81.4518			STK19	8859	0	0	0	0			CALM3	808	-0.106937	1
	s27930	TXNDC3	51314	CGAACGAUCUGAGGAUCAAtt	83.6046	88.3369	75.319	81.4887			STK24	8428	0	0	0	0			AKAP12	9590	-0.10575	-1.07082
	s2734	CDK11B	984	AGAUCUACAUCGUGAUGAAtt	83.6059	97.3069	73.3114	88.8788			STK3	6788	0	0	0	0			HK3	3101	-0.0989	-0.059866
	s223928	IKBKB	3551	GGAUGACAUCUUAAACUUAtt	83.6544	90.9325	72.4272	79.3383			STK32A	202374	0	1	0	0			MAP3K11	4296	-0.0954624	-0.438261
	s27798	CDKL3	51265	GGAUAUCAUCUAGUGAUCUtt	83.6565	101.037	68.8799	84.338			STK32C	282974	0	0	0	0			PIP4K2C	79837	-0.0911147	-0.00523327
	s104	PIK3R4	30849	GGAUCGUAUUACUCCAUAUtt	83.6605	93.2798	86.9127	87.6914			STK35	140901	0	0	0	0			C9orf95	54981	-0.0896191	-0.139025
	s14974	ZAP70	7535	GAACUGUACGCACUCAUGAtt	83.6861	86.7389	83.0116	87.6945			STK36	27148	0	0	0	0			ALDH18A1	5832	-0.0850129	-0.381623
	s26562	PACSIN3	29763	GGAUGAGGAGUGGUCAGAUtt	83.715	83.1284	77.1632	78.4807			STK38L	23012	0	0	0	0			FLT1	2321	-0.0840678	-0.389922
	s40697	PLXNA4	91584	GCAGUGCGCUCUUAACCAUtt	83.7264	95.607	77.6179	89.3202			STK39	27347	0	1	0	1			JAK3	3718	-0.0838328	-0.370243
	s24888	ULK3	25989	CAGCGGAAGGAGGCAAUUAtt	83.7815	93.495	77.5891	95.5149			STRADA	92335	0	0	0	0			GAK	2580	-0.0830498	1
	s36066		79672	GAGUGUUCGUGAAAGUGAAtt	83.7825	97.9735	84.294	95.2096			STRADB	55437	0	0	0	0			PRPSAP1	5635	-0.0817416	-0.565207
	s47088	MLKL	197259	CGAUUAGAAAUCAACAUGAtt	83.8733	75.9777	84.9785	70.5429			STYK1	55359	0	0	0	0			UHMK1	127933	-0.0810225	-0.0908066
	s21679	TLK2	11011	GCAUGUAGGGAAUACCGGAtt	83.8857	100.25	81.3418	94.0293			SYK	6850	0	0	0	0			ADRBK2	157	-0.079021	-0.0229267
	s12286	RPS6KB2	6199	CCCUUUUUCCGGCACAUGAtt	83.9405	88.5289	91.0454	85.3443			TAF1	6872	0	0	0	0			LRRK1	79705	-0.0781711	-0.186764
	s6481	HCK	3055	GGGAUAGCGAGACCACUAAtt	83.9458	81.1478	97.8328	86.7432			TAF1L	138474	0	0	0	0			EIF2AK2	5610	-0.0759277	-0.274812
	s4565	EPHA2	1969	GGAAGUACGAGGUCACUUAtt	83.9604	79.6398	99.3636	103.885			TAOK1	57551	0	0	0	0			PIP5K1B	8395	-0.0756496	-0.0862062
	s40075	PSKH2	85481	GGACUUUAUAGACAAACUAtt	83.9615	88.0774	100.164	107.924			TAOK2	9344	0	0	0	0			DGKI	9162	-0.075372	-0.0468798
	s3168	CLK3	1198	GCCGGUAUGUGAAGGAGAAtt	83.9844	88.2129	94.5643	89.259			TAOK3	51347	0	0	0	0			MINK1	50488	-0.0744243	-0.0723532
	s6237	GSK3A	2931	ACACCAACCCGGGAACAAAtt	84.0502	100.561	80.2783	88.72			TBK1	29110	0	0	0	0			PKMYT1	9088	-0.0720819	-0.0674318
	s223831	PKN3	29941	AGACCUUUGUCAUCCCACUtt	84.0823	92.2587	101.316	104.913			TEC	7006	0	1	0	0			ITPKA	3706	-0.0688664	-0.0675486
	s22135	IRAK3	11213	GGAUGUUCGUCAUAUUGAAtt	84.0874	95.9344	75.531	98.7055			TEK	7010	0	0	0	0			BMP2KL	347359	-0.0678111	-0.016701
	s225001	MADD	8567	CACCAGAAGUUUAAAGGAAtt	84.1109	98.2807	74.7272	79.6453			TESK1	7016	0	0	0	0			GK5	256356	-0.063752	-0.299865
	s33708	TRIB3	57761	CCAGCUCCUCUACGCCUUUtt	84.1252	84.7511	81.8562	83.591			TESK2	10420	0	0	0	0			RET	5979	-0.0622496	-0.097566
	s30874	STRADB	55437	CCUCAAUCAGAAUCCAGAAtt	84.1262	97.6193	74.5425	81.3278			TGFBR1	7046	0	0	0	0			FGFR1	2260	-0.0581953	-0.66427
	s195583	PRKCDBP	112464	GCUCCAAAUGGAGAGUGUAtt	84.1287	88.5825	70.9011	92.0396			TK1	7083	0	0	0	0			EPHA3	2042	-0.057226	-0.136182
	s53	CDK6	1021	GCAGAAAUGUUUCGUAGAAtt	84.1293	80.841	79.1305	109.813			TK2	7084	0	0	0	0			VRK2	7444	-0.0490906	-0.279056
	s16959	SPHK1	8877	UCACGCUGAUGCUCACUGAtt	84.1327	84.2998	87.4414	86.0691			TLK2	11011	0	0	0	0			DGKK	139189	-0.0486444	-0.0731703
	s16651	RIPK1	8737	CCACUAGUCUGACGGAUAAtt	84.1636	86.1027	97.8177	98.4123			TNIK	23043	0	0	0	0			MAPKSP1	8649	-0.0484221	-0.120841
	s13569	STK3	6788	GCCCAUAUGUUGUAAAGUAtt	84.1879	94.7004	91.2396	113.26			TNK2	10188	0	0	0	0			PFKP	5214	-0.0477581	-0.350562
	s19301	XYLB	9942	GUGUGCAUUUUGACAGAGAtt	84.1983	98.3113	72.2979	98.6024			TNNI3K	51086	0	0	0	0			SRPK1	6732	-0.0451474	-0.0433189
	s10514	PIK3C2G	5288	CCAUCUACCAGCUAAUCAAtt	84.2074	91.0577	123.208	94.6046			TPD52L3	89882	0	0	0	0			PXK	54899	-0.0449007	-0.0686018
	s2834	CDK9	1025	UGAGAUUUGUCGAACCAAAtt	84.2341	89.4439	100.099	102.501			TPK1	27010	0	0	0	0			PRPS2	5634	-0.0438893	-0.670287
	s2045	BMPR2	659	CCGAAAUUCAAUUAACUAUtt	84.2524	83.5951	94.7099	101.289			TRAF3IP3	80342	0	0	0	0			DCAKD	79877	-0.0438692	-0.185286
	s41848	ALPK2	115701	CAUCGGCCUGAGAACAAUAtt	84.3124	87.5822	67.4502	75.05			TRIB1	10221	0	0	0	0			ITGB1BP3	27231	-0.042754	-0.044081
	s2819	CDK3	1018	CCAGCUCUUUCGUAUCUUUtt	84.3217	91.2193	94.2011	95.6184			TSSK1B	83942	0	0	0	0			DGKB	1607	-0.0420555	-0.193956
	s11110	PRKCI	5584	GAGACCUAAUGUUUCAUAUtt	84.3254	89.4012	77.0165	76.3016			TSSK4	283629	0	0	0	0			SCYL2	55681	-0.0411618	-0.379338
	s38368	TSSK6	83983	CAGUUGCCCUUGUUCGGAAtt	84.3271	101.787	82.0524	91.1657			TTC33	23548	0	0	0	0			DGKH	160851	-0.0367728	-0.471513
	s11487	PTK6	5753	CAUCCAUGGUUAAGUCAUAtt	84.3804	92.359	96.5293	91.6808			TWF1	5756	0	0	0	0			IPMK	253430	-0.0290662	-0.0815991
	s17711	STK17B	9262	CAUUUGUGGGAGAAGAUAAtt	84.3862	90.9452	64.6371	71.2254			TWF2	11344	0	0	0	0			SKP2	6502	-0.0266285	-0.0204199
	s232	PRKD3	23683	GCCCGACUCUCUAAUGGAAtt	84.4158	94.7777	106.138	92.1539			TXNDC3	51314	0	0	0	0			FRK	2444	-0.0248714	-0.38909
	s22134	IRAK3	11213	GUAGAGUAGUGUUAGAUGAtt	84.4241	96.6746	90.0157	89.3576			TXNDC6	347736	0	0	0	0			ATR	545	-0.0242599	-0.116124
	s29616	SNRK	54861	CACUGACAAUGAUCAUGGAtt	84.5181	95.8615	91.019	94.5857			TYK2	7297	0	0	0	0			EPHB6	2051	-0.0222422	-0.127329
	s11127	PRKCSH	5589	UGACUAUUGCGACUGCAAAtt	84.522	92.0463	80.891	107.782			UCK1	83549	0	0	0	0			MAP3K12	7786	-0.0210427	-0.361105
	s37258	TRAF3IP3	80342	GACCAACAAUUAAGAACGAtt	84.5424	94.6916	94.3762	87.6743			UCKL1	54963	0	0	0	0			PIM3	415116	-0.0207478	-0.0542931
	s28780	FGFRL1	53834	AGGACGAUGCGGGCAUGUAtt	84.5446	93.5372	97.5616	91.6867			UHMK1	127933	0	0	0	0			ZMYND8	23613	-0.0200195	1
	s47519	NRK	203447	CUGUAUACUUGACAAACGAtt	84.5737	93.3436	80.86	74.0781			ULK2	9706	0	0	0	0			ALPK1	80216	-0.0168457	1
	s10240	PDGFRB	5159	GAGCAACUUUGAUCAACGAtt	84.578	95.2866	92.8036	85.9246			ULK3	25989	0	1	0	1			PRPS1L1	221823	-0.0145662	-0.328139
	s9724	NRGN	4900	GCCGGACGACGACAUUCUAtt	84.5882	89.9792	102.591	92.711			ULK4	54986	0	0	0	0			MAST1	22983	-0.014176	-0.184382
	s11164	MAPK13	5603	AAUGAGGACUGUGAACUGAtt	84.6089	78.7291	75.3213	75.5655			VRK1	7443	0	0	0	0			WNK3	65267	-0.0141543	-0.0577279
	s30891	ETNK1	55500	GGAAUCACAAAUAAACUUAtt	84.6302	94.4511	86.5163	97.4576			VRK2	7444	0	0	0	0			SYK	6850	-0.00800831	-0.0812826
	s28782	FGFRL1	53834	CGACGGCUCCUACCUCAAUtt	84.6403	85.4443	81.4989	82.1066			VRK3	51231	0	0	0	0			PI4KA	5297	-0.00665497	-0.0505354
	s11687	MAP4K2	5871	CCAAGAUUCCUGACACCAAtt	84.6425	86.7612	92.9611	93.0059			WNK1	65125	0	0	0	0			PIK3CB	5291	-0.00510356	-0.219625
	s35282	WNK2	65268	CUAUAAGUCUAGUAGCAAAtt	84.6503	94.6951	91.7895	94.5924			WNK3	65267	0	0	0	0			GRK4	2868	-0.00262193	-0.0959848
	s225956	SIK3	23387	CAGCGACGAUGCUUAUGUAtt	84.6844	88.7436	80.7927	85.3575			WNK4	65266	0	2	0	2			PIP4K2B	8396	-0.00196687	-0.0868833
	s551	MAP4K3	8491	GCACUUACCAAAAAUCCGAtt	84.693	100.91	82.2846	108.637			XYLB	9942	0	0	0	0			NME5	8382	-0.00133782	-0.410531
	s16098	CDC42BPA	8476	GAUGGAAGAUGGAACGGUUtt	84.7211	82.653	93.6909	81.2888			YSK4	80122	0	0	0	0			AK3L1	205	-0.00111575	1
	s38355	TSSK1B	83942	CAAGAUCCAUAAACUUUUAtt	84.724	90.704	79.2701	100.02			ZAP70	7535	0	0	0	0			STAP1	26228	-0.000812156	-0.0759316
	s28865	RIPK4	54101	GCACGAUGUAUACAGCUUUtt	84.7266	87.4382	112.629	88.064			ZMYND8	23613	0	0	0	0			COL4A3BP	10087	-0.000704726	1
	s9096	MVK	4598	GGGAAGAUUUCAUCCUUAAtt	84.7421	80.0735	99.3492	99.3146				79834	0	1	0	1			ACVR1	90	1	-0.0438692
	s54069	EIF2AK4	440275	GGUCCAAGGAAGCACCAAAtt	84.7583	85.5341	77.7278	73.6671				79672	0	1	0	0			TAF1	6872	1	-0.00993573
	s10696	PLXNA1	5361	AGCGGGUGGUGAAACUCUAtt	84.7675	85.4906	98.1143	103.337
	s45663	NEK10	152110	GCUAGAACGGGAACGAAGAtt	84.788	93.056	84.3144	94.241
	s22287	PNKP	11284	GGAAGUCCACCUUUCUCAAtt	84.7952	73.5869	95.2008	126.394
	s16887	KSR1	8844	GGAGUGAAGUGCAAGCAUUtt	84.8049	92.9741	101.261	93.2292
	s16886	KSR1	8844	GGAAUGAAGCGUGUCCUGAtt	84.8092	93.1229	62.5366	76.7937
	s223498	EPHA8	2046	GUCUCAAGCUCAACACGGAtt	84.8775	93.6473	112.084	99.7372
	s21742	RIPK3	11035	GGAGAACCAUAGAAAACCAtt	84.9305	94.2176	82.7979	100.426
	s761	TBK1	29110	GAACGUAGAUUAGCUUAUAtt	84.9855	93.934	79.2642	92.1263
	s7481	INSRR	3645	GGAUGACUCGGGACGUGUAtt	84.9895	86.8244	120.33	98.7535
	s13434	SRMS	6725	GACCAACCCUGGUACUUUAtt	85.043	86.5695	114.408	108.842
	s224120	NME1	4830	CCAGCAUAGGAUUCAUUGAtt	85.0686	98.5337	88.1646	84.3079
	s3586	MAPK14	1432	GAAGCUCUCCAGACCAUUUtt	85.116	88.1748	100.827	101.544
	s40698	PLXNA4	91584	GGCCUUUGUGGGCACCAAAtt	85.1765	95.1174	80.1994	87.5776
	s18814	SLK	9748	GCAGAAACAGACUAUCGAAtt	85.1799	102.751	80.8329	93.8542
	s3628	CSNK1D	1453	UGAUCAGUCGCAUCGAAUAtt	85.1882	94.8975	80.0471	104.393
	s11157	MAPK11	5600	GGAGCUCACUUACCAGGAAtt	85.2234	101.587	88.7117	102.889
	s26207	STK39	27347	GUGUAGCAAUAAAACGGAUtt	85.2376	90.7614	100.122	92.0511
	s200589	EPHA10	284656	CCAAGGAACUGGAUGCGAAtt	85.2572	90.6361	94.984	84.0987
	s43498	ACVR1C	130399	CAAUGUUACCAAAACCGAAtt	85.2755	92.927	76.6942	79.2287
	s3164	CLK1	1195	CUGUCAGAGUGGAGACGUAtt	85.2776	83.9278	85.5437	109.935
	s576	ARAF	369	GUGUUGACAUGAGUACCAAtt	85.2796	80.9022	87.1921	77.6619
	s50709	NRBP2	340371	GGCUCAGUCUUAGAGAUUUtt	85.283	90.1817	77.1377	77.2807
	s3095	CKM	1158	CCCUUGAACUCUACAAGAAtt	85.3079	101.159	80.7429	88.8383
	s26381	HIPK2	28996	CCAUGACCUUUAACAACCAtt	85.3137	95.2676	130.06	97.3892
	s3637	CSNK2A1	1457	AGAUGUACGAUUAUAGUUUtt	85.3371	91.274	96.1281	98.498
	s2300	DDR1	780	GGCUAUGCAGGUCCACUGUtt	85.3445	88.85	72.1087	94.056
	s11068	PRKACB	5567	GCUAUAUCCAGGUCACAGAtt	85.3483	94.7673	97.7773	98.8248
	s27391	TNNI3K	51086	CAUUGCAUAUUGCAGCGUAtt	85.3798	89.4598	108.439	101.245
	s10127	PCM1	5108	CCGUGAUUCACUUAGAUCAtt	85.4005	94.8996	98.5784	93.278
	s223176	TLK2	11011	GAGCUGGAGAGACUAGAAAtt	85.4102	100.849	74.1006	92.8044
	s223143	CAMKK2	10645	UGACAAUACCUACUAUGCAtt	85.4127	99.6389	91.3686	98.1135
	s38155	RIOK1	83732	GGUGGAGGCGUGUAUAUCAtt	85.4178	79.2379	77.3038	95.2194
	s49171	IGSF22	283284	GAAGAGGGAUGACAAGUAUtt	85.4431	89.0782	87.0303	86.8178
	s10371	PFKM	5213	GGAAGAAUGUGCUUGGUCAtt	85.4814	86.6549	97.5227	96.4258
	s44117	TAF1L	138474	CAGUGUAUCUUCAUAAGAUtt	85.4952	99.4186	73.8964	85.0704
	s3636	CSNK2A1	1457	GGCUCGAAUGGGUUCAUCUtt	85.4992	90.24	75.7537	95.4871
	s223561	SMG1	23049	CCAUCAUGAGGGUAGGAUUtt	85.505	86.4039	97.4361	83.6232
	s22827	STK38L	23012	GGAGUGAUUAUGUAUGAAAtt	85.513	88.1861	93.4213	78.77
	s10275	PDPK1	5170	GGGUUUAUUUGCAAGACGAtt	85.5242	84.1144	85.0022	81.8683
	s12064	RNASEL	6041	GGUAAGGUCAAAGCCCUAAtt	85.5275	86.1553	99.1847	119.91
	s16311	PDXK	8566	GGAUGGACAUUCGCAAAGUtt	85.5355	96.0441	60.7383	83.7763
	s3630	CSNK1G2	1455	GCCUGGACUUCUUCGAGAAtt	85.5492	90	87.5784	78.0911
	s46114	AKAP14	158798	GGAUGAAUUGACUCAAGUAtt	85.5912	81.3851	112.06	88.7446
	s8189	LIMK1	3984	CCUCACGUGUGGGACCUUUtt	85.668	96.2629	73.5867	85.5226
	s25906	STK36	27148	GGAUCUUAGCCUCAGAAUUtt	85.6689	83.9226	94.1796	74.7558
	s11486	PTK2	5747	GGUCGAAUGAUAAGGUGUAtt	85.6983	88.8172	104.672	85.5597
	s11242	PRPSAP2	5636	CAAGAGUACAAAUUCAAGAtt	85.7401	86.5091	103.3	77.7488
	s14078	TGFBR2	7048	GGAGAAAGAAUGACGAGAAtt	85.7428	88.2835	91.6783	87.9357
	s8920	MOS	4342	GCCUAAAGCCGACAUUUAUtt	85.7508	85.5999	90.1239	90.1095
	s47085	FUK	197258	GCACCUACCUAGGCUUGGAtt	85.7525	86.1721	85.4676	81.5809
	s30682	PI4K2B	55300	CCUAUCUUGUGGACAACAAtt	85.7537	82.8838	82.3765	101.773
	s223359	PDIK1L	149420	GGAAAAUCCCAAAAUGGAAtt	85.7549	92.3031	95.1732	90.9205
	s28652	ZAK	51776	GGAUAUCACAGGACAAGGAtt	85.7654	91.4957	87.7545	104.965
	s2828	CDK7	1022	CAACAUUGGAUCCUACAUAtt	85.8178	88.6725	85.2942	92.5338
	s570	MAPKAPK2	9261	CAGUAUCUGCAUUCAAUCAtt	85.8306	83.2271	103.709	88.7468
	s3167	CLK2	1196	GAGCGAUAUGAAAUCGUUAtt	85.8424	100.276	77.801	113.293
	s37150	ITPKC	80271	GGAUGGUCGGAUUCUGAAAtt	85.8544	80.1812	109.511	100.817
	s224987	DGKD	8527	GCCUGUUAAUUAAUGCUGAtt	85.889	101.303	77.0989	90.7673
	s23095	PLXND1	23129	GCCCAUCACAAUCCAGGUAtt	85.9012	94.6994	82.3741	101.044
	s17289	MAP3K6	9064	GCAAGGCUUUUGACGUAGAtt	85.9132	92.2335	86.4627	93.0843
	s8672	MAP3K3	4215	GCCGGCCUGUGAAAUAUGAtt	85.9134	96.2278	70.1337	83.0159
	s37446	GRIP2	80852	GAGAGACCGUCACACUGAAtt	85.9418	94.5938	92.6814	87.9671
	s11176	MAP2K5	5607	GCCCUCCAAUAUGCUAGUAtt	85.9473	93.1587	98.0194	110.324
	s8357	LYN	4067	AGACUCAACCAGUACGUAAtt	85.9735	100.733	71.8895	84.5207
	s22133	IRAK3	11213	GAGAGAUUUUUGAGGUAUAtt	85.9889	89.4674	79.0508	93.6714
	s223954	ITK	3702	GGCAAAAUCCCGUAUGAAAtt	86.0122	83.9055	88.3276	102.128
	s11122	PRKCQ	5588	GCGAGGCUGUUAACCCUUAtt	86.0278	91.7694	91.1295	96.6575
	s9590	NME1	4830	CUGAGGAACUGGUAGAUUAtt	86.0302	87.0686	108.643	81.0853
	s2299	DDR1	780	CCAUCAAAAUCGCAGACUUtt	86.0513	93.523	77.8858	100.465
	s2565	CD2	914	GGACAUCUAUCUCAUCAUUtt	86.0594	96.392	71.7781	86.6764
	s11066	PRKACA	5566	CAAGGACAACUCAAACUUAtt	86.0904	90.1465	74.4309	80.6798
	s52569	MAP3K15	389840	CAAUCAAGUUUUACACCAAtt	86.1298	84.4009	95.2406	93.4251
	s32987	CLK4	57396	GCACUUAAAUAGUACUGAUtt	86.1408	77.233	85.5895	76.9173
	s42535	AK7	122481	GAAUAGACUUGCUAUCAAAtt	86.1572	99.9244	73.2737	100.839
	s33015	SCYL1	57410	GUCUCACUGUAGAUCCUGAtt	86.1671	99.3157	80.1064	83.0663
	s27725	VRK3	51231	GAAUGAGUAUGUUCAUGGAtt	86.203	93.2146	86.7387	94.2459
	s49076	STK32C	282974	CGAGAAUGACUAUCUUCAAtt	86.2047	103.244	81.4621	83.3295
	s37445	GRIP2	80852	GAACAUUGGUGACUAUAUUtt	86.21	89.7547	87.4135	100.743
	s224140	NTRK1	4914	AGGGACUGGUGGUCAAGAUtt	86.2208	87.2286	89.3501	78.3724
	s223164	FASTK	10922	GGUUCCCUGUGUUUUGAUUtt	86.221	98.6597	81.6507	98.8424
	s17713	STK17A	9263	GGAUACCGACAAAUCAGAAtt	86.2235	100.149	106.944	109.073
	s20618	CIB1	10519	ACGGAACCUUGAACAGAGAtt	86.2239	101.645	82.0034	111.547
	s11169	MAP2K1	5604	AGGCCUUUCUUACCCAGAAtt	86.2334	92.2851	84.292	89.8122
	s3384	MAP3K8	1326	CCCUCCUACCUGUACAUAAtt	86.2365	99.2839	89.1231	126.811
	s24314	SH3BP4	23677	GAGACGAGCUUUAAUGACAtt	86.2759	97.7866	89.2378	93.0392
	s30826	PI4K2A	55361	GAAGCUACUUCGUCAAGGAtt	86.2806	85.3472	71.9536	84.2441
	s20943	PMVK	10654	CGAGAACCAUGGAGUUGAAtt	86.2994	94.5416	76.5157	87.4089
	s29924	ULK4	54986	CCUCGUAACUUCACAGGUAtt	86.2998	90.8273	85.058	86.954
	s34897	IPPK	64768	GCAAGAUCGUCAACUAUUAtt	86.3012	90.676	99.9435	80.1998
	s32015	TEX14	56155	GACCUAACCAGGUAGAUGAtt	86.3069	79.9074	109.811	71.083
	s16765	DYRK4	8798	GUAUACACGUACAUCCAAAtt	86.31	81.5193	73.7078	89.8311
	s11162	MAPK10	5602	CAAGUAACAUUGUAGUCAAtt	86.3108	92.6069	79.9091	96.0034
	s24315	SH3BP4	23677	GCGUAUGACUUCUUACUCAtt	86.3141	94.8291	100.588	97.3618
	s5542	GALK2	2585	GGAGAGUUGAUGAACCAGAtt	86.3143	96.868	99.4019	93.0536
	s3585	MAPK14	1432	CCUAAAACCUAGUAAUCUAtt	86.328	90.906	83.1237	90.0446
	s41611	STK11IP	114790	CCCUGUUCCUGUUAGAUGAtt	86.33	100.6	103.406	104.274
	s612	ERBB2	2064	GGAGACCCGCUGAACAAUAtt	86.3396	91.0302	93.1813	91.5209
	s15827	CDC7	8317	GUACGGGAAUAUAUGCUUAtt	86.3462	94.1361	93.8873	101.334
	s45287	PDIK1L	149420	GGGCGAAUGAAACAACUGAtt	86.3616	98.8303	99.4809	97.6523
	s10449	PHKG1	5260	GGACUUCUAUGAGAAUUAUtt	86.3663	86.9862	77.467	79.72
	s40005	DCLK3	85443	GACGAGCUCUUUAACAUCAtt	86.3748	95.6875	85.0041	93.8691
	s126	NEK2	4751	GGCGAAUUCCAUACCGUUAtt	86.413	88.1812	92.43	82.9276
	s26799	NRBP1	29959	CCAGCUCUGGAAUUAGAUAtt	86.4294	94.7952	90.9089	95.1105
	s2080	BRAF	673	CAGAGGAUUUUAGUCUAUAtt	86.4526	90.591	98.4519	119.044
	s28869	PION	54103	GUAUAUUCAGAGACAAGUAtt	86.4631	92.2475	105.019	94.9416
	s24469	DSTYK	25778	GUCUGGAAUAUACUCGAAAtt	86.4873	97.308	86.7661	82.5536
	s2365	CAMK2D	817	GCGACUUCAUGAUAGCAUAtt	86.5034	95.4537	82.7702	116.266
	s27996	TAOK3	51347	GCAUGACUUUGUUCGACGAtt	86.5333	92.4894	88.2462	81.0732
	s224372	PLXNA3	55558	GAGCUGUAUUUCUAUGUCAtt	86.5422	95.5908	77.4221	88.6463
	s223953	ITK	3702	GGAAUGGGCAUGAAGGAUAtt	86.5432	101.645	85.7594	99.063
	s386	MELK	9833	GAAACGGAUUUCUAUGAAAtt	86.5685	86.9755	93.7808	84.5151
	s39018	BRSK1	84446	GAAACAUCCUUGGUACCUAtt	86.585	93.7829	80.5614	88.8504
	s613	ERBB2	2064	GUUGGAUGAUUGACUCUGAtt	86.5909	89.0061	93.6499	95.3554
	s12113	ROS1	6098	GGUUGGAUGCUAUAUACCAtt	86.5916	95.6163	89.8404	98.1926
	s44505	MPP7	143098	GGCAAUUCCAUGUAAGGAAtt	86.5919	91.3571	103.084	100.283
	s10263	PDK4	5166	CCGCCUCUUUAGUUAUACAtt	86.6084	94.5865	87.019	85.4338
	s1209	AK2	204	GCUUGAUUCUGUGAUUGAAtt	86.6211	87.5248	118.237	91.9832
	s11137	MAPK1	5594	CAGGGUUCCUGACAGAAUAtt	86.6265	83.6947	80.5748	106.9
	s11154	MAPK8	5599	CCAGUAAUAUAGUAGUAAAtt	86.6304	93.4662	88.9606	123.131
	s9445	NEK3	4752	CUUAAUUGGUUUACCCAAAtt	86.6499	90.837	105.805	93.037
	s48638	ANKK1	255239	GGUUCCGCAUCAUCCAUGAtt	86.6609	97.0198	81.4242	103.824
	s22216	PACSIN2	11252	AGAUGUUCUUAAGACCAAAtt	86.6651	84.8053	83.6857	118.603
	s39931	MYLK2	85366	GGGCAUUUGGUGAAGAUCAtt	86.6764	81.9458	104.4	87.3579
	s47086	FUK	197258	GGCCUACGCUCAGAAUCAUtt	86.6775	87.5869	66.7478	71.4686
	s50672	MYLK4	340156	GAAUCGGGAUGCUAAGCAAtt	86.685	84.3928	83.2851	101.647
	s21479	FASTK	10922	GCAGCAAGGUGGUACAGAAtt	86.6963	94.2249	71.8047	93.8612
	s16397	CDC2L5	8621	GGAACUUGCACAACUAGAAtt	86.7254	100.922	88.0413	91.9855
	s20378	TESK2	10420	GAAGUACAGCUCAUGAAUAtt	86.7833	91.0019	87.0008	99.8724
	s47549	HIPK1	204851	GCUCAAUACAGUGCACAAUtt	86.8019	90.6938	91.6884	101.865
	s23355	SIK2	23235	CCAUAGCCCAAAUCAAGGAtt	86.8508	92.3034	82.6616	85.0638
	s13582	AURKC	6795	CCUGCGCCUGUAUAACUAUtt	86.8774	82.5379	88.2088	98.0096
	s7824	KDR	3791	GACGGACAGUGGUAUGGUUtt	86.8883	86.335	104.659	108.728
	s16728	RIOK3	8780	GAUCGCUUCAGUAAACUAAtt	86.9066	86.3866	94.4856	92.8899
	s23075	MAP3K7IP2	23118	GUCGAGCAAUAGGCAAUAAtt	86.9075	89.4904	81.8479	85.7629
	s1269	ALK	238	CAUGCUCUAUUGCUCAGUAtt	86.9278	103.369	94.6406	107.187
	s2347	CALM3	808	GACUUCCCGGAGUUCCUGAtt	86.9424	103.058	71.4569	93.4859
	s30985	CDC42BPG	55561	CAAACUCCCUGAUUCCCUUtt	86.9655	91.3976	85.6185	80.844
	s4741	EPHB2	2048	ACAUCGAUCCUUUCACCUAtt	86.9687	89.7178	94.6721	89.2155
	s10552	PIP4K2A	5305	CCGGCUUAAUGUUGAUGGAtt	86.987	89.1494	100.985	94.6795
	s9760	ROR2	4920	UGGAGGUUCUGGAUCCGAAtt	87.0098	95.1386	83.517	95.4411
	s43	MAST2	23139	GAUACUAGCUAUUUUGACAtt	87.0177	92.0038	109.392	117.699
	s9596	NME4	4833	GCAAGAACCCAAGCCCACAtt	87.0279	87.7345	88.7242	75.5689
	s17019	PRPF4B	8899	CCACGUGAUAAAUCAAGAAtt	87.031	82.0086	75.1231	69.0026
	s37781	NUAK2	81788	GCAAGAUCUGAUGCACAUAtt	87.0328	92.91	73.3368	84.2295
	s16206	DGKE	8526	GGAAUUAAACUAGAUCGAUtt	87.0367	79.5466	76.5934	64.4485
	s10256	PDK2	5164	CAACCCAGCCCAUCCCAAAtt	87.0556	94.8404	96.417	93.8715
	s2369	CAMK2G	818	GAUCAUUAAGAUUACAGAAtt	87.0569	90.6883	69.8352	101.974
	s11126	PRKCSH	5589	CCACCAACGAAUACGUCUAtt	87.1049	90.9319	80.4113	92.2504
	s37907	ADPGK	83440	GGAAUAUCCUUCCACUUCAtt	87.1056	100.36	82.2591	85.958
	s9750	NTRK2	4915	GGUUAGAAAUCAUCAACGAtt	87.1539	91.1142	74.1431	84.8577
	s11134	PRKG2	5593	GCUAUGAAGUGUAUAAGGAtt	87.1609	98.8725	80.3171	102.625
	s17394	LATS1	9113	GGAGUGAUGAUAACGAGGAtt	87.1741	98.2523	78.4968	87.0035
	s864	ABL1	25	GAAGGGAGGGUGUACCAUUtt	87.1743	90.4502	102.16	85.3886
	s47084	FUK	197258	GACUUACACUCAACCCUCAtt	87.1858	90.1701	71.6874	67.6088
	s36849	PANK2	80025	GGACGGUCACAGUGCUAUUtt	87.1944	86.8777	94.2169	81.9705
	s3594	CSF1R	1436	GUUGAGACCUUAGAGCACAtt	87.2038	82.4584	89.6012	98.6896
	s52074	SBK1	388228	GCUACGUCUUUGCCCAGGAtt	87.2106	80.2459	70.0945	71.2333
	s18097	MAP4K4	9448	CGAAGACGAUUUCAACAAAtt	87.2277	105.083	83.9948	104.921
	s46662	MGC42105	167359	GAAUGAUGAAUGGAUGCAAtt	87.2533	91.2481	99.0948	96.7559
	s11751	RAF1	5894	CGUGUUUUCUUGCCGAACAtt	87.2568	92.0424	82.3269	108.138
	s30681	PI4K2B	55300	GGUUAGUCAGAUACGAAAAtt	87.3001	85.2699	83.1043	87.2117
	s223205	MAP4K1	11184	CAAGAUCCAGGACACCAAAtt	87.31	96.1996	109.183	94.1273
	s200431	ERN1	2081	CCUGCGCUAUCUGACCUUCtt	87.3109	97.5757	99.0012	99.8296
	s26678	EEF2K	29904	GGAUUUGAUUACUUACUAAtt	87.3165	90.1664	88.8914	94.6168
	s6565	HK3	3101	GGAAUGCGAUGUCUCCUUAtt	87.3297	93.1581	81.4311	97.1433
	s31029	BMP2K	55589	GCUUGAACCAGAUCCGGAAtt	87.3414	93.2862	111.378	97.0972
	s5649	GCK	2645	GCAUGUGCGUCAAUACCGAtt	87.3504	100.134	84.9651	97.5892
	s37447	GRIP2	80852	GCACCGACAAGGAUGGAAAtt	87.3686	100.506	75.4918	89.8111
	s40537	ADCK2	90956	GACCAGUCGUUUCUAGAAAtt	87.3758	93.6197	82.338	91.5959
	s223955	ITPK1	3705	GAAGCCGACCAGAAUGAUAtt	87.3892	92.489	84.5431	108.348
	s10532	PIK3CG	5294	GCUUUAGAGUUCCAUAUGAtt	87.4036	94.9356	93.7146	94.1144
	s20126	BCKDK	10295	AGACCGUCACCUCCUUUUAtt	87.4109	99.6825	82.9284	108.934
	s27102	AK3	50808	GGCUUAUGAAGACCAAACAtt	87.4374	93.9374	109.828	105.321
	s1327	AMHR2	269	CUGGGAGAGCUGCUAGAUAtt	87.4444	88.4458	88.9459	106.774
	s4357	DTYMK	1841	UGCCGUUAAUUAAGGAAAAtt	87.4621	94.9561	88.0677	83.7167
	s49077	STK32C	282974	GGCCGGUGUUUGACGACAAtt	87.4783	100.338	89.8344	89.6817
	s14071	TGFBR1	7046	GCAAUGGGCUUAGUAUUCUtt	87.4806	93.0221	83.0422	85.1393
	s8816	MAP3K11	4296	CAUGGUACCUGGAUUCAGAtt	87.4811	94.7092	62.7428	76.3992
	s10699	PLXNA2	5362	GGCACUAUGGUGACCAUUAtt	87.5062	96.2445	80.5272	83.4679
	s17584	DCLK1	9201	CGAUAUAAAGUCGGAAGAAtt	87.5138	95.6421	85.0691	90.0571
	s521	TK2	7084	GCUCUGUGAUACCCAAUAAtt	87.5222	81.7684	90.1995	95.293
	s5789	GK2	2712	GUAACUUCGUCAAGUCUAAtt	87.5268	92.6562	99.4437	113.99
	s22826	STK38L	23012	GGUUUGAAGGGUUGACUCAtt	87.5497	84.8509	95.6984	73.3318
	s31009	NAGK	55577	GAUCGGCUAGGGAUACUCAtt	87.5793	94.1113	94.0658	94.7346
	s52	CDK6	1021	GGAUAUGAUGUUUCAGCUUtt	87.604	94.4242	96.0975	111.183
	s8942	MPP1	4354	CAGUGCACCAGAUCCAUAAtt	87.6281	86.7376	91.9733	116.033
	s553	MAP4K3	8491	GGCACGGAAUGUUAACACUtt	87.6411	89.9669	70.7562	85.3656
	s17288	MAP3K6	9064	GAGCAGCUGUAUAAGCUCAtt	87.6467	84.0615	91.7454	87.0352
	s224374	NAGK	55577	UGAUAUCGGCUACGUCAAAtt	87.6498	93.1418	96.0278	102.331
	s32374	C21orf7	56911	AGUUAGAUCAGGCAGAAAAtt	87.6523	97.16	76.5912	85.0619
	s51059	CDKL4	344387	GUAUGUUGAAGCAAUUAAAtt	87.6689	88.4302	113.966	87.3621
	s11129	PRKCZ	5590	GGACUUUGACCUAAUCAGAtt	87.717	97.2778	83.2551	111.837
	s324	IRAK1	3654	GGAAAAGACAUGUAUCACAtt	87.752	76.7839	96.98	82.1801
	s8513	MARK1	4139	GAAUCAUCCUAAUAUAGGUtt	87.7556	93.5008	70.53	93.0868
	s36449	PIP4K2C	79837	GGAGCAGUAUGCUAAGCGAtt	87.7809	99.0392	87.8212	85.9424
	s22382	TWF2	11344	AGUCUGUAGUGUUCAUCUAtt	87.7948	84.8478	105.773	103.755
	s22288	PNKP	11284	CGAAGAAGCGUAUGCGGAAtt	87.8392	88.482	102.344	81.2293
	s3008	CHKA	1119	CAAUGGAAAAGUAUCUAAAtt	87.8392	93.6083	95.2073	99.4156
	s7482	INSRR	3645	GGAAGCUUCUGUCAUGAAAtt	87.8465	91.9482	100.482	101.901
	s11148	MAPK6	5597	CUACUGAUGUUGUUGAUAAtt	87.8689	89.7767	95.4655	130.089
	s29916	C9orf95	54981	GACACUAUAUGGAAUAGAAtt	87.8902	88.9936	90.5224	87.7755
	s14536	TYK2	7297	CAUCCACAUUGCACAUAAAtt	87.908	90.8723	105.134	112.488
	s20379	TESK2	10420	GAACAGUUGCUAGACAGUAtt	87.9111	98.6217	82.3448	95.6683
	s224072	MUSK	4593	GGAAGGGUGUUUCAAGCAAtt	87.9184	81.005	92.4533	76.4797
	s2733	CDK11B	984	AAAUCGAUCAGAUCAACAAtt	87.9422	96.6736	87.9874	115.459
	s18704	ULK2	9706	GCAGAUUAUUUGCAAGCGAtt	87.9436	89.5348	99.4531	77.751
	s3094	CKM	1158	GAAGAUUGAGGAGAUCUUUtt	87.9589	90.3821	84.6006	88.95
	s25824	EIF2AK1	27102	CGAAGAAUCUUCCGAAGAAtt	87.9708	104.869	81.0216	93.4856
	s38328	STK40	83931	GAAUCCAGCCGGAUGGUUAtt	87.9839	95.8045	77.3126	94.8642
	s8106	LCK	3932	CCCGAACCCUGGUUCUUCAtt	88.0172	92.647	82.6733	88.9241
	s19884	NME6	10201	GUUUUACCGAGAGCAUGAAtt	88.0519	78.6348	97.4059	90.6905
	s7404	ILK	3611	GCCGUAGUGUAAUGAUUGAtt	88.0589	93.8597	71.2355	87.2247
	s470	AK1	203	CAUUUCCAUUGGUUAUUUAtt	88.0641	95.4958	86.2784	98.0056
	s11177	MAP2K5	5607	GUAAUGGAACAGCAAGUAAtt	88.0677	87.7629	105.238	109.277
	s7871	KIT	3815	GAAUGCCGGUCGAUUCUAAtt	88.0913	80.9749	88.314	82.8693
	s12281	RPS6KA3	6197	GGAUGCACCACAUCUAGUAtt	88.1151	94.3536	112.663	104.118
	s22384	TWF2	11344	AGCAGAAAAUGGUCAACUAtt	88.1194	89.616	78.269	81.3929
	s19776	PLXNC1	10154	GGGCAUCGAACAUCACAAUtt	88.12	92.7122	89.9199	83.4767
	s39212	TTBK1	84630	GAACGAGAAGUUUAACUAUtt	88.1253	81.9518	97.2007	95.1655
	s11635	ALDH18A1	5832	CGGAUGUCAUCGUCACAGAtt	88.1422	88.8467	72.6984	93.8731
	s41679	SLAMF6	114836	GGAACAUACAAGUUACCAAtt	88.1655	82.7942	103.457	99.5767
	s10404	PGK2	5232	GCAUCCGGAUUCUUGAUGAtt	88.1953	89.4692	112.566	104.938
	s49487	NEK8	284086	CCUUUGCACCUAUCUCUGAtt	88.213	88.6774	85.4544	74.4623
	s5289	FLT1	2321	CGCCGGAAGUUGUAUGGUUtt	88.2342	92.1039	113.378	112.407
	s7653	JAK3	3718	GUAUCGUGGUGUCAGCUAUtt	88.246	89.215	93.7045	95.111
	s49855	EPHA6	285220	UCCCGGGAAUUAAAACUUAtt	88.2557	94.7726	82.6433	87.1049
	s32285	SPHK2	56848	CAAGGCAGCUCUACACUCAtt	88.2793	93.9102	78.6066	80.2462
	s19014	DNAJC6	9829	CACUGGAUGUAGAACUACAtt	88.2872	86.4322	88.9949	82.5417
	s2366	CAMK2D	817	GGGAUGGAUUUUCACCGAUtt	88.3163	97.4173	67.784	88.022
	s30823	STYK1	55359	CAAGAUUUCUUAGGGCGAAtt	88.3198	93.6402	81.7737	91.1428
	s263	CDK10	8558	GGCCUAUGGUGUCCCAGUAtt	88.3199	87.6932	102.526	83.7333
	s6091	GRK6	2870	GAGAAAAAGCGGAUCAAGAtt	88.3251	96.452	98.262	100.452
	s49317	TSSK4	283629	UGAUGACACCAAUCUCAAAtt	88.3267	88.9176	87.3723	87.1603
	s11239	PRPSAP1	5635	CAAUGUCCCAAGAUAAAGAtt	88.3393	94.7398	94.7047	79.4828
	s10381	CDK14	5218	CCAACGAAGUGGUUACCUUtt	88.3437	80.6569	97.7715	85.7343
	s2124	BTK	695	GAAACUGUUUGGUAAACGAtt	88.349	98.4354	79.8353	103.705
	s42415	LRRK2	120892	GGAAACGAUUAUUACAACUtt	88.3615	103.746	75.6436	98.4478
	s35275	WNK4	65266	GGCUUUUGCCCUAUCCAUUtt	88.3666	77.1358	93.317	127.575
	s22080	MAP4K1	11184	GGGACAUCAAGGGAGCUAAtt	88.3936	84.5369	102.151	94.0189
	s32372	C21orf7	56911	CCAUGGAGGUGUUCAAACAtt	88.4052	97.4269	75.9548	79.237
	s15965	ULK1	8408	CGCCUGUUCUACGAGAAGAtt	88.4068	93.1154	87.9214	80.2654
	s6480	HCK	3055	GAGAUACCGUGAAACAUUAtt	88.4149	97.6896	90.6199	113.498
	s17282	PAPSS1	9061	GGAUCGAUUCUGAAUAUGAtt	88.4345	80.4879	95.3007	66.8756
	s11119	PRKD1	5587	CGAAGUUUUUAAUUACUCAtt	88.445	92.7909	92.0398	106.055
	s224138	NRGN	4900	UGCUCUGACCGGAAGAGAAtt	88.4542	88.8074	89.3331	95.3533
	s8356	LYN	4067	CUAGAGUAAUUGAAGAUAAtt	88.4548	88.3902	72.0583	76.1865
	s9762	DDR2	4921	GCACUGUCAGUUACACCAAtt	88.462	90.1402	99.3727	100.169
	s22339	STK38	11329	GCAAUGAAAAUACUCCGUAtt	88.4877	89.3214	81.0289	95.2898
	s42514	CSNK1A1L	122011	AACUCUACACGAUUCUUCAtt	88.4946	98.2443	79.2364	93.731
	s35241	NADK	65220	GUACCUUUCGAGAAGAUUAtt	88.5058	96.6725	71.8244	75.5417
	s40590	IGFN1	91156	GGAAGCCGGUGAUAGUGAAtt	88.5123	95.1358	97.0622	98.2717
	s223946	IRAK2	3656	ACACCAUGAUGAAGACUCAtt	88.5277	90.9746	93.3982	113.543
	s18095	MAP4K4	9448	CCUAUGGACAAGUCUAUAAtt	88.5429	81.8669	91.3211	95.0197
	s27797	CDKL3	51265	CUAUCAAUCCCAGCACUAAtt	88.553	78.2426	82.868	76.512
	s32779	SCYL3	57147	GCACCUUACUAUCUCAUGAtt	88.5695	93.9722	100.011	81.616
	s37908	ADPGK	83440	GCAUUCUGCAUUCAAGGAAtt	88.5819	97.713	84.8772	81.5213
	s223728	GK	2710	AGCUCUUUUUGGGACUAUUtt	88.5867	89.1047	98.7915	96.1046
	s30977	PLXNA3	55558	CAGUGAACCGAGUCUUUAAtt	88.6066	102.647	100.667	105.406
	s44005	ASB10	136371	CAACAUCGCUGACCAGGAUtt	88.6139	103.456	93.216	106.413
	s11170	MAP2K2	5605	GAUCAGCAUUUGCAUGGAAtt	88.6177	87.952	93.8203	123.468
	s2043	BMPR1B	658	CACUUCCAGUCUUACAUCAtt	88.623	94.5681	88.6185	103.863
	s8108	LCK	3932	GGCAUCAAGUUGACCAUCAtt	88.6506	94.7344	75.7826	106.704
	s223514	PTK2B	2185	CAGUAGAUGUGGAAAAGGAtt	88.6674	96.7356	92.3499	92.5722
	s7648	JAK1	3716	GGUGCUGUCUAGGCAAGAAtt	88.67	93.7684	78.4996	82.9239
	s39214	TTBK1	84630	GACUACCAGUUGAUCAUGUtt	88.6913	85.5324	92.4709	107.29
	s39685	MASTL	84930	GAGUAUAAGCAUAACGAAAtt	88.715	88.6113	90.3753	79.3538
	s27006	MINK1	50488	GAAUCCCGCUGACAAACCAtt	88.7249	94.4515	78.9014	76.9638
	s7870	KIT	3815	GCAGCGAUAGUACUAAUGAtt	88.7331	86.726	102.482	81.336
	s28863	RIPK4	54101	UGGGAUCUCCGGUUCCGAAtt	88.7445	90.4258	89.8678	66.2915
	s740	SGK1	6446	CAAUCCUCAUGCUAAACCAtt	88.7516	94.5692	81.2981	81.9312
	s224642	NADK	65220	AACUUUCAGUCCCAAGUUAtt	88.7648	92.3359	99.0859	85.5623
	s12123	RP2	6102	GCAGCGUGUUUUUCCGGAAtt	88.7794	98.7471	96.8781	98.2521
	s17186	MAP3K14	9020	GUCCAAAUACAGUCUCUUAtt	88.7796	81.733	89.7002	72.4472
	s22906	TNIK	23043	GCUACGAGUUUACUAUCUUtt	88.8314	86.9075	91.9522	78.6901
	s43670	GLYCTK	132158	GGAUGACAGGUACCAAUGUtt	88.8441	92.8689	84.7696	101.089
	s223066	GNE	10020	CCGUGCAGAUUAUUCUAAAtt	88.845	97.96	86.4498	101.458
	s223894	NRBP2	340371	CAGUGCAACCUGGAGAGAAtt	88.8604	84.9943	104.099	104.429
	s27728	CRIM1	51232	GCAAUAACAGCGUACCUAAtt	88.8671	87.6266	70.3133	78.5302
	s2356	CAMK4	814	CGUAAGAACUGAGAUAGGAtt	88.8717	96.0277	83.0157	99.4931
	s34687	MPP5	64398	CAUAGAUUCUGUACGGCAAtt	88.8907	101.934	75.7518	108.623
	s28545	NLK	51701	CCAAAAGAAUAUCCGCUAAtt	88.9302	99.0701	78.9839	96.0326
	s2048	BMX	660	GUACCAGUCUAGCGCAAUAtt	88.9419	92.8683	86.6892	114.66
	s10382	CDK14	5218	GGAAUGGACUCAGUGAUCAtt	88.951	90.3935	109.706	87.5795
	s225190	XYLB	9942	GCACUCCUGUGCUUUAAAAtt	88.9593	88.8748	95.5632	78.7194
	s12703	MAP2K4	6416	GCAACUGUGAAAGCACUAAtt	88.9609	77.9036	93.5685	83.385
	s20	RAGE	5891	CCUGGAUCAUAUUCACAGAtt	88.9672	95.0765	77.7278	93.1187
	s2082	BRAF	673	CAGUUGUCUGGAUCCAUUUtt	88.9829	85.6897	88.2587	92.0834
	s2835	CDK9	1025	CCGCUGCAAGGGUAGUAUAtt	88.9882	93.6211	87.2703	95.0042
	s46618	DCLK2	166614	GAUCCUCAGCUGUUAAGUAtt	88.9941	95.282	97.2314	76.2586
	s20070	AKAP8	10270	GCAGUACAGUGAAUGCCGAtt	89.0001	86.4866	102.225	103.038
	s21478	FASTK	10922	ACAAGGACAUAGUAGCUGAtt	89.0029	93.7458	77.7128	95.3315
	s2132	BUB1	699	GGAUUACCACAGCCUAAAAtt	89.0104	93.8735	70.253	88.4027
	s7406	ILK	3611	GAAUCACUCUGGAGAGCUAtt	89.0146	88.5052	81.4038	108.793
	s89	NUAK1	9891	CCAGUGUCAUCAGCGAUGAtt	89.0251	96.3568	116.995	92.7219
	s22383	TWF2	11344	AGAUGAAGCUGGACCUAGAtt	89.0352	78.4883	68.735	65.5817
	s11179	MAP2K6	5608	GCAUCACGAUGAUUGAGUUtt	89.0376	79.3026	102.993	109.325
	s49246	KSR2	283455	CAGGCAGAUUGCUCAAGAAtt	89.0553	96.2194	82.5001	92.3445
	s9757	ROR1	4919	CCGUCUAUAUGGAGUCUUUtt	89.069	91.4673	89.9977	77.7763
	s11069	PRKACB	5567	GGAGUGCUAAUCUAUGAAAtt	89.0692	89.9488	91.8963	93.1536
	s6236	GSK3A	2931	GAAAGACGAGCUUUACCUAtt	89.1012	97.7492	106.012	106.077
	s27389	TNNI3K	51086	CCAUCUCGACUGACAAGAAtt	89.1084	98.7896	71.3366	80.8672
	s18706	ULK2	9706	GAAUCUGAACGAACGAUAUtt	89.1176	95.9368	113.5	95.2438
	s10019	PAK1	5058	GCUCUGUCAAGCUAACUGAtt	89.1305	102.214	85.8749	90.6952
	s11139	MAPK1	5594	GCAGAAAUGCUUUCUAACAtt	89.1308	83.0485	74.0528	86.5559
	s16237	CAMK1	8536	AGAUUUUGAAGGCCGAGUAtt	89.1349	97.4961	80.0997	109.007
	s37045	HKDC1	80201	GUGCGAAUGUACAACAAGAtt	89.136	92.0164	73.7923	69.2083
	s5187	FGR	2268	GCAUCCUCAUUUGCCCACAtt	89.1449	94.5632	85.0124	87.6619
	s22119	CHEK2	11200	GAUCAGUCAGUUUAUCCUAtt	89.149	101.824	70.9478	91.1637
	s24209	TSSK2	23617	GGUUCCUACGCAAAAGUCAtt	89.1532	92.3733	85.3587	89.2165
	s13566	NEK4	6787	CCAACAUUGUCACCUACAAtt	89.1766	90.3301	101.048	89.8843
	s5434	FYN	2534	GCUUGUACAACAUUACUCAtt	89.19	97.293	115.348	106.805
	s243	EPHB4	2050	GGACAAACACGGACAGUAUtt	89.1947	90.5394	111.157	88.9281
	s981	ACVR2A	92	GGAUGAUAUCAACUGCUAUtt	89.221	84.2248	98.154	82.784
	s44315	NEK7	140609	GACCGGAUAUGGGCUAUAAtt	89.2233	80.8253	94.5485	98.001
	s25625	RPS6KC1	26750	GGCAAACUGUGGUCAUAUAtt	89.2388	100.631	92.6548	91.0517
	s224679	SRMS	6725	CAGUGUCCCUAUGAAGGGAtt	89.2423	97.434	73.3578	92.2738
	s10517	PIK3C3	5289	GAGAUGUACUUGAACGUAAtt	89.2478	93.1754	109.897	115.454
	s28621	CRKRS	51755	CCGAAGAAGCAAUAUCGAAtt	89.2541	97.229	73.4585	87.7887
	s296	IP6K2	51447	GCGUGCUCCGCUUCAAUGAtt	89.259	83.5906	121.688	86.8973
	s48765	GK5	256356	CGAGCAAUAUUGGAGUCAAtt	89.2651	83.3506	94.0155	98.1593
	s8668	MAP3K1	4214	GGCUCUUCGUUGUUUAGAAtt	89.2683	85.6686	90.3262	92.185
	s552	MAP4K3	8491	CAAUCGAGCUGUUGGAUAAtt	89.3288	93.3728	90.5889	85.0815
	s16204	DGKZ	8525	GCCGCUUUCGGAAUAAGAUtt	89.3384	99.2749	67.7384	84.4892
	s19885	NME6	10201	AGUUCCUGAUUGUACGAAUtt	89.3431	103.522	81.3652	105.295
	s4738	EPHB1	2047	CGACCAUCCUAACAUCAUUtt	89.3543	91.9801	96.6584	77.8052
	s33719	MARK4	57787	CACCUACGUUUGCACAGAAtt	89.369	100.661	76.6473	78.5296
	s10698	PLXNA1	5361	CCCUGAGAAUGAGAAUGCAtt	89.397	91.4513	79.2671	86.5882
	s11936	RET	5979	GGAUUGAAAACAAACUCUAtt	89.417	90.9538	98.0222	103.231
	s223917	IGF1R	3480	CGUCUUCCAUAGAAAGAGAtt	89.4403	97.1977	80.2145	82.8251
	s1995	BLK	640	UCUACGCAGUGGUCACCAAtt	89.443	91.6896	97.766	105.802
	s39033		84451	GCGGACAUGUGGGAAUGUAtt	89.4786	101.51	87.5353	106.494
	s3166	CLK2	1196	GCUCUUCGAUCUGAUUGAAtt	89.4872	91.3213	102.613	86.8496
	s19775	PLXNC1	10154	CCACUAUAAAAGUCUUUAAtt	89.4914	98.3614	96.5897	94.7058
	s38353	TSSK1B	83942	CGUCGACUAUGGAGACAGAtt	89.5132	86.7064	75.0576	84.2364
	s44317	NEK7	140609	GCCGGUUUUUCAGCUCAAAtt	89.5169	91.1771	99.6101	97.3815
	s40589	IGFN1	91156	GAGUCAUCUUUAAGCAAGAtt	89.518	79.2143	82.7145	81.8635
	s223898	NEK5	341676	GAAUAAACCCUACAACAAUtt	89.5346	85.58	72.0988	72.4369
	s586	MATK	4145	AGACGGCCGUCAUGACGAAtt	89.5428	88.4299	73.6615	101.846
	s2827	CDK5	1020	CGGGAGAUCUGCCUACUCAtt	89.5441	96.0258	70.0727	87.3078
	s28719	PANK1	53354	CGCGUUGAAUGAGAACAUAtt	89.5466	83.3405	88.9943	83.8115
	s21910	CIT	11113	GGAAGGUGAUGACCGUCUAtt	89.5629	96.546	105.983	106.576
	s10273	PDPK1	5170	CGGUUAGGCUGUGAGGAAAtt	89.5773	87.9992	84.9618	79.2
	s7828	KHK	3795	GUAUGGUCGUGUGAGGAAAtt	89.593	82.4894	82.5243	69.6468
	s7478	INSR	3643	GAACGAUGUUGGACUCAUAtt	89.5968	94.2689	82.8729	112.865
	s26676	EEF2K	29904	GCUCGAACCAGAAUGUCAAtt	89.6226	85.3741	89.4655	80.2998
	s20474	MERTK	10461	GGAUGAAGCCUCCGACUAAtt	89.6555	107.682	86.2381	105.672
	s4237	DOK1	1796	GGAUCCCAAUUCUGGGUAAtt	89.6757	98.9234	110.93	94.958
	s5650	GCK	2645	GGUCAGCAGCUGUAUGAGAtt	89.7113	98.4271	95.104	94.7136
	s982	ACVR2A	92	CAGACUUUCUUAAGGCUAAtt	89.7145	96.5542	94.6204	92.4433
	s7829	KHK	3795	GGUAAGGCCUUAUAAUGUAtt	89.7223	85.1099	83.7727	70.9304
	s11107	PRKCH	5583	GGAUGAGUUUAGAAACUUUtt	89.724	94.5509	77.8759	88.2922
	s224410	PRKX	5613	CGAAUGAUGUGAAGCAUCAtt	89.7407	93.291	131.239	101.844
	s186	DCK	1633	CAACUUCGAUUAUCUUCAAtt	89.7446	100.033	86.7172	92.2423
	s23356	SIK2	23235	GGAAGAUUGUGCACCGUGAtt	89.7503	93.6773	82.3027	108.998
	s45838	CNKSR3	154043	GAAGUUCACUUACCAAACAtt	89.7587	84.1933	105.172	78.2775
	s9759	ROR2	4920	GGAUUACAGAGGAACGGCAtt	89.7925	93.2461	101.344	96.1361
	s10	PDGFRL	5157	GAGCUUCGAUGUAAAGGGAtt	89.8109	91.2305	78.9068	100.841
	s2824	CDK4	1019	CACCCGUGGUUGUUACACUtt	89.8287	92.1241	74.0003	88.7607
	s3634	CSNK1G3	1456	GAGACGAUUUAGAAGCUUUtt	89.8408	95.5302	92.5145	91.0027
	s23731	PIP5K1C	23396	CAGUCCUACAGGUUCAUCAtt	89.8493	99.3299	82.5182	89.4149
	s3931	DAPK1	1612	GGGACACCUCCAUUACUCAtt	89.8506	92.5427	87.7697	110.538
	s12284	RPS6KB1	6198	GGACUAUGCAAAGAAUCUAtt	89.8661	91.9239	94.3828	90.6369
	s18162	ROCK2	9475	GAGAUUACCUUACGGAAAAtt	89.871	88.6124	84.1149	80.3111
	s865	ABL1	25	CGACAAGUGGGAGAUGGAAtt	89.8764	87.2122	91.749	81.2811
	s10236	PDGFRA	5156	CAUCAGAGCUGGAUCUAGAtt	89.8787	96.0552	86.5918	91.7671
	s8333	LTK	4058	GCAUGGAGCUAGCUGUGGAtt	89.9241	100.636	90.6363	106.504
	s44814	TTBK2	146057	GAAUGAUCGAUUCAACUAUtt	89.9377	99.8476	107.733	105.344
	s32017	TEX14	56155	GCAGUUUCGAAAUCAACGAtt	89.9512	96.1805	77.2089	80.2597
	s38813	NTPCR	84284	AAAACAACAUUGAUCCAUAtt	89.9811	83.4539	90.9578	83.7245
	s11494	TWF1	5756	GAAAGAUCGAGAUAGACAAtt	89.9819	92.6009	106.405	91.814
	s17199	BRSK2	9024	AGAAUGAGCCCGAACCAGAtt	89.9867	94.3623	87.128	86.2519
	s8947	MPP3	4356	CAAUAUCGAUGAGGAUUUUtt	89.9913	84.0239	93.5482	70.2394
	s42413	LRRK2	120892	GCUGUGCCUUAUAACCGAAtt	89.9957	92.028	72.7544	101.693
	s565	EGFR	1956	GAUCUUUCCUUCUUAAAGAtt	90.0095	98.8717	94.9718	105.37
	s3917	DGKG	1608	GUGUCAAAACGUACUCAAAtt	90.0127	85.5517	101.48	95.8195
	s10158	PCTK1	5127	CCAUAUUUGCACUAAAGGAtt	90.0254	99.5209	76.6396	93.7183
	s21740	RIPK3	11035	GGCAAGUCUGGAUAACGAAtt	90.0613	94.3071	82.4455	97.0306
	s37260	TRAF3IP3	80342	GGACCUACAAGAUCAACUAtt	90.0907	91.5142	96.6437	88.4516
	s16338	STK16	8576	CCAACUCAGCAUCCCACAAtt	90.1064	96.4238	76.65	89.7226
	s11102	PRKCE	5581	GGAAAGCAGGGAUACCAGUtt	90.1143	88.6669	79.0814	93.9041
	s2359	CAMK2A	815	GGACUUCCAUCGAUUCUAUtt	90.1163	82.9295	94.1679	95.1437
	s13576	STK10	6793	AGAUAGCCCUGGAUAAGAAtt	90.126	85.3277	72.9617	69.676
	s8667	MAP3K1	4214	GCGUAGCUCAAGGAUCAAAtt	90.1314	100.545	90.1739	91.494
	s12287	RPS6KB2	6199	GCAAGGAGUCUAUCCAUGAtt	90.1317	93.5637	96.921	108.809
	s31008	NAGK	55577	GCUACUUAAUCACCACCGAtt	90.1338	98.323	112.269	104.755
	s52073	SBK1	388228	CAAGGGCACAGGCACAAAAtt	90.1465	97.3254	86.9679	87.0551
	s15993	STK24	8428	CCAGAUCGCUACUAUAUUAtt	90.1498	84.8109	71.1112	72.37
	s25626	RPS6KC1	26750	CAAAUCCUAUAGUAUAACAtt	90.1541	97.3119	94.5556	107.277
	s26708	NME7	29922	GGGUUAAUGUUGAGGAAUUtt	90.1582	98.1422	96.7815	104.209
	s18434	AKAP12	9590	CCAGGCUAAUGAUAUUGGAtt	90.1668	90.4285	93.4473	97.5792
	s5165	FGFR1	2260	GCAUUGUGGAGAAUGAGUAtt	90.167	73.4804	102.29	115.075
	s11114	PKN1	5585	GCACUGUGCUUAAGCUGGAtt	90.1707	98.139	85.1845	106.051
	s27103	AK3	50808	GCGUGAGGAUGAUAAACCAtt	90.1787	81.9642	83.1081	88.7998
	s40922	STRADA	92335	GAAUCUCCAGGGUUAUGAUtt	90.1855	98.7407	82.8562	104.891
	s16652	RIPK1	8737	GUGUAGAAGAGGACGUGAAtt	90.2151	91.9681	99.0464	103.686
	s195847	ADCK5	203054	GCAACGUUCUGGUGCGGAAtt	90.3318	98.0165	98.6112	89.8653
	s26862	PACSIN1	29993	CACCUGAGCAGCAAAAGAAtt	90.3554	101.648	87.9131	94.1263
	s10128	PCM1	5108	CAAAGACUCCACAUACGUUtt	90.3738	97.1752	78.3018	78.6025
	s17706	MFHAS1	9258	GCAGAUUGAAUAUAGCUUUtt	90.3826	93.9665	75.1259	87.3443
	s4166	DMPK	1760	AGAUCGUCCACUACAAGGAtt	90.3844	107.295	79.9945	102.928
	s16320	MKNK1	8569	CCGUCAAAAUCAUCGAGAAtt	90.3885	100.317	74.0154	98.9537
	s1710	ATM	472	GCUGUUACCUGUUUGAAAAtt	90.4104	96.2282	95.6821	100.912
	s520	TK2	7084	GAACAAAAUCGGGAUCGAAtt	90.4105	91.1983	93.1431	84.9687
	s23096	PLXND1	23129	GCCUUUCAGUCAUCGCGCAtt	90.4339	96.2454	110.115	95.5409
	s10255	PDK2	5164	AGAUCAACCUGCUUCCCGAtt	90.4602	97.2024	92.884	92.2973
	s16203	DGKZ	8525	GCACAGGAUGAGAUUUAUAtt	90.4756	92.2383	78.1316	90.4383
	s18538	IKBKE	9641	AGCUGGAUAAGGUGAAUUUtt	90.4948	96.3946	102.03	101.776
	s20925	CAMKK2	10645	GGCACAUCAAGAUCGCUGAtt	90.5353	97.4092	102.052	98.1348
	s39932	MYLK2	85366	GGUGGUGAAUUAUGACCAAtt	90.5396	92.0385	105.041	99.9175
	s46619	DCLK2	166614	GCAAUUUUGCAGUAGUCAAtt	90.5528	87.7965	78.6252	71.7224
	s10702	PLXNB1	5364	CGCGGACAGUUCAAGUAUAtt	90.5606	83.3884	85.2764	91.98
	s8669	MAP3K1	4214	GAAUCUCCAGGAGUAAGGAtt	90.5698	96.787	76.3495	95.2281
	s7479	INSR	3643	CUACGUGACAGACUAUUUAtt	90.5742	95.4317	95.1675	104.754
	s49486	NEK8	284086	CCAAGAUCCUUAGCAGCAAtt	90.5888	88.4667	89.3625	94.5941
	s11182	MAP2K7	5609	CGUCAUUGCCGUUAAGCAAtt	90.6103	81.9679	77.9787	84.8235
	s20617	CIB1	10519	CGUCAUCUCCCGUUCUCCAtt	90.612	89.9161	70.0758	77.3483
	s45378	SIK1	150094	CACUGAAUUUGCUAAAAAUtt	90.6307	98.084	95.8764	82.125
	s11092	PRKCA	5578	CAACGUACCCAUUCCGGAAtt	90.6313	94.535	101.353	94.5948
	s223500	AKT2	208	GCAAGGCACGGGCUAAAGUtt	90.6338	90.1579	93.3897	105.734
	s24062	TTC33	23548	CACUUUUCACCAAAGUCAAtt	90.6371	94.5556	73.9852	85.412
	s35168	PINK1	65018	GGAGCAGUCACUUACAGAAtt	90.6475	95.9477	89.0519	90.9763
	s48271	MAPK15	225689	UGAACGCAGUCAUCCGGAAtt	90.6508	101.399	89.5714	91.1549
	s32772	PAK7	57144	GGUGGAUUACGAUCGAGCAtt	90.6524	89.9545	94.8305	84.9273
	s25693	TPK1	27010	GGAGACUUUGAUUCUAUUAtt	90.6528	83.78	104.274	105.451
	s10157	PCTK1	5127	CUUCAUCUUCCGUAUCUUAtt	90.6755	108.224	114.609	106.337
	s27528	IRAK4	51135	GCCUAAUGGUUCAUUGCUAtt	90.6793	90.0479	82.001	95.8695
	s5290	FLT3	2322	CAACUAUCUAAGAAGUAAAtt	90.6978	96.8224	85.6693	88.2781
	s5539	GALK1	2584	GACCAGUUCAUCUCACUUAtt	90.6982	92.3921	92.7686	99.203
	s30699	RFK	55312	GAGUUACCAGAACAUUUGAtt	90.8005	100.608	91.3048	102.022
	s20473	MERTK	10461	CAGUAGCCGUGUUAACGAAtt	90.8218	93.0016	87.9249	113.474
	s15994	STK24	8428	GCUUUAGACCCACUGCUAAtt	90.8297	87.0918	116.929	79.3148
	s224352	ETNK2	55224	GCACAAUUAUUUCACGCUUtt	90.8604	99.0961	84.643	97.9758
	s29712	PXK	54899	GACAUAGGUUGGAGAAUAAtt	90.8609	93.6601	83.6036	83.0496
	s225035	RIPK2	8767	CAGUUGGGAUAGCACCAUUtt	90.8733	88.1043	90.0541	68.5609
	s223533	FGFR4	2264	UCAAGAUGCUCAAAGACAAtt	90.8737	95.0457	89.1641	87.137
	s16151	PIK3R3	8503	GGAUAUCAAUCGAGUACAAtt	90.8761	87.9435	95.7397	105.242
	s6479	HCK	3055	UGAUGGAGAUCGUCACCUAtt	90.8761	95.56	80.5859	95.1703
	s8355	LYN	4067	ACAUUGUGGUAGCCUUGUAtt	90.8884	94.5476	86.876	94.4692
	s12114	ROS1	6098	CUACUACAGUGACACGAAAtt	90.8996	93.3903	103.514	100.622
	s11236	PRPS2	5634	CCAAGAUUCAGGUCAUUGAtt	90.9074	83.8946	103.177	80.9918
	s17613	AURKB	9212	GCAAGUUUGGAAACGUGUAtt	90.9114	99.0988	86.7739	88.7449
	s16315	MADD	8567	GACCCACUACUAUAGUAAAtt	90.9221	98.9527	89.9912	96.5885
	s23357	SIK2	23235	GAAGGAUGUUGGUCCUAGAtt	90.9594	101.342	80.3934	100.067
	s24063	TTC33	23548	GUAGCACAGAGGAUUAAAAtt	90.9629	95.9831	75.1808	87.1086
	s22506	LMTK2	22853	GAGCAUCUUCUAUCCGGUUtt	90.9688	88.2225	111.944	87.9664
	s4724	EPHA3	2042	CGAGGUCAAAUACUAUGAAtt	90.9819	89.0733	85.1305	99.6638
	s4730	EPHA5	2044	CAUUGAUCCACAUACCUAUtt	90.9886	89.3828	102.891	85.0981
	s25995	ITGB1BP3	27231	AUUCAGAACUCGCUGCUGAtt	90.9908	99.9722	95.7632	94.4907
	s36551	DCAKD	79877	AGCACACCGUGGUAGUAUAtt	90.991	89.0891	109.475	93.8393
	s44504	MPP7	143098	CCGUAUCGGCGACAAACUAtt	90.9921	87.2916	95.4648	110.433
	s22905	TNIK	23043	CGACAUACCCAGACUGAUAtt	91.0039	86.8291	94.6849	75.4402
	s57	CSNK1E	1454	CCUCCGAAUUCUCAACAUAtt	91.0088	89.0204	82.8526	111.105
	s3916	DGKB	1607	GGUUUUGGAUUGCAUAGAAtt	91.0174	86.8834	82.4202	77.8737
	s11147	MAPK6	5597	CUAGGUAUAUGGACUUAAAtt	91.0207	89.1422	83.9374	100.293
	s35418	CAMKV	79012	AGAUGAUUAUGAGAACCAUtt	91.0317	90.6415	118.28	95.5259
	s10254	PDK1	5163	CAAACUGCAAUGUACUUGAtt	91.0392	96.4164	87.3281	101.283
	s11118	PKN2	5586	GGAUCUUCAAAGGAUCGGAtt	91.0737	91.785	90.1883	108.85
	s36383	PTCD2	79810	GACUCCACAUCAUUCAAUAtt	91.0854	101.36	80.9414	97.0738
	s7622	ITPK1	3705	GAUUGAGGCCUACAUGGAAtt	91.0895	93.5016	89.9321	96.0226
	s23029	CDK19	23097	GGUCAAGCCUGACAGCAAAtt	91.1022	86.9787	107.035	85.8613
	s11130	PRKCZ	5590	CGAGGAUAUUGACUGGGUAtt	91.1155	104.851	69.3333	90.3733
	s26563	PACSIN3	29763	CAAGAAAAGCUACCACGCAtt	91.123	94.5593	97.4297	92.367
	s224719	TEK	7010	GCCUAAAAGUCAGACCACUtt	91.1262	81.7433	107.923	98.5709
	s30979	PLXNA3	55558	CAUCAUCAAUGGAAGCACUtt	91.1284	102.244	80.6414	87.1786
	s24335	SHPK	23729	GGAGCAGGAUGUGAGUAGAtt	91.1758	90.7704	106.565	98.1551
	s11056	PRKAA2	5563	GAUUUCGGAUUAUCUAAUAtt	91.1783	94.1644	102.452	106.257
	s40538	ADCK2	90956	GAUUGACCUGCGUUACGAAtt	91.189	100.253	90.1075	113.74
	s8511	MARK1	4139	GGUGGUGAAUCGUUAUCCAtt	91.2008	88.1611	82.7035	97.1592
	s24190	DAPK2	23604	GGACUUUAUUCGGAAGCUUtt	91.2009	98.5711	82.8302	90.3625
	s13455	SRPK2	6733	GGGAGAUUAUUUGUUUGAAtt	91.2142	96.952	99.2587	102.228
	s19304	OXSR1	9943	CCAAGAUCCCAAUCAGUCUtt	91.216	96.2127	85.2232	86.2006
	s223138	ERN2	10595	AGAAAGUUCCGGUCCUAUAtt	91.2632	105.017	80.9863	111.606
	s38109	RPS6KL1	83694	ACUCAUCUCAGGACACUGAtt	91.2897	96.6878	107.044	107.524
	s223492	EPHA4	2043	GAAGUUACCUUAUUGGAUUtt	91.2966	97.7613	92.3802	84.3754
	s35235	WNK1	65125	CAAUGAGUCAGAUAUCGAAtt	91.3059	84.3758	69.6075	63.9511
	s15427	MAPKAPK3	7867	GGUGGUGAGUUGUUCAGCAtt	91.3342	98.8665	95.311	90.8323
	s11103	PRKCE	5581	ACCACGCAUUAAAACCAAAtt	91.3522	103.952	82.4844	99.3125
	s30875	STRADB	55437	GCCCAUUGGAUAUCAGUAUtt	91.3904	100.969	79.0477	104.457
	s11186	EIF2AK2	5610	GGAACUUUGCGAUACAUGAtt	91.3934	84.0995	113.627	92.6157
	s223238	CKMT1B	1159	GAAUGAGGAGGAUCAUACAtt	91.4023	97.6725	85.5899	91.8945
	s32373	C21orf7	56911	GGAUUACAGUAUUUCAGUUtt	91.4166	103.543	102.859	106.178
	s24317	SGK3	23678	GAGCAGGACUAAACGAAUUtt	91.4198	100.204	92.7481	79.9806
	s17491	DYRK1B	9149	GGCACUUCAUGUUCCGGAAtt	91.4307	93.0733	94.8095	94.7482
	s1128	ADRBK1	156	GGGAGAUCUUCGACUCAUAtt	91.4332	95.872	84.4568	77.2644
	s46617	DCLK2	166614	CAGAUGCUCUGAAUCAUCAtt	91.4678	85.8275	106.842	91.7605
	s31094	STAP2	55620	CCUUCACACUACUAUGAGAtt	91.4825	99.5542	103.207	94.013
	s12283	RPS6KB1	6198	GGUUUUUCAAGUACGAAAAtt	91.4872	90.0509	111.193	108.097
	s559	DAPK3	1613	GAGGAGUACUUCAGCAACAtt	91.5095	84.9154	83.5066	86.2829
	s223092	TNK2	10188	GCCUGUCCCACUUUGAGUAtt	91.5101	86.9602	107.127	100.604
	s37745	TSSK3	81629	GGCCUUCAAUUGAAGAAGUtt	91.5741	93.3979	82.1447	83.7779
	s12026	GRK1	6011	CCAAAACUGUCUACGCAAAtt	91.576	90.8801	96.3894	110.371
	s225145	ROCK2	9475	GCAUUGGGAUAACAUAAGAtt	91.5869	105.307	93.4479	99.5682
	s16321	MKNK1	8569	GGAGUAGGGUGUUUCGAGAtt	91.5911	105.655	87.4543	92.5556
	s44236	PNCK	139728	GCAGUGCUCCGUAGGAUCAtt	91.5937	99.4712	99.8645	97.7587
	s39032	KIAA1804	84451	GAUUGUAGUGUAUCAAGAAtt	91.6012	91.3694	74.5405	80.9047
	s35419	CAMKV	79012	CGGAGGUGACUGACAGAUAtt	91.6135	89.1904	89.5888	72.0237
	s45054	HIPK4	147746	ACAUGACCAUGGAAGCUGAtt	91.6248	90.5174	104.486	110.757
	s373	PGK1	5230	GGAACAAGGUUAAAGCCGAtt	91.6309	95.1948	89.2523	87.1839
	s30876	CAMK2N1	55450	GAAUGAUACAUAGAAAAGAtt	91.6471	90.8428	90.165	92.8167
	s2361	CAMK2B	816	GAGUGUCUGAAAAAGUUCAtt	91.6536	95.7712	103.59	119.716
	s1127	ADRBK1	156	GGAAGAAUGUGGAGCUCAAtt	91.6632	91.6877	75.1708	93.2765
	s3098	CKMT1B	1159	GUAUUGUCCUCUAGAGUCAtt	91.6793	90.4348	92.9404	93.9996
	s223429	DMPK	1760	GGUGUAUUCGCCUAUGAAAtt	91.7045	83.2902	82.5769	89.2353
	s8471	MAK	4117	GGACAAGUGAGGUCGAUGAtt	91.712	95.4837	76.1787	108.647
	s200430	ERN1	2081	GAAACUUCCUUUUACCAUCtt	91.7225	95.4181	101.592	90.9533
	s19851	TNK2	10188	AGGACUUUGAGGAACCGGAtt	91.7282	99.6289	86.9093	87.9072
	s34686	MPP5	64398	GAAUCAGACAGCGAAGUAAtt	91.7296	93.4361	69.2021	82.8281
	s37046	HKDC1	80201	CCCUCACUUUUCUAGAAUAtt	91.7413	100.702	93.4228	92.1894
	s9761	DDR2	4921	CCUAUGAUCCAAUGCUUAAtt	91.752	97.0219	99.907	95.3014
	s10129	PCM1	5108	CAGUAUGCCUGAUCCAGUAtt	91.7664	80.9615	80.6865	70.0967
	s25545	SRPK3	26576	GAGAGACCAUUGUCCAGCUtt	91.7836	90.4038	103.107	92.6239
	s3918	DGKG	1608	CAGAUACUAAUAUACAGAAtt	91.8431	90.4741	89.2957	85.4021
	s10235	PDGFRA	5156	GGCCUUACUUUAUUGGAUUtt	91.8465	95.3335	114.106	92.0797
	s11117	PKN2	5586	GCACCCAUUUUUCCGGCUAtt	91.8478	87.141	90.8309	120.279
	s11125	PRKCSH	5589	GGAACAGACGAGUACAACAtt	91.8562	100.579	80.1033	104.162
	s34396	RBKS	64080	GAUUGCUAUUAGUCCCAAAtt	91.8854	96.1585	88.36	104.484
	s17281	PAPSS2	9060	CCACCAAUGUAGUCUAUCAtt	91.8867	93.4037	89.8312	97.315
	s25908	STK36	27148	GCAUAUGCUUGACAGCUUUtt	91.9104	95.948	95.206	104.548
	s11111	PRKCI	5584	GGAUAUGAUGGAGCAAAAAtt	91.9169	88.465	90.1336	103.127
	s17290	MAP3K6	9064	GGAACUGAAUGUGGAUUCAtt	91.9671	102.823	84.388	87.7505
	s51301	TXNDC6	347736	GAAAGACUGAUGAGAUUAUtt	91.9752	97.9859	83.3977	87.4127
	s5114	FES	2242	AGUGGGUGCUGAACCAUGAtt	92.0157	87.2996	87.3748	85.3437
	s557	DAPK3	1613	AGUUUGCGAUCGUGCGGAAtt	92.0353	101.247	93.8995	100.283
	s16208	DGKE	8526	CUCUCGUAGUGGAACUAAUtt	92.0521	97.2159	81.9552	82.0554
	s12277	RPS6KA2	6196	CGAGCUCUCUUCAAACGGAtt	92.0793	97.2735	84.748	83.4323
	s41590	LMTK3	114783	AGUUCAUCUCGGAAGCACAtt	92.0797	98.7106	79.2603	91.2539
	s17392	LATS1	9113	GCCUUGCAGGAAAUUCGAAtt	92.0813	96.4784	87.9635	103.603
	s10568	PKLR	5313	GCUUCUGUCUCGGUACCGAtt	92.0814	98.4155	95.4479	115.043
	s1129	ADRBK1	156	ACAUCGAAGAGAUUUGUCAtt	92.0907	96.464	91.4361	86.6537
	s10550	PIP4K2A	5305	CCGUGAACCCAGAACAGUAtt	92.102	100.902	101.511	104.027
	s42244	PIK3AP1	118788	GGAAAAUCUUAAACGGCUAtt	92.1103	94.3901	91.7174	99.231
	s4401	DYRK1A	1859	GCUGACUACUUGAAGUUCAtt	92.1129	93.5423	96.3811	102.927
	s51234	BMP2KL	347359	AACCCAAGAUAUUAAUACAtt	92.12	96.5588	91.7181	93.3985
	s22078	MAP4K5	11183	CUACCAUUGCAAAACGAAAtt	92.1254	90.2651	82.6472	73.0613
	s17280	PAPSS2	9060	CAUUCGCAAAGGAUCGUGAtt	92.1339	88.4488	93.6246	72.1992
	s7650	JAK2	3717	GGACUGUAUGUACUUCGAUtt	92.1357	96.9533	113.647	109.417
	s10365	PFKL	5211	CAGUAUACGUGGUGCACGAtt	92.1412	89.9904	86.085	93.9354
	s17512	DGKI	9162	CCGAGAAGCUUCUAUUUCAtt	92.16	95.6293	76.1768	86.6953
	s11180	MAP2K6	5608	GGAUACAUCACUAGAUAAAtt	92.1707	87.7306	106.858	90.9056
	s21185	NEK6	10783	GGCUGUCUGCUGUACGAGAtt	92.1806	101.515	80.9676	94.6433
	s13413	SRC	6714	GCACAGGACAGACAGGCUAtt	92.2185	88.8879	94.5913	78.297
	s5652	GCKR	2646	GGCAUUGCAGCAUCUCAAAtt	92.2262	95.3616	101.968	112.694
	s5651	GCKR	2646	CCCUGUUAUUAGCAGCCCAtt	92.2495	91.8789	91.686	98.0814
	s11173	MAP2K3	5606	GGUCGACUGUUUCUACACUtt	92.2609	91.0501	94.4219	97.1655
	s11171	MAP2K2	5605	GAACUUGACGAGCAGCAGAtt	92.2798	86.2824	90.0273	97.2066
	s18	RAGE	5891	GGAAUACCUCUACUAACAAtt	92.3053	99.4334	85.2731	98.8489
	s223329	PIP5KL1	138429	UGAUCAAGAUCAUUCAGCAtt	92.3111	83.7363	90.0168	97.8852
	s44506	MPP7	143098	GGAUACCAGUGGAGGAUAAtt	92.3204	96.589	98.2656	104.618
	s7649	JAK2	3717	CAAAGAUCCAAGACUAUCAtt	92.3252	95.7728	93.6118	91.6176
	s30877	CAMK2N1	55450	GGAGCAAGCGGGUUGUUAUtt	92.3373	100.08	84.3009	100.672
	s8940	MPP1	4354	GGAGUACCACUUUAUCUCAtt	92.3409	98.3136	89.8275	105.108
	s27799	CDKL3	51265	CUAUCUUCCUAGUAGUUCUtt	92.3466	100.413	77.0444	86.0643
	s6094	MKNK2	2872	GCAGCGGCAUCAAACUCAAtt	92.3525	97.9363	99.0724	92.2526
	s24887	ULK3	25989	GCAUGAACGGAAUAUCUCUtt	92.3881	102.809	95.2762	113.463
	s225091	CD2	914	GCACUGCUCGUUUUCUAUAtt	92.416	100.561	82.7711	123.03
	s17636	MAGI1	9223	GACUAGCAGGGUUCACGAAtt	92.425	99.0058	85.3555	108.463
	s17166	CDKL2	8999	GAUCAGCUAUAUCAUAUUAtt	92.4381	91.5534	79.1475	72.2443
	s15933	PIP5K1B	8395	CAGUGAACCUCUAAUAGAAtt	92.4396	91.4695	101.864	79.5331
	s17707	MFHAS1	9258	GCCUCAUGCUAGACAACAAtt	92.4575	100.415	101.752	100.552
	s32988	CLK4	57396	CCAGCUAGAUUGGGAUGAAtt	92.4695	96.3482	76.1036	87.4153
	s223328	PIP5KL1	138429	CUACUUUAGCUCAUUUAAUtt	92.4794	103.074	89.4631	122.296
	s47462	ADCK5	203054	GUGCAUGACAUAGCAGAAAtt	92.4904	92.4268	79.7628	74.414
	s1325	AMHR2	269	CGACCACAUUGUCCGAUUUtt	92.4915	99.498	76.6371	106.852
	s11172	MAP2K2	5605	CAAAGACGAUGACUUCGAAtt	92.4931	95.1686	92.3235	92.1794
	s26752	PKN3	29941	GGAACGCAUCUUCUCUAAAtt	92.4961	92.6294	103.688	98.8611
	s10526	PIM1	5292	ACAUCCUUAUCGACCUCAAtt	92.4978	88.7492	107.074	93.1955
	s46664	MGC42105	167359	GCAUAUUCGAAAUAACCAAtt	92.5143	96.2157	87.2934	87.2458
	s45839	CNKSR3	154043	GGUGCUACAUCAACUCAGAtt	92.527	91.5938	92.0398	79.2138
	s51060	CDKL4	344387	GAAUCCAGAUGACAGAUUAtt	92.5274	96.349	85.485	76.2618
	s44813	TTBK2	146057	GUCAUGACAUGUUACCCAAtt	92.5407	96.5838	93.9391	94.078
	s24468	DSTYK	25778	GGGUCGUCAGUUACAAGGAtt	92.5418	98.042	98.3845	94.0994
	s204	CDK2	1017	CGGAGCUUGUUAUCGCAAAtt	92.5525	97.0678	110.757	95.0769
	s40773	NEK9	91754	GCUGGAAUAUUGUAAUGGAtt	92.5538	103.34	91.0534	108.191
	s90	NUAK1	9891	CACUCUUGUUUAUGGAACAtt	92.5566	93.8183	90.3584	107.156
	s28277	ZC3HC1	51530	CAAGGAAAGUAUUCCGAAUtt	92.5634	101.596	69.1924	88.3273
	s5528	GAK	2580	CACCAGAAAUCAUAGACUUtt	92.5779	104.924	104.997	104.576
	s223278	PLK3	1263	GAGAAGAUCCUAAAUGAGAtt	92.5868	99.2077	81.5092	105.553
	s2829	CDK7	1022	CCUUAAAGGAGCAAUCAAAtt	92.6522	92.2429	86.3203	78.1248
	s16421	SKAP1	8631	GGGUGGAUCAAAUAAGUUUtt	92.6618	101.472	89.5888	111.203
	s225002	MADD	8567	CCAGAAUCACUAGAGCUGAtt	92.6894	95.66	82.3065	89.3389
	s603	FRAP1	2475	CAUUCGCAUUCAGUCCAUAtt	92.6904	88.3579	73.6734	73.2656
	s24470	DSTYK	25778	GCUUUGGAAUUUCACUAUAtt	92.7106	94.6408	108.387	104.299
	s12892	SKP2	6502	GAAUCUUAGCGGCUACAGAtt	92.7134	96.1963	110.64	97.573
	s11105	PRKCG	5582	GGAACCUGACGAAACAGAAtt	92.7149	95.7036	93.0397	100.287
	s31096	STAP2	55620	GGAGAUCAAGUUCAAGGUAtt	92.7161	96.5082	86.9552	87.5723
	s5294	FLT4	2324	CCAGCAUCCUGACCAUCCAtt	92.7169	88.1423	107.427	119.486
	s25907	STK36	27148	CUACUGAAGUGACACUCUAtt	92.7407	92.5013	91.3346	81.5803
	s19428	AKT3	10000	GGACUAUCUACAUUCCGGAtt	92.7719	95.5403	105.152	105.362
	s31240	SCYL2	55681	GGAUCAGUUGAGUCGUUUAtt	92.776	104.516	88.1632	92.9033
	s25669	AKAP8L	26993	CAGUCGACAUACUCGGAUAtt	92.7995	97.4887	85.0442	93.8441
	s21118	MAP3K2	10746	GUAUGAUGAUAGUCGAAUAtt	92.805	107.634	89.0569	104.904
	s224071	MUSK	4593	GCAUAUUCCAAAGUGGUGAtt	92.8118	97.0038	97.9351	99.2804
	s4399	DYRK1A	1859	CAAGCAUAUUAAUGAGGUUtt	92.8136	98.6399	113.537	99.3764
	s16097	CDC42BPA	8476	CCAUAUCUCUCGGUGUACAtt	92.8362	93.7614	79.0512	105.18
	s36621	MORN1	79906	CGAUAUGAAGGAGAAUGGAtt	92.8549	94.7464	80.0098	91.0651
	s5185	FGR	2268	GCAUUACAAGAUCCGCAAAtt	92.8656	99.0405	102.241	113.514
	s16028	DYRK2	8445	CCCUAAAGAUGGUGCGGAAtt	92.866	89.6396	120.27	80.9233
	s48637	ANKK1	255239	GCAAAUACCUGAUCUGCAAtt	92.8709	100.454	88.8865	91.9126
	s34479	FN3K	64122	CCGCCUUUGUGAUGGAGCAtt	92.877	95.3735	88.1017	97.7275
	s20569	STK25	10494	ACAAGUUCAUCACACGCUAtt	92.882	100.718	89.6772	94.567
	s5364	FRK	2444	CCAUUUGAUUUGUCGUAUAtt	92.8824	94.9328	118.552	105.381
	s16328	CASK	8573	GAGUUCGGCUGGUACAGUUtt	92.883	97.6943	80.6228	88.3366
	s200587	EPHA10	284656	GCAGGAUAAUAAAAACUUGtt	92.8837	90.4474	97.1246	94.5322
	s16210	DGKD	8527	GGCUUACGGUUAUUCCAGAtt	92.8854	105.977	71.4449	93.4236
	s10241	PDGFRB	5159	GGCUAGACACGGGAGAAUAtt	92.8937	90.157	91.2195	74.7449
	s40076	PSKH2	85481	CCAGGUGAAGAGUCGAAAAtt	92.9101	97.9768	92.0772	114.521
	s19674	SGK2	10110	AGAGCCUUAUGAUCGAGCAtt	92.9317	99.6288	93.5994	102.348
	s42512	CSNK1A1L	122011	AGAAUUUUCUACACCGAGAtt	92.9448	103.797	80.1005	95.5891
	s105	PIK3R4	30849	CCACUACCAGAUCUAUUCUtt	92.9467	98.1433	81.0825	97.2876
	s11151	MAPK7	5598	CCAUUGAUCUGACCCUGCAtt	92.9536	96.1326	71.6847	99.8652
	s38815	NTPCR	84284	UGAUGGAUUUUAUACCGAAtt	92.9736	101.991	92.91	112.354
	s36138	LRRK1	79705	GGCCUCGCAUUGUAUAUGAtt	92.9966	87.2001	112.969	96.1269
	s34896	IPPK	64768	GCAGAUCAGCAAAUACUGUtt	92.9995	97.0968	71.7398	85.3261
	s10159	PCTK2	5128	CCAUUUGACCAACCAAUGAtt	93.0159	91.2723	90.9076	97.1641
	s23211	PASK	23178	GAAUCUUGCUGACUAUACAtt	93.0197	87.708	91.1874	100.623
	s38814	NTPCR	84284	GAUUCGAUGUCGUCACGUUtt	93.0272	94.1903	104.302	100.198
	s11749	RAF1	5894	GGAACUGUUUAUAAGGGUAtt	93.0273	100.523	93.3034	90.3497
	s41609	STK11IP	114790	CUGCGUUUCUUGAACCUAAtt	93.0316	91.7127	78.3193	86.285
	s225034	RIPK2	8767	CAGAAUAUCUUAUUGGACAtt	93.0319	95.9776	98.9492	92.0931
	s8948	MPP3	4356	GAAGCUUCGCUAUUAUGAAtt	93.0333	91.6567	89.6053	97.2853
	s10160	PCTK2	5128	GGGUACAUAUGCAACAGUAtt	93.0592	102.061	99.1848	93.3131
	s10024	PAK2	5062	CAGAGGUGGUUACACGGAAtt	93.0652	98.6823	83.5581	103.428
	s223379	DGKG	1608	AGGCCUAUAUUGAAGGAGAtt	93.0653	99.8615	91.0687	89.8187
	s11195	PRKX	5613	GAACAAGGCGAUUAGGAAAtt	93.0709	98.3105	120.674	95.1617
	s866	ABL1	25	CACUCUAAGCAUAACUAAAtt	93.0711	93.9514	108.286	85.001
	s11325	PSKH1	5681	GCACUAAGAGUGACGUGUAtt	93.0846	85.6515	114.593	101.938
	s11104	PRKCG	5582	CCCGUAACCUAAUUCCUAUtt	93.0901	97.9336	83.9929	105.093
	s17586	DCLK1	9201	GAAAGUUCGUUUCUAUCGAtt	93.1251	99.1265	90.2079	88.1683
	s25692	TPK1	27010	GCCUUUGGACAACUAUUUUtt	93.1294	92.6066	103.158	84.2671
	s11123	PRKCQ	5588	CGUUGGAUGAGGUGGAUAAtt	93.1612	92.6102	86.6915	105.946
	s10448	PHKG1	5260	GGAUGAUCAUGAGCGGCAAtt	93.1973	93.1203	93.5875	82.9347
	s563	EGFR	1956	GAAUAGGUAUUGGUGAAUUtt	93.2049	90.4052	102.007	97.5621
	s6357	GUK1	2987	GGCUUCAGCGUGUCCCAUAtt	93.2053	90.3885	98.4809	93.7057
	s10534	PIK3CG	5294	GUAAUCGAGAUGUUACAAAtt	93.2191	88.2396	92.3235	112.678
	s2357	CAMK4	814	GCAGAUGCCGUUAAACAAAtt	93.2199	103.268	70.9459	82.283
	s11097	PRKCB	5579	GAAUCGGACAAAGACAGAAtt	93.2486	102.786	72.9682	91.2658
	s28623	CRKRS	51755	GGACUUGCUCGGCUCUAUAtt	93.2493	95.2714	82.4874	88.1822
	s471	AK1	203	GGUGCUCACGUGUCCUUAAtt	93.2824	92.0203	86.0993	108.669
	s7495	IRAK2	3656	CAGGAUCAAUCGAAAGAUUtt	93.2895	100.917	86.4577	87.6154
	s22494	AAK1	22848	CCUCGGACCUCUCAACAAAtt	93.2921	94.7186	100.646	87.4281
	s10697	PLXNA1	5361	CCAAAGGAGUCAGCACUGUtt	93.2932	99.5235	81.0998	87.4962
	s10023	PAK2	5062	GGUGAUGAAAGAAUUGAAAtt	93.3074	97.735	91.6893	92.7473
	s10373	PFKP	5214	CCGCAUACAUUUUCGAAGAtt	93.3089	96.9301	105.807	102.332
	s25504	LATS2	26524	GUUCGGACCUUAUCAGAAAtt	93.3154	101.251	81.2985	96.6215
	s7647	JAK1	3716	GUAUUAAGCUCAUCAUGGAtt	93.3157	94.5281	106.101	101.156
	s20069	AKAP8	10270	CCGUAGCUUUGAUGACGAAtt	93.3231	94.669	94.4541	91.8132
	s28544	NLK	51701	GGUGUUGUCUGGUCAGUAAtt	93.328	99.8169	73.0412	106.982
	s8701	MET	4233	CACCUUAUCCUGACGUAAAtt	93.3283	92.328	101.639	90.7935
	s2298	DDR1	780	CUCAAGAUCUGGUUAGUCUtt	93.3456	93.4178	80.0671	86.3701
	s10252	PDK1	5163	CAGAUACUGUGAUACGGAUtt	93.3546	97.827	99.5507	88.5304
	s3595	CSF1R	1436	CCUCAACCUCGAUCAAGUAtt	93.3899	97.9853	85.2378	100.73
	s8702	MET	4233	GCUACUUAUGUGAACGUAAtt	93.3934	92.4936	98.5676	137.941
	s2340	CALM1	801	AGGCAUUCCGAGUCUUUGAtt	93.4108	98.0163	98.1844	92.7688
	s8997	MST1R	4486	GGACAGCUCAAAACUCAGAtt	93.4133	87.8695	117.153	93.5012
	s5168	FGFR3	2261	CCUGCGUCGUGGAGAACAAtt	93.4157	94.1267	114.001	91.9867
	s17017	PRPF4B	8899	CAGUUGAUUUAAGAGGUAAtt	93.4176	92.0707	87.5323	77.6275
	s10707	PLXNB3	5365	CUCUUUAUGUGAUCCUGUAtt	93.4185	102.708	83.2343	102.089
	s16464	MAPKSP1	8649	GGUUCAAUUUAAUCGUUUAtt	93.4305	96.9413	85.1295	111.365
	s3596	CSF1R	1436	CAUAAUAACCGUUACCAAAtt	93.4319	95.4516	82.2937	80.4757
	s16329	CASK	8573	GCUUUACAUGGUUUUCGAAtt	93.4368	94.913	82.2965	100.716
	s16236	CAMK1	8536	AUACAGCUCUAGAUAAGAAtt	93.4752	95.18	75.2119	76.4494
	s33863	LY6G5B	58496	CCAGUGCUGUCAGUACGAUtt	93.4754	99.6488	85.4252	85.7533
	s200588	EPHA10	284656	GCAUCUUCGUGGAACUGCAtt	93.477	103.431	106.517	110.299
	s11132	PRKG1	5592	CGGUAAAUGUCACUCGUGAtt	93.4785	97.4974	81.4091	111.029
	s30501	PANK4	55229	GGCCUACUAUUCAACGGUAtt	93.4837	96.1672	74.4164	85.3271
	s49075	STK32C	282974	GGAUGAGAGAGGACAUGCAtt	93.493	97.2568	93.7478	89.7161
	s22505	LMTK2	22853	GCGACUAUUAUAUCCAGUUtt	93.5058	90.1175	99.0753	82.0099
	s11101	PRKCE	5581	GAGUGUAUGUGAUCAUCGAtt	93.5072	102.012	86.6318	119.488
	s11131	PRKG1	5592	GGAUAGAGGUUCGUUUGAAtt	93.5109	100.727	83.0049	88.249
	s2126	BTK	695	CAGUAAGAAGGGUUCAAUAtt	93.511	100.624	94.4262	100.28
	s763	TBK1	29110	GGCACAACAUUUCCCUAAAtt	93.5134	98.5727	93.9012	88.8437
	s27104	AK3	50808	GGCCCUAUGUAUAUGCUUUtt	93.5301	100.91	102.77	111.447
	s43648	GRK7	131890	CGAACACCAUUCAAAGAUUtt	93.5326	113.285	73.6621	98.4135
	s8730	SCGB2A1	4246	ACAUAUCUAUACCUGAAUAtt	93.5411	98.8246	103.675	88.5496
	s16025	DYRK3	8444	GAAAAGACAUGGAGUUAUUtt	93.5517	91.1485	107.504	96.526
	s11689	MAP4K2	5871	GCAGCUACCUCAGGAAUGAtt	93.5524	89.9231	94.629	82.0863
	s988	ACVRL1	94	GAUCCGCACGGACUGCUUUtt	93.565	94.5776	97.0911	88.7634
	s12392	RYK	6259	GAAAUGACCUUAUUAGUCAtt	93.5864	99.0112	94.1707	103.048
	s741	SGK1	6446	CAGCUGAAAUGUACGACAAtt	93.6136	92.3049	105.235	88.8912
	s18102	EIF2AK3	9451	GUGACGAAAUGGAACAAGAtt	93.6279	100.128	83.6777	80.4144
	s14079	TGFBR2	7048	GCUUUGCUGAGGUCUAUAAtt	93.6332	97.1664	107.316	109.929
	s16238	CAMK1	8536	CCAUAGGUGUCAUCGCCUAtt	93.6631	98.2939	84.4536	82.689
	s14534	TXK	7294	GUGCAGAAGCGACAAAUGAtt	93.709	97.4258	88.2059	94.2304
	s742	SGK1	6446	GGCUACCUGCAUUCACUGAtt	93.7124	89.7301	91.278	97.7801
	s4728	EPHA5	2044	CAUCCUGCAGAGUAUCUAAtt	93.7205	96.2435	101.862	104.071
	s224684	SRPK1	6732	CAAGGAAUUUUUCACCAAAtt	93.7253	100.891	116.946	105.314
	s25822	EIF2AK1	27102	GAUUAAGGGUGCAACUAAAtt	93.7262	91.2428	84.2083	88.5219
	s11065	PRKACA	5566	CCUGCAAGCUGUCAACUUUtt	93.7307	91.2546	89.2083	84.8124
	s35999	PANK3	79646	CUCUCGUACUUUGAACCUAtt	93.7436	96.0423	68.9229	70.5905
	s224718	TEK	7010	GCCCUAAACAGGAAGGUCAtt	93.7494	101.137	102.384	100.357
	s40923	STRADA	92335	CCAACAGGAGAGUACGUGAtt	93.7646	100.364	84.5837	110.36
	s8671	MAP3K3	4215	GGAAUACUCAGAUCGGGAAtt	93.7698	97.1644	88.8314	99.1086
	s39686	MASTL	84930	GGACAAGUGUUAUCGCUUAtt	93.7836	101.216	93.4738	116.041
	s225036	RIPK2	8767	GUAUCAAGCACGAUAUAUAtt	93.7983	92.3758	101.875	78.6793
	s223428	DMPK	1760	ACAGGGACAUCAAACCCGAtt	93.8083	97.5427	91.6804	100.561
	s28718	PANK1	53354	GCAACAUGAUGAGUAAAGAtt	93.8113	102.156	97.5247	107.68
	s37074	ALPK1	80216	CCAUGAGCAAGAACGAUUAtt	93.8147	102.115	87.1984	104.096
	s38154	RIOK1	83732	GCGAGCAUAUAUUCCUAGAtt	93.8179	96.4106	78.9014	102.332
	s10512	PIK3C2B	5287	CCUACAACCUCAUUCGCAAtt	93.8389	95.5514	99.0589	89.2423
	s8515	MARK3	4140	GCGGUAAACUCGACACGUUtt	93.8612	101.191	82.6	111.6
	s6090	GRK6	2870	GGACUUCUACCAGAAGUUUtt	93.8788	97.1849	103.386	96.5487
	s13577	STK10	6793	GAAGAGCAUCGGAACCAGAtt	93.9017	97.7335	105.074	102.8
	s16339	STK16	8576	GGUACGCUGUGGAAUGAGAtt	93.9237	98.9681	89.7995	79.6939
	s18812	SLK	9748	GGAAAUUGAGAAUCUAGAAtt	93.9366	92.8816	99.8905	96.7924
	s224991	MYLK2	85366	CAACAGACAAGGCACCUAAtt	93.9377	98.8343	88.735	87.4299
	s6095	MKNK2	2872	GCCUUGGACUUUCUGCAUAtt	93.9538	100.332	82.8122	101.123
	s17481	HGS	9146	UGGAAUCUGUGGUAAAGAAtt	93.954	104.565	70.5518	88.6707
	s27726	VRK3	51231	CCACCUCACUUGAAGCUUUtt	93.9718	98.2464	94.7657	86.5759
	s3639	CSNK2A2	1459	GGAGUACAAUGUUCGUGUAtt	93.98	93.5087	85.8006	99.5307
	s282	BMPR1A	657	GAAUCUGGAUAGUAUGCUUtt	93.9939	101.725	114.75	91.2002
	s11144	MAPK4	5596	CAGAAGGGUUGGUAACAAAtt	93.9964	95.1169	84.9052	104.293
	s34395	RBKS	64080	GGUGGUAAUCAUUACCUUAtt	93.9975	103.957	81.7247	100.351
	s10364	PFKL	5211	CGUCACUGAGCUCAAGAAAtt	94.0182	92.3761	73.7336	75.0384
	s13575	CDKL5	6792	GAAUGAUAUUGUCCAUCGAtt	94.0219	91.7639	79.9263	106.688
	s223918	IGF1R	3480	GAAGAAUCGCAUCAUCAUAtt	94.0537	89.0242	79.4807	85.7984
	s195582	PRKCDBP	112464	GCUUGUGCCUUGUCCCAAAtt	94.0548	94.9411	82.7526	96.2543
	s2362	CAMK2B	816	CGCAGUACAUUGACGGGCAtt	94.0732	96.8356	95.1402	113.646
	s223489	EPHA1	2041	GAAACAUCUUGGUGAAUCAtt	94.0752	89.41	82.6963	106.676
	s32778	SCYL3	57147	GAAUUCACCAUUCAAGUAAtt	94.0844	91.3054	87.7994	82.7882
	s10257	PDK2	5164	CAGCAAUGCCUGUGAGAAAtt	94.1064	93.2925	92.6053	82.6207
	s34931	CERK	64781	AGUUUGUUACUGUUAAAAUtt	94.1301	101.451	93.8378	92.3339
	s20135	PAK4	10298	ACACCAGGAUGAACGAGGAtt	94.1393	100.153	75.3972	114.06
	s7496	IRAK2	3656	CCUCCUACGUGAUCACAGAtt	94.1416	94.7492	98.3014	102.062
	s17393	LATS1	9113	CCUCCAUACGAGUCAAUCAtt	94.1441	97.9505	93.7351	96.2806
	s4729	EPHA5	2044	CAAUCAAGCUGUCCACGAAtt	94.1545	87.697	95.3899	85.3663
	s478	COASY	80347	GGGUGUUUGGGAAUAAGAAtt	94.1796	96.5483	75.0087	97.4851
	s12065	RNASEL	6041	CGACAUCAAAACACGAAAAtt	94.185	90.397	90.7419	108.48
	s28543	NLK	51701	CCAGAAAUCCUGAUGGGCAtt	94.2465	101.466	78.8658	82.295
	s3912	DGKA	1606	GCAUCGCAGUGCUAAACAUtt	94.2508	77.9963	69.8944	61.6941
	s213	PRPS1L1	221823	GCAUUGCUCCAAAAUACGAtt	94.2685	92.1136	86.6747	84.7817
	s27995	TAOK3	51347	GCAUGGAUCUGAUCCGUUUtt	94.2749	106.196	86.7276	102.393
	s36501	NEK11	79858	GCAUGCAUUUUGUAUGAGAtt	94.2882	98.1668	106.961	85.8533
	s33718	MARK4	57787	GCACUAUUGUCACCAGAAAtt	94.2905	93.6135	79.5068	93.7939
	s11163	MAPK10	5602	CCAUAUGUGGUGACACGUUtt	94.3041	99.1998	77.5086	105.132
	s44003	ASB10	136371	CAACAUCCGUGCUCUGAGAtt	94.3079	99.8404	94.9758	114.126
	s22770	MAST1	22983	CCAUCAAGCUCAUAAGCAAtt	94.3097	95.3586	78.3867	67.6226
	s4564	EPHA2	1969	UGAUGAUCAUCACUGAGUAtt	94.316	93.2494	107.064	104.571
	s8335	LTK	4058	GGAGAGGUAGAGAUCCGAAtt	94.3243	94.35	82.6761	84.9272
	s11168	MAP2K1	5604	UGUUCAGUCUGGAAUUUCAtt	94.3305	98.6814	90.8485	120.841
	s14975	ZAP70	7535	GCGCGAUAACCUCCUCAUAtt	94.3328	96.0414	83.3852	84.8394
	s17197	BRSK2	9024	CGGAAAGAAAGGUACCCGAtt	94.3653	92.1017	103.526	83.719
	s223236	CKB	1152	GACUAUGAGUUCAUGUGGAtt	94.3702	96.323	94.8717	106.228
	s223497	EPHA8	2046	ACACGUACCAGGUUUGCAAtt	94.3723	96.5563	80.3655	88.2586
	s14159	TK1	7083	GGGCCGAUGUUCUCAGGAAtt	94.3745	88.597	108.514	109.213
	s223346	CSK	1445	ACAAUUUCGUGCAUCGAGAtt	94.3752	94.2467	81.9628	81.6264
	s6562	HK2	3099	CAGAGGUUCGAGAAAAUGAtt	94.3768	94.5552	79.6651	79.2016
	s3641	CSNK2A2	1459	GCAUGAUCUUUCGAAGGGAtt	94.391	94.9373	79.4743	89.2131
	s45288	PDIK1L	149420	GAGUAUCUGUUGUCCAGGAtt	94.3942	106.386	99.0854	119.162
	s48977	MAGI3	260425	GGAUGUUUUUCUUCGAAAAtt	94.3994	94.1257	91.8408	93.9729
	s224720	TESK1	7016	CCUGCACUCCAAAGGUGUAtt	94.4025	94.9627	104.75	108.935
	s13579	STK11	6794	GGCUCUUACGGCAAGGUGAtt	94.4137	95.9807	105.543	96.046
	s225077	PKMYT1	9088	GAACCUGGAUUCUCCCUCAtt	94.4182	92.596	84.0689	85.213
	s25668	AKAP8L	26993	CCAUGGAUCACAACCGGAAtt	94.4257	104.326	94.5452	95.1311
	s11493	TWF1	5756	GGAAUUCGAAGACUAAUUAtt	94.4365	88.6177	114.45	89.2447
	s13768	MAP3K7	6885	GACUCGUUGUUGGUCUAAAtt	94.4372	93.529	113.523	104.44
	s2823	CDK4	1019	GGCUUUUGAGCAUCCCAAUtt	94.4433	100.851	85.7117	99.47
	s3614	CSK	1445	CGCGCCUCAUUAAACCAAAtt	94.455	101.472	77.5224	103.755
	s30502	PANK4	55229	GUGCCUUAAUUUUCGCAGAtt	94.4589	94.2498	87.5475	81.9372
	s7626	ITPKA	3706	GGACUUACCUAGAGGAGGAtt	94.4865	95.3796	99.7397	91.0941
	s11324	PSKH1	5681	ACCGAGACCUCAAACCUGAtt	94.533	90.0766	99.2644	82.4634
	s14537	TYK2	7297	GGAGUAUAAGUUCUACUAUtt	94.5392	93.3051	87.8903	98.3782
	s27929	TXNDC3	51314	GACAAGUAGUAUUAUCGGAtt	94.5398	99.4098	88.336	91.5858
	s10403	PGK2	5232	GGAACUAGAUUACUUUGCUtt	94.5447	97.2323	112.951	91.8167
	s17692	RPS6KA5	9252	GCUGAGAUAUCUAGGAGAAtt	94.5448	91.0284	90.2317	104.361
	s11115	PKN1	5585	ACAGCGACGUGUUCUCUGAtt	94.5527	95.8181	78.6533	106.421
	s40788	MYLK3	91807	GACCAUGAAUUUCAUUGUAtt	94.5637	103.905	90.4389	112.062
	s575	ARAF	369	CGAGAUCUCAAGUCUAACAtt	94.5724	90.9525	109.832	91.2583
	s4720	EPHA1	2041	CUACCUCAGUAAUCACAAUtt	94.5833	87.9668	98.9984	84.6568
	s225958	SIK3	23387	CGUCGGAAGUUCAAACAGAtt	94.5879	94.3558	100.166	88.9891
	s23213	PASK	23178	GCCUAGACCUCUUCGCUUUtt	94.5923	101.183	94.8324	109.638
	s13578	STK10	6793	GGACUACACCAGGUUCCAAtt	94.5935	84.5941	86.5364	81.4931
	s11150	MAPK7	5598	GAGGAAUUCUUAAACCAGUtt	94.5976	98.393	93.5668	107.215
	s35280	WNK3	65267	GGAGUUUGCAGACAACCGAtt	94.6029	102.303	90.3029	91.9364
	s18436	AKAP12	9590	CGAAACAGCUGUUACCGUAtt	94.6175	90.8984	90.3347	100.656
	s4358	DTYMK	1841	GAUCAACUGAAAUCGGCAAtt	94.6257	89.5631	100.054	114.078
	s12025	GRK1	6011	GCAAUGUCCGGAUCUCUGAtt	94.6276	94.4382	92.1053	92.6276
	s3911	DGKA	1606	GGAUCGUAAAAAUAGCAAAtt	94.6371	88.4145	113.512	103.761
	s26797	NRBP1	29959	CCAUUACAGAGGGAGUUCAtt	94.6375	96.0947	88.2916	87.349
	s10518	PIK3C3	5289	GCAUGGAGAUGAUUUACGUtt	94.6455	93.6178	121.866	92.8319
	s42414	LRRK2	120892	GUGAUGACCUGGAUAGUGAtt	94.6988	104.763	69.4598	94.5993
	s13564	NEK4	6787	GCGUAAAUAUUGACAUCUUtt	94.703	95.9771	96.5886	99.8644
	s37044	HKDC1	80201	GGAGCUCUUUGAUCACAUUtt	94.7048	95.6968	98.7207	94.8981
	s46663	MGC42105	167359	CACAUGCAUGAAAACCAAAtt	94.7311	104.135	86.4462	97.2275
	s2836	CDK9	1025	GAAGUUUCCAAAUACGAGAtt	94.7367	99.2224	74.7776	96.5195
	s2363	CAMK2B	816	CGUUCUCCAUUGUCACCAAtt	94.7389	97.6429	82.5878	91.9711
	s225090	CD2	914	GAGAGGGUCUCAAAACCAAtt	94.7399	97.7499	88.7422	84.5089
	s28822	CSNK1G1	53944	CCUUCGAUAUGUCAGGCGAtt	94.7528	101.333	87.5248	89.4902
	s2342	CALM1	801	GCCUUCUCCCUAUUUGAUAtt	94.7568	102.406	85.6336	108.634
	s16804	CDKL1	8814	GUACUUCAGUGGAGUGAAAtt	94.8055	101.386	92.4352	105.741
	s7628	ITPKB	3707	GGAUCGAGGGAAUCAAGAAtt	94.8124	99.7437	93.6753	115.578
	s46228	DGKH	160851	GGAUUGGAUUAGAUGCAAAtt	94.8328	90.2017	94.6018	75.858
	s43238	UHMK1	127933	GGAUGUCAGUGUUUCGGAAtt	94.8338	97.8722	82.3334	101.758
	s224487	TRIB3	57761	GGAGUACAGCAGUGAGCAAtt	94.8394	95.3399	107.726	120.908
	s223194	CIT	11113	GCUGUACUGUAAUCACAGAtt	94.8425	100.153	82.2353	85.6887
	s9447	NEK3	4752	CAUCCAUUUCAGGCAAAUAtt	94.8451	94.4006	76.3553	71.0345
	s7629	ITPKB	3707	GAGAGUUCACUAAAGGAAAtt	94.8598	99.6946	93.0872	103.91
	s52570	MAP3K15	389840	GGUUAUACACUUUCGGAUAtt	94.8673	99.7599	84.6008	91.0478
	s16806	CDKL1	8814	CGAAUGCUCAAGCAACUCAtt	94.8689	82.4537	95.4901	106.074
	s27727	CRIM1	51232	CAUCUGCAUUGAUAGCGUAtt	94.89	92.9185	92.8864	97.4683
	s9745	NTRK1	4914	GAGAGCAUCCUGUACCGUAtt	94.9113	90.6404	110.37	92.3041
	s4359	DTYMK	1841	GAUGGUGGAUGCUUCCAAAtt	94.9123	97.3789	90.2871	95.0978
	s44459	STK35	140901	AGAUCGUCCCUGUUGGUGAtt	94.9125	100.547	86.2068	93.0097
	s26909	HUNK	30811	GCCGCAAUAUUUUCCGCAAtt	94.9159	93.6124	90.1297	107.887
	s1708	ATM	472	AUAUAUCACCUGUUUGUUAtt	94.9308	96.4973	91.6466	90.841
	s3383	MAP3K8	1326	CCGCAGACCUACUAAAACAtt	94.9366	91.259	84.4824	83.1447
	s224624	CERK	64781	CACUGAGUUCUCUAUAUUUtt	94.9482	103.501	70.3388	82.3207
	s26382	HIPK2	28996	GAGAAUCACUCCAAUCGAAtt	94.9672	112.339	65.1561	99.6097
	s17714	STK17A	9263	GGACACUUUUAGUUAAGAAtt	94.9761	97.8197	86.9467	96.5032
	s25667	AKAP8L	26993	GGAACACUUUAAGUACGUAtt	94.9787	86.7193	104.411	91.5588
	s14825	VRK2	7444	GACUAGGAAUAGAUUUACAtt	94.9861	83.9502	78.5847	66.6725
	s33940	MPP4	58538	CCCUAUCAAUUUCUAUGGAtt	94.9908	99.6154	96.2055	92.4113
	s10370	PFKM	5213	GCUCUAAACUUGGGACUAAtt	95.0083	91.19	106.353	80.9828
	s15797	TRRAP	8295	GGAAUUACGGAGAUAUAGAtt	95.0141	99.0689	70.2555	84.9174
	s48636	ANKK1	255239	AGCACAUCGUGUCUAUCUAtt	95.0147	96.2485	93.3705	97.7567
	s11072	PRKACG	5568	CGGUUUCCCUCCAAACUCAtt	95.0378	103.731	78.3952	105.333
	s18103	EIF2AK3	9451	CAACAAGAAUAUCCGCAAAtt	95.043	94.537	108.809	109.318
	s53946	PIM3	415116	AUUUAUUUGUUGAGGUUAUtt	95.0598	93.5221	80.1668	82.2446
	s19299	XYLB	9942	GGAGGAGCAUCUCACAAUAtt	95.0777	101.103	103.274	94.4914
	s13581	STK11	6794	AGGAGGUUACGGCACAAAAtt	95.0889	98.0069	85.885	91.8621
	s12282	RPS6KB1	6198	CAUGGAACAUUGUGAGAAAtt	95.089	86.6375	105.503	97.3742
	s9763	DDR2	4921	GGUUAUUGAGAAUACUGGAtt	95.0953	99.7248	77.5651	84.8121
	s200432	ERN1	2081	CAGGACAUCUGGUAUGUUAtt	95.1099	94.1023	100.434	100.395
	s3640	CSNK2A2	1459	GAUCCACACUUCAACGAUAtt	95.1456	78.7541	75.143	77.6759
	s17139	RPS6KA4	8986	GCACUUCAGCGAGUCGGAAtt	95.1613	84.3793	92.1669	74.2382
	s13580	STK11	6794	ACAUCACCACGGGUCUGUAtt	95.1745	91.3309	95.2754	94.1214
	s26910	HUNK	30811	GGCUCUACCAGAUAGAAAAtt	95.1857	100.84	77.1253	99.8637
	s11181	MAP2K6	5608	GGUGGACUCUGUUGCUAAAtt	95.1911	90.7685	85.1616	90.4779
	s20800	ERN2	10595	GGAUGAUCCCGUCAUCGAAtt	95.2247	104.398	83	103.593
	s23073	MAP3K7IP2	23118	GAAUAAGUGAAACACGGAAtt	95.2484	95.0969	90.8757	96.1396
	s10521	PIK3CA	5290	GUAAUUACCCAGAUCCUAUtt	95.25	92.3501	103.208	85.3686
	s22077	MAP4K5	11183	GAGUUAUCUUAGUCGGGAAtt	95.2534	94.3821	117.406	93.0001
	s10383	CDK14	5218	GGAUCAACUUGAACGAAUAtt	95.2602	103	87.9777	92.0169
	s1130	ADRBK2	157	GCAGCAAGAAGUAACGGAAtt	95.2641	95.9023	109.924	92.592
	s13570	STK4	6789	GGAUGGAGACUACGAGUUUtt	95.2699	93.3668	111.888	101.193
	s31707	PBK	55872	CCCUGAGGCUUGUUACAUUtt	95.2812	104.234	87.3403	103.402
	s18101	EIF2AK3	9451	CGCGGCAGGUCAUUAGUAAtt	95.2829	91.6575	93.3455	99.2762
	s264	CDK10	8558	AGAUCGACUUGAUCGUGCAtt	95.2849	98.9434	102.96	94.6992
	s43499	ACVR1C	130399	GGCUCCUUAUAUGACUAUUtt	95.3379	95.6691	86.6682	104.047
	s18495	AATK	9625	CGGUUCCGCUGAGAUCAGAtt	95.3388	95.6491	107.035	99.5988
	s24316	SGK3	23678	GAGCAUUCCUUCAAAUGGAtt	95.3495	96.6207	99.6359	96.6813
	s1994	BLK	640	GCUCCUUUCUUAUCAGAGAtt	95.36	93.6591	99.9222	100.901
	s10451	PHKG2	5261	AAGGAAACCAGGUCCAUCAtt	95.3824	99.3916	98.1828	93.6073
	s10530	PIK3CD	5293	GACUAAUAAUAGUGAGAAAtt	95.3836	93.7266	102.995	98.8183
	s19777	PLXNC1	10154	GGAGAAUUCGUGUUGCAAAtt	95.4267	97.8778	102.14	101.957
	s11136	PRKG2	5593	GAGAUUACAUCAUUAGAGAtt	95.4311	96.6082	78.307	100.137
	s14821	VRK1	7443	GAGAUUCCAAAAUUAGAUAtt	95.4379	97.4271	90.3761	95.5558
	s5527	GAK	2580	GUCCGUCGCUAAUUAUGCAtt	95.4477	100.098	102.612	104.552
	s30878	CAMK2N1	55450	CUUUAGAAGUUAUCAGGAAtt	95.4506	103.669	99.0042	109.981
	s10700	PLXNA2	5362	GGAUCGCCCAUCAUUCUGAtt	95.4569	89.2106	88.4837	107.2
	s43671	GLYCTK	132158	GCCCACAAUGACUCACAUAtt	95.4581	99.8471	70.6621	89.3813
	s13681	SYK	6850	GCACUAUCGCAUCGACAAAtt	95.4673	91.7704	115.26	88.7219
	s223491	EPHA4	2043	CAGUAAUGAUCAUAACAGAtt	95.4889	100.064	95.3879	98.251
	s19675	SGK2	10110	GCAGUGAAGGUACUACAGAtt	95.4998	95.1288	98.4077	107.989
	s43240	UHMK1	127933	CGAGUAUGGUUUCCGCAAAtt	95.509	96.373	87.1442	95.8959
	s245	EPHB4	2050	GCUGCUGCCUUCAUAUUGAtt	95.5329	95.3099	92.5735	91.0933
	s7630	ITPKB	3707	CAUCCGCUUUUGUAAGGAUtt	95.5388	100.329	86.627	96.7896
	s27994	TAOK3	51347	GGAGUACAAUAAGAGGCGAtt	95.5397	95.2492	81.2535	91.2366
	s19016	DNAJC6	9829	CGACCCAACUACAACGUGAtt	95.5411	104.644	87.9904	93.4555
	s43647	GRK7	131890	GCAACUGCAGGUUAUCUGAtt	95.5414	101.845	72.7391	94.3537
	s233	PRKD3	23683	CCACGAGAUUUCACAAACAtt	95.57	101.516	86.755	92.0731
	s1132	ADRBK2	157	GCUACUUGAUUGCGACCAAtt	95.5727	102.198	107.884	106.737
	s774	PRKDC	5591	GCGCUUUUCUGGGUGAACUtt	95.5775	96.3305	109.112	94.6629
	s13766	MAP3K7	6885	CGUGUGAACCAUCCUAAUAtt	95.579	81.5867	98.0682	76.9376
	s36139	LRRK1	79705	GCACAUCAACAUCAAGCUAtt	95.5799	102.023	96.2796	89.2306
	s224322	SNRK	54861	CAGUAAAAGUUAUUGACAAtt	95.5907	95.6134	93.1253	98.7343
	s8946	MPP3	4356	GAAGAUCGCUUAAAGGAGAtt	95.5978	99.8175	102.574	98.4023
	s7822	KDR	3791	CAUGUUCUCUAAUAGCACAtt	95.5984	97.7117	102.788	103.871
	s5112	FES	2242	CCACGCUGGAGAUCCUUAAtt	95.6026	95.6467	104.817	115.16
	s34971	IQCH	64799	GAGUUUGAGCUGACGAAUAtt	95.6043	93.9946	84.8837	97.7705
	s14671	UCK2	7371	GUACGAGACCUGUUCCAGAtt	95.6293	97.5049	82.7253	79.8267
	s49173	IGSF22	283284	CGCACACGCUUAAGAUUAAtt	95.6438	95.3908	82.8021	107.112
	s11187	EIF2AK2	5610	GGUGAAGGUAGAUCAAAGAtt	95.6503	101.751	83.4637	100.767
	s15934	PIP5K1B	8395	GGCUCAACGUAUAAGCGAAtt	95.6569	100.326	101.295	86.5578
	s17513	DGKI	9162	CCUUCCGAGUUAUUGGAUAtt	95.723	99.8175	86.3083	100.044
	s6561	HK2	3099	UGGGUGAGAUUGUCCGUAAtt	95.7447	97.4188	95.3661	100.136
	s17489	DYRK1B	9149	CAUCAAUGAGGUAUACUAUtt	95.7479	87.6863	87.2372	99.8277
	s10274	PDPK1	5170	GGAACAGCGCAGUACGUUUtt	95.7609	99.8443	102.649	99.7731
	s224121	NME1	4830	GGAAAUCUAGUUAUUUACAtt	95.7652	85.1048	96.224	81.9328
	s10027	PAK3	5063	GCUACUUGGUGGGUGAUGAtt	95.7773	102.266	79.573	91.25
	s1326	AMHR2	269	GAAUGUGCUCAUUCGGGAAtt	95.7847	100.985	102.345	117.09
	s36620	MORN1	79906	CACCUUCUCUGGACAGUUUtt	95.7855	101.38	102.205	93.1872
	s12274	RPS6KA1	6195	ACGGCUACGUGGUAAAGGAtt	95.7935	102.553	97.4447	102.293
	s48270	MAPK15	225689	AGAACGACAGGGACAUUUAtt	95.8196	94.999	90.4035	94.1206
	s710	PI4KA	5297	CAGUUCAUCUGGAACAUGAtt	95.8226	93.7288	122.639	99.0118
	s6563	HK3	3101	ACCAUACCCUGGACCAUGAtt	95.848	99.2252	94.2411	89.1107
	s194985	PKMYT1	9088	GGACAGCAGCGGAUGUGUUtt	95.863	101.029	85.5777	92.8212
	s28644	MST4	51765	GCUUUACCACCGUACGAAAtt	95.881	102.694	97.8846	111.605
	s387	MELK	9833	CCUGGAUCAUGCAAGAUUAtt	95.8816	98.3529	80.2258	103.73
	s34411	SNX16	64089	CACUUGAGGUUGAUCAAGAtt	95.8954	95.6648	90.8125	97.8503
	s11116	PKN2	5586	GACGAGAAGAUGUUAGUAAtt	95.9119	96.6194	95.7544	110.285
	s8334	LTK	4058	AGAUCUUUGGAGUGCCUAAtt	95.9128	101.038	78.6538	92.5557
	s10260	PDK3	5165	CAUAUAUGUUUCUACGAAAtt	95.9162	97.8263	96.9601	88.4465
	s36448	PIP4K2C	79837	GAACCUCCGUGAUCGAUUUtt	95.9272	104.477	111.872	92.2972
	s10161	PCTK2	5128	GGAUCUCAAUGGAGGAUUUtt	95.9347	105.263	78.9761	104.857
	s27004	MINK1	50488	CGUACGGGCGCAUCAUUAAtt	95.9471	98.5654	117.254	99.6463
	s25694	TPK1	27010	GCUUAUAUGAUAUCACCGAtt	95.9612	102.009	91.1101	94.6351
	s34394	RBKS	64080	GAAUUUACAUAUCAGACUAtt	95.9769	101.056	88.471	96.6164
	s7627	ITPKA	3706	CGAGGACGUGGGUCAGAAAtt	95.9931	98.7563	97.8648	99.4509
	s10519	PIK3C3	5289	GCUUAGACCUGUCGGAUGAtt	95.9956	99.9002	109.351	94.4451
	s25624	RPS6KC1	26750	GGAAUGGUGUUGAUACAAAtt	96.0022	99.3351	81.8772	79.2442
	s223919	IGF1R	3480	GAAUCCCAAUGGAUUGAUUtt	96.004	94.8559	93.9177	116.045
	s51232	BMP2KL	347359	UAAUGAUAAUGAUACCGAAtt	96.0109	101.211	91.3923	82.6149
	s35998	PANK3	79646	GCGAGAAUCUGUUAGUAAAtt	96.0248	98.1297	108.098	95.5611
	s30615	FGGY	55277	ACCUGGAUCUGAUUAAGAAtt	96.0253	104.562	96.3386	88.7311
	s15932	PIP5K1A	8394	GGACUUUGCUGCCUAAAUUtt	96.062	91.4624	101.421	80.0594
	s28517	MPP6	51678	CCUAAUACCUUGCAAAGAAtt	96.0836	93.7081	62.6493	68.227
	s3613	CSK	1445	CGAUUACCGAGGGAACAAAtt	96.0868	96.5324	85.3505	86.5245
	s20036	CNKSR1	10256	CUGCUACAGUGAGACCGAAtt	96.0967	96.0898	79.6886	88.6905
	s2368	CAMK2G	818	ACCAGAAACUAGAACGUGAtt	96.1571	97.9062	81.9603	129.016
	s17165	CDKL2	8999	GUGUUUAGGUAAUCUAAUUtt	96.1608	95.2245	92.7212	75.5352
	s11233	PRPS1	5631	GCACUAUUGUCUCACCUGAtt	96.1753	89.3745	102	90.5452
	s24203	ZMYND8	23613	CGAUAGUGAGUAUAUCAGUtt	96.1871	103.74	87.4299	98.1985
	s16805	CDKL1	8814	GGACCGAGUGACUACUAUAtt	96.1889	92.6784	79.5866	97.0396
	s40771	NEK9	91754	GGACUCAAUGAAUUCAAUAtt	96.1941	95.6087	81.2039	86.3993
	s26798	NRBP1	29959	GACGAUGAAUGAAAAGGCAtt	96.1977	96.3655	81.3293	80.8698
	s17188	MAP3K14	9020	GGAUUAUGAGUACCGAGAAtt	96.2191	94.6761	83.2006	80.6686
	s34898	IPPK	64768	CCUUCCUAAUUUAACCAGAtt	96.2311	94.964	84.3089	89.8408
	s224898	TRRAP	8295	GAUGAUGACUUACAUAGAAtt	96.2361	97.5364	74.6965	84.5189
	s17490	DYRK1B	9149	GGACGAAAGAACUCAGGAAtt	96.2503	96.7301	86.0963	118.919
	s5784	GK	2710	GAGUCUUAGUAAAAGAAUUtt	96.2843	91.3252	92.5831	87.6834
	s870	ABL2	27	CCCUGUCCUUAAUAACUUAtt	96.2959	97.0387	94.4107	86.9608
	s34054	TSKS	60385	GCUGUUCACCGGCAUCGAAtt	96.3131	105.002	87.8515	96.2012
	s65	PLK2	10769	GGUUGAUUACUCUAACAAAtt	96.34	92.6895	104.564	106.546
	s45948		157285	GAGAAUAACUGGUCGCUCUtt	96.3482	103.03	96.1262	107.245
	s24287	PLXNB2	23654	CAACCACACUGUUGCUUUUtt	96.3549	100.085	102.37	88.9869
	s225957	SIK3	23387	CAGUAAGAGUUCAAGUACAtt	96.37	106.732	107.748	102.15
	s37259	TRAF3IP3	80342	GAACAGGAGAAACUCUUAAtt	96.3789	103.864	77.3697	83.9764
	s10524	PIK3CB	5291	CUCCAAAUGUUGCGCUUGAtt	96.3874	94.7048	99.8083	112.359
	s224263	PIK3CD	5293	ACAACAUCAUGAUCCGAGAtt	96.4183	99.3386	106.436	107.279
	s11094	PRKCA	5578	GGCUGUACUUCGUCAUGGAtt	96.4383	100.389	87.5551	108.463
	s28651	ZAK	51776	GGGAGAUGCUAACAAGGGAtt	96.4487	95.4985	85.2657	110.776
	s10527	PIM1	5292	CCGUCUACACGGACUUCGAtt	96.4651	99.9241	100.206	94.8842
	s2047	BMX	660	GUACCACUCUAGCCCAAUAtt	96.4665	89.8833	92.5722	98.8575
	s195534	TPD52L3	89882	UCAGGUCUCCAACACCUAUtt	96.4692	94.5616	80.7705	86.7681
	s5113	FES	2242	CCUCAGCAAUCAGCAGACAtt	96.5037	101.212	90.9589	87.8396
	s47548	HIPK1	204851	GAUUUGCACUCAGACAGAUtt	96.5143	94.0994	76.9547	82.8845
	s2360	CAMK2A	815	GGAGAUUUUGAGUCCUACAtt	96.5277	93.6746	87.5868	101.616
	s46750	C9orf96	169436	AGAAAAUCAUUGACUCUGAtt	96.5289	99.3249	91.6837	112.022
	s15346	MAP3K12	7786	CCAAUUCUGAGGACUCAGAtt	96.5325	98.7076	101.136	96.3495
	s5164	FGFR1	2260	GAGGCUACAAGGUCCGUUAtt	96.5433	91.0029	96.9546	88.7244
	s38354	TSSK1B	83942	CUCCUCGAGUUAAUCAAAAtt	96.5455	101.315	81.4077	89.3087
	s224730	TIE1	7075	GGAAUGUGCUGGUCGGAGAtt	96.5599	96.5987	107.264	102.598
	s13568	STK3	6788	GACAUAAUUAGAUUACGAAtt	96.5797	94.4155	100.406	88.2512
	s4722	EPHA3	2042	GGAUGUACUGCAGUACAGAtt	96.5869	100.436	104.03	86.8347
	s12273	RPS6KA1	6195	CACUGAUUCUGAAGGCGAAtt	96.5872	91.9869	103.004	106.652
	s585	MATK	4145	AGUGUGAUGUGACAGCCCAtt	96.5935	97.09	80.4229	101.452
	s32283	SPHK2	56848	CCCUCACCCUUACAUCGCAtt	96.6025	93.7019	101.782	73.8132
	s45376	SIK1	150094	ACACGAUUAGAUUCAAGCAtt	96.6727	93.4506	95.7689	81.7948
	s584	MATK	4145	CGAUAAAGACGGAUUCUAAtt	96.6885	92.8932	96.9856	83.9885
	s11490	PTK7	5754	GCACAAGUGAUAAGAUGCAtt	96.6916	96.5118	102.892	105.512
	s39687	MASTL	84930	GCCCUUAGAUUCAGAUAGAtt	96.7163	97.2995	92.55	97.7733
	s44004	ASB10	136371	GGUUUGGAGCGAGAGUGGAtt	96.7256	102.237	89.4846	104.653
	s5544	GALK2	2585	CGAGUGCUCCAGUUUAAGAtt	96.7333	97.1492	91.737	104.888
	s19941	TRIB1	10221	GAUGAUGCUUUGUCAGACAtt	96.7477	96.6138	95.5533	93.9367
	s9748	NTRK2	4915	GCUCCUUAAGGAUAACUAAtt	96.7553	95.6119	112.083	96.2624
	s871	ABL2	27	CAAGCAUCCUAAUCUGGUAtt	96.7674	90.7007	88.4381	89.8223
	s9594	NME4	4833	AGCACAAGAUUGGACCAAUtt	96.7795	94.7217	105.227	90.4422
	s194481	GUK1	2987	GAGGCGCUCUCUGAGGAAAtt	96.7829	97.2894	77.6287	94.9759
	s223084	HIPK3	10114	CGAAUAGUAUGUCAGAUGAtt	96.7838	97.0937	114.205	102.996
	s3101	CKMT2	1160	GGAUAAAUGAGGAGGAUCAtt	96.7895	89.649	98.1732	94.0252
	s52072	SBK1	388228	GGUCUUUGACGUGGUCUUUtt	96.8097	94.0412	95.1991	89.2731
	s15931	PIP5K1A	8394	GCAACUCCUGCAUUACUUAtt	96.8122	99.6394	102.875	92.1383
	s6559	HK1	3098	GAUCGAGAGUGACCGAUUAtt	96.817	104.444	101.981	107.562
	s24208	TSSK2	23617	GCUCCAUCAUCAAGACUUAtt	96.817	92.8511	80.4874	88.723
	s88	NUAK1	9891	GCCCUUCGAUGGUUUCGAUtt	96.8287	99.7326	104.757	102.809
	s5176	FGFR4	2264	CAUUGACUACUAUAAGAAAtt	96.8303	104.277	115.132	113.594
	s15995	STK24	8428	GCUCCGCACUAGAUCUAUUtt	96.8358	109.321	98.8553	114.981
	s3633	CSNK1G3	1456	GGAGAAUUACGAUUAGGGAtt	96.8359	99.7255	85.6463	102.21
	s33289	TAOK1	57551	GGAAUAUAAUAAGCGAAGAtt	96.8398	99.2487	113.897	112.487
	s194659	NME3	4832	CCAACGUGGUCCAACGUUUtt	96.8423	102.571	108.643	90.2327
	s29923	ULK4	54986	CCACAUCUCUACUCGUGAAtt	96.8447	94.4372	110.208	102.747
	s4649	MARK2	2011	GAAUCAUCCCAACAUAGUUtt	96.8452	86.7145	70.5651	69.872
	s3009	CHKA	1119	GCUUGAAGUUAAUAGGUUUtt	96.847	102.284	83.9618	114.185
	s44175	DGKK	139189	CACCUGAAUCUAUACGCUUtt	96.8646	96.8667	90.0679	108.042
	s224868	CALM3	808	GGUUCUAGCAAACACCAAUtt	96.8741	102.529	92.1978	126.867
	s8678	MAP3K5	4217	GGUGAACACCAUUACCGAAtt	96.8875	99.3986	82.2744	109.204
	s262	CDK10	8558	GUUUCCAACUUGCUCAUGAtt	96.8968	91.4285	103.954	96.1419
	s10020	PAK1	5058	CAGAGGUUGUGACACGAAAtt	96.9024	98.0051	106.052	107.458
	s224777	VRK2	7444	GGAAGGCAAUCAGUGGGUAtt	96.9117	104.286	76.9585	86.6145
	s11243	PRPSAP2	5636	CAAUCACGGUUGUGGGUGAtt	96.9366	97.6513	107.361	90.8305
	s44176	DGKK	139189	GGAGUGUGAUGAUUCGUGAtt	96.9498	100.912	84.661	103.677
	s225014	MAPKSP1	8649	AGUAUCAUCUGUUACUAUAtt	96.9562	96.6836	96.1112	104.857
	s19427	AKT3	10000	GUAACAUCUGAGACAGAUAtt	96.9694	95.6282	83.1666	85.0195
	s12280	RPS6KA3	6197	GCGCAGAGUCUUUUACGAAtt	96.9721	95.303	101.45	116.473
	s10374	PFKP	5214	GGAUCACUGCAAAACUCAAtt	96.9736	88.7672	97.3371	88.0131
	s41588	LMTK3	114783	GGAAUUUGAGAACCCUGAAtt	97.0039	99.9637	80.2872	81.0872
	s27724	VRK3	51231	GGAACAACCUAGAAGCUUUtt	97.0551	97.0873	92.6243	105.133
	s14973	ZAP70	7535	AGAACUUUGUGCACCGUGAtt	97.0692	93.946	101.542	101.925
	s16207	DGKE	8526	GGCUAAUCCUUUUCGAAUAtt	97.0969	104.221	83.0044	100.929
	s8469	MAK	4117	GGAGGACUAUGAUUUCGGAtt	97.0973	105.518	81.8557	111.429
	s7651	JAK2	3717	CCAGCGGAAUUUAUGCGUAtt	97.1004	102.661	82.2704	113.123
	s22828	STK38L	23012	GGACUUAAUUCUCAGAUUUtt	97.106	96.6904	84.0518	78.9784
	s24920	DAK	26007	CCGCCGAUGAGAUUGUGAAtt	97.1146	107.923	91.5657	98.7778
	s13583	AURKC	6795	GGGUGUACCUGAUUCUGGAtt	97.119	95.4162	100.85	82.7494
	s16726	RIOK3	8780	GGUUGAUCGAUGUCAGUCAtt	97.12	94.2729	100.851	93.8096
	s47445	STK32A	202374	AGGUCUGCAUUGUACAGAAtt	97.1386	96.4531	105.764	72.8828
	s224686	SRPK1	6732	GCAUGGUAUUUGAAGUUUUtt	97.167	94.2681	99.6069	88.5275
	s23028	CDK19	23097	GGAUUUGUUUGAGUACGAAtt	97.172	90.9336	98.5413	86.8636
	s224547	ROCK1	6093	GAGGAAAUAUCAAACGAUAtt	97.1742	95.2708	94.9618	89.9804
	s23074	MAP3K7IP2	23118	GGUUUUACAUGACCUGCGAtt	97.1819	106.287	81.5729	95.8869
	s35233	WNK1	65125	CAUCAUCCCUUAGUCUACAtt	97.1887	88.5615	90.3259	75.3284
	s103	PIK3R4	30849	CCACCUAUCAGAUUCGAAUtt	97.2267	95.1115	105.711	106.267
	s36553	DCAKD	79877	ACCGCUACGUGAUUCUGGAtt	97.2316	103.592	89.1224	113.386
	s34409	SNX16	64089	GGGUCCAUUUGAUAGCCUAtt	97.2707	94.4926	83.8781	90.1087
	s16918	STK19	8859	GCAUGGUCCGGAAGGCAAAtt	97.272	102.804	93.115	86.4915
	s3929	DAPK1	1612	GAUCAAGCCUAAAGAUACAtt	97.2802	102.724	87.5525	95.4414
	s4073	DGUOK	1716	GGAUGUCAAUGAUGAUUUUtt	97.2917	100.272	94.9141	91.7523
	s36619	MORN1	79906	CACGGGAAGUUGUUAUUUAtt	97.2933	98.1803	124.074	90.5154
	s10510	PIK3C2A	5286	GGCUUUGAGUUGUCAAGCAtt	97.3034	97.7333	91.3185	103.053
	s37151	ITPKC	80271	GGACCUAUCUGGAAGAGGAtt	97.3115	95.5587	93.3703	85.5528
	s224421	PRPS1	5631	AGGCAGUAGUAGUCACCAAtt	97.3277	95.3213	102.025	113.942
	s32773	PAK7	57144	GUAUUCCAGCGAAUCCGAUtt	97.3603	98.1681	88.4173	88.1568
	s18958	IP6K1	9807	GGCAUUACCUCUGCAGGAAtt	97.3768	98.8392	90.1121	84.5024
	s6558	HK1	3098	CGAUGAAACUCUCAUAGAUtt	97.4694	99.6576	96.4352	100.56
	s11235	PRPS1	5631	GACUUUGCCUUGAUUCACAtt	97.4838	95.5153	87.6749	81.802
	s31239	SCYL2	55681	GCAUGAACCAGUUAUCACAtt	97.5101	81.1141	85.294	74.7376
	s29868	UCKL1	54963	CAAUGAACACGGCACGCAAtt	97.5328	103.372	98.0261	100.143
	s9591	NME2	4831	GCACUACAUUGACCUGAAAtt	97.5407	105.868	110.387	91.4937
	s10363	PFKL	5211	GCACAAUACCGCAUCAGUAtt	97.5503	92.5386	85.7151	77.8473
	s4743	EPHB3	2049	GGGUCUACGUGGAGCUCAAtt	97.5542	98.8627	110.737	101.327
	s14535	TYK2	7297	GAUGCUAUAUUUCCGCAUAtt	97.5765	97.8751	109.173	100.503
	s28642	MST4	51765	GAUAGAUCGUUUUAAGAGAtt	97.5881	97.3048	97.6753	116.641
	s6084	GRK4	2868	GGACUGUCAAUCUUAGAUAtt	97.6038	98.9524	114.082	108.981
	s22079	MAP4K5	11183	GCAAAGGCACUGAAUCGAAtt	97.6126	104	89.4519	100.207
	s35240	NADK	65220	CGUGUAUGUGGAAAAGAAAtt	97.6386	103.756	79.8145	88.2389
	s27529	IRAK4	51135	GGUGUGGUUUUACUAGAAAtt	97.6554	107.107	96.8111	112.943
	s11241	PRPSAP1	5635	GCAUCGCAAUCAUCGUGGAtt	97.6559	94.566	109.867	96.0396
	s30486	ETNK2	55224	CCAUUUCAAUGAGUUUGCAtt	97.669	97.6435	80.5209	88.9905
	s5110	FER	2241	GAAUUAUGUCAGCAACGUAtt	97.6719	98.3075	98.6105	93.8842
	s36382	PTCD2	79810	CAGUCAAAUAUGUUGGAAAtt	97.6763	107.723	102.104	103.858
	s9446	NEK3	4752	GGCAUUUGCUUGUACCUAUtt	97.7044	89.8686	96.5615	74.3545
	s19123	TLK1	9874	CUUGGAUACAGAUACGUUUtt	97.7064	102.996	100.944	88.5055
	s47517	NRK	203447	CUUAUACGCUGGAUUCGUAtt	97.7143	95.3735	103.64	84.8807
	s36000	PANK3	79646	GAUUUUCGCACAAUUGGAAtt	97.717	101.789	93.6432	102.388
	s31415	AGK	55750	GCACUUUGCUUAUCCCGGAtt	97.7509	96.5585	89.1204	83.9335
	s18140	SH3BP5	9467	GCAAAAGGCGAGUACAAGAtt	97.7691	99.0967	96.9697	89.2842
	s11155	MAPK11	5600	GCGACUACAUUGACCAGCUtt	97.794	94.8919	112.11	96.2923
	s46229	DGKH	160851	GGAGUUCGAUUAUCAACAAtt	97.7976	94.0648	96.4502	87.79
	s32986	CLK4	57396	GGAGAUACGUUGACGAAUAtt	97.8255	83.7117	89.6178	78.9234
	s3914	DGKB	1607	GGCUUAGAAAAUAACGUGAtt	97.8262	99.6297	100.524	94.043
	s4781	ERBB4	2066	CCCUUUUGUUUCUCGGAGAtt	97.8341	99.2935	106.057	94.6669
	s2821	CDK3	1018	AGCUCUAUCUGGUGUUUGAtt	97.8353	102.697	78.9218	109.492
	s21117	MAP3K2	10746	CCUCAUGUCUCAGACUAUAtt	97.8426	109.18	94.3463	104.97
	s34972	IQCH	64799	GGUUGGUUACUUUUCGAUAtt	97.8432	99.1367	93.0428	96.0411
	s5186	FGR	2268	CCCUGUUCAUUGCCCUGUAtt	97.8447	90.9328	118.274	108.714
	s577	ARAF	369	UGCACAAUUUUGUACGGAAtt	97.8518	96.8834	101.264	103.996
	s25384	AK5	26289	CGAUAUGGAUUCCAAUACAtt	97.8612	107.802	97.9939	88.447
	s46751	C9orf96	169436	GCAUUUUAGAGGUCAUGCAtt	97.8792	99.1562	99.2804	110.17
	s224826		79672	GCUCCUUUUACUCCGCCUAtt	97.903	96.3466	85.5068	94.1991
	s32828	CAMK1G	57172	GGAGGGCUACUAUGAGUUUtt	97.9526	94.8266	99.9936	77.9394
	s24288	PLXNB2	23654	ACAUCUUCCUCACGUCCUAtt	97.9568	106.459	84.5488	98.8615
	s13584	AURKC	6795	GUGAUUCACAGAGAUAUUAtt	97.9758	101.449	96.5082	102.317
	s223067	GNE	10020	GCACUUAUCUCAUUUAACAtt	97.9798	87.7312	95.7428	100.065
	s223068	GNE	10020	GCUGUAAAACUGAACUGCAtt	98.0064	102.613	84.999	104.988
	s7652	JAK3	3718	CUAAGAAACUCCAAUUUUAtt	98.0181	100.899	84.3731	103.171
	s100	PRKAA1	5562	GGAUCCAUCAUAUAGUUCAtt	98.0464	102.163	106.459	104.694
	s32717	CAMK1D	57118	CCAUCGGAGUGAUUGCCUAtt	98.0566	98.0094	78.3054	84.2522
	s224922	PIP4K2B	8396	ACAUGGUGGUUACCAGGAAtt	98.0674	91.5024	108.306	87.2267
	s8674	MAP3K4	4216	GCUUCGCCUUUGUUAGAGAtt	98.0854	93.1051	117.608	113.544
	s9098	MVK	4598	GGAGCAAGGUGAUGUCACAtt	98.0946	95.2925	86.8077	76.746
	s223239	CKMT1B	1159	UGGAGAGACUUAUCCAAGAtt	98.1108	102.302	80.6043	96.3437
	s19099	MAGI2	9863	GGAAAACGGAAGAGGAAUAtt	98.1288	95.2275	97.6886	85.0922
	s225049	STK19	8859	GGGACUCAGAAAUCACGCAtt	98.1573	90.7362	88.7212	78.5608
	s45947		157285	CACUUUAGCUAUUCGUUGAtt	98.1697	103.441	111.24	101.764
	s11100	PRKCD	5580	GGAGUGACCGGAAACAUCAtt	98.1903	105.509	87.6797	104.951
	s12467	MAPK12	6300	CAGUUCCUCGUGUACCAGAtt	98.2057	93.9378	107.348	98.2426
	s535	ATR	545	GAUGAGUAUGCAAAAUUUAtt	98.2337	106.71	79.8806	105.435
	s22869	MAST3	23031	GACCUUCCACAGUACAUCAtt	98.2525	93.3218	99.6235	75.843
	s3920	DGKQ	1609	GGAUUGCCCAGGGUUCCUAtt	98.2586	97.6902	68.9453	82.7894
	s11	PDGFRL	5157	GAACGGACAUUGUUUAUGAtt	98.3152	105.345	81.9694	102.47
	s23212	PASK	23178	CCUGGUUGCUAACGACAAAtt	98.3229	100.536	93.5664	109.172
	s50671	MYLK4	340156	GCAUCAUCGAUGAGAGCUAtt	98.3385	98.0601	86.3784	98.4918
	s26908	HUNK	30811	GCUCCUUGAUAUUUUAGAAtt	98.3754	98.4185	95.0924	105.554
	s10706	PLXNB3	5365	CAGGUACUAUGAUCAGAUUtt	98.3883	101.415	109.881	102.736
	s48411	IPMK	253430	CCAAACGAUUUAUACCUAAtt	98.3908	97.8058	96.4214	93.1511
	s48978	MAGI3	260425	GAACCUUGGUUGUUAUCCAtt	98.3937	99.6471	97.8796	108.842
	s19883	NME6	10201	GGAGUUUCGGCCUCACUGAtt	98.4013	100.679	111.988	115.665
	s13433	SRMS	6725	GCACGAGGUUUUCACCUAUtt	98.5237	95.0667	80.91	77.3356
	s13971	TEC	7006	CAAUAUGAAUGGUAUUGCAtt	98.5291	94.8824	103.463	102.694
	s48412	IPMK	253430	CAGCUUAAUUUUUACGCAAtt	98.5335	98.1298	95.2973	100.011
	s1217	AKT2	208	UGACUUCGACUAUCUCAAAtt	98.5678	100.919	100.808	101.52
	s224122	NME2	4831	CCAAUCCAGCAGAUUCAAAtt	98.5912	94.0015	91.5831	82.2948
	s23730	PIP5K1C	23396	AGACCGUCAUGCACAAGGAtt	98.6143	103.238	85.2349	101.865
	s51061	CDKL4	344387	CGAUUAUGUAGCUACGAGAtt	98.6199	100.564	92.4127	105.443
	s984	ACVR2B	93	CCAUCGAGCUCGUGAAGAAtt	98.6282	91.0014	85.9806	77.042
	s223195	CIT	11113	GGGCAAAAUUCUCAGCGAAtt	98.6335	98.6887	95.9098	114.636
	s24064	TTC33	23548	GAUGCUACCCUAUACGAGAtt	98.6421	101.712	93.1197	99.8573
	s558	DAPK3	1613	CCAACAUCUCAGCCGUGAAtt	98.652	96.2717	98.6387	107.555
	s33260	ALPK3	57538	GGUACAAGGAUGAUACGGAtt	98.6597	91.9801	85.5906	74.3478
	s19189	MRC2	9902	GUAUGAGUGUGACCGGGAAtt	98.6792	104.824	113.29	100.87
	s32827	CAMK1G	57172	GAGUCUAAGCUUUUCGAGAtt	98.6856	96.3789	104.731	79.6875
	s19015	DNAJC6	9829	CCCUAUGAACAAUACGCAAtt	98.709	96.0503	106.776	79.809
	s3100	CKMT2	1160	GACCCACGCUUUUCUAAGAtt	98.7139	94.887	89.8471	88.6802
	s32405	PAK6	56924	AUCCAGAAGUUGUCAGUCAtt	98.74	90.9776	90.1472	72.109
	s660	AKT1	207	GAACAAUCCGAUUCACGUAtt	98.7769	100.816	104.651	98.5284
	s4748	EPHB6	2051	GGACAAUUGGUUGCAGACAtt	98.7842	96.6746	96.9134	87.4921
	s17283	PAPSS1	9061	GCAUCGCAGAAGUUGCUAAtt	98.7897	95.3527	106.11	86.7142
	s45661	NEK10	152110	GAAUUGGACAUUUCGGAUAtt	98.8214	92.2322	95.3268	82.5887
	s11174	MAP2K3	5606	ACAGAAACUUUGAGGUGGAtt	98.8238	83.4828	99.4985	121.347
	s15909	NME5	8382	GCUAAGGACUAUUUAAAUUtt	98.8577	91.0946	90.0431	79.3763
	s11099	PRKCD	5580	GGGACACUAUAUUCCAGAAtt	98.8691	100.682	102.261	108.701
	s11135	PRKG2	5593	GCCUGGUUAUAGAUCGAGAtt	98.8785	105.366	83.267	102.742
	s14955	YES1	7525	CAGGUAUGGUGAACCGUGAtt	98.8821	100.084	83.3297	95.8566
	s1709	ATM	472	GCAAUUGUCAUAAAACCAAtt	98.8934	92.6167	97.9965	92.4081
	s16422	SKAP1	8631	CACCCUUUUUGUCAGAUUAtt	98.9234	100.252	100.671	110.137
	s21184	NEK6	10783	CAACUGAACCACCCAAAUAtt	98.9395	112.681	82.8119	108.822
	s37444	SH3BP5L	80851	AGAACUGGAUCCUAGAAUAtt	98.9598	100.905	91.9897	85.8394
	s224040	SCGB2A1	4246	CAACCAGUCACAUAGAACUtt	98.9725	99.8405	97.4252	115.994
	s534	ATR	545	GAGCCGAUUUUUAAGUCAAtt	98.9781	90.0707	84.8523	81.4273
	s775	PRKDC	5591	CAAGCGACUUUAUAGCCUUtt	99.0042	93.703	90.6527	81.9334
	s36923	YSK4	80122	GGUACAUCGCGAUAUCAAAtt	99.0271	97.6056	112.91	96.8106
	s20134	PAK4	10298	GGGUGAAGCUGUCAGACUUtt	99.0456	96.7023	87.3794	90.1222
	s5648	GCK	2645	GGCACGAAGACAUCGAUAAtt	99.0474	102.108	104.052	108.529
	s980	ACVR2A	92	GCCCAGUUGCUUAACGAAUtt	99.0479	101.623	92.1373	102.796
	s45053	HIPK4	147746	AGUUCUACCUGGUCUUUGAtt	99.0583	96.7027	97.1826	98.3128
	s4566	EPHA2	1969	GUAUCUUCAUUGAGCUCAAtt	99.0585	89.0918	87.1813	70.156
	s41325	PRKCDBP	112464	CGAAUCCUACAUCCACCAAtt	99.0805	103.411	85.9305	103.672
	s1213	AK3L1	205	GAACUGAUAGGAAAACAAAtt	99.0807	107.817	87.13	97.2841
	s41680	SLAMF6	114836	CCACGUGACUAAUCCGAAAtt	99.0861	106.008	79.9768	107.018
	s4739	EPHB1	2047	GAAACGGGCUUAUAGCAAAtt	99.088	86.3212	76.9328	83.5253
	s224721	TESK1	7016	UCAGGGCUCUGUUGCAAGAtt	99.0894	104.008	95.3888	101.262
	s4746	EPHB6	2051	CCUGGAUUACAUCUACUUAtt	99.1044	95.77	98.4487	95.1469
	s9756	ROR1	4919	GGAUGAAAACUUUAAGUCUtt	99.1059	97.8094	100.423	96.4593
	s43497	ACVR1C	130399	GCCUAACUGCUCUUCGUAUtt	99.113	109.748	79.9039	98.8035
	s2364	CAMK2D	817	GCAUAGCAUAUAUUAGGCUtt	99.1361	99.0316	86.2798	103.117
	s13574	CDKL5	6792	CUAUGUAUGUGACCCGUGAtt	99.1408	96.6831	116.302	95.0247
	s12279	RPS6KA3	6197	GAGAUUUGUUUACACGCUUtt	99.1637	102.072	89.7719	90.0149
	s22338	STK38	11329	GAGACUGACUACAAGAACAtt	99.1696	94.5743	95.5362	79.5738
	s11096	PRKCB	5579	GGAUGAAACUGACCGAUUUtt	99.1774	98.275	94.3779	101.92
	s15345	MAP3K12	7786	CCAACAUGCUAAUCACCUAtt	99.1825	98.0327	77.8625	81.8416
	s18402	CDC42BPB	9578	CACUCAACUCCAUCGAAUAtt	99.1922	97.9211	80.4959	87.9918
	s53947	PIM3	415116	GCCCUGGGUGGAUACUUGAtt	99.1937	100.696	89.4019	96.1065
	s14532	TXK	7294	GGAAUGACAAGGUACGUUUtt	99.2037	103.411	98.4631	105.016
	s13573	CDKL5	6792	GAGUCGGCAUAGCUAUAUUtt	99.2157	89.3503	96.4045	86.0126
	s31414	AGK	55750	CUAUUGUUAAGACAGAUUAtt	99.2665	95.0991	76.7591	77.5934
	s10021	PAK1	5058	GAAGGACCGAUUUUACCGAtt	99.2687	103.444	85.1527	94.2925
	s223617	ZMYND8	23613	GAUUCUGAGAAGUCAGAUAtt	99.2829	100.772	88.8944	101.448
	s19709	LRPPRC	10128	GGGCUCUAAUGAGACUAGAtt	99.335	97.7346	97.0034	84.8644
	s3165	CLK2	1196	GCUACAGACGCAACGAUUAtt	99.358	98.3525	94.1946	96.579
	s10528	PIM1	5292	CCUUCGAAGAAAUCCAGAAtt	99.3596	96.067	91.247	91.7448
	s29866	UCKL1	54963	GCAUUUCCGCGAGUGAGAAtt	99.3607	97.4304	101.495	84.9858
	s1080	ADK	132	GCAUUGGGAUAGAUAAAUUtt	99.3994	93.7965	93.865	86.1837
	s13453	SRPK2	6733	GCAUAAACACUUCACGGAAtt	99.4022	100.991	110.853	99.4313
	s36676	ADCK4	79934	GCUUGUGCCCAGAAUUUCAtt	99.4246	96.985	101.873	89.5522
	s9194	MYLK	4638	GGACGGGAACUGCUCUUUAtt	99.4284	88.2935	110.175	71.2835
	s223348	CSNK1E	1454	CAUCGCCUCUGGUGAGGAAtt	99.4321	100.693	114.032	112.712
	s25254	STAP1	26228	GCCUGGUAGUGACAGUAGAtt	99.4553	107.59	92.6588	94.4629
	s20570	STK25	10494	GGAUUAUCUGCACUCCGAAtt	99.4568	101.396	78.239	94.7759
	s36381	PTCD2	79810	GAUACCUACUUACAGAUAAtt	99.4606	101.254	105.089	84.8746
	s26677	EEF2K	29904	GCGACGAUGAGGAAGGUUAtt	99.4609	96.2683	95.6483	108.951
	s5291	FLT3	2322	GGCUGUUCACAAUAGAUCUtt	99.47	97.9349	108.834	112.607
	s3635	CSNK1G3	1456	CUGACUUGUUUGAUCGAAAtt	99.4888	98.754	77.4551	90.2773
	s50670	MYLK4	340156	GCGAAUAAGUGCAAGCGAAtt	99.5016	103.725	99.1151	105.719
	s11159	MAPK9	5601	CUUACGUGGUGACACGGUAtt	99.51	95.9543	106.475	112.642
	s11161	MAPK10	5602	GGAAUAAGGUAAUUGAACAtt	99.5274	102.308	101.485	102.651
	s224471	TAOK1	57551	GAGACUAGGUUUUAGUAAUtt	99.5426	97.9537	93.6428	100.574
	s224269	PKM2	5315	GCAUUGAGAUUCCUGCAGAtt	99.5486	105.503	78.6091	104.503
	s10516	PIK3C2G	5288	GCUACUGGGUGGGAGUAUAtt	99.5518	103.32	97.6367	98.9698
	s19627	COL4A3BP	10087	GGUGACUUCUUGCAUAGUAtt	99.589	106.985	93.9717	111.307
	s4783	ERBB4	2066	CCCGUAAUGUCUUAGUGAAtt	99.5934	103.52	94.5141	97.7846
	s29867	UCKL1	54963	CAAGCAGUACAACAAGUUUtt	99.6161	103.267	92.2508	114.166
	s35284	STK33	65975	GCUUAGCGGUGAAGAAGCAtt	99.6221	94.9334	89.1465	87.7702
	s49854	EPHA6	285220	GACCAGUAAUGAUUGUGGUtt	99.6441	104.178	83.3936	96.5075
	s49853	EPHA6	285220	GGUCAAUAGCAACUUAGUAtt	99.6529	95.1954	82.416	100.663
	s11095	PRKCB	5579	GGUCUGUUCUUCUUACAGAtt	99.6563	95.8388	86.1963	98.1116
	s54067	EIF2AK4	440275	GCACCGUCAAGAUUACGGAtt	99.6711	94.8727	111.774	116.606
	s10508	PIK3C2A	5286	GCCUACAACUUGAUAAGAAtt	99.6777	97.8772	103.857	101.576
	s64	PLK2	10769	GCUAGUAUGUUGUCCAAAAtt	99.6873	96.3782	98.0569	120.579
	s27931	TXNDC3	51314	CAACUUCUAUAGUCGAAUAtt	99.7189	93.7674	83.3525	82.7665
	s34930	CERK	64781	UGAACAUCUUGUCCUUUUAtt	99.7396	105.038	91.8331	97.9968
	s23502	ATMIN	23300	GGAUAGAAAGUCCAACGGAtt	99.7782	106.39	92.6323	93.7644
	s10575	PKM2	5315	CAUCAAGAUUAUCAGCAAAtt	99.7982	95.8624	96.1442	111.499
	s12702	MAP2K4	6416	GCAUGCAGGGUAAACGCAAtt	99.8056	89.0367	117.626	83.3261
	s9592	NME2	4831	GCCUAUGGUUUAAGCCUGAtt	99.8297	93.869	102.093	82.4316
	s12893	SKP2	6502	GGCCUAAGCUAAAUCGAGAtt	99.8424	110.141	118.157	111.403
	s9747	NTRK1	4914	CAACAAAUGUGGACGGAGAtt	99.8797	94.9489	108.27	85.2732
	s25996	ITGB1BP3	27231	ACUGCUGCGUGAUCCAUCAtt	99.88	98.5449	107.925	117.115
	s36441		79834	CAUUGUCUCCUGUUCGAUUtt	99.9026	97.4507	102.957	83.8092
	s48979	MAGI3	260425	GAUGUUGUCUUGCAACGAAtt	99.909	105.189	84.7669	104.702
	s5287	FLT1	2321	GGUGAGUAAGGAAAGCGAAtt	99.9356	98.2555	90.2858	84.4382
	s35278	WNK3	65267	GCCUCACGUUUGUCAGUAUtt	99.9518	93.2928	101.083	80.491
	s11937	RET	5979	CCACUGCUACCACAAGUUUtt	99.9576	104.272	81.3536	102.839
	s1846	AXL	558	GGGUGGAGGUUAUCCUGAAtt	99.9603	107.775	94.0813	105.618
	s223493	EPHA4	2043	GAAUCAAGGUGUAAGAACAtt	99.9686	105.221	90.8866	83.5247
	s224265	PI4KA	5297	GGCUAUGUGCGGGAGUAUAtt	100.011	99.8449	97.4279	94.7324
	s385	MELK	9833	GGUUGUCUUCCGUCAGAUAtt	100.02	101.583	97.8225	85.2944
	s39031		84451	GUUUAAGAGAAGUCGUUUAtt	100.052	100.146	98.0398	100.767
	s10523	PIK3CB	5291	GUAAAUGAAUUUCGAAGAAtt	100.056	100.932	74.5244	92.6107
	s194986	PKMYT1	9088	GCGGUAAAGCGUUCCAUGUtt	100.069	101.332	93.7704	94.1602
	s35279	WNK3	65267	GAAGAUUGGUGAUCUAGGAtt	100.1	103.344	80.8283	98.7836
	s519	TK2	7084	CUGUUGAUUUGAUAGUUUAtt	100.107	97.5478	98.8871	92.9011
	s9758	ROR2	4920	GACAGAAUAUGGUUCACGAtt	100.113	99.6976	95.265	102.911
	s12066	RNASEL	6041	GGAAGUCUCUUGUCUGCAAtt	100.147	102.771	84.548	107.922
	s8945	MPP2	4355	UGAUGUAUUUGACCACCAAtt	100.159	99.0545	88.4057	102.321
	s48767	GK5	256356	GGGUAGAAAUUGAUCCUGAtt	100.179	111.609	83.6424	102.105
	s13730	TAF1	6872	GGAACUACAGCGAAUGCUAtt	100.19	97.7402	90.8638	92.3055
	s2346	CALM3	808	AGAUGAUCAGGGAGGCUGAtt	100.2	100.84	90.5122	105.737
	s10162	PCTK3	5129	GCACUGAGACCAUUGAAGAtt	100.202	100.608	103.316	91.1244
	s17279	PAPSS2	9060	GGGUAGCUAUCUUACGAGAtt	100.205	91.0755	98.1098	84.8208
	s11633	ALDH18A1	5832	GCGUGAUGAGAUCCUGUUAtt	100.213	93.0427	98.701	91.8382
	s8700	MET	4233	GCACUAGCAAAGUCCGAGAtt	100.235	97.3512	101.947	105.184
	s12112	ROS1	6098	CUUCUUACUUAUUUGCGUAtt	100.24	104.658	99.4263	106.385
	s8809	MAP3K10	4294	GGCUUGAAGUCAUCGAACAtt	100.284	104.379	93.3218	109.852
	s223751	RPS6KA6	27330	GACAUAUCAAAUUAACAGAtt	100.33	97.7181	82.9888	96.6316
	s8921	MOS	4342	CGGUGUACAAGGCGACUUAtt	100.335	100.527	88.4768	92.0666
	s8805	MAP3K9	4293	GCGAUGAAAUUGUCGUGUAtt	100.341	94.1437	114.152	118.212
	s7654	JAK3	3718	GGAGAUUCAGAUCCUCAAAtt	100.357	91.9829	89.2638	109.741
	s11935	RET	5979	GCUUGUCCCGAGAUGUUUAtt	100.38	100.259	90.5533	100.399
	s51302	TXNDC6	347736	GGUUUGAAAUUCUAACAAAtt	100.431	101.656	90.0689	81.0446
	s19626	COL4A3BP	10087	CGAGACGUAUUAUAUCUUUtt	100.458	107.401	100.424	102.742
	s622	RIOK2	55781	GGUUGACAAAUGCAGGAUAtt	100.468	89.5686	98.727	82.4632
	s8815	MAP3K11	4296	GCGUAGCUGUUAACAAGCUtt	100.469	97.7296	91.2425	100.627
	s1131	ADRBK2	157	GCAAGCUGUAGAACACGUAtt	100.47	101.299	102.993	101.664
	s43239	UHMK1	127933	CCACGUAACAUAUUGUGGAtt	100.471	106.528	80.8776	93.7204
	s569	MAPKAPK2	9261	GGAUCAUGCAAUCAACAAAtt	100.473	96.4651	87.04	91.6215
	s19303	OXSR1	9943	GAACCUCAGUCAAAUCGAUtt	100.487	107.241	73.4367	77.1402
	s36140	LRRK1	79705	GACUCAGACAUGCUACAUAtt	100.513	103.722	108.321	102.261
	s22769	MAST1	22983	CCGCACCAGUAAUCGGAAAtt	100.521	92.4411	110.536	77.5635
	s9195	MYLK	4638	GACCAUUCGCGAUUUAGAAtt	100.525	100.032	92.1949	92.9406
	s13679	SYK	6850	GGAUAAGAACAUCAUAGAAtt	100.544	102.045	98.2352	97.9636
	s49172	IGSF22	283284	CCUCUGUAUUCAUCGCAGAtt	100.558	102.75	107.366	114.234
	s1210	AK2	204	GACUCUCUGCUGAUCCGAAtt	100.558	97.4446	101.061	91.6452
	s9723	NRGN	4900	CACACUCACUUAAAGAAAAtt	100.569	90.4746	104.743	81.8509
	s7477	INSR	3643	GAAUGACCAGAGACAUCUAtt	100.59	99.6338	94.0619	92.2736
	s9751	NTRK3	4916	GGAAUAUCACUUCCAUACAtt	100.61	91.5924	101.175	86.9388
	s10525	PIK3CB	5291	GGGAAAGCUGGACUACUAAtt	100.655	93.5614	99.3378	96.317
	s11183	MAP2K7	5609	GACAGUUUCCCUACAAGAAtt	100.686	91.0589	82.7206	81.3413
	s11185	EIF2AK2	5610	GACGGAAAGACUUACGUUAtt	100.705	100.946	109.317	106.454
	s5288	FLT1	2321	CCCUGAUGGAAAACGCAUAtt	100.752	96.5748	117.481	99.8779
	s4734	EPHA8	2046	CAGUGUGAAUGGGACAUCAtt	100.868	111.308	101.164	97.6374
	s36447	PIP4K2C	79837	GAAAGUAUAUAUUGGUGAAtt	100.909	100.97	108.726	88.4842
	s11178	MAP2K5	5607	GGCCUUACUUAUUUGUGGAtt	100.939	103.816	92.3328	108.977
	s30892	ETNK1	55500	CAAUAAGACUGAGUUAUUAtt	100.941	104.768	89.6158	96.8428
	s24645	PRKD2	25865	GAACAACACGACCAACAGAtt	100.965	110.641	98.1296	118.233
	s24919	DAK	26007	GAGCUGAUCUGUUACAAGUtt	100.973	102.935	91.7837	87.1516
	s26706	NME7	29922	CUGGAUUUACUAUAACCAAtt	100.994	94.424	94.2713	97.8132
	s224258	PHKG1	5260	GGGAGAUCGUCAUCCGAGAtt	101.005	98.0213	95.375	90.9568
	s5788	GK2	2712	CAAUAAAUGUCAUAUUGCUtt	101.038	101.866	124.434	97.8995
	s225115	TAOK2	9344	AGAAGAUCCUGUUCCAAGAtt	101.041	109.115	90.2854	104.24
	s6564	HK3	3101	AGAUGAUCGGAGGCCUGUAtt	101.072	108.294	80.2601	108.345
	s29914	C9orf95	54981	GACUAUUCCAUAUGAAGAAtt	101.076	98.5787	72.2439	76.7198
	s12894	SKP2	6502	GACCUAUCGAACUCAGUUAtt	101.079	102.925	100.193	93.9513
	s224776	VRK2	7444	GACAUGUAGUAAAAGUGGAtt	101.103	102.049	91.3962	97.5141
	s8814	MAP3K11	4296	CGUGAUCUCAAGUCCAACAtt	101.107	96.5012	97.5589	113.492
	s15344	MAP3K12	7786	GCAUCUCAUCGGAAGAGGAtt	101.118	97.7478	79.8356	99.3825
	s11750	RAF1	5894	GGAUUUCGAUGUCAGACUUtt	101.134	102.856	86.8107	117.532
	s36677	ADCK4	79934	UCACAGGCUUUGAAACCAAtt	101.155	91.8117	79.6579	72.3345
	s30701	RFK	55312	GGAUGGAACCCAUAUUACAtt	101.178	102.85	93.485	89.0452
	s29710	PXK	54899	CGGAAUAUAUUAUUCGAGUtt	101.25	98.7226	88.0003	91.121
	s6085	GRK4	2868	GAGUUGGAACAGUCGGCUAtt	101.33	91.0258	104.684	96.0484
	s5169	FGFR3	2261	AGGUGUACAGUGACGCACAtt	101.394	106.976	93.1358	98.7384
	s225146	ROCK2	9475	GCUGGAAUCUAACAAUAGAtt	101.418	100.397	96.7933	91.9489
	s4744	EPHB3	2049	GAAUGAAGGUUUAUAUUGAtt	101.423	99.0842	95.6236	89.9502
	s4778	ERBB3	2065	CAGUGGAUUCGAGAAGUGAtt	101.431	99.6915	121.569	88.5676
	s975	ACVR1	90	GGAUCAUUCGUGUACAUCAtt	101.431	103.642	90.5675	96.5316
	s15938	PIP4K2B	8396	GCCCAGCCGCUUUAAGUUUtt	101.505	97.9724	85.3467	95.691
	s11240	PRPSAP1	5635	CGAUAACUGUAGUUGGAGAtt	101.572	96.2849	111.656	93.9123
	s12285	RPS6KB2	6199	ACAUCAAACUGACCGACUUtt	101.576	101.211	121.848	106.263
	s223899	NEK5	341676	GCUCAACAAUAUAAGUUGAtt	101.58	105.683	90.1966	98.8308
	s18135	AKAP7	9465	AACUAGUAAGGCUCAGUAAtt	101.595	102.817	89.4607	97.689
	s51233	BMP2KL	347359	GCAUAGAUAUAUUUGACUUtt	101.617	105.006	91.0157	99.3366
	s224107	NEK1	4750	GCCUAUACCAGCUAAAAGAtt	101.618	97.6887	106.418	93.5576
	s32716	CAMK1D	57118	CCGAAGUGGUUUUAGCUGAtt	101.683	94.2293	105.009	67.6583
	s44113	PIP5KL1	138429	GGAUUACAGCCUCCUGAUAtt	101.688	99.253	92.1379	79.4297
	s18130	PICK1	9463	GCAGGUCAAUCAAAGGGAAtt	101.767	100.034	84.9123	89.9429
	s3170	CLK3	1198	AGCUACCGAUGGAAGAGGAtt	101.772	102.123	78.4447	93.6959
	s28871	PION	54103	GAAUAACUCUUGUGACAGAtt	101.785	106.672	95.2911	108.007
	s30616	FGGY	55277	GAUUGAAACUGUCUCAGGAtt	101.795	100.184	96.3486	95.176
	s15937	PIP4K2B	8396	GGAGAUGCACAACAUCUUAtt	101.831	100.415	100.38	86.5205
	s223618	ZMYND8	23613	GCAUAAAUGAAAUCUCGGAtt	101.838	102.296	92.0217	96.9152
	s4723	EPHA3	2042	CACCUGUCCUGACGAUUAAtt	101.845	103.132	95.7721	108.501
	s6093	MKNK2	2872	GGAAUUUUGUAUUCUGUUUtt	101.853	105.78	83.58	117.794
	s11634	ALDH18A1	5832	GGAAUUAUGCAUUGAAGUAtt	101.909	98.3356	90.1253	95.3372
	s18435	AKAP12	9590	CCAUGACUGUUGAGGUAGAtt	101.962	91.6279	96.0279	77.8846
	s44460	STK35	140901	CAACAAAAGUUUCAUGCUAtt	101.983	99.0804	90.5225	107.111
	s11491	PTK7	5754	GGAUGAAAAAUUGAAGUCAtt	102.001	96.5331	95.7568	79.393
	s14544	TYRO3	7301	GAGCUUUACUUGUCUGCGAtt	102.032	105.574	105.704	99.6255
	s224685	SRPK1	6732	GCAAUGGAGUGAUUGAAGUtt	102.14	101.737	113.941	99.0796
	s31241	SCYL2	55681	GUCUGAACAUAAGACUAAAtt	102.211	106.807	100.683	109.125
	s44177	DGKK	139189	GAAUUGGACUGGAUGCUAAtt	102.247	98.5064	94.4861	102.689
	s10372	PFKP	5214	GAGCAAUUGAUACCCAAAAtt	102.254	98.8505	112.156	93.7558
	s47443	STK32A	202374	CGUUAUCACCUGCAACAGAtt	102.32	101.226	90.1868	84.9488
	s10452	PHKG2	5261	AGAUCCUGAUGUUACGCAUtt	102.325	98.8042	108.394	85.0054
	s35285	STK33	65975	GCUAAGGAACUACUAGAUAtt	102.325	96.0286	105.788	88.6287
	s25255	STAP1	26228	CACCCUUGUUUUGCCGAAAtt	102.406	92.0565	92.5708	67.7652
	s47089	MLKL	197259	CGUGGAUUCUGCUAAGGGAtt	102.416	92.1059	111.91	71.4871
	s21751	PIM2	11040	CUGCUUGACUGGUUUGAGAtt	102.421	103.534	95.1298	91.0139
	s22907	TNIK	23043	GCUAGUUGAUCUCACGGUAtt	102.429	96.4456	86.1925	84.608
	s10022	PAK2	5062	GAACUGAUCAUUAACGAGAtt	102.437	100.35	92.1771	96.6289
	s27005	MINK1	50488	GGAGGACUGUAUCGCCUAUtt	102.602	104.853	93.2048	88.3982
	s224548	ROCK1	6093	GUAUGAAGAUGAAUAAGGAtt	102.622	103.108	91.9742	92.3602
	s36552	DCAKD	79877	GUACAGUAAUUAGCCGAAAtt	102.658	95.3442	96.0419	98.6317
	s30873	STRADB	55437	GCUUUACAGAAAGCCGUGAtt	102.674	96.9269	74.104	93.302
[truncated: 115 more rows]

## Sheet: S1B - Druggable Genome
RSA	Well_ID	Gene.Symbol	Gene_ID	Sequence	Reporter %siNeg	MAD	Viability (%siNeg)	MAD Via	LogP		Gene.Symbol	Gene_ID	LogP	p.value	q.value		50% via filtered		RSA	Well_ID	Gene.Symbol	Gene_ID	Sequence	Reporter %siNeg	MAD	Viability (%siNeg)	MAD Via	LogP		Gene.Symbol	Gene_ID	LogP	p.value	q.value	Entrez Gene Name	Location	Type(s)	Drug(s)
	s12357	RRM1	6240	GGAUCGCUGUCUCUAACUUtt	0	-6.14325	4.9543	-5.97836	-10.958		RRM1	6240	-10.958	1.10164e-11	1.14736e-07					s16188	IKBKG	8517	GAUUGUGAUGGAGACCGUUtt	1.85099	-6.02993	87.554	-0.302659	-9.0273		IKBKG	8517	-9.0273	9.39064e-10	5.38156e-06	inhibitor of kappa light polypeptide gene enhancer in B-cells, kinase gamma	Nucleus	kinase
	s12358	RRM1	6240	CUACAUUGCUGGGACUAAUtt	0	-6.14325	7.97985	-5.77047	-10.958		RAN	5901	-7.87668	1.32836e-08	4.39183e-05					s16186	IKBKG	8517	AAACAGGAGGUGAUCGAUAtt	8.1723	-5.64296	87.6647	-0.295055	-9.0273		TNFRSF1A	7132	-8.98455	1.03621e-09	5.38156e-06	tumor necrosis factor receptor superfamily, member 1A	Plasma Membrane	transmembrane receptor
	s12359	RRM1	6240	GCUGCAACCUUGACUACUAtt	0	-6.14325	3.26781	-6.09425	-10.958		SF3B1	23451	-7.75891	1.74216e-08	4.39183e-05					s16187	IKBKG	8517	GGAUCGAGGACAUGAGGAAtt	14.0472	-5.28332	82.8638	-0.624939	-9.0273		SNRPA1	6627	-7.39466	4.03035e-08	0.000139544	small nuclear ribonucleoprotein polypeptide A'	Nucleus	other
	s11769	RAN	5901	GGAUAUUAAGGACAGGAAAtt	0	-6.14325	21.1019	-4.86881	-7.87668		NXF1	10482	-7.60723	2.47043e-08	4.39183e-05					s14267	TNFRSF1A	7132	GAACCUACUUGUACAAUGAtt	0	-6.14325	61.5085	-2.09233	-8.98455		SF3A2	8175	-6.12606	7.48071e-07	0.00159434	splicing factor 3a, subunit 2, 66kDa	Nucleus	other
	s11767	RAN	5901	CCAUUGUCUUCCACCGAAAtt	9.0103	-5.59166	15.617	-5.24569	-7.87668		IKBKG	8517	-7.55118	2.81075e-08	4.39183e-05					s14265	TNFRSF1A	7132	CGGUGACUGUCCCAACUUUtt	3.00481	-5.9593	83.6719	-0.569411	-8.98455		CAPN10	11132	-6.11494	7.67471e-07	0.00159434	calpain 10	Cytoplasm	peptidase
	s11768	RAN	5901	CGAGAGUUACUUACAAGAAtt	10.6818	-5.48934	29.0535	-4.32243	-7.87668		TNFRSF1A	7132	-7.53753	2.90046e-08	4.39183e-05					s14266	TNFRSF1A	7132	CCCUCAAAAUAAUUCGAUUtt	14.1108	-5.27943	99.0275	0.485725	-8.98455		PSMB1	5689	-4.94921	1.12405e-05	0.0194592	proteasome (prosome, macropain) subunit, beta type, 1	Cytoplasm	peptidase	carfilzomib, bortezomib
	s23850	SF3B1	23451	CGAGUUUGCUUGGUCAGAAtt	0	-6.14325	23.195	-4.72499	-7.75891		PSMD1	5707	-7.48434	3.27836e-08	4.39183e-05					s13218	SNRPA1	6627	GGUGCUACGUUAGACCAGUtt	12.0533	-5.40538	68.8788	-1.58589	-7.39466		GRM2	2912	-4.87652	1.32886e-05	0.0197184	glutamate receptor, metabotropic 2	Plasma Membrane	G-protein coupled receptor	LY-544344, fasoracetam
	s223598	SF3B1	23451	CACAGAUUCGAGAAAUUCAtt	3.45692	-5.93162	23.5861	-4.69811	-7.75891		SF3A3	10946	-7.47138	3.3777e-08	4.39183e-05					s13217	SNRPA1	6627	AAAUUCCCGUCAUUGAAAAtt	15.5586	-5.19079	58.0431	-2.33045	-7.39466		SF3B14	51639	-4.57208	2.67865e-05	0.0310081	splicing factor 3B, 14 kDa subunit	Nucleus	other
	s23851	SF3B1	23451	GGCAUUGCUUAAUGAUAUAtt	11.5754	-5.43463	41.2321	-3.4856	-7.75891		SF3A1	10291	-7.42077	3.79515e-08	4.39183e-05					s13216	SNRPA1	6627	CAACAGAAUAUGCCGUAUAtt	23.7331	-4.69038	111.309	1.32965	-7.39466		BUB1B	701	-4.54575	2.84609e-05	0.0310081	BUB1 mitotic checkpoint serine/threonine kinase B	Nucleus	kinase
	s20533	NXF1	10482	CGAAGGAUAUCUAUCAUCAtt	6.71659	-5.73208	38.6134	-3.66553	-7.60723		PSMC5	5705	-7.37206	4.24564e-08	4.42183e-05					s15676	SF3A2	8175	GACCCGUACUUCAUGAAGAtt	18.9656	-4.98223	89.4039	-0.175545	-6.12606		RELA	5970	-4.52502	2.98528e-05	0.0310081	v-rel avian reticuloendotheliosis viral oncogene homolog A	Nucleus	transcription regulator	NF-kappaB decoy
	s20532	NXF1	10482	CGAACGAUUUCCCAAGUUAtt	7.93911	-5.65724	13.7634	-5.37306	-7.60723		SNRPA1	6627	-6.61421	2.43104e-07	0.000230175					s224887	SF3A2	8175	CAAAGUGACCAAGCAGAGAtt	35.6431	-3.96129	60.1025	-2.18895	-6.12606		BAT1	7919	-4.44522	3.58738e-05	0.0338747	DEAD (Asp-Glu-Ala-Asp) box polypeptide 39B	Nucleus	enzyme
	s20534	NXF1	10482	GGAUGACAUGUCUAGCAUUtt	13.6595	-5.30705	36.8537	-3.78645	-7.60723		SF3B3	23450	-6.49917	3.16832e-07	0.000274984					s15674	SF3A2	8175	ACCGCUUCAUGUCUGCGUAtt	37.2805	-3.86105	83.7838	-0.561721	-6.12606		TPR	7175	-4.38843	4.08857e-05	0.03539	translocated promoter region, nuclear basket protein	Nucleus	transporter
	s16188	IKBKG	8517	GAUUGUGAUGGAGACCGUUtt	1.85099	-6.02993	87.554	-0.302659	-7.55118		PSMD11	5717	-6.29571	5.06164e-07	0.000405515					s200488	CAPN10	11132	CAGUGACCAUCGCAACCAGtt	9.00035	-5.59227	95.0412	0.21181	-6.11494		BUD31	8896	-4.3281	4.69787e-05	0.037536	BUD31 homolog (S. cerevisiae)	Nucleus	transcription regulator
	s16186	IKBKG	8517	AAACAGGAGGUGAUCGAUAtt	8.1723	-5.64296	87.6647	-0.295055	-7.55118		PSMD3	5709	-6.13819	7.27467e-07	0.000541183					s200489	CAPN10	11132	CGAGUGAGGUGUACAUUGCtt	9.22323	-5.57863	80.2373	-0.805417	-6.11494		PSMA5	5686	-4.25921	5.50544e-05	0.0408464	proteasome (prosome, macropain) subunit, alpha type, 5	Cytoplasm	peptidase
	s16187	IKBKG	8517	GGAUCGAGGACAUGAGGAAtt	14.0472	-5.28332	82.8638	-0.624939	-7.55118		SF3B14	51639	-5.98113	1.04442e-06	0.000725176					s200487	CAPN10	11132	AGUCAGCUCCGAUACUUCAtt	113.511	0.805554	100.627	0.595622	-6.11494		PSMA3	5684	-4.05853	8.73921e-05	0.0605161	proteasome (prosome, macropain) subunit, alpha type, 3	Cytoplasm	peptidase
	s14267	TNFRSF1A	7132	GAACCUACUUGUACAAUGAtt	0	-6.14325	61.5085	-2.09233	-7.53753		CHEK1	1111	-5.88223	1.31152e-06	0.000824831					s11347	PSMB1	5689	GACUAAAGAUGUAUAAGCAtt	23.8723	-4.68186	66.7117	-1.7348	-4.94921		RPUSD2	27079	-4.00408	9.90658e-05	0.0643123	RNA pseudouridylate synthase domain containing 2	Other	enzyme
	s14265	TNFRSF1A	7132	CGGUGACUGUCCCAACUUUtt	3.00481	-5.9593	83.6719	-0.569411	-7.53753		PSMC4	5704	-5.87085	1.34634e-06	0.000824831					s11346	PSMB1	5689	GGAUCUGCAUAGUGACCAAtt	34.8806	-4.00796	66.8252	-1.727	-4.94921		CHUK	1147	-3.93165	0.000117044	0.0713368	conserved helix-loop-helix ubiquitous kinase	Cytoplasm	kinase	methyl 2-cyano-3,12-dioxoolean-1,9-dien-28-oate
	s14266	TNFRSF1A	7132	CCCUCAAAAUAAUUCGAUUtt	14.1108	-5.27943	99.0275	0.485725	-7.53753		PSMC1	5700	-5.80458	1.56826e-06	0.000866775					s11345	PSMB1	5689	GCCCUACGUUUUCAACGGAtt	51.9454	-2.96331	79.0475	-0.887174	-4.94921		EFTUD2	9343	-3.9079	0.000123622	0.0713368	elongation factor Tu GTP binding domain containing 2	Nucleus	enzyme
	s11387	PSMD1	5707	GGGUGUAAUUCAUAAGGGUtt	0	-6.14325	13.9837	-5.35792	-7.48434		PSMD7	5713	-5.801	1.58125e-06	0.000866775					s6194	GRM2	2912	AGAUCCCACAGAUUAGCUAtt	18.4974	-5.01089	98.647	0.459577	-4.87652		HNRNPC	3183	-3.88407	0.000130595	0.0713942	heterogeneous nuclear ribonucleoprotein C (C1/C2)	Nucleus	other
	s11386	PSMD1	5707	GUCUAGAUGAUCACAAGUAtt	13.0455	-5.34464	16.8561	-5.16055	-7.48434		PSMD6	9861	-5.74153	1.81331e-06	0.000944281					s6195	GRM2	2912	CGAUUGGACGAAUUCACUUtt	19.7115	-4.93657	60.7348	-2.14549	-4.87652		SFPQ	6421	-3.77993	0.000165984	0.0862038	splicing factor proline/glutamine-rich	Nucleus	other
	s11388	PSMD1	5707	CUGCAGUUCUUAAUACGAAtt	14.7017	-5.24325	11.2401	-5.54645	-7.48434		SF3A2	8175	-5.63961	2.29292e-06	0.00113718					s6196	GRM2	2912	GUCCCGCUAUGACUACUUUtt	114.131	0.843493	92.3978	0.0301739	-4.87652		ALDOB	229	-3.73804	0.000182795	0.0900341	aldolase B, fructose-bisphosphate	Cytoplasm	enzyme
	s21535	SF3A3	10946	CGACAUCUCACUCAUGAAAtt	2.23882	-6.00619	49.9658	-2.88547	-7.47138		PSMC6	5706	-5.51027	3.08839e-06	0.00146207					s28447	SF3B14	51639	GAAUGCAUGUGAUCACCUAtt	25.9056	-4.55739	64.6132	-1.879	-4.57208		CDH2	1000	-3.70794	0.000195912	0.0900341	cadherin 2, type 1, N-cadherin (neuronal)	Plasma Membrane	other	N-ac-CHAVC-NH2
	s21534	SF3A3	10946	CAACUACAACUGUGAGAUUtt	11.0677	-5.46572	46.1135	-3.15017	-7.47138		EFTUD2	9343	-5.41904	3.81029e-06	0.0017254					s224225	SF3B14	51639	GGACCUAUUCGUCAAAUCAtt	28.6889	-4.387	62.1503	-2.04823	-4.57208		PPWD1	23398	-3.70035	0.000199363	0.0900341	peptidylprolyl isomerase domain and WD repeat containing 1	Nucleus	enzyme
	s21536	SF3A3	10946	GCCCAGAGACUAUUCAGUAtt	14.7498	-5.24031	83.2603	-0.597697	-7.47138		RRM2	6241	-5.36477	4.31743e-06	0.00187358					s261	BUB1B	701	GCACACUAGCUGAACUAAAtt	51.0064	-3.02079	89.6513	-0.158546	-4.54575		PSMA7	5688	-3.66232	0.000217612	0.0941807	proteasome (prosome, macropain) subunit, alpha type, 7	Cytoplasm	peptidase
	s20117	SF3A1	10291	CACCAGGUCUGGAUAUUGAtt	4.51075	-5.86711	40.6763	-3.52379	-7.42077		POLR2A	5430	-5.05624	8.7854e-06	0.00366					s260	BUB1B	701	CCCUAUGAUUGUAACAAGAtt	51.4212	-2.9954	63.9495	-1.92461	-4.54575		CCT8	10694	-3.63988	0.000229152	0.0952081	chaperonin containing TCP1, subunit 8 (theta)	Cytoplasm	enzyme
	s20116	SF3A1	10291	CGAAGCUAGUGGAACAGUAtt	6.31179	-5.75686	24.0728	-4.66467	-7.42077		CAPN10	11132	-4.93526	1.16075e-05	0.0046497					s259	BUB1B	701	GGAUUACUGCAUUAAACGAtt	57.1554	-2.64437	93.1693	0.0831846	-4.54575		PSMA6	5687	-3.59872	0.000251932	0.100647	proteasome (prosome, macropain) subunit, alpha type, 6	Cytoplasm	peptidase
	s20118	SF3A1	10291	CAGUGGACUUCCAACCCAAtt	15.9888	-5.16446	64.4494	-1.89026	-7.42077		SF3B4	10262	-4.82911	1.48214e-05	0.00571722					s224527	RELA	5970	GGAUUGAGGAGAAACGUAAtt	27.5736	-4.45527	77.7962	-0.973153	-4.52502		RPA1	6117	-3.54937	0.000282249	0.108582	replication protein A1, 70kDa	Nucleus	other
	s11380	PSMC5	5705	GCACAGAGGAACGAACUAAtt	0	-6.14325	18.3321	-5.05913	-7.37206		U2AF1	7307	-4.80135	1.57997e-05	0.00587692					s11915	RELA	5970	GGAGUACCCUGAGGCUAUAtt	45.4022	-3.36387	90.4488	-0.103751	-4.52502		HTT	3064	-3.53186	0.000293858	0.109011	huntingtin	Cytoplasm	transcription regulator
	s11382	PSMC5	5705	CCAACAAGGUAGACCCAUUtt	6.18838	-5.76441	17.5128	-5.11542	-7.37206		PSMC3	5702	-4.7653	1.71674e-05	0.00616546					s11914	RELA	5970	CCCUUUACGUCAUCCCUGAtt	57.3695	-2.63126	71.0845	-1.43434	-4.52502		NAPA	8775	-3.46938	0.000339327	0.121538	N-ethylmaleimide-sensitive factor attachment protein, alpha	Cytoplasm	transporter
	s11381	PSMC5	5705	CAUACGGACUGUACCUUUAtt	16.5713	-5.1288	35.5807	-3.87392	-7.37206		PSMD2	5708	-4.70158	1.988e-05	0.00690167					s15472	BAT1	7919	AGUUCAUGCAAGAUCCAAUtt	36.693	-3.89701	99.0408	0.486633	-4.44522		U2AF1	7307	-3.43708	0.000365524	0.126557	U2 small nuclear RNA auxiliary factor 1	Nucleus	other
	s13218	SNRPA1	6627	GGUGCUACGUUAGACCAGUtt	12.0533	-5.40538	68.8788	-1.58589	-6.61421		PSMB1	5689	-4.60289	2.49524e-05	0.0082824					s15474	BAT1	7919	AGCUACUAGUGGAGCAGAAtt	47.6825	-3.22427	92.0449	0.00592753	-4.44522		EIF4G1	1981	-3.40694	0.000391798	0.131278	eukaryotic translation initiation factor 4 gamma, 1	Cytoplasm	translation regulator
	s13217	SNRPA1	6627	AAAUUCCCGUCAUUGAAAAtt	15.5586	-5.19079	58.0431	-2.33045	-6.61421		PSMD8	5714	-4.59435	2.54476e-05	0.0082824					s15473	BAT1	7919	CAGUACUACGUGAAACUGAtt	58.268	-2.57626	95.1503	0.21931	-4.44522		PSMB6	5694	-3.39126	0.000406203	0.131851	proteasome (prosome, macropain) subunit, beta type, 6	Cytoplasm	peptidase
	s13216	SNRPA1	6627	CAACAGAAUAUGCCGUAUAtt	23.7331	-4.69038	111.309	1.32965	-6.61421		DONSON	29980	-4.53478	2.91894e-05	0.00921235					s14354	TPR	7175	GAAGUUCAUACUAAGCGUAtt	42.1749	-3.56143	96.8251	0.334385	-4.38843		ZNF382	84911	-3.35556	0.000441002	0.138809	zinc finger protein 382	Nucleus	transcription regulator
	s23847	SF3B3	23450	CGUCUAUACUUACAAGCUUtt	2.07817	-6.01603	24.4999	-4.63532	-6.49917		RPA1	6117	-4.4791	3.31819e-05	0.0101644					s14353	TPR	7175	GAGUCUGCGUUAUCGACAAtt	44.6904	-3.40744	99.9865	0.551616	-4.38843		UNC5A	90249	-3.31004	0.000489732	0.145071	unc-5 homolog A (C. elegans)	Plasma Membrane	transmembrane receptor
	s23849	SF3B3	23450	CAACCUUAUUAUCAUUGAAtt	7.10748	-5.70815	41.0332	-3.49926	-6.49917		PSMA1	5682	-4.45595	3.49987e-05	0.0104146					s14355	TPR	7175	CAAUAUGAAGGUCGAAUUAtt	58.9988	-2.53152	111.687	1.35563	-4.38843		CCT7	10574	-3.28644	0.000517082	0.145071	chaperonin containing TCP1, subunit 7 (eta)	Cytoplasm	other
	s23848	SF3B3	23450	GUUUCAUCUGGGUUCGCUAtt	25.6768	-4.57139	89.3721	-0.177734	-6.49917		U2AF2	11338	-4.30675	4.93462e-05	0.0139631					s17009	BUD31	8896	CACUGGAUGAAUUAGAUCAtt	55.0583	-2.77275	58.7045	-2.28501	-4.3281		RBM25	58517	-3.28274	0.000521513	0.145071	RNA binding motif protein 25	Nucleus	other
	s11413	PSMD11	5717	GGAAAACUGCGUACUCAUAtt	5.54119	-5.80403	43.6474	-3.31963	-6.29571		SLU7	10569	-4.30447	4.9605e-05	0.0139631					s17008	BUD31	8896	CGCUACAUCUUCGACCUCUtt	59.099	-2.52539	53.6524	-2.63215	-4.3281		ST6GAL2	84620	-3.26959	0.000537542	0.145071	ST6 beta-galactosamide alpha-2,6-sialyltranferase 2	Cytoplasm	enzyme
	s11414	PSMD11	5717	GAAACAAUUCAGAACAUGAtt	24.1649	-4.66395	31.5454	-4.1512	-6.29571		BUB1B	701	-4.25111	5.6091e-05	0.0153734					s17010	BUD31	8896	CUCUAUGAAUAUUGUAUUAtt	59.7282	-2.48687	58.4205	-2.30452	-4.3281		PSMB3	5691	-3.26598	0.000542027	0.145071	proteasome (prosome, macropain) subunit, beta type, 3	Cytoplasm	peptidase
	s11415	PSMD11	5717	GAUUCUUGACAAGAAAUUUtt	27.8501	-4.43835	58.4085	-2.30534	-6.29571		RELA	5970	-4.23487	5.82281e-05	0.0155499					s11339	PSMA5	5686	GCUCCUUGCAAGAAGUUUAtt	52.6633	-2.91936	79.3684	-0.865118	-4.25921		KCTD18	130535	-3.26384	0.000544697	0.145071	potassium channel tetramerization domain containing 18	Other	other
	s11393	PSMD3	5709	CAACCACUAUGUUCUGUAUtt	7.14909	-5.7056	20.5666	-4.90559	-6.13819		GRM2	2912	-4.19402	6.39702e-05	0.0166562					s11341	PSMA5	5686	AGUGGAGAGUGUGACCCAAtt	59.3796	-2.50821	65.2089	-1.83807	-4.25921		DDX24	57062	-3.23143	0.000586906	0.14862	DEAD (Asp-Glu-Ala-Asp) box helicase 24	Nucleus	enzyme
	s11394	PSMD3	5709	GCACAACGUGAUUAAGACAtt	11.8809	-5.41593	22.5341	-4.7704	-6.13819		BAT1	7919	-4.15962	6.92436e-05	0.0175896					s11340	PSMA5	5686	GAAUACUUUUUCUCCCGAAtt	60.4825	-2.44069	85.5195	-0.442455	-4.25921		PPP2CA	5515	-3.22144	0.000600569	0.14862	protein phosphatase 2, catalytic subunit, alpha isozyme	Cytoplasm	phosphatase
	s11392	PSMD3	5709	AGCCUCUCCUAUUCCCGAAtt	30.234	-4.29241	48.0582	-3.01655	-6.13819		TPR	7175	-4.10883	7.78336e-05	0.0193009					s11333	PSMA3	5684	GGUUCCAACAAAAGACUUUtt	3.0218	-5.95826	68.3747	-1.62053	-4.05853		ZP3	7784	-3.22116	0.000600947	0.14862	zona pellucida glycoprotein 3 (sperm receptor)	Extracellular Space	transporter
	s28447	SF3B14	51639	GAAUGCAUGUGAUCACCUAtt	25.9056	-4.55739	64.6132	-1.879	-5.98113		BUD31	8896	-4.05713	8.76735e-05	0.0212353					s11335	PSMA3	5684	GACCUGCCGUGAUAUCGUUtt	50.1272	-3.07461	86.8952	-0.347927	-4.05853		PSMA1	5682	-3.19186	0.000642902	0.155298	proteasome (prosome, macropain) subunit, alpha type, 1	Cytoplasm	peptidase
	s224225	SF3B14	51639	GGACCUAUUCGUCAAAUCAtt	28.6889	-4.387	62.1503	-2.04823	-5.98113		PSMD12	5718	-4.0192	9.56746e-05	0.0226466					s11334	PSMA3	5684	GGUGCGCAACUCUACAUGAtt	62.8339	-2.29675	61.3526	-2.10305	-4.05853		HNRNPL	3191	-3.16394	0.00068558	0.158149	heterogeneous nuclear ribonucleoprotein L	Nucleus	other
	s28448	SF3B14	51639	CACCUGAAGUAAAUCGGAUtt	32.4784	-4.15502	41.5337	-3.46487	-5.98113		XAB2	56949	-4.00199	9.95418e-05	0.0228188					s25785	RPUSD2	27079	CCUGCUAGCUGAGAACGAAtt	42.0737	-3.56762	74.6326	-1.19053	-4.00408		PPIE	10450	-3.16072	0.000690683	0.158149	peptidylprolyl isomerase E (cyclophilin E)	Nucleus	enzyme
	s503	CHEK1	1111	GCAUGGUAUUGGAAUAACUtt	0	-6.14325	11.1018	-5.55595	-5.88223		PSMA5	5686	-3.99661	0.000100784	0.0228188					s25783	RPUSD2	27079	GGUGCGGCCCUAUUACUUUtt	55.5496	-2.74267	105.319	0.918056	-4.00408		DHX8	1659	-3.1461	0.00071433	0.158149	DEAH (Asp-Glu-Ala-His) box polypeptide 8	Nucleus	enzyme
	s504	CHEK1	1111	GCAACAGUAUUUCGGUAUAtt	29.5898	-4.33185	14.1697	-5.34514	-5.88223		POLR2G	5436	-3.98679	0.000103089	0.0228441					s25784	RPUSD2	27079	CAGAUGUCAUGAAUCAAGAtt	63.5654	-2.25197	75.9547	-1.09968	-4.00408		CDC7	8317	-3.13979	0.000724792	0.158149	cell division cycle 7	Nucleus	kinase
	s502	CHEK1	1111	GACACGAUUCUUUACCAAAtt	33.9898	-4.0625	10.7779	-5.5782	-5.88223		FUBP1	8880	-3.92513	0.000118816	0.0257806					s3077	CHUK	1147	GAAGGAUCCAAAGUGUAUAtt	47.3653	-3.24369	99.7146	0.532937	-3.93165		EHD2	30846	-3.13618	0.000730831	0.158149	EH-domain containing 2	Nucleus	other
	s11378	PSMC4	5704	CGCUGGUCAUCGGACAAUUtt	0	-6.14325	17.9877	-5.08279	-5.87085		CKAP5	9793	-3.89293	0.00012796	0.027198					s3076	CHUK	1147	GGACUAAAAGAAGACUAUAtt	55.5369	-2.74345	112.763	1.42955	-3.93165		UGDH	7358	-3.10268	0.000789441	0.167345	UDP-glucose 6-dehydrogenase	Nucleus	enzyme
	s11379	PSMC4	5704	AGGACUUCGAGAAAGCAUAtt	6.75958	-5.72945	27.6583	-4.41829	-5.87085		DHX8	1659	-3.85094	0.000140949	0.0293597					s3078	CHUK	1147	GCCUAGAGCUAAGUACCAAtt	64.5612	-2.19101	83.3261	-0.593174	-3.93165		PPP1R12C	54776	-3.07545	0.00084053	0.169534	protein phosphatase 1, regulatory subunit 12C	Cytoplasm	phosphatase
	s11377	PSMC4	5704	GCUGGACCGUAAAAUUGAAtt	34.0745	-4.05731	32.8117	-4.06419	-5.87085		PSMA3	5684	-3.81693	0.000152429	0.0311284					s17862	EFTUD2	9343	GAUCUGUGCUAUACUGACAtt	36.7122	-3.89584	63.5803	-1.94998	-3.9079		U2AF2	11338	-3.07287	0.000845531	0.169534	U2 small nuclear RNA auxiliary factor 2	Nucleus	other
	s11368	PSMC1	5700	CGAUGUCAGUAGGAACCUUtt	2.00355	-6.02059	16.1163	-5.21138	-5.80458		NUF2	83540	-3.76941	0.000170056	0.0338246					s17864	EFTUD2	9343	CAGAUUACGUGGAACAGGAtt	40.7131	-3.65091	76.8731	-1.03658	-3.9079		FLJ16165	390928	-3.0607	0.000869562	0.169534	iron/zinc purple acid phosphatase-like protein	Other	enzyme
	s11370	PSMC1	5700	GAACGUAGAAUGAAAGUAAtt	27.2663	-4.47408	42.1793	-3.42051	-5.80458		RPUSD2	27079	-3.76415	0.000172127	0.0338246					s6720	HNRNPC	3183	GAUGAAGAAUGAUAAGUCAtt	27.7171	-4.44649	89.3713	-0.177786	-3.88407		MCM4	4173	-3.05005	0.000891158	0.169534	minichromosome maintenance complex component 4	Nucleus	enzyme
	s11369	PSMC1	5700	CAAACCGAAUAGAAACUUUtt	35.2105	-3.98777	45.0524	-3.22308	-5.80458		SNRPD2	6633	-3.75221	0.000176925	0.0341236					s6719	HNRNPC	3183	CAACGGGACUAUUAUGAUAtt	32.6265	-4.14596	104.498	0.861619	-3.88407		F7	2155	-3.03455	0.000923524	0.169534	coagulation factor VII (serum prothrombin conversion accelerator)	Plasma Membrane	peptidase	nematode anticoagulant protein c2
	s11403	PSMD7	5713	GGAGCUACCUGGAAAAAGUtt	19.4179	-4.95454	45.5241	-3.19067	-5.801		CHUK	1147	-3.70051	0.000199291	0.0377385					s6721	HNRNPC	3183	ACACUCUUGUGGUCAAGAAtt	66.5586	-2.06873	99.1658	0.495225	-3.88407		LAMB1	3912	-3.03117	0.000930739	0.169534	laminin, beta 1	Extracellular Space	other
	s11401	PSMD7	5713	CCGUAUUGGUCAUCAUUGAtt	20.2969	-4.90073	29.128	-4.31731	-5.801		SNRPF	6636	-3.69197	0.000203249	0.0378007					s12711	SFPQ	6421	GCACGUUUGAGUACGAAUAtt	42.9545	-3.51371	51.1326	-2.8053	-3.77993		FOXI1	2299	-3.03074	0.000931673	0.169534	forkhead box I1	Nucleus	transcription regulator
	s11402	PSMD7	5713	GAAUCGGCAAGGUUGGAAAtt	35.2107	-3.98775	56.7003	-2.42272	-5.801		PRPF8	10594	-3.65629	0.000220651	0.0403172					s12712	SFPQ	6421	GGGCUGUUGUAAUAGUGGAtt	61.6772	-2.36756	50.0617	-2.87889	-3.77993		NUP107	57122	-3.02162	0.000951435	0.169534	nucleoporin 107kDa	Nucleus	transporter
	s19092	PSMD6	9861	CAUUAUCGAUACUAUGUAAtt	8.88716	-5.5992	33.2565	-4.03362	-5.74153		PSMA2	5683	-3.58578	0.000259551	0.0466073					s224606	SFPQ	6421	GAAAGAUGCAAAAGACAAAtt	66.3311	-2.08266	67.8931	-1.65363	-3.77993		SPRR2B	6701	-3.01559	0.000964731	0.169534	small proline-rich protein 2B	Cytoplasm	other
	s19093	PSMD6	9861	GCAGUUCGGCAGUAUCUGUtt	13.3064	-5.32867	32.7742	-4.06676	-5.74153		SFPQ	6421	-3.56696	0.000271046	0.0478465					s1260	ALDOB	229	GAAAGAUGGUGUUGACUUUtt	30.4055	-4.28192	73.5233	-1.26676	-3.73804		SLC25A28	81894	-3.01128	0.00097436	0.169534	solute carrier family 25 (mitochondrial iron transporter), member 28	Cytoplasm	other
	s19094	PSMD6	9861	GGAGAUCUGCUACUAAACAtt	36.0344	-3.93733	57.2987	-2.3816	-5.74153		HNRNPC	3183	-3.54777	0.000283291	0.0491746					s1261	ALDOB	229	GAAUGGACUGGUACCUAUUtt	53.5245	-2.86664	79.4393	-0.86025	-3.73804		PPFIA4	8497	-3.00908	0.000979304	0.169534	protein tyrosine phosphatase, receptor type, f polypeptide (PTPRF), interacting protein (liprin), alpha 4	Other	phosphatase
	s15676	SF3A2	8175	GACCCGUACUUCAUGAAGAtt	18.9656	-4.98223	89.4039	-0.175545	-5.63961		ALDOB	229	-3.53136	0.000294196	0.0502303					s1262	ALDOB	229	GUAUACUCCAGAACAAGUAtt	66.7642	-2.05615	84.7312	-0.496626	-3.73804		RBBP5	5929	-2.98326	0.0010393	0.17477	retinoblastoma binding protein 5	Nucleus	other
	s224887	SF3A2	8175	CAAAGUGACCAAGCAGAGAtt	35.6431	-3.96129	60.1025	-2.18895	-5.63961		PPWD1	23398	-3.49794	0.000317732	0.0533739					s2772	CDH2	1000	GGGUAAUCCUCCCAAAUCAtt	0	-6.14325	65.4619	-1.82068	-3.70794		ATG4B	23192	-2.9799	0.00104736	0.17477	autophagy related 4B, cysteine peptidase	Cytoplasm	peptidase
	s15674	SF3A2	8175	ACCGCUUCAUGUCUGCGUAtt	37.2805	-3.86105	83.7838	-0.561721	-5.63961		AQR	9716	-3.47672	0.000333639	0.0550285					s2771	CDH2	1000	GUGCAACAGUAUACGUUAAtt	99.5867	-0.0468587	76.531	-1.06008	-3.70794		ZNF101	94039	-2.97144	0.00106798	0.17477	zinc finger protein 101	Nucleus	other
	s11384	PSMC6	5706	GCUGCGUCCAGGAAGAUUAtt	15.9727	-5.16544	39.5222	-3.60309	-5.51027		ARCN1	372	-3.46595	0.000342022	0.0550285					s2773	CDH2	1000	GAACAUAUGUGAUGACCGUtt	116.716	1.00174	97.8762	0.406614	-3.70794		SSX6	280657	-2.9677	0.0010772	0.17477	synovial sarcoma, X breakpoint 6 (pseudogene)	Other	other
	s11383	PSMC6	5706	CACUAACUAUCAUGAGAUAtt	29.6972	-4.32528	45.4439	-3.19618	-5.51027		PSMA7	5688	-3.46416	0.000343433	0.0550285					s23738	PPWD1	23398	GAGUCUAUCUUGAUAAUCUtt	44.3693	-3.42709	70.3916	-1.48195	-3.70035		PTPN23	25930	-2.96111	0.00109368	0.17477	protein tyrosine phosphatase, non-receptor type 23	Cytoplasm	phosphatase
	s11385	PSMC6	5706	GCAAGAUUAGACAUACUGAtt	39.4563	-3.72785	39.0176	-3.63776	-5.51027		CCT8	10694	-3.44231	0.000361152	0.0569909					s23737	PPWD1	23398	GAACGAUGAGGAGAACGAAtt	60.0881	-2.46484	66.7097	-1.73494	-3.70035		SF3A3	10946	-2.94201	0.00114286	0.175078	splicing factor 3a, subunit 3, 60kDa	Nucleus	other
	s17863	EFTUD2	9343	CGACCCUUGAAGUUCAAUAtt	22.3311	-4.7762	48.9807	-2.95316	-5.41904		RBM8A	9939	-3.43123	0.000370483	0.0575908					s23736	PPWD1	23398	GCUUGAUAAUAAGCAUACAtt	67.2527	-2.02625	66.6516	-1.73893	-3.70035		SEMA6A	57556	-2.93227	0.00116876	0.175078	sema domain, transmembrane domain (TM), and cytoplasmic domain, (semaphorin) 6A	Plasma Membrane	transmembrane receptor
	s17862	EFTUD2	9343	GAUCUGUGCUAUACUGACAtt	36.7122	-3.89584	63.5803	-1.94998	-5.41904		TOP3B	8940	-3.37363	0.000423033	0.0641445					s224431	PSMA7	5688	AGACAUUGUUGUUCUUGGUtt	50.0597	-3.07875	73.3222	-1.28058	-3.66232		MPN2	339501	-2.92993	0.00117509	0.175078	protease, serine, 38	Other	other
	s17864	EFTUD2	9343	CAGAUUACGUGGAACAGGAtt	40.7131	-3.65091	76.8731	-1.03658	-5.41904		PSMC2	5701	-3.37165	0.000424961	0.0641445					s11344	PSMA7	5688	CAGAUGAUCUGACCAUUAAtt	60.0233	-2.4688	79.8542	-0.831738	-3.66232		C2	717	-2.92944	0.00117641	0.175078	complement component 2	Extracellular Space	peptidase
	s12361	RRM2	6241	CCAUUUGACUUUAUGGAGAtt	0	-6.14325	6.01676	-5.90536	-5.36477		NDC80	10403	-3.35347	0.000443124	0.0659305					s11342	PSMA7	5688	CAAUCCCUCAAGAUUUUAAtt	67.7299	-1.99703	72.6331	-1.32793	-3.66232		THNSL2	55258	-2.92816	0.00117989	0.175078	threonine synthase-like 2 (S. cerevisiae)	Other	other
	s12362	RRM2	6241	GCCUCACAUUUUCUAAUGAtt	4.37663	-5.87532	8.65493	-5.72408	-5.36477		ALB	213	-3.31874	0.000480015	0.0704135					s21030	CCT8	10694	GGUCAUAGAAGGUUAUGAAtt	67.6312	-2.00307	70.5819	-1.46887	-3.63988		RBBP8	5932	-2.92133	0.00119858	0.175347	retinoblastoma binding protein 8	Nucleus	enzyme
	s12360	RRM2	6241	GCAGAUGUAUAAGAAGGCAtt	116.316	0.97728	84.0169	-0.545708	-5.36477		NAPA	8775	-3.28632	0.000517229	0.0748186					s21029	CCT8	10694	GUACCUCCAUAAUGAGUAAtt	67.7485	-1.99589	74.9199	-1.17079	-3.63988		SF3A1	10291	-2.90629	0.00124082	0.178691	splicing factor 3a, subunit 1, 120kDa	Nucleus	other
	s10794	POLR2A	5430	GCUAUAAGGUGGAACGGCAtt	5.83921	-5.78579	18.2584	-5.06419	-5.05624		PSMA6	5687	-3.27914	0.00052585	0.0750237					s21031	CCT8	10694	GGACUUGAACAGUAUGCUAtt	67.9952	-1.98079	72.2508	-1.3542	-3.63988		THOC1	9984	-2.90107	0.00125584	0.178691	THO complex 1	Nucleus	transcription regulator
	s10793	POLR2A	5430	CAUCGAGGGUCAUACUAUUtt	7.49157	-5.68464	5.60543	-5.93362	-5.05624		HNF1B	6928	-3.24189	0.000572944	0.080638					s626	PSMA6	5687	GGCUCUACCAAGUAGAAUAtt	37.2278	-3.86427	68.5182	-1.61068	-3.59872		ITGAM	3684	-2.87375	0.00133736	0.187355	integrin, alpha M (complement component 3 receptor 3 subunit)	Plasma Membrane	transmembrane receptor
	s10795	POLR2A	5430	CGCUUAAGCCUUCCAACAAtt	89.0642	-0.691012	61.2202	-2.11214	-5.05624		RNASE1	6035	-3.22081	0.00060144	0.0832368					s627	PSMA6	5687	CCUGUCUACUGUUCUAUCAtt	37.4782	-3.84895	53.7055	-2.62851	-3.59872		NUP93	9688	-2.86759	0.00135648	0.187355	nucleoporin 93kDa	Nucleus	other
	s200488	CAPN10	11132	CAGUGACCAUCGCAACCAGtt	9.00035	-5.59227	95.0412	0.21181	-4.93526		PSMB6	5694	-3.21653	0.000607393	0.0832368					s628	PSMA6	5687	GUGACUCACUUAUUCAAGAtt	84.6537	-0.961007	62.6695	-2.01255	-3.59872		SLC6A16	28968	-2.86301	0.00137085	0.187355	solute carrier family 6, member 16	Plasma Membrane	transporter
	s200489	CAPN10	11132	CGAGUGAGGUGUACAUUGCtt	9.22323	-5.57863	80.2373	-0.805417	-4.93526		ZNF382	84911	-3.18443	0.000653987	0.0884581					s12129	RPA1	6117	GGUGUAUUAUUUCUCGAAAtt	40.773	-3.64725	67.2246	-1.69956	-3.54937		THOC2	57187	-2.83456	0.00146365	0.197441	THO complex 2	Nucleus	other
	s200487	CAPN10	11132	AGUCAGCUCCGAUACUUCAtt	113.511	0.805554	100.627	0.595622	-4.93526		SNRPB	6628	-3.12434	0.000751026	0.0987067					s12127	RPA1	6117	CAAGCACUAUCAUUGCGAAtt	47.0716	-3.26167	57.8786	-2.34176	-3.54937		RBX1	9978	-2.8245	0.00149795	0.199477	ring-box 1, E3 ubiquitin protein ligase	Cytoplasm	enzyme
	s20050	SF3B4	10262	GUCCUAUCACCGUAUCUUAtt	6.75997	-5.72942	38.4297	-3.67816	-4.82911		CCT7	10574	-3.12343	0.000752614	0.0987067					s6491	HTT	3064	GAAUCGAGAUCGGAUGUCAtt	0	-6.14325	88.327	-0.249546	-3.53186		SSTR2	6752	-2.79864	0.00158985	0.209035	somatostatin receptor 2	Plasma Membrane	G-protein coupled receptor	pasireotide, lanreotide, octreotide
	s20048	SF3B4	10262	GCAUCAGCUCACAACAAAAtt	10.2201	-5.5176	22.6281	-4.76394	-4.82911		RBM25	58517	-3.12022	0.000758189	0.0987067					s6492	HTT	3064	GCGACUGUCUCGACAGAUAtt	91.9533	-0.514151	81.5266	-0.71682	-3.53186		MPI	4351	-2.78855	0.00162722	0.210835	mannose phosphate isomerase	Cytoplasm	enzyme
	s20049	SF3B4	10262	GUUAUGCCUUUAUUAAUUUtt	56.0916	-2.70949	51.619	-2.77188	-4.82911		ST6GAL2	84620	-3.10839	0.000779137	0.1001					s6490	HTT	3064	GGACAAAGACUGGUACGUUtt	118.132	1.08842	82.5411	-0.647116	-3.53186		SMAD3	4088	-2.78134	0.00165447	0.210835	SMAD family member 3	Nucleus	transcription regulator
	s14553	U2AF1	7307	GAAUAACCGUUGGUUUAAUtt	18.2259	-5.02751	46.0871	-3.15199	-4.80135		KCTD18	130535	-3.10341	0.000788114	0.1001					s16714	NAPA	8775	CUCCAUUGCUGAGAUCUAUtt	58.5582	-2.55849	68.4961	-1.61219	-3.46938		UNC13A	23025	-2.77873	0.00166444	0.210835	unc-13 homolog A (C. elegans)	Plasma Membrane	other
	s14555	U2AF1	7307	GGAACACUAUGAUGAGUUUtt	20.076	-4.91426	51.3337	-2.79148	-4.80135		DDX24	57062	-3.07483	0.000841717	0.10562					s16716	NAPA	8775	CGAGCAAUCGAGAUCUACAtt	69.1833	-1.90806	54.9921	-2.5401	-3.46938		LARP1	23367	-2.75953	0.00173969	0.214	La ribonucleoprotein domain family, member 1	Cytoplasm	other
	s14554	U2AF1	7307	GGUGCUCUCGGUUGCACAAtt	49.3007	-3.12521	68.4698	-1.614	-4.80135		PSMB3	5691	-3.06735	0.000856353	0.106178					s16715	NAPA	8775	CAGCAAACAUGUUCAAAAUtt	70.1306	-1.85007	76.6152	-1.0543	-3.46938		NFKB1	4790	-2.75605	0.00175369	0.214	nuclear factor of kappa light polypeptide gene enhancer in B-cells 1	Nucleus	transcription regulator	triflusal, thalidomide
	s11376	PSMC3	5702	GGAGCAAUACAGUGACAUUtt	6.45374	-5.74817	28.1507	-4.38446	-4.7653		SNRNP200	23020	-3.05381	0.000883476	0.108252					s14555	U2AF1	7307	GGAACACUAUGAUGAGUUUtt	20.076	-4.91426	51.3337	-2.79148	-3.43708		PTPN14	5784	-2.75392	0.00176229	0.214	protein tyrosine phosphatase, non-receptor type 14	Cytoplasm	phosphatase
	s11374	PSMC3	5702	GAACCACAAGGAGAAGUUUtt	16.6011	-5.12698	35.0237	-3.9122	-4.7653		GON4L	54856	-3.03997	0.00091207	0.110456					s14554	U2AF1	7307	GGUGCUCUCGGUUGCACAAtt	49.3007	-3.12521	68.4698	-1.614	-3.43708		ZNF768	79724	-2.74761	0.0017881	0.214	zinc finger protein 768	Other	other
	s11375	PSMC3	5702	UCCUGGAUGUUGAUCCUAAtt	49.8811	-3.08968	38.8566	-3.64882	-4.7653		PPIE	10450	-3.01064	0.000975809	0.116817					s4585	EIF4G1	1981	CAUUCGUCGCUGAACAGAAtt	0	-6.14325	93.0066	0.0720042	-3.40694		PSMB5	5693	-2.74656	0.00179243	0.214	proteasome (prosome, macropain) subunit, beta type, 5	Cytoplasm	peptidase	carfilzomib, bortezomib
	s11390	PSMD2	5708	CCUGGAUACCCUAAGCAAAtt	8.6238	-5.61532	17.5017	-5.11619	-4.70158		EIF4A3	9775	-2.99227	0.00101797	0.120479					s4587	EIF4G1	1981	CAGUGUUAAUGACCGAAGAtt	89.6519	-0.655034	89.1509	-0.192928	-3.40694		SPATA5	166378	-2.73046	0.00186013	0.219559	spermatogenesis associated 5	Cytoplasm	other
	s11391	PSMD2	5708	GAUUCGUUCUUCUACAACUtt	11.4193	-5.44419	30.7727	-4.20429	-4.70158		ADAM19	8728	-2.97641	0.00105583	0.123556					s4586	EIF4G1	1981	CCAUUGACCAGAUCCAUAAtt	111.865	0.70479	87.5589	-0.302324	-3.40694		KPNB1	3837	-2.72124	0.00190004	0.22175	karyopherin (importin) beta 1	Nucleus	transporter
	s11389	PSMD2	5708	GGAUGUGGUAGUACAGAAAtt	58.3826	-2.56925	40.3865	-3.5437	-4.70158		ZP3	7784	-2.94815	0.00112681	0.130397					s224439	PSMB6	5694	GAAGAGUGUCUGCAAUUCAtt	63.2744	-2.26978	69.5815	-1.53761	-3.39126		DYSF	8291	-2.712	0.0019409	0.223136	dysferlin, limb girdle muscular dystrophy 2B (autosomal recessive)	Plasma Membrane	other
	s11347	PSMB1	5689	GACUAAAGAUGUAUAAGCAtt	23.8723	-4.68186	66.7117	-1.7348	-4.60289		CFLAR	8837	-2.93863	0.00115178	0.131822					s11357	PSMB6	5694	CGGGAGCUCCUACAUCUAUtt	68.9033	-1.9252	79.5858	-0.85018	-3.39126		LRGUK	136332	-2.70819	0.00195797	0.223136	leucine-rich repeats and guanylate kinase domain containing	Other	other
	s11346	PSMB1	5689	GGAUCUGCAUAGUGACCAAtt	34.8806	-4.00796	66.8252	-1.727	-4.60289		FLJ16165	390928	-2.91971	0.00120307	0.136195					s11359	PSMB6	5694	CGAUACCGGGAAGACCUGAtt	71.2046	-1.78432	96.3884	0.30438	-3.39126		ZIM3	114026	-2.70214	0.00198545	0.223136	zinc finger, imprinted 3	Nucleus	other
	s11345	PSMB1	5689	GCCCUACGUUUUCAACGGAtt	51.9454	-2.96331	79.0475	-0.887174	-4.60289		MCM4	4173	-2.90994	0.00123043	0.137186					s39638	ZNF382	84911	GAAAGAACCUUUGAAUACAtt	62.086	-2.34254	52.3134	-2.72416	-3.35556		ZNF460	10794	-2.69944	0.00199785	0.223136	zinc finger protein 460	Nucleus	other
	s11405	PSMD8	5714	CACCCAAAAAGAUGACAGAtt	26.8168	-4.5016	35.2509	-3.89658	-4.59435		PSMA4	5685	-2.90722	0.00123816	0.137186					s39639	ZNF382	84911	CCAUUUGACCAUAAUGAAUtt	66.6191	-2.06503	77.1746	-1.01587	-3.35556		SPDYA	245711	-2.69135	0.00203538	0.224775	speedy/RINGO cell cycle regulator family member A	Nucleus	other
	s224454	PSMD8	5714	GCUCGACACUAUCAGGGAUtt	44.7474	-3.40395	40.1503	-3.55993	-4.59435		LAMB1	3912	-2.89216	0.00128184	0.137822					s39637	ZNF382	84911	CAGUGAAUCUCCAUAAACAtt	71.6269	-1.75847	61.5052	-2.09256	-3.35556		IL20RB	53833	-2.68702	0.0020558	0.224775	interleukin 20 receptor beta	Plasma Membrane	other
	s11404	PSMD8	5714	GCUACUACUUUGAUUACAAtt	52.0771	-2.95525	43.5861	-3.32385	-4.59435		FOXI1	2299	-2.89178	0.00128298	0.137822					s40303	UNC5A	90249	CCAUGGAGGUCCGCAUUAAtt	0	-6.14325	93.7129	0.120539	-3.31004		GPR31	2853	-2.66683	0.00215363	0.233018	G protein-coupled receptor 31	Plasma Membrane	G-protein coupled receptor
	s26833	DONSON	29980	CGUUUGUACCUAUCAGUUUtt	44.872	-3.39632	35.5552	-3.87567	-4.53478		NUP107	57122	-2.88298	0.00130923	0.137822					s40305	UNC5A	90249	GGAAGAUCUAUGAGAUCUAtt	103.118	0.169318	106.535	1.0016	-3.31004		APEX1	328	-2.64783	0.00224995	0.23863	APEX nuclease (multifunctional DNA repair enzyme) 1	Nucleus	enzyme
	s26834	DONSON	29980	GGAUACAGAGACCAAUUUAtt	46.8173	-3.27724	31.2028	-4.17474	-4.53478		SLC25A28	81894	-2.87387	0.001337	0.137822					s40304	UNC5A	90249	GCCGGCUGAUGAUCCCUAAtt	103.889	0.216546	90.2888	-0.114744	-3.31004		WBSCR17	64409	-2.64754	0.00225144	0.23863	Williams-Beuren syndrome chromosome region 17	Cytoplasm	enzyme
	s26835	DONSON	29980	GGAAAUCAUCUUUACGGAAtt	52.9924	-2.89921	41.9929	-3.43332	-4.53478		SFRS3	6428	-2.87235	0.00134167	0.137822					s20751	CCT7	10574	GUACCUGCGGGAUUACUCAtt	64.1143	-2.21836	70.543	-1.47154	-3.28644		NOTCH2	4853	-2.63271	0.00232962	0.244422	notch 2	Plasma Membrane	transcription regulator
	s12129	RPA1	6117	GGUGUAUUAUUUCUCGAAAtt	40.773	-3.64725	67.2246	-1.69956	-4.4791		CDC7	8317	-2.87233	0.00134175	0.137822					s223134	CCT7	10574	AAAUGCAACCCAAAAAGUAtt	65.8575	-2.11166	67.1477	-1.70484	-3.28644		RBP1	5947	-2.61136	0.00244706	0.254143	retinol binding protein 1, cellular	Extracellular Space	transporter
	s12127	RPA1	6117	CAAGCACUAUCAUUGCGAAtt	47.0716	-3.26167	57.8786	-2.34176	-4.4791		ATP6V1G1	9550	-2.87171	0.00134366	0.137822					s20750	CCT7	10574	CAUUCUCUAUGACAAGUUAtt	72.4894	-1.70567	71.6707	-1.39405	-3.28644		VCP	7415	-2.59559	0.00253753	0.254143	valosin containing protein	Cytoplasm	enzyme
	s12128	RPA1	6117	GCAUGAUCCUGUCAGUAAAtt	53.7426	-2.85329	42.5318	-3.39628	-4.4791		EHD2	30846	-2.86974	0.00134977	0.137822					s33912	RBM25	58517	CCAACUGUCUUAGUACCCAtt	56.1058	-2.70862	67.0097	-1.71433	-3.28274		XPNPEP1	7511	-2.59434	0.00254486	0.254143	X-prolyl aminopeptidase (aminopeptidase P) 1, soluble	Cytoplasm	peptidase
	s11328	PSMA1	5682	CAAUGGAAGCUGUUAAACAtt	24.2032	-4.6616	37.6319	-3.73297	-4.45595		RBBP5	5929	-2.84912	0.0014154	0.142376					s33914	RBM25	58517	GGAUCGCAGUCGAUCAAGAtt	58.7705	-2.5455	67.8404	-1.65725	-3.28274		ZNF579	163033	-2.58596	0.00259443	0.254143	zinc finger protein 579	Nucleus	other
	s11329	PSMA1	5682	CCAUAUUGGUAUCUCAAUUtt	42.9655	-3.51303	78.802	-0.904037	-4.45595		ATG4B	23192	-2.84615	0.0014251	0.142376					s33913	RBM25	58517	CUUAUCCACUCAUCACUAAtt	72.5349	-1.70289	71.3221	-1.41801	-3.28274		PRPF8	10594	-2.58561	0.00259651	0.254143	pre-mRNA processing factor 8	Nucleus	other
	s11327	PSMA1	5682	CAUUGGAAUUGUUGGUAAAtt	54.0503	-2.83445	71.1245	-1.43159	-4.45595		UGDH	7358	-2.84303	0.00143538	0.142376					s39188	ST6GAL2	84620	GGUUUGAACAUAAAGAGUUtt	47.3789	-3.24286	79.1414	-0.880718	-3.26959		SNRNP40	9410	-2.57978	0.0026316	0.254143	small nuclear ribonucleoprotein 40kDa (U5)	Nucleus	other
	s22366	U2AF2	11338	CAGCAAACCUUUGACCAGAtt	31.2114	-4.23258	48.5344	-2.98383	-4.30675		PPP1R12C	54776	-2.81957	0.00151508	0.148863					s39189	ST6GAL2	84620	GCAUCGUCAGAGAAACCCAtt	60.7863	-2.42209	73.3879	-1.27606	-3.26959		SV2B	9899	-2.57796	0.00264265	0.254143	synaptic vesicle glycoprotein 2B	Plasma Membrane	transporter
	s22364	U2AF2	11338	CCAACUACCUGAACGAUGAtt	38.1347	-3.80876	54.8587	-2.54926	-4.30675		THNSL2	55258	-2.80028	0.00158387	0.154168					s39190	ST6GAL2	84620	GAAAGAUGUUGGGAAUAAAtt	72.6787	-1.69408	66.1451	-1.77374	-3.26959		PPP2R5D	5528	-2.56461	0.00272514	0.254143	protein phosphatase 2, regulatory subunit B', delta	Nucleus	phosphatase
	s22365	U2AF2	11338	GGACAAGAAUUUUGCCUUUtt	56.2224	-2.70148	53.6467	-2.63255	-4.30675		RBBP8	5932	-2.7935	0.00160879	0.154518					s11348	PSMB3	5691	GGCUGAACCUGUAUGAGUUtt	26.9847	-4.49133	73.3957	-1.27553	-3.26598		CLTCL1	8218	-2.56294	0.00273564	0.254143	clathrin, heavy chain-like 1	Plasma Membrane	other
	s20740	SLU7	10569	GCCUUACAAUAGCAUGUAUtt	41.769	-3.58628	23.3952	-4.71123	-4.30447		CDH2	1000	-2.78743	0.00163142	0.154518					s11349	PSMB3	5691	CCGGAUCACCUGUUUGAAAtt	43.7142	-3.4672	60.8023	-2.14086	-3.26598		LIMS1	3987	-2.56218	0.00274044	0.254143	LIM and senescent cell antigen-like domains 1	Plasma Membrane	other
	s223133	SLU7	10569	GGAAAAAGAUCAUAAUAGUtt	44.2624	-3.43364	32.6589	-4.07469	-4.30447		F7	2155	-2.78729	0.00163197	0.154518					s11350	PSMB3	5691	GCCGAACAAAUGUACGGAAtt	73.2028	-1.662	106.848	1.02306	-3.26598		AP1B1	162	-2.55869	0.00276255	0.254143	adaptor-related protein complex 1, beta 1 subunit	Cytoplasm	transporter
	s20741	SLU7	10569	GAGAAGAUAUUGCAAAAUAtt	56.2804	-2.69793	19.7014	-4.96504	-4.30447		THOC1	9984	-2.77548	0.00167697	0.157134					s43509	KCTD18	130535	GGACGAAAGUGUGAACUAUtt	51.701	-2.97827	68.9659	-1.57991	-3.26384		SLC39A7	7922	-2.55687	0.00277414	0.254143	solute carrier family 39 (zinc transporter), member 7	Plasma Membrane	transporter
	s261	BUB1B	701	GCACACUAGCUGAACUAAAtt	51.0064	-3.02079	89.6513	-0.158546	-4.25111		SPRR2B	6701	-2.77217	0.00168977	0.157134					s43511	KCTD18	130535	GGUGCAAGCUGUGAGAGUAtt	57.2472	-2.63875	97.214	0.361114	-3.26384		IRF6	3664	-2.5518	0.0028067	0.254143	interferon regulatory factor 6	Nucleus	transcription regulator
	s260	BUB1B	701	CCCUAUGAUUGUAACAAGAtt	51.4212	-2.9954	63.9495	-1.92461	-4.25111		CREBBP	1387	-2.76262	0.00172734	0.1585					s43510	KCTD18	130535	GAACGGCCUUUACUUGGAAtt	72.748	-1.68984	80.3797	-0.795633	-3.26384		USP32	84669	-2.54908	0.00282433	0.254143	ubiquitin specific peptidase 32	Cytoplasm	enzyme
	s259	BUB1B	701	GGAUUACUGCAUUAAACGAtt	57.1554	-2.64437	93.1693	0.0831846	-4.25111		GCNT1	2650	-2.76072	0.00173491	0.1585					s32631	DDX24	57062	GACUCCCAAUACAACCCAAtt	60.9728	-2.41068	51.6781	-2.76781	-3.23143		POLR2I	5438	-2.54812	0.00283061	0.254143	polymerase (RNA) II (DNA directed) polypeptide I, 14.5kDa	Nucleus	transcription regulator
	s224527	RELA	5970	GGAUUGAGGAGAAACGUAAtt	27.5736	-4.45527	77.7962	-0.973153	-4.23487		PSMD14	10213	-2.75251	0.00176801	0.159371					s32632	DDX24	57062	GAGCAGACUGGAAAUCUAAtt	71.7588	-1.7504	92.1575	0.0136611	-3.23143		PSMA4	5685	-2.54803	0.0028312	0.254143	proteasome (prosome, macropain) subunit, alpha type, 4	Cytoplasm	peptidase
	s11915	RELA	5970	GGAGUACCCUGAGGCUAUAtt	45.4022	-3.36387	90.4488	-0.103751	-4.23487		ITGAM	3684	-2.75079	0.00177504	0.159371					s32633	DDX24	57062	CAGUAUCUCCUGCAUCAAAtt	73.1125	-1.66753	90.7492	-0.083105	-3.23143		PRKCG	5582	-2.54695	0.00283822	0.254143	protein kinase C, gamma	Cytoplasm	kinase	ingenol mebutate
	s11914	RELA	5970	CCCUUUACGUCAUCCCUGAtt	57.3695	-2.63126	71.0845	-1.43434	-4.23487		NUP93	9688	-2.74495	0.00179908	0.160149					s10957	PPP2CA	5515	CCAAACUAUUGUUAUCGUUtt	52.2883	-2.94232	63.4229	-1.96079	-3.22144		SYT14	255928	-2.54122	0.00287593	0.254942	synaptotagmin XIV	Other	transporter
	s6194	GRM2	2912	AGAUCCCACAGAUUAGCUAtt	18.4974	-5.01089	98.647	0.459577	-4.19402		ZNF101	94039	-2.73496	0.00184094	0.162487					s10959	PPP2CA	5515	GAACUUGACGAUACUCUAAtt	53.5337	-2.86608	56.9887	-2.40291	-3.22144		PSMA2	5683	-2.53428	0.00292227	0.254942	proteasome (prosome, macropain) subunit, alpha type, 2	Cytoplasm	peptidase
	s6195	GRM2	2912	CGAUUGGACGAAUUCACUUtt	19.7115	-4.93657	60.7348	-2.14549	-4.19402		PTPN23	25930	-2.72509	0.00188328	0.164826					s15341	ZP3	7784	GGUUUGAGGUUGGACUCCAtt	20.9434	-4.86116	87.5931	-0.299975	-3.22116		ISOC1	51015	-2.53224	0.00293599	0.254942	isochorismatase domain containing 1	Cytoplasm	enzyme
	s6196	GRM2	2912	GUCCCGCUAUGACUACUUUtt	114.131	0.843493	92.3978	0.0301739	-4.19402		TXNDC2	84203	-2.71689	0.00191914	0.166565					s224802	ZP3	7784	CCAUGGACACAGAAGAUGUtt	44.4876	-3.41985	66.9549	-1.71809	-3.22116		SLC37A2	219855	-2.52675	0.00297337	0.254942	solute carrier family 37 (glucose-6-phosphate transporter), member 2	Other	transporter
	s15472	BAT1	7919	AGUUCAUGCAAGAUCCAAUtt	36.693	-3.89701	99.0408	0.486633	-4.15962		UNC5A	90249	-2.69572	0.00201503	0.170731					s15342	ZP3	7784	CACCGACACCAGACCAGAAtt	89.793	-0.646394	85.6578	-0.432952	-3.22116		GPR175	131601	-2.52487	0.00298628	0.254942	transmembrane protein, adipocyte asscociated 1	Plasma Membrane	G-protein coupled receptor
	s15474	BAT1	7919	AGCUACUAGUGGAGCAGAAtt	47.6825	-3.22427	92.0449	0.00592753	-4.15962		SETD8	387893	-2.69451	0.00202065	0.170731					s11329	PSMA1	5682	CCAUAUUGGUAUCUCAAUUtt	42.9655	-3.51303	78.802	-0.904037	-3.19186		CENPC1	1060	-2.52369	0.00299441	0.254942	centromere protein C	Nucleus	other
	s15473	BAT1	7919	CAGUACUACGUGAAACUGAtt	58.268	-2.57626	95.1503	0.21931	-4.15962		SEMA6A	57556	-2.69403	0.00202289	0.170731					s11327	PSMA1	5682	CAUUGGAAUUGUUGGUAAAtt	54.0503	-2.83445	71.1245	-1.43159	-3.19186		CCT2	10576	-2.5	0.0031623	0.256656	chaperonin containing TCP1, subunit 2 (beta)	Cytoplasm	kinase
	s14354	TPR	7175	GAAGUUCAUACUAAGCGUAtt	42.1749	-3.56143	96.8251	0.334385	-4.10883		C2	717	-2.69193	0.00203271	0.170731					s6742	HNRNPL	3191	CGGAUGUUCUUUACACUAUtt	2.29688	-6.00264	63.7975	-1.93505	-3.16394		ZNF497	162968	-2.49652	0.0031877	0.256656	zinc finger protein 497	Nucleus	other
	s14353	TPR	7175	GAGUCUGCGUUAUCGACAAtt	44.6904	-3.40744	99.9865	0.551616	-4.10883		TFIP11	24144	-2.68465	0.00206704	0.172226					s6741	HNRNPL	3191	GCACUCUGAAGAUCGAAUAtt	87.7106	-0.773874	91.5067	-0.0310543	-3.16394		SYT10	341359	-2.49537	0.00319619	0.256656	synaptotagmin X	Cytoplasm	transporter
	s14355	TPR	7175	CAAUAUGAAGGUCGAAUUAtt	58.9988	-2.53152	111.687	1.35563	-4.10883		NEK7	140609	-2.67553	0.00211092	0.174285					s6740	HNRNPL	3191	GGCUUGGAUCAAUCUAAGAtt	106.683	0.387551	94.4341	0.170095	-3.16394		BAHD1	22893	-2.49089	0.00322928	0.256656	bromo adjacent homology domain containing 1	Nucleus	other
	s17009	BUD31	8896	CACUGGAUGAAUUAGAUCAtt	55.0583	-2.77275	58.7045	-2.28501	-4.05713		MPI	4351	-2.67259	0.00212523	0.174285					s20445	PPIE	10450	GUACAAUUCGUGUCAAUUUtt	62.6473	-2.30817	58.5695	-2.29428	-3.16072		GABPB2	2553	-2.49047	0.00323246	0.256656	GA binding protein transcription factor, beta subunit 1	Nucleus	transcription regulator
	s17008	BUD31	8896	CGCUACAUCUUCGACCUCUtt	59.099	-2.52539	53.6524	-2.63215	-4.05713		SMAD3	4088	-2.66612	0.00215713	0.17552					s20447	PPIE	10450	GCAGCUAUCGACAACAUGAtt	70.4694	-1.82933	71.7616	-1.38781	-3.16072		S100A14	57402	-2.48845	0.00324748	0.256656	S100 calcium binding protein A14	Cytoplasm	other
	s17010	BUD31	8896	CUCUAUGAAUAUUGUAUUAtt	59.7282	-2.48687	58.4205	-2.30452	-4.05713		EIF4G1	1981	-2.65624	0.0022068	0.178169					s20446	PPIE	10450	GAUGAUGACUGGUUGAAGAtt	73.9163	-1.61832	60.7411	-2.14507	-3.16072		CALY	50632	-2.48673	0.00326038	0.256656	calcyon neuron-specific vesicular protein	Plasma Membrane	transmembrane receptor	trifluoperazine
	s11416	PSMD12	5718	GGAUCCUAUUUGUCUAUUUtt	41.1074	-3.62678	41.6653	-3.45583	-4.0192		RGS3	5998	-2.65072	0.00223499	0.179057					s4016	DHX8	1659	CCAUCCCAGGUCGAACAUAtt	42.5373	-3.53925	52.4388	-2.71554	-3.1461		AIRE	326	-2.48043	0.003308	0.256656	autoimmune regulator	Nucleus	transcription regulator
	s11418	PSMD12	5718	GUAUUAUACUCGGAUAACAtt	43.3885	-3.48714	45.3345	-3.2037	-4.0192		NFKB1	4790	-2.64246	0.00227794	0.179484					s4018	DHX8	1659	GCAGUGGGUUCUUCCGUAAtt	54.8574	-2.78505	50.2221	-2.86786	-3.1461		ARHGAP27	201176	-2.47794	0.00332702	0.256656	Rho GTPase activating protein 27	Cytoplasm	other
	s11417	PSMD12	5718	CUCUACGAAUGGUUACCGAtt	60.2437	-2.45531	53.5513	-2.6391	-4.0192		SNRPD3	6634	-2.63866	0.00229795	0.179484					s15828	CDC7	8317	GCAUUGUUUUGAUGAGUAUtt	41.1467	-3.62437	60.4781	-2.16313	-3.13979		BAG3	9531	-2.4773	0.00333198	0.256656	BCL2-associated athanogene 3	Cytoplasm	other
	s32466	XAB2	56949	GGGAGAUCAUCAACACCUAtt	28.0314	-4.42725	42.8835	-3.37212	-4.00199		ACTR3B	57180	-2.63707	0.00230636	0.179484					s15826	CDC7	8317	GGCUAUUUCUACGAAAGUUtt	45.8509	-3.33639	69.4294	-1.54806	-3.13979		FCN1	2219	-2.47701	0.00333417	0.256656	ficolin (collagen/fibrinogen domain containing) 1	Extracellular Space	other
	s32465	XAB2	56949	CUCUGGUACCGAUACCUGAtt	60.4081	-2.44525	30.0814	-4.25179	-4.00199		ZNF768	79724	-2.63424	0.00232144	0.179484					s15827	CDC7	8317	GUACGGGAAUAUAUGCUUAtt	89.2603	-0.679006	95.9493	0.274207	-3.13979		RIPK1	8737	-2.47543	0.00334631	0.256656	receptor (TNFRSF)-interacting serine-threonine kinase 1	Plasma Membrane	kinase
	s32467	XAB2	56949	CCAAAUUCAUUGCCCGCUAtt	60.4252	-2.4442	59.1401	-2.25508	-4.00199		PSMB5	5693	-2.6333	0.00232649	0.179484					s26959	EHD2	30846	CGUCAUCUUUGCGAAGAUUtt	42.9452	-3.51427	60.8362	-2.13853	-3.13618		CHRNA1	1134	-2.47378	0.00335911	0.256656	cholinergic receptor, nicotinic, alpha 1 (muscle)	Plasma Membrane	transmembrane receptor	ABT-089, isoflurane, mecamylamine, succinylcholine, rocuronium, doxacurium, amobarbital, mivacurium, pipecuronium, rapacuronium, metocurine, atracurium, cisatracurium, acetylcholine, nicotine, D-tubocurarine, arecoline, enflurane, agmatine, pancuronium, vecuronium
	s11339	PSMA5	5686	GCUCCUUGCAAGAAGUUUAtt	52.6633	-2.91936	79.3684	-0.865118	-3.99661		GNG5	2787	-2.62005	0.00239854	0.183303					s26961	EHD2	30846	UCCGCAAACUCAACCCUUUtt	45.9064	-3.333	74.5215	-1.19817	-3.13618		CCRK	23552	-2.4736	0.00336047	0.256656	cyclin-dependent kinase 20	Nucleus	kinase
	s11341	PSMA5	5686	AGUGGAGAGUGUGACCCAAtt	59.3796	-2.50821	65.2089	-1.83807	-3.99661		KPNB1	3837	-2.61053	0.00245174	0.183303					s26960	EHD2	30846	ACGCUUACAUCAUCAGCUAtt	107.129	0.414843	105.244	0.912894	-3.13618		LMO1	4004	-2.46708	0.00341128	0.257577	LIM domain only 1 (rhombotin 1)	Nucleus	transcription regulator
	s11340	PSMA5	5686	GAAUACUUUUUCUCCCGAAtt	60.4825	-2.44069	85.5195	-0.442455	-3.99661		TTK	7272	-2.60991	0.00245523	0.183303					s411	UGDH	7358	GGAUCCAUAUGAAGCAUGUtt	40.9041	-3.63922	74.6031	-1.19256	-3.10268		ZFP42	132625	-2.46553	0.00342348	0.257577	ZFP42 zinc finger protein	Nucleus	transcription regulator
	s10811	POLR2G	5436	AGGAUAUUGUGAUUCAGCAtt	21.3532	-4.83607	12.3673	-5.46899	-3.98679		THOC2	57187	-2.60616	0.00247651	0.183303					s409	UGDH	7358	GGGUAACGGUUGUUGAUGUtt	46.5016	-3.29656	67.3271	-1.69252	-3.10268		ALCAM	214	-2.46257	0.00344692	0.257577	activated leukocyte cell adhesion molecule	Plasma Membrane	other
	s10810	POLR2G	5436	CCCACCAUGUUACAAGACAtt	49.8613	-3.09089	41.9657	-3.43518	-3.98679		CDR2	1039	-2.60521	0.00248193	0.183303					s410	UGDH	7358	CAACAGCGAUUGGAAUGGAtt	127.202	1.64368	86.5436	-0.372089	-3.10268		ZNF44	51710	-2.45639	0.00349633	0.25909	zinc finger protein 44	Nucleus	other
	s10812	POLR2G	5436	AGAUGGAGUUUGAUCCUAAtt	60.6654	-2.4295	42.7584	-3.38072	-3.98679		HTT	3064	-2.60303	0.0024944	0.183303					s29420	PPP1R12C	54776	GAGCAGUCGCGAGAAGAUUtt	45.9033	-3.33319	59.1343	-2.25548	-3.07545		ARCN1	372	-2.44274	0.00360796	0.25909	archain 1	Cytoplasm	other
	s16966	FUBP1	8880	GGAUUACAGGAGACCCAUAtt	0	-6.14325	25.3539	-4.57664	-3.92513		DYSF	8291	-2.6022	0.00249918	0.183303					s29422	PPP1R12C	54776	GGAGGACCUUCGGAACCAAtt	47.0857	-3.26081	71.4733	-1.40762	-3.07545		ZNF229	7772	-2.44245	0.00361038	0.25909	zinc finger protein 229	Nucleus	other
	s16967	FUBP1	8880	GGAACGGGCUGGAGUUAAAtt	25.2093	-4.60001	38.329	-3.68507	-3.92513		RBX1	9978	-2.59672	0.0025309	0.184331					s29421	PPP1R12C	54776	ACAUUGAGGUGAUGAGGUUtt	120.917	1.25889	97.4216	0.375374	-3.07545		PGAM2	5224	-2.44126	0.00362023	0.25909	phosphoglycerate mutase 2 (muscle)	Cytoplasm	phosphatase
	s16968	FUBP1	8880	GAUCCUAAUAUGAAGUUAUtt	61.44	-2.38208	75.0045	-1.16498	-3.92513		ZIM3	114026	-2.59302	0.00255261	0.18438					s22364	U2AF2	11338	CCAACUACCUGAACGAUGAtt	38.1347	-3.80876	54.8587	-2.54926	-3.07287		CSGALNACT1	55790	-2.43195	0.0036987	0.25909	chondroitin sulfate N-acetylgalactosaminyltransferase 1	Cytoplasm	enzyme
	s18929	CKAP5	9793	GACUAGCUGCUGAUAAGAAtt	0	-6.14325	17.1442	-5.14075	-3.89293		ZNF460	10794	-2.59058	0.00256698	0.18438					s22365	U2AF2	11338	GGACAAGAAUUUUGCCUUUtt	56.2224	-2.70148	53.6467	-2.63255	-3.07287		TUBA1B	10376	-2.42391	0.00376778	0.25909	tubulin, alpha 1b	Cytoplasm	other
	s18928	CKAP5	9793	GGAGAAUGGUUCGACUGUUtt	24.6658	-4.63328	17.5559	-5.11246	-3.89293		HLX	3142	-2.58666	0.00259026	0.184778					s52890	FLJ16165	390928	GAGAGAUGCCCUACACUAAtt	45.4856	-3.35876	81.8517	-0.694483	-3.0607		NPTN	27020	-2.42154	0.00378845	0.25909	neuroplastin	Plasma Membrane	other
	s18927	CKAP5	9793	CAAAGGAUGUCAUUCGUAAtt	67.9277	-1.98492	36.9275	-3.78138	-3.89293		SPDYA	245711	-2.58299	0.00261225	0.185079					s52891	FLJ16165	390928	GGCCGUGGAUCAUCACUAUtt	74.7598	-1.56668	92.7908	0.0571779	-3.0607		MMP9	4318	-2.41924	0.00380854	0.25909	matrix metallopeptidase 9 (gelatinase B, 92kDa gelatinase, 92kDa type IV collagenase)	Extracellular Space	peptidase
	s4016	DHX8	1659	CCAUCCCAGGUCGAACAUAtt	42.5373	-3.53925	52.4388	-2.71554	-3.85094		USPL1	10208	-2.57725	0.00264701	0.186274					s52892	FLJ16165	390928	GGCGGAAGCUCUACAUACAtt	75.0634	-1.5481	96.9617	0.343775	-3.0607		KCNA10	3744	-2.41843	0.00381567	0.25909	potassium voltage-gated channel, shaker-related subfamily, member 10	Plasma Membrane	ion channel
	s4018	DHX8	1659	GCAGUGGGUUCUUCCGUAAtt	54.8574	-2.78505	50.2221	-2.86786	-3.85094		SSTR2	6752	-2.57358	0.00266941	0.18659					s8592	MCM4	4173	GCCUCAUACUUUAUUAUCAtt	64.3671	-2.20289	86.1293	-0.400554	-3.05005		POLD1	5424	-2.41461	0.00384941	0.25909	polymerase (DNA directed), delta 1, catalytic subunit	Nucleus	enzyme	nelarabine, MB07133, clofarabine, cytarabine, trifluridine, vidarabine, entecavir
	s4017	DHX8	1659	GCCUGAUUACUGUUAUGCAtt	62.2835	-2.33044	41.9213	-3.43824	-3.85094		PPP2CA	5515	-2.56494	0.00272305	0.189071					s8594	MCM4	4173	GCAUCGUGGACAUAUCUAUtt	72.5282	-1.70329	110.68	1.28642	-3.05005		TGFBR2	7048	-2.41074	0.00388383	0.25909	transforming growth factor, beta receptor II (70/80kDa)	Plasma Membrane	kinase
	s11333	PSMA3	5684	GGUUCCAACAAAAGACUUUtt	3.0218	-5.95826	68.3747	-1.62053	-3.81693		LARP1	23367	-2.53607	0.00291022	0.200728					s8593	MCM4	4173	GCAUCUGCUGUAUCGAUGAtt	75.1371	-1.54359	101.979	0.688551	-3.05005		SF3B3	23450	-2.41053	0.00388571	0.25909	splicing factor 3b, subunit 3, 130kDa	Nucleus	other
	s11335	PSMA3	5684	GACCUGCCGUGAUAUCGUUtt	50.1272	-3.07461	86.8952	-0.347927	-3.81693		PLK1	5347	-2.52479	0.00298682	0.204656					s4939	F7	2155	GGACGAAGCUGUUCUGGAUtt	27.1669	-4.48017	64.577	-1.88149	-3.03455		NTN3	4917	-2.40823	0.0039063	0.25909	netrin 3	Extracellular Space	other
	s11334	PSMA3	5684	GGUGCGCAACUCUACAUGAtt	62.8339	-2.29675	61.3526	-2.10305	-3.81693		HNRNPL	3191	-2.51294	0.00306944	0.208943					s4937	F7	2155	CACUGUUUCGACAAAAUCAtt	47.8668	-3.21299	73.883	-1.24204	-3.03455		PLOD2	5352	-2.40745	0.00391338	0.25909	procollagen-lysine, 2-oxoglutarate 5-dioxygenase 2	Cytoplasm	enzyme
	s37982	NUF2	83540	GGAAUUCGACUGGAACAUUtt	0	-6.14325	17.2224	-5.13538	-3.76941		ZNF579	163033	-2.48587	0.00326686	0.220937					s4938	F7	2155	GAAAAAUACCUAUUCUAGAtt	124.476	1.47678	106.35	0.988886	-3.03455		RCOR2	283248	-2.40634	0.00392334	0.25909	REST corepressor 2	Nucleus	transcription regulator
	s37983	NUF2	83540	GAUACGGUCCAGAAGCUUAtt	39.048	-3.75285	35.1298	-3.9049	-3.76941		SNRNP40	9410	-2.48026	0.00330932	0.222365					s8068	LAMB1	3912	CGAUGUCUAGAGAACAGCAtt	70.1569	-1.84846	76.3507	-1.07248	-3.03117		ZNF419	79744	-2.40554	0.00393065	0.25909	zinc finger protein 419	Nucleus	other
	s37981	NUF2	83540	GCAUGCCGUGAAACGUAUAtt	63.4961	-2.25621	39.0818	-3.63335	-3.76941		CCT4	10575	-2.47412	0.00335645	0.222687					s8069	LAMB1	3912	GGGACAUCCGAGAUCCUAAtt	72.8623	-1.68284	90.5103	-0.0995241	-3.03117		STK4	6789	-2.40232	0.00395983	0.25909	serine/threonine kinase 4	Cytoplasm	kinase
	s25785	RPUSD2	27079	CCUGCUAGCUGAGAACGAAtt	42.0737	-3.56762	74.6326	-1.19053	-3.76415		ESAM	90952	-2.47406	0.00335688	0.222687					s8070	LAMB1	3912	GCAAUUCCCAAGAUCCUUAtt	75.3777	-1.52886	87.4422	-0.310339	-3.03117		ONECUT3	390874	-2.4008	0.00397373	0.25909	one cut homeobox 3	Nucleus	transcription regulator
	s25783	RPUSD2	27079	GGUGCGGCCCUAUUACUUUtt	55.5496	-2.74267	105.319	0.918056	-3.76415		CAPN11	11131	-2.46729	0.00340963	0.224687					s5232	FOXI1	2299	AGCCCUCACUUCUACAACAtt	19.7123	-4.93652	77.238	-1.0115	-3.03074		GPN1	11321	-2.39908	0.0039895	0.25909	GPN-loop GTPase 1	Nucleus	transcription regulator
	s25784	RPUSD2	27079	CAGAUGUCAUGAAUCAAGAtt	63.5654	-2.25197	75.9547	-1.09968	-3.76415		CLTCL1	8218	-2.46468	0.00343017	0.224687					s5233	FOXI1	2299	AGAUGAACCUCUACUAUGAtt	53.9298	-2.84183	70.5183	-1.47324	-3.03074		POU5F1	5460	-2.39855	0.00399443	0.25909	POU class 5 homeobox 1	Nucleus	transcription regulator
	s13231	SNRPD2	6633	AGUCAAGAACAAUACCCAAtt	18.2206	-5.02784	42.5602	-3.39433	-3.75221		AP1B1	162	-2.46082	0.00346084	0.224876					s5234	FOXI1	2299	AGAACUCACUGACCUUCAAtt	75.378	-1.52884	87.6396	-0.296781	-3.03074		POLR2C	5432	-2.39674	0.00401108	0.25909	polymerase (RNA) II (DNA directed) polypeptide C, 33kDa	Nucleus	enzyme
	s224662	SNRPD2	6633	UGUGGACUGAGGUACCCAAtt	57.5066	-2.62287	57.6179	-2.35967	-3.75221		SLC39A7	7922	-2.45889	0.00347624	0.224876					s32728	NUP107	57122	GUAGAUUGGUUAGAGAGUAtt	31.0019	-4.2454	86.3972	-0.382147	-3.02162		SMYD2	56950	-2.39023	0.00407166	0.25909	SET and MYND domain containing 2	Cytoplasm	enzyme
	s13232	SNRPD2	6633	CUGCCGCAACAAUAAGAAAtt	63.7438	-2.24105	43.3506	-3.34003	-3.75221		POLR2I	5438	-2.45093	0.00354053	0.22535					s32727	NUP107	57122	GAUACGAGAGAGCAAUUUAtt	71.8028	-1.7477	75.2172	-1.15036	-3.02162		CPSF6	11052	-2.38629	0.00410878	0.25909	cleavage and polyadenylation specific factor 6, 68kDa	Nucleus	other
	s3077	CHUK	1147	GAAGGAUCCAAAGUGUAUAtt	47.3653	-3.24369	99.7146	0.532937	-3.70051		PPP2R5D	5528	-2.45011	0.00354723	0.22535					s32729	NUP107	57122	GCACAGUACUGGUCAGUAUtt	75.4864	-1.5222	71.41	-1.41197	-3.02162		DIO1	1733	-2.38276	0.00414232	0.25909	deiodinase, iodothyronine, type I	Cytoplasm	enzyme	propylthiouracil
	s3076	CHUK	1147	GGACUAAAAGAAGACUAUAtt	55.5369	-2.74345	112.763	1.42955	-3.70051		PPFIA4	8497	-2.44996	0.00354848	0.22535					s13389	SPRR2B	6701	GGCUUUGUCAGUUCCCAGAtt	31.4783	-4.21624	82.04	-0.681548	-3.01559		MPL	4352	-2.38127	0.00415653	0.25909	myeloproliferative leukemia virus oncogene	Plasma Membrane	transmembrane receptor	eltrombopag, romiplostim
	s3078	CHUK	1147	GCCUAGAGCUAAGUACCAAtt	64.5612	-2.19101	83.3261	-0.593174	-3.70051		SYT14	255928	-2.44465	0.00359208	0.226262					s13390	SPRR2B	6701	GAUGUUCCCUGAUAGCAAAtt	48.3446	-3.18374	98.0151	0.416157	-3.01559		TCP1	6950	-2.37912	0.00417718	0.25909	t-complex 1	Cytoplasm	other
	s13242	SNRPF	6636	GGACAUCUGGGUGAAGUUUtt	51.8488	-2.96922	25.1962	-4.58747	-3.69197		SNRPG	6637	-2.44139	0.00361917	0.226262					s13388	SPRR2B	6701	CAUCAAAGCUUAUCAUGGAtt	97.8316	-0.1543	102.144	0.699885	-3.01559		UPF1	5976	-2.37683	0.00419928	0.25909	UPF1 regulator of nonsense transcripts homolog (yeast)	Nucleus	enzyme
	s13240	SNRPF	6636	AGGGCUAUCUGGUAUCUGUtt	58.2639	-2.57651	47.0086	-3.08867	-3.69197		APEX1	328	-2.44033	0.00362801	0.226262					s37874	SLC25A28	81894	UCAAAUACCUAAUCACUAAtt	55.1488	-2.76721	89.3572	-0.178754	-3.01128		GSC2	2928	-2.37608	0.00420647	0.25909	goosecoid homeobox 2	Nucleus	transcription regulator
	s13241	SNRPF	6636	GGUGUAAUAAUGUCCUUUAtt	64.7148	-2.18161	56.3993	-2.44341	-3.69197		GPR175	131601	-2.42976	0.00371737	0.22911					s37872	SLC25A28	81894	CAGAGACGGUACAACCCAAtt	65.0174	-2.16308	61.3557	-2.10284	-3.01128		GRHPR	9380	-2.37167	0.00424943	0.25909	glyoxylate reductase/hydroxypyruvate reductase	Cytoplasm	enzyme
	s20796	PRPF8	10594	CCCUACAUGUGAACAACGAtt	35.2699	-3.98413	23.5787	-4.69862	-3.65629		CENPC1	1060	-2.42869	0.0037266	0.22911					s37873	SLC25A28	81894	AGAUGUACAACUCACCAUAtt	75.6013	-1.51517	92.466	0.0348626	-3.01128		ZSCAN22	342945	-2.36655	0.00429986	0.25909	zinc finger and SCAN domain containing 22	Nucleus	transcription regulator
	s20797	PRPF8	10594	GCAGAUACAUUGAUCGCAUtt	60.159	-2.4605	52.0299	-2.74364	-3.65629		NOTCH2	4853	-2.42717	0.00373968	0.22911					s16136	PPFIA4	8497	CAUAAAAUGUGAGACUUCUtt	4.16358	-5.88836	85.8974	-0.416494	-3.00908		CAMP	820	-2.36611	0.00430415	0.25909	cathelicidin antimicrobial peptide	Cytoplasm	other
	s20798	PRPF8	10594	GGACAUGAACCAUACGAAUtt	65.1854	-2.1528	66.2295	-1.76794	-3.65629		SSX6	280657	-2.41614	0.00383582	0.233626					s16137	PPFIA4	8497	GGCUGAAUUAUGACCGGAAtt	88.7897	-0.707812	75.8434	-1.10733	-3.00908		ZNF181	339318	-2.36467	0.00431849	0.25909	zinc finger protein 181	Other	other
	s11330	PSMA2	5683	GAGCUUACUUUGCCUGGAAtt	34.4112	-4.0367	82.9576	-0.618492	-3.58578		CCT2	10576	-2.40682	0.00391907	0.234477					s16138	PPFIA4	8497	AGAUCAUGCCUGAAGCUCAtt	112.166	0.723191	102.916	0.752923	-3.00908		MXD1	4084	-2.3629	0.00433607	0.25909	MAX dimerization protein 1	Nucleus	transcription regulator
	s11331	PSMA2	5683	GAAAACUAGCUCAACAAUAtt	50.3692	-3.0598	49.9807	-2.88445	-3.58578		ZNF497	162968	-2.40365	0.00394778	0.234477					s224522	RBBP5	5929	CAACCAAUAUAGAACUUCAtt	65.8219	-2.11384	56.3495	-2.44683	-2.98326		NOD1	10392	-2.3618	0.00434713	0.25909	nucleotide-binding oligomerization domain containing 1	Cytoplasm	other
	s11332	PSMA2	5683	GGAAAGCUUUGAAGGGCAAtt	66.079	-2.09809	93.6678	0.117439	-3.58578		SYT10	341359	-2.40259	0.00395738	0.234477					s11840	RBBP5	5929	CCAGUGGAGUGGUAUCUAUtt	68.901	-1.92534	87.8627	-0.281448	-2.98326		STX5	6811	-2.36128	0.00435235	0.25909	syntaxin 5	Cytoplasm	transporter
	s12711	SFPQ	6421	GCACGUUUGAGUACGAAUAtt	42.9545	-3.51371	51.1326	-2.8053	-3.56696		GABPB2	2553	-2.39812	0.00399837	0.234477					s11842	RBBP5	5929	CAUUUAAACCGAAACUCUAtt	75.889	-1.49756	83.8483	-0.557291	-2.98326		CSNK1A1	1452	-2.36	0.00436514	0.25909	casein kinase 1, alpha 1	Cytoplasm	kinase
	s12712	SFPQ	6421	GGGCUGUUGUAAUAGUGGAtt	61.6772	-2.36756	50.0617	-2.87889	-3.56696		S100A14	57402	-2.39628	0.00401532	0.234477					s23244	ATG4B	23192	ACGCAUUCAUCGACAGGAAtt	53.5482	-2.86519	76.2953	-1.07628	-2.9799		HTR3E	285242	-2.35637	0.00440183	0.259783	5-hydroxytryptamine (serotonin) receptor 3E, ionotropic	Plasma Membrane	transmembrane receptor	cisapride, granisetron, ondansetron, fenfluramine, palonosetron, alosetron, D-tubocurarine, ergotamine, dolasetron
	s224606	SFPQ	6421	GAAAGAUGCAAAAGACAAAtt	66.3311	-2.08266	67.8931	-1.65363	-3.56696		VCP	7415	-2.39549	0.00402263	0.234477					s23246	ATG4B	23192	GGAUACUGGGUAGAAAAUAtt	72.0112	-1.73494	54.0438	-2.60526	-2.9799		SF1	7536	-2.35266	0.00443951	0.260527	splicing factor 1	Nucleus	transcription regulator
	s6720	HNRNPC	3183	GAUGAAGAAUGAUAAGUCAtt	27.7171	-4.44649	89.3713	-0.177786	-3.54777		PRTN3	5657	-2.39498	0.00402736	0.234477					s23245	ATG4B	23192	AGACUUUGGUUUACAUACAtt	75.939	-1.4945	92.1201	0.0110916	-2.9799		SYTL1	84958	-2.34831	0.00448423	0.261673	synaptotagmin-like 1	Cytoplasm	enzyme
	s6719	HNRNPC	3183	CAACGGGACUAUUAUGAUAtt	32.6265	-4.14596	104.498	0.861619	-3.54777		CALY	50632	-2.39471	0.00402989	0.234477					s41241	ZNF101	94039	GGGAAAUAGUGAGAGCCUUtt	22.5545	-4.76253	99.3269	0.506297	-2.97144		DNAJC13	23317	-2.3388	0.00458352	0.264744	DnaJ (Hsp40) homolog, subfamily C, member 13	Cytoplasm	other
	s6721	HNRNPC	3183	ACACUCUUGUGGUCAAGAAtt	66.5586	-2.06873	99.1658	0.495225	-3.54777		AIRE	326	-2.38895	0.00408362	0.235375					s41242	ZNF101	94039	CAAAUUACCUUAGACUUCAtt	49.138	-3.13517	60.568	-2.15696	-2.97144		SPSB1	80176	-2.33751	0.00459717	0.264744	splA/ryanodine receptor domain and SOCS box containing 1	Cytoplasm	other
	s1260	ALDOB	229	GAAAGAUGGUGUUGACUUUtt	30.4055	-4.28192	73.5233	-1.26676	-3.53136		BAG3	9531	-2.38609	0.00411067	0.235375					s41240	ZNF101	94039	GAGACUCUGUGGACGUAAAtt	99.6467	-0.0431855	96.6321	0.321126	-2.97144		TFCP2L1	29842	-2.33599	0.00461332	0.264744	transcription factor CP2-like 1	Nucleus	transcription regulator
	s1261	ALDOB	229	GAAUGGACUGGUACCUAUUtt	53.5245	-2.86664	79.4393	-0.86025	-3.53136		FCN1	2219	-2.38583	0.00411313	0.235375					s49041	SSX6	280657	ACAUUAGCAUUUUCGUUGAtt	4.97175	-5.83889	100.012	0.553368	-2.9677		ARRB1	408	-2.32838	0.00469483	0.267137	arrestin, beta 1	Cytoplasm	other
	s1262	ALDOB	229	GUAUACUCCAGAACAAGUAtt	66.7642	-2.05615	84.7312	-0.496626	-3.53136		CCRK	23552	-2.38271	0.00414278	0.235776					s49040	SSX6	280657	AGAUGAAAUUCUCGGAGAAtt	92.8998	-0.456208	93.2041	0.0855783	-2.9677		INTS6	26512	-2.3258	0.00472277	0.267137	integrator complex subunit 6	Nucleus	enzyme
	s23738	PPWD1	23398	GAGUCUAUCUUGAUAAUCUtt	44.3693	-3.42709	70.3916	-1.48195	-3.49794		LMO1	4004	-2.37675	0.00420001	0.237734					s49039	SSX6	280657	GGGAAAAGCAAGUAGCUCUtt	94.7956	-0.340154	120.032	1.92901	-2.9677		USF1	7391	-2.32226	0.00476148	0.267137	upstream transcription factor 1	Nucleus	transcription regulator
	s23737	PPWD1	23398	GAACGAUGAGGAGAACGAAtt	60.0881	-2.46484	66.7097	-1.73494	-3.49794		ALCAM	214	-2.37262	0.00424013	0.238708					s24777	PTPN23	25930	GGAAGAAACUUGUGCAGAUtt	40.0806	-3.68963	80.9523	-0.756283	-2.96111		GPR3	2827	-2.32125	0.00477258	0.267137	G protein-coupled receptor 3	Plasma Membrane	G-protein coupled receptor
	s23736	PPWD1	23398	GCUUGAUAAUAAGCAUACAtt	67.2527	-2.02625	66.6516	-1.73893	-3.49794		ZNF44	51710	-2.36671	0.00429825	0.240679					s24776	PTPN23	25930	GACCAAAAGUGGAACUCCAtt	49.3815	-3.12026	57.2198	-2.38702	-2.96111		ZDHHC1	29800	-2.31944	0.00479248	0.267137	zinc finger, DHHC-type containing 1	Nucleus	enzyme
	s18727	AQR	9716	GGCACUAAGUUUGACCGGAtt	49.7209	-3.09948	54.7372	-2.55761	-3.47672		IRF6	3664	-2.35997	0.00436542	0.242637					s24775	PTPN23	25930	AGUUUGUCCUGAAGAAUUAtt	104.561	0.257648	66.8431	-1.72578	-2.96111		PSMD11	5717	-2.31581	0.00483265	0.267137	proteasome (prosome, macropain) 26S subunit, non-ATPase, 11	Cytoplasm	other
	s18726	AQR	9716	CGACAUCAUCAAUAGACGAtt	54.48	-2.80815	34.0766	-3.97727	-3.47672		USP32	84669	-2.35785	0.00438685	0.242637					s21536	SF3A3	10946	GCCCAGAGACUAUUCAGUAtt	14.7498	-5.24031	83.2603	-0.597697	-2.94201		POLD4	57804	-2.31488	0.00484307	0.267137	polymerase (DNA-directed), delta 4, accessory subunit	Nucleus	enzyme
	s18725	AQR	9716	GAAGUAGACUUGAUACGAAtt	67.5922	-2.00546	35.3709	-3.88833	-3.47672		MPN2	339501	-2.35553	0.00441035	0.242637					s33302	SEMA6A	57556	GCAGUGGAGUAUAACACCAtt	39.0187	-3.75464	67.1365	-1.70561	-2.93227		SFTPA2B	6436	-2.31068	0.00489013	0.267137
	s1541	ARCN1	372	GAGAGACUCAAGAACGUGAtt	34.3177	-4.04242	85.0041	-0.47787	-3.46595		ZNF229	7772	-2.35395	0.00442642	0.242637					s33303	SEMA6A	57556	GAUGAUACCCUGAACUUCAtt	50.2174	-3.06909	89.3878	-0.176651	-2.93227		LIPT1	51601	-2.30892	0.00490994	0.267137	lipoyltransferase 1	Cytoplasm	enzyme
	s1542	ARCN1	372	CAUUGAAACUGAUAAACCAtt	43.0579	-3.50737	25.346	-4.57718	-3.46595		CSGALNACT1	55790	-2.34408	0.00452814	0.246914					s33301	SEMA6A	57556	CCAUAUUGUGGAUGGAUAAtt	126.76	1.61659	83.4047	-0.587773	-2.93227		CLEC4F	165530	-2.30872	0.00491222	0.267137	C-type lectin domain family 4, member F	Plasma Membrane	other
	s1543	ARCN1	372	GGCUGAGAUGCGUCGUAAAtt	67.7203	-1.99762	70.4081	-1.48081	-3.46595		SLC37A2	219855	-2.33618	0.00461128	0.249784					s50553	MPN2	339501	GCUCCAUCCUCAAUGAGUAtt	6.33454	-5.75546	78.043	-0.956195	-2.92993		ZNF205	7755	-2.30642	0.0049383	0.267157	zinc finger protein 205	Nucleus	other
	s224431	PSMA7	5688	AGACAUUGUUGUUCUUGGUtt	50.0597	-3.07875	73.3222	-1.28058	-3.46416		NPTN	27020	-2.33454	0.00462874	0.249784					s50555	MPN2	339501	CUAUUUCUCAAAAUGGAUAtt	105.835	0.335665	107.281	1.05283	-2.92993		BRDT	676	-2.30209	0.00498777	0.268181	bromodomain, testis-specific	Nucleus	kinase
	s11344	PSMA7	5688	CAGAUGAUCUGACCAUUAAtt	60.0233	-2.4688	79.8542	-0.831738	-3.46416		MIZF	25988	-2.32283	0.00475522	0.252287					s50554	MPN2	339501	CCACUUGUCUGUGAAUUCAtt	117.96	1.07788	72.3155	-1.34975	-2.92993		ZFY	7544	-2.29945	0.00501827	0.268181	zinc finger protein, Y-linked	Other	other
	s11342	PSMA7	5688	CAAUCCCUCAAGAUUUUAAtt	67.7299	-1.99703	72.6331	-1.32793	-3.46416		NTN3	4917	-2.32233	0.00476065	0.252287					s2159	C2	717	GAACUGGGACUAACACCUAtt	21.4606	-4.82949	72.2886	-1.35159	-2.92944		MCM6	4175	-2.29367	0.0050854	0.268181	minichromosome maintenance complex component 6	Nucleus	enzyme
	s21030	CCT8	10694	GGUCAUAGAAGGUUAUGAAtt	67.6312	-2.00307	70.5819	-1.46887	-3.44231		RCOR2	283248	-2.3206	0.00477969	0.252287					s2158	C2	717	GUUCUAUGGUGAUGACAUAtt	50.2228	-3.06876	88.6425	-0.227867	-2.92944		ZMYND10	51364	-2.29053	0.00512235	0.268181	zinc finger, MYND-type containing 10	Cytoplasm	other
	s21029	CCT8	10694	GUACCUCCAUAAUGAGUAAtt	67.7485	-1.99589	74.9199	-1.17079	-3.44231		ZNF419	79744	-2.31986	0.00478787	0.252287					s2160	C2	717	CGCCUUGAAUGGGAGCAAAtt	80.1815	-1.23478	106.414	0.993308	-2.92944		MX1	4599	-2.28797	0.00515261	0.268181	myxovirus (influenza virus) resistance 1, interferon-inducible protein p78 (mouse)	Cytoplasm	enzyme
	s21031	CCT8	10694	GGACUUGAACAGUAUGCUAtt	67.9952	-1.98079	72.2508	-1.3542	-3.44231		SLC25A2	83884	-2.3191	0.00479624	0.252287					s30577	THNSL2	55258	CUCUGAGGCUGUUAAAUCAtt	49.004	-3.14337	83.7141	-0.566512	-2.92816		CFL2	1073	-2.28719	0.00516191	0.268181	cofilin 2 (muscle)	Other	other
	s19291	RBM8A	9939	AGAGCAUUCACAAACUGAAtt	36.1955	-3.92747	13.9779	-5.35832	-3.43123		GPN1	11321	-2.31369	0.00485639	0.253183					s30575	THNSL2	55258	GAACAUGGACAUUAUCGUUtt	72.5626	-1.70119	103.415	0.787213	-2.92816		DNAJC16	23341	-2.28708	0.00516321	0.268181	DnaJ (Hsp40) homolog, subfamily C, member 16	Other	other
	s19292	RBM8A	9939	AUAUGAAACAUACAAGGAAtt	50.4338	-3.05584	32.8194	-4.06366	-3.43123		POU5F1	5460	-2.31319	0.0048619	0.253183					s30576	THNSL2	55258	GCACGUCACUGUGGUUGUAtt	76.5934	-1.45444	73.4857	-1.26934	-2.92816		CDCP2	200008	-2.28586	0.00517771	0.268181	CUB domain containing protein 2	Other	transporter
	s19290	RBM8A	9939	ACAUUCAUCUCAACCUCGAtt	68.1016	-1.97428	40.5648	-3.53144	-3.43123		TCP1	6950	-2.29486	0.00507151	0.261823					s11851	RBBP8	5932	GGGUCUGAAGUGAACAAGAtt	69.2526	-1.90382	72.9935	-1.30316	-2.92133		PRSS33	260429	-2.28487	0.00518959	0.268181	protease, serine, 33	Extracellular Space	peptidase
	s17098	TOP3B	8940	CCACUACCCUGAGAACUUUtt	26.2197	-4.53816	67.9373	-1.65059	-3.37363		RAP2A	5911	-2.29411	0.00508035	0.261823					s11849	RBBP8	5932	GUACAAGGUUUACAAGUAAtt	74.6678	-1.57231	77.8908	-0.966653	-2.92133		PSMD4	5710	-2.28094	0.00523672	0.268519	proteasome (prosome, macropain) 26S subunit, non-ATPase, 4	Cytoplasm	other
	s17099	TOP3B	8940	CCAUCAAGCUCUACAAGGAtt	35.5257	-3.96847	44.4863	-3.26199	-3.37363		ERH	2079	-2.29026	0.00512556	0.261823					s11850	RBBP8	5932	GGAUCUGUCUGAUCGAUUUtt	76.6554	-1.45064	86.9629	-0.343279	-2.92133		HNF1B	6928	-2.28002	0.00524784	0.268519	HNF1 homeobox B	Nucleus	transcription regulator
	s17097	TOP3B	8940	CCACCCUUCCGAGACAUGAtt	79.5599	-1.27283	108.758	1.15433	-3.37363		RIPK1	8737	-2.28986	0.00513032	0.261823					s20118	SF3A1	10291	CAGUGGACUUCCAACCCAAtt	15.9888	-5.16446	64.4494	-1.89026	-2.90629		HSPA5	3309	-2.27191	0.00534678	0.271184	heat shock 70kDa protein 5 (glucose-regulated protein, 78kDa)	Cytoplasm	enzyme
	s11372	PSMC2	5701	GAUCUGAGCUUGUACAGAAtt	49.34	-3.1228	49.5098	-2.91681	-3.37165		CHRNA1	1134	-2.2879	0.0051535	0.261823					s19395	THOC1	9984	GGAUUGAAGAUACUACAAAtt	60.2732	-2.45351	77.7814	-0.974167	-2.90107		ATG4D	84971	-2.27093	0.00535877	0.271184	autophagy related 4D, cysteine peptidase	Cytoplasm	peptidase
	s11371	PSMC2	5701	GGCGAAAAAUUGCUACCGAtt	66.1342	-2.09471	52.3563	-2.72121	-3.37165		ZNF181	339318	-2.28158	0.005229	0.262213					s19397	THOC1	9984	CUACGAGAAUAAUUCGGAAtt	67.8193	-1.99156	101.778	0.674722	-2.90107		CPA5	93979	-2.26936	0.00537826	0.271184	carboxypeptidase A5	Extracellular Space	peptidase
	s11373	PSMC2	5701	GAGUGGGCGUGGAUAGAAAtt	68.9184	-1.92427	39.0747	-3.63384	-3.37165		ZFP42	132625	-2.28141	0.00523112	0.262213					s19396	THOC1	9984	GAUUACAACCUGUAUCGAAtt	76.8827	-1.43673	133.27	2.83867	-2.90107		MTMR6	9107	-2.26555	0.00542569	0.272254	myotubularin related protein 6	Cytoplasm	phosphatase
	s20350	NDC80	10403	GGAGGAUACUUUAGAACAAtt	63.3658	-2.26419	31.0369	-4.18614	-3.35347		NOD1	10392	-2.27894	0.00526089	0.262213					s7565	ITGAM	3684	GGGUCAUGCAGCAUCAAUAtt	53.5411	-2.86562	85.2064	-0.463973	-2.87375		ZNF514	84874	-2.25787	0.00552241	0.275775	zinc finger protein 514	Nucleus	other
	s20351	NDC80	10403	GGAAAUUGCUAGAGUAGAAtt	64.7913	-2.17692	38.3293	-3.68506	-3.35347		STX5	6811	-2.27846	0.0052667	0.262213					s7566	ITGAM	3684	GAACAACCCUAACCCAAGAtt	63.0797	-2.2817	97.1855	0.35915	-2.87375		ITGB6	3694	-2.25387	0.00557347	0.276798	integrin, beta 6	Plasma Membrane	other
	s20352	NDC80	10403	CGUCUAGAGUCGUUGAGAAtt	69.1733	-1.90867	35.4284	-3.88439	-3.35347		ZNF676	163223	-2.27678	0.00528707	0.262213					s7567	ITGAM	3684	CUUGGACACUGAAAACGCAtt	77.1787	-1.41861	71.0507	-1.43666	-2.87375		FHL1	2273	-2.25211	0.00559619	0.276798	four and a half LIM domains 1	Cytoplasm	other
	s1229	ALB	213	CAGUUGCAACUCUUCGUGAtt	0	-6.14325	14.4472	-5.32608	-3.31874		IL20RB	53833	-2.27439	0.00531626	0.262325					s18653	NUP93	9688	GGCCGUGUACUGUAUCAUUtt	49.5346	-3.11089	87.1814	-0.32826	-2.86759		DPF2	5977	-2.24709	0.00566128	0.276904	D4, zinc and double PHD fingers family 2	Nucleus	other
	s1228	ALB	213	GAAGUUUCCAAGUUAGUGAtt	110.367	0.613089	107.256	1.0511	-3.31874		SNRPE	6635	-2.27248	0.0053397	0.262325					s18655	NUP93	9688	CCGCUUCACAGGUAGUUAAtt	55.6693	-2.73534	80.7318	-0.771436	-2.86759		F2RL3	9002	-2.24634	0.00567106	0.276904	coagulation factor II (thrombin) receptor-like 3	Plasma Membrane	G-protein coupled receptor
	s1227	ALB	213	GCCUCAGAAUUUAAUCAAAtt	115.834	0.947759	88.3001	-0.251395	-3.31874		SYTL1	84958	-2.26653	0.00541337	0.264696					s18654	NUP93	9688	GGAAUGAUACCAUACCGAAtt	77.2793	-1.41244	79.364	-0.865425	-2.86759		TBCB	1155	-2.24507	0.00568755	0.276904	tubulin folding cofactor B	Cytoplasm	other
	s16714	NAPA	8775	CUCCAUUGCUGAGAUCUAUtt	58.5582	-2.55849	68.4961	-1.61219	-3.28632		PHYHIP	9796	-2.25907	0.00550722	0.266841					s26316	SLC6A16	28968	GAUCCUGAAUGUGAACGGAtt	8.74367	-5.60798	79.398	-0.863088	-2.86301		TRPM4	54795	-2.24375	0.00570496	0.276904	transient receptor potential cation channel, subfamily M, member 4	Plasma Membrane	ion channel
	s16716	NAPA	8775	CGAGCAAUCGAGAUCUACAtt	69.1833	-1.90806	54.9921	-2.5401	-3.28632		DNAJC13	23317	-2.25754	0.00552664	0.266841					s26315	SLC6A16	28968	GCACUGCUCUUGAUGAUCAtt	91.0817	-0.567504	99.6174	0.526259	-2.86301		ARID1A	8289	-2.23627	0.00580399	0.277362	AT rich interactive domain 1A (SWI-like)	Nucleus	transcription regulator
	s16715	NAPA	8775	CAGCAAACAUGUUCAAAAUtt	70.1306	-1.85007	76.6152	-1.0543	-3.28632		SLC6A16	28968	-2.25502	0.00555874	0.266841					s26317	SLC6A16	28968	GCGCAAUAGGGAUUAUGCAtt	115.535	0.929429	103.677	0.805193	-2.86301		FOXD1	2297	-2.23253	0.00585425	0.277362	forkhead box D1	Nucleus	other
	s626	PSMA6	5687	GGCUCUACCAAGUAGAAUAtt	37.2278	-3.86427	68.5182	-1.61068	-3.27914		TFCP2L1	29842	-2.25495	0.00555972	0.266841					s32862	THOC2	57187	CACCAGCUAUGAACGAGAAtt	45.9805	-3.32846	72.8329	-1.31419	-2.83456		HS3ST6	64711	-2.23164	0.00586624	0.277362	heparan sulfate (glucosamine) 3-O-sulfotransferase 6	Cytoplasm	enzyme
	s627	PSMA6	5687	CCUGUCUACUGUUCUAUCAtt	37.4782	-3.84895	53.7055	-2.62851	-3.27914		TYMS	7298	-2.25217	0.00559541	0.267322					s32860	THOC2	57187	GUGGUGCAGUUUUUCGUAAtt	51.782	-2.97331	66.8403	-1.72597	-2.83456		SEMA5B	54437	-2.23025	0.0058851	0.277362	sema domain, seven thrombospondin repeats (type 1 and type 1-like), transmembrane domain (TM) and short cytoplasmic domain, (semaphorin) 5B	Plasma Membrane	other
	s628	PSMA6	5687	GUGACUCACUUAUUCAAGAtt	84.6537	-0.961007	62.6695	-2.01255	-3.27914		INTS6	26512	-2.2451	0.00568725	0.268198					s32861	THOC2	57187	GACUUAACCAAGAGACGUAtt	80.6113	-1.20847	91.2674	-0.0475007	-2.83456		GRIP1	23426	-2.22694	0.00593002	0.277362	glutamate receptor interacting protein 1	Plasma Membrane	transcription regulator
	s13871	HNF1B	6928	GCCUAUAGCUCCAACCAGAtt	16.1085	-5.15713	46.3068	-3.13689	-3.24189		TUBA1B	10376	-2.2447	0.0056924	0.268198					s19387	RBX1	9978	GCAUAGAAUGUCAAGCUAAtt	50.8483	-3.03047	58.0048	-2.33308	-2.8245		PILRB	29990	-2.22578	0.00594598	0.277362	paired immunoglobin-like type 2 receptor beta	Plasma Membrane	other
	s13873	HNF1B	6928	GGAGGGCUGCUAAAAUGAUtt	40.0505	-3.69148	59.8703	-2.2049	-3.24189		USF1	7391	-2.24183	0.00573018	0.268198					s19388	RBX1	9978	GGGAUAUUGUGGUUGAUAAtt	52.0283	-2.95823	74.0702	-1.22918	-2.8245		ZNF598	90850	-2.22448	0.00596381	0.277362	zinc finger protein 598	Extracellular Space	other
	s13872	HNF1B	6928	CUCCGACAAUUCAACCAGAtt	70.7859	-1.80995	115.03	1.58532	-3.24189		MMP9	4318	-2.241	0.00574119	0.268198					s19386	RBX1	9978	GCAGGAACCACAUUAUGGAtt	89.8405	-0.643487	108.963	1.16844	-2.8245		CAMTA2	23125	-2.22413	0.00596852	0.277362	calmodulin binding transcription activator 2	Nucleus	other
	s12051	RNASE1	6035	CCACCUACUGUAACCAAAUtt	10.5379	-5.49815	28.5628	-4.35614	-3.22081		GPR3	2827	-2.2409	0.00574249	0.268198					s13498	SSTR2	6752	GAGCCGUACUAUGACCUGAtt	47.2103	-3.25318	85.5516	-0.440249	-2.79864		RPS6KA2	6196	-2.22324	0.0059808	0.277362	ribosomal protein S6 kinase, 90kDa, polypeptide 2	Nucleus	kinase
	s12049	RNASE1	6035	GCGGCAGCAUAUGGACUCAtt	38.9445	-3.75918	87.7924	-0.286279	-3.22081		TGFBR2	7048	-2.23363	0.00583939	0.271506					s13500	SSTR2	6752	GGUUCAUCAUCUACACUUUtt	52.4695	-2.93122	97.2626	0.36445	-2.79864		LIPG	9388	-2.2232	0.00598142	0.277362	lipase, endothelial	Extracellular Space	enzyme
	s12050	RNASE1	6035	GCAAACCAGUGAACACCUUtt	97.1792	-0.194238	92.2646	0.02102	-3.22081		LIPT1	51601	-2.22931	0.00589783	0.272022					s13499	SSTR2	6752	UCAUGAGCAUCGACCGAUAtt	82.2546	-1.10787	102.12	0.6982	-2.79864		GATA1	2623	-2.21968	0.00602997	0.27837	GATA binding protein 1 (globin transcription factor 1)	Nucleus	transcription regulator
	s224439	PSMB6	5694	GAAGAGUGUCUGCAAUUCAtt	63.2744	-2.26978	69.5815	-1.53761	-3.21653		ZNF205	7755	-2.227	0.00592922	0.272022					s8933	MPI	4351	GUACCAGACUUCACCAUUAtt	62.6436	-2.3084	54.357	-2.58374	-2.78855		PRDM9	56979	-2.21572	0.00608531	0.279358	PR domain containing 9	Nucleus	enzyme
	s11357	PSMB6	5694	CGGGAGCUCCUACAUCUAUtt	68.9033	-1.9252	79.5858	-0.85018	-3.21653		STK4	6789	-2.22633	0.00593839	0.272022					s8932	MPI	4351	GCUCUGUCACUGAAUACAAtt	64.1977	-2.21326	68.9664	-1.57988	-2.78855		STX8	9482	-2.21176	0.00614099	0.279358	syntaxin 8	Plasma Membrane	other
	s11359	PSMB6	5694	CGAUACCGGGAAGACCUGAtt	71.2046	-1.78432	96.3884	0.30438	-3.21653		ONECUT3	390874	-2.22512	0.00595497	0.272022					s8931	MPI	4351	GCAUCCUCCUGAUGGUACAtt	78.0588	-1.36473	85.0552	-0.474362	-2.78855		HSPBP1	23640	-2.2106	0.00615743	0.279358	HSPA (heat shock 70kDa) binding protein, cytoplasmic cochaperone 1	Cytoplasm	other
	s39638	ZNF382	84911	GAAAGAACCUUUGAAUACAtt	62.086	-2.34254	52.3134	-2.72416	-3.18443		ZFY	7544	-2.22034	0.00602091	0.272155					s8401	SMAD3	4088	AGGUCUGCGUGAAUCCCUAtt	51.452	-2.99351	65.4951	-1.8184	-2.78134		DUSP4	1846	-2.21049	0.00615894	0.279358	dual specificity phosphatase 4	Nucleus	phosphatase
	s39639	ZNF382	84911	CCAUUUGACCAUAAUGAAUtt	66.6191	-2.06503	77.1746	-1.01587	-3.18443		ZNF695	57116	-2.21918	0.00603697	0.272155					s8400	SMAD3	4088	GCCUGGUCAAGAAACUCAAtt	66.5682	-2.06815	87.106	-0.333441	-2.78134		DNAJC8	22826	-2.20458	0.00624339	0.279695	DnaJ (Hsp40) homolog, subfamily C, member 8	Nucleus	other
	s39637	ZNF382	84911	CAGUGAAUCUCCAUAAACAtt	71.6269	-1.75847	61.5052	-2.09256	-3.18443		SMYD2	56950	-2.21669	0.00607164	0.272155					s8402	SMAD3	4088	GUCUACCAGUUGACCCGAAtt	78.1455	-1.35942	89.8941	-0.141861	-2.78134		QSOX1	5768	-2.20436	0.00624649	0.279695	quiescin Q6 sulfhydryl oxidase 1	Cytoplasm	enzyme
	s224659	SNRPB	6628	GGCUGUACAUAGUCCUUUUtt	58.6189	-2.55478	37.414	-3.74795	-3.12434		UNC13A	23025	-2.21236	0.0061326	0.272155					s22859	UNC13A	23025	CAAUGAGUAUGUGACGGAAtt	9.31243	-5.57317	60.8262	-2.13922	-2.77873		CLIP1	6249	-2.20367	0.0062565	0.279695	CAP-GLY domain containing linker protein 1	Cytoplasm	other
	s13221	SNRPB	6628	AGAUACUGGUAUUGCUCGAtt	63.7252	-2.24219	72.0127	-1.37056	-3.12434		ZMYND10	51364	-2.21211	0.00613604	0.272155					s22857	UNC13A	23025	GGUCCAAGCUGAUUACCCUtt	62.0317	-2.34586	79.6653	-0.844719	-2.77873		DOCK10	55619	-2.20076	0.00629856	0.279695	dedicator of cytokinesis 10	Other	other
	s13219	SNRPB	6628	UGGUCUCAAUGACAGUAGAtt	72.478	-1.70636	46.5089	-3.12301	-3.12434		DIO1	1733	-2.21013	0.00616408	0.272155					s22858	UNC13A	23025	GCAUCACCUUCUUUCGGAUtt	87.3664	-0.794946	96.906	0.33995	-2.77873		PDIA3	2923	-2.19717	0.00635083	0.279695	protein disulfide isomerase family A, member 3	Cytoplasm	peptidase
	s20751	CCT7	10574	GUACCUGCGGGAUUACUCAtt	64.1143	-2.21836	70.543	-1.47154	-3.12343		MPL	4352	-2.20894	0.00618097	0.272155					s23665	LARP1	23367	GAUCGUUGAUGAGAAAGUUtt	49.9664	-3.08446	92.0923	0.00918341	-2.75953		MYO19	80179	-2.19478	0.0063858	0.279695	myosin XIX	Cytoplasm	other
	s223134	CCT7	10574	AAAUGCAACCCAAAAAGUAtt	65.8575	-2.11166	67.1477	-1.70484	-3.12343		DNAJC16	23341	-2.20893	0.00618121	0.272155					s23667	LARP1	23367	GCACCGAGCUUUACAGUGUtt	53.3389	-2.878	77.3388	-1.00458	-2.75953		ZNF614	80110	-2.19468	0.00638731	0.279695	zinc finger protein 614	Other	other
	s20750	CCT7	10574	CAUUCUCUAUGACAAGUUAtt	72.4894	-1.70567	71.6707	-1.39405	-3.12343		PRSS33	260429	-2.20666	0.0062136	0.272155					s23666	LARP1	23367	GGCUGGACAUAUUCAAGGAtt	103.693	0.204528	94.7692	0.193119	-2.75953		SH3BP4	23677	-2.19122	0.00643843	0.279695	SH3-domain binding protein 4	Cytoplasm	other
	s33912	RBM25	58517	CCAACUGUCUUAGUACCCAtt	56.1058	-2.70862	67.0097	-1.71433	-3.12022		UPF1	5976	-2.2048	0.00624022	0.272155					s9504	NFKB1	4790	GGCUCAUGUUUACAGCUUUtt	66.179	-2.09197	81.3319	-0.730198	-2.75605		SYT15	83849	-2.18919	0.00646859	0.279695	synaptotagmin XV	Cytoplasm	transporter
	s33914	RBM25	58517	GGAUCGCAGUCGAUCAAGAtt	58.7705	-2.5455	67.8404	-1.65725	-3.12022		PSMD4	5710	-2.20281	0.00626893	0.272155					s9506	NFKB1	4790	GCAGCUGUAUAAGUUACUAtt	75.6268	-1.51361	93.3252	0.0938965	-2.75605		P2RY6	5031	-2.18623	0.0065129	0.279695	pyrimidinergic receptor P2Y, G-protein coupled, 6	Plasma Membrane	G-protein coupled receptor
	s33913	RBM25	58517	CUUAUCCACUCAUCACUAAtt	72.5349	-1.70289	71.3221	-1.41801	-3.12022		GRHPR	9380	-2.1995	0.00631681	0.272155					s9505	NFKB1	4790	CCACCUUCAUUCUCAACUUtt	78.4168	-1.34281	56.3304	-2.44814	-2.75605		OTUD7B	56957	-2.18382	0.00654913	0.279695	OTU domain containing 7B	Cytoplasm	peptidase
	s39188	ST6GAL2	84620	GGUUUGAACAUAAAGAGUUtt	47.3789	-3.24286	79.1414	-0.880718	-3.10839		PTPN14	5784	-2.19902	0.00632384	0.272155					s11531	PTPN14	5784	CCACGAAGUUUCGAACGGAtt	9.5988	-5.55564	72.1903	-1.35835	-2.75392		RRN3	54700	-2.1812	0.00658866	0.279695	RRN3 RNA polymerase I transcription factor homolog (S. cerevisiae)	Nucleus	transcription regulator
	s39189	ST6GAL2	84620	GCAUCGUCAGAGAAACCCAtt	60.7863	-2.42209	73.3879	-1.27606	-3.10839		ZSCAN22	342945	-2.1954	0.00637669	0.272155					s11532	PTPN14	5784	GAAGGGCGAUUACGAUGUAtt	85.8464	-0.887995	86.0916	-0.403147	-2.75392		FOXA1	3169	-2.17918	0.00661939	0.279695	forkhead box A1	Nucleus	transcription regulator
	s39190	ST6GAL2	84620	GAAAGAUGUUGGGAAUAAAtt	72.6787	-1.69408	66.1451	-1.77374	-3.10839		HSPA5	3309	-2.19447	0.0063905	0.272155					s11530	PTPN14	5784	CGAGUAGAGCUGAUACCAAtt	113.988	0.83477	73.6085	-1.2609	-2.75392		PNMA2	10687	-2.17805	0.00663667	0.279695	paraneoplastic Ma antigen 2	Nucleus	transporter
	s43509	KCTD18	130535	GGACGAAAGUGUGAACUAUtt	51.701	-2.97827	68.9659	-1.57991	-3.10341		ATG4D	84971	-2.19357	0.00640373	0.272155					s36187	ZNF768	79724	UGAGAGCUCUAGAUAUGAAtt	61.1511	-2.39976	71.9212	-1.37684	-2.74761		ATXN1	6310	-2.1774	0.00664666	0.279695	ataxin 1	Nucleus	transcription regulator
	s43511	KCTD18	130535	GGUGCAAGCUGUGAGAGUAtt	57.2472	-2.63875	97.214	0.361114	-3.10341		SPATA5	166378	-2.1925	0.00641945	0.272155					s36188	ZNF768	79724	GAGGCAACAUGAGUGAGAAtt	73.726	-1.62997	84.1127	-0.539123	-2.74761		CA5A	763	-2.17488	0.00668522	0.279695	carbonic anhydrase VA, mitochondrial	Cytoplasm	enzyme	methazolamide, hydrochlorothiazide, acetazolamide, trichloromethiazide, chlorothiazide, chlorthalidone, benzthiazide, sulfacetamide, topiramate
	s43510	KCTD18	130535	GAACGGCCUUUACUUGGAAtt	72.748	-1.68984	80.3797	-0.795633	-3.10341		MXD1	4084	-2.19191	0.00642823	0.272155					s36186	ZNF768	79724	AAGUCGAAGAGAUACCAUUtt	78.5102	-1.3371	81.0596	-0.748912	-2.74761		SYT2	127833	-2.17353	0.0067061	0.279695	synaptotagmin II	Cytoplasm	transporter
	s32631	DDX24	57062	GACUCCCAAUACAACCCAAtt	60.9728	-2.41068	51.6781	-2.76781	-3.07483		CSNK1A1	1452	-2.18959	0.00646271	0.272506					s11356	PSMB5	5693	GAGUCAUAGUUGCAGCUGAtt	35.9318	-3.94361	75.5426	-1.128	-2.74656		B3GNT1	11041	-2.16678	0.00681116	0.279695	UDP-GlcNAc:betaGal beta-1,3-N-acetylglucosaminyltransferase 1	Cytoplasm	enzyme
	s32632	DDX24	57062	GAGCAGACUGGAAAUCUAAtt	71.7588	-1.7504	92.1575	0.0136611	-3.07483		TRMT12	55039	-2.18608	0.00651505	0.273606					s11354	PSMB5	5693	GAAUCUAUGAGCUUCGAAAtt	75.9854	-1.49166	92.274	0.0216658	-2.74656		SPTLC1	10558	-2.16553	0.00683072	0.279695	serine palmitoyltransferase, long chain base subunit 1	Cytoplasm	enzyme
	s32633	DDX24	57062	CAGUAUCUCCUGCAUCAAAtt	73.1125	-1.66753	90.7492	-0.083105	-3.07483		ZNF514	84874	-2.18127	0.00658758	0.2754					s11355	PSMB5	5693	UGAUAGAGAUCAACCCAUAtt	78.5166	-1.3367	73.7446	-1.25155	-2.74656		RSU1	6251	-2.16484	0.0068417	0.279695	Ras suppressor protein 1	Cytoplasm	other
	s11348	PSMB3	5691	GGCUGAACCUGUAUGAGUUtt	26.9847	-4.49133	73.3957	-1.27553	-3.06735		MZF1	7593	-2.17976	0.00661065	0.2754					s46611	SPATA5	166378	GCUUACUAGUUUGAACGGAtt	9.72961	-5.54763	77.2692	-1.00936	-2.73046		GFOD1	54438	-2.16152	0.00689416	0.279695	glucose-fructose oxidoreductase domain containing 1	Other	enzyme
	s11349	PSMB3	5691	CCGGAUCACCUGUUUGAAAtt	43.7142	-3.4672	60.8023	-2.14086	-3.06735		FHL1	2273	-2.17595	0.00666889	0.276719					s46613	SPATA5	166378	GGAUGCACUUUGUCCGAAAtt	96.9434	-0.208673	111.928	1.37216	-2.73046		ZNF215	7762	-2.16096	0.00690309	0.279695	zinc finger protein 215	Nucleus	transcription regulator
	s11350	PSMB3	5691	GCCGAACAAAUGUACGGAAtt	73.2028	-1.662	106.848	1.02306	-3.06735		DPF2	5977	-2.1713	0.00674059	0.277808					s46612	SPATA5	166378	CAGAGUCUUUCAUUCGAAUtt	121.989	1.32451	102.974	0.756874	-2.73046		LAMC1	3915	-2.15923	0.00693054	0.279695	laminin, gamma 1 (formerly LAMB2)	Extracellular Space	other
	s22845	SNRNP200	23020	CCGCUACCCUAAUAUCGAAtt	44.8528	-3.3975	43.6939	-3.31643	-3.05381		CORO1B	57175	-2.17042	0.0067543	0.277808					s7918	KPNB1	3837	CAUCCGAUAGAAUCCAGUUtt	65.6647	-2.12345	51.3108	-2.79305	-2.72124		LIN7A	8825	-2.15869	0.00693922	0.279695	lin-7 homolog A (C. elegans)	Cytoplasm	other
	s22847	SNRNP200	23020	GCCUACCUCUAUAUCCGAAtt	46.4578	-3.29924	64.5233	-1.88517	-3.05381		TRPM4	54795	-2.16822	0.00678867	0.277808					s7917	KPNB1	3837	CCAGCAAGUUUUAUGCGAAtt	77.7121	-1.38595	86.069	-0.4047	-2.72124		CDC45L	8318	-2.15866	0.00693965	0.279695	cell division cycle 45	Nucleus	other
	s22846	SNRNP200	23020	GCCGCCUACUAUUACAUCAtt	73.3353	-1.65389	68.3191	-1.62435	-3.05381		TFDP1	7027	-2.16737	0.00680183	0.277808					s7919	KPNB1	3837	CAGUGUAGUUGUUCGAGAUtt	78.7878	-1.3201	68.585	-1.60609	-2.72124		KLF1	10661	-2.1585	0.00694223	0.279695	Kruppel-like factor 1 (erythroid)	Nucleus	transcription regulator
	s29601	GON4L	54856	GGAUGACAGUCUCAUUGCAtt	52.0318	-2.95802	33.3113	-4.02986	-3.03997		SEMA5B	54437	-2.15572	0.00698679	0.28104					s15788	DYSF	8291	GCGUGAACCCUGUAUGGAAtt	70.1626	-1.84811	86.5606	-0.370922	-2.712		ZNF484	83744	-2.15525	0.00699442	0.279695	zinc finger protein 484	Nucleus	other
	s29599	GON4L	54856	GGAAUAUUUCACCAAUUAAtt	63.8587	-2.23401	58.8499	-2.27501	-3.03997		PLEKHF1	79156	-2.15549	0.00699049	0.28104					s15790	DYSF	8291	GGGUCGACCUAUUUCCGAAtt	75.7989	-1.50307	105.814	0.952033	-2.712		ZFAND1	79752	-2.15411	0.00701273	0.279695	zinc finger, AN1-type domain 1	Other	other
	s29600	GON4L	54856	GGCCUCUCCCUGUAUGAAAtt	73.5686	-1.63961	74.8278	-1.17712	-3.03997		DYNLT1	6993	-2.15534	0.00699298	0.28104					s15789	DYSF	8291	GGACCUCCCUUCAACAUCAtt	78.9114	-1.31253	65.959	-1.78653	-2.712		ROBO1	6091	-2.15383	0.00701736	0.279695	roundabout, axon guidance receptor, homolog 1 (Drosophila)	Plasma Membrane	transmembrane receptor
	s20445	PPIE	10450	GUACAAUUCGUGUCAAUUUtt	62.6473	-2.30817	58.5695	-2.29428	-3.01064		PILRB	29990	-2.15158	0.00705368	0.28104					s44000	LRGUK	136332	CACCAGUGGUCUACACUAUtt	10.5938	-5.49473	67.6858	-1.66787	-2.70819		LOXL4	84171	-2.15263	0.00703672	0.279695	lysyl oxidase-like 4	Extracellular Space	enzyme
	s20447	PPIE	10450	GCAGCUAUCGACAACAUGAtt	70.4694	-1.82933	71.7616	-1.38781	-3.01064		CAMTA2	23125	-2.15006	0.00707843	0.28104					s44002	LRGUK	136332	GGAUCUUUCAGCGAAUAAAtt	74.8564	-1.56077	83.2251	-0.600111	-2.70819		ZNF404	342908	-2.15015	0.00707698	0.279695	zinc finger protein 404	Other	other
	s20446	PPIE	10450	GAUGAUGACUGGUUGAAGAtt	73.9163	-1.61832	60.7411	-2.14507	-3.01064		LRGUK	136332	-2.14944	0.00708855	0.28104					s44001	LRGUK	136332	GAAUAUUGGUUCUUCGUAAtt	139.867	2.41899	93.0328	0.0738071	-2.70819		LBXCOR1	390598	-2.14665	0.00713422	0.279695	SKI family transcriptional corepressor 1	Plasma Membrane	other
	s18877	EIF4A3	9775	CGAGCAAUCAAGCAGAUCAtt	44.8924	-3.39507	14.4477	-5.32604	-2.99227		LIPG	9388	-2.14919	0.0070926	0.28104					s41521	ZIM3	114026	GGACAACAACUGAAAUGUAtt	67.8636	-1.98885	61.1261	-2.11861	-2.70214		LMAN1	3998	-2.14453	0.00716925	0.279695	lectin, mannose-binding, 1	Cytoplasm	other
	s18876	EIF4A3	9775	GGAUAUUCAGGUUCGUGAAtt	58.9899	-2.53207	23.3239	-4.71613	-2.99227		POLD4	57804	-2.14884	0.00709844	0.28104					s41522	ZIM3	114026	CCUUCAUCCGGAAAUUAAAtt	78.3285	-1.34822	78.4776	-0.926332	-2.70214		MYST3	7994	-2.14397	0.00717851	0.279695	K(lysine) acetyltransferase 6A	Nucleus	enzyme
	s18878	EIF4A3	9775	GCAUCUUGGUGAAACGUGAtt	74.2235	-1.59952	34.5262	-3.94638	-2.99227		GATA1	2623	-2.14594	0.0071459	0.28104					s41520	ZIM3	114026	GCAGAAAGGUGUAGAAUGUtt	79.0248	-1.30559	69.2346	-1.56145	-2.70214		CLDN14	23562	-2.14298	0.00719478	0.279695	claudin 14	Plasma Membrane	other
	s16630	ADAM19	8728	GGAGAAGAAUGAGCAACUUtt	0	-6.14325	37.1633	-3.76518	-2.97641		GATAD2A	54815	-2.14443	0.00717085	0.28104					s21206	ZNF460	10794	GAUGGUAUUUGUUCAAUGAtt	69.6329	-1.88054	76.9666	-1.03015	-2.69944		LYPLA1	10434	-2.14076	0.00723171	0.279695	lysophospholipase I	Cytoplasm	enzyme
	s16632	ADAM19	8728	GCAGCAUGAACUUAUCAUAtt	99.0027	-0.0826076	111.703	1.35669	-2.97641		CLEC4F	165530	-2.14333	0.00718901	0.28104					s21204	ZNF460	10794	GGCUUUUACCCGCAUGUCAtt	78.7508	-1.32236	87.5813	-0.300787	-2.69944		ACSL3	2181	-2.14005	0.00724349	0.279695	acyl-CoA synthetase long-chain family member 3	Cytoplasm	enzyme
	s16631	ADAM19	8728	GUUGAUAAGUUUUACCGAUtt	140.272	2.44376	101.414	0.649735	-2.97641		PRDM9	56979	-2.14227	0.00720663	0.28104					s21205	ZNF460	10794	GACUCAUAUGGACCAGUUAtt	79.0724	-1.30268	98.7978	0.469942	-2.69944		INSRR	3645	-2.13968	0.00724968	0.279695	insulin receptor-related receptor	Plasma Membrane	kinase
	s15341	ZP3	7784	GGUUUGAGGUUGGACUCCAtt	20.9434	-4.86116	87.5931	-0.299975	-2.94815		STX8	9482	-2.1386	0.0072677	0.28104					s48274	SPDYA	245711	CACUGUUUAUGUAAAAUCAtt	44.0732	-3.44522	70.2797	-1.48964	-2.69135		SNRNP200	23020	-2.13836	0.0072718	0.279695	small nuclear ribonucleoprotein 200kDa (U5)	Nucleus	enzyme
	s224802	ZP3	7784	CCAUGGACACAGAAGAUGUtt	44.4876	-3.41985	66.9549	-1.71809	-2.94815		PMM1	5372	-2.13789	0.00727967	0.28104					s48275	SPDYA	245711	CAAAGGACCUUGUCUGGUUtt	60.7045	-2.42711	77.8677	-0.968238	-2.69135		HSD17B12	51144	-2.1356	0.00731809	0.279695	hydroxysteroid (17-beta) dehydrogenase 12	Cytoplasm	enzyme
	s15342	ZP3	7784	CACCGACACCAGACCAGAAtt	89.793	-0.646394	85.6578	-0.432952	-2.94815		HSPBP1	23640	-2.13753	0.00728573	0.28104					s48273	SPDYA	245711	GAAACCAAGUACGAAAUUUtt	79.1547	-1.29764	78.2423	-0.9425	-2.69135		ZAN	7455	-2.13494	0.0073292	0.279695	zonadhesin	Plasma Membrane	other
	s16864	CFLAR	8837	GAAUAGACCUGAAGACAAAtt	0	-6.14325	35.0555	-3.91001	-2.93863		DNAJC8	22826	-2.13195	0.00737995	0.283624					s28778	IL20RB	53833	GGUCCUGAGUGUGAUGUCAtt	11.0285	-5.46811	50.6857	-2.836	-2.68702		ZNF709	163051	-2.1342	0.00734181	0.279695	zinc finger protein 709	Other	other
	s16866	CFLAR	8837	GAAUCUGCCUGAUAAUCGAtt	87.8139	-0.76755	84.2638	-0.528742	-2.93863		CPSF6	11052	-2.1249	0.00750071	0.284487					s28779	IL20RB	53833	GGAGAAACAGUGUACUAUUtt	75.8887	-1.49757	88.2007	-0.258222	-2.68702		RAB37	326624	-2.13173	0.00738367	0.279695	RAB37, member RAS oncogene family	Cytoplasm	enzyme
	s16865	CFLAR	8837	CCUUGUUUCGGACUAUAGAtt	123.703	1.4295	98.7802	0.468731	-2.93863		CFL2	1073	-2.12434	0.00751036	0.284487					s28777	IL20RB	53833	UCUCUGUACUCUCAACCAAtt	82.8567	-1.07101	105.981	0.96351	-2.68702		MARS	4141	-2.12897	0.00743069	0.279695	methionyl-tRNA synthetase	Cytoplasm	enzyme
	s52890	FLJ16165	390928	GAGAGAUGCCCUACACUAAtt	45.4856	-3.35876	81.8517	-0.694483	-2.91971		CLK1	1195	-2.12405	0.00751544	0.284487					s6056	GPR31	2853	GCUCAUACCUCGGAUGUCAtt	11.3418	-5.44893	88.291	-0.252016	-2.66683		GON4L	54856	-2.12844	0.00743983	0.279695	gon-4-like (C. elegans)	Cytoplasm	other
	s52891	FLJ16165	390928	GGCCGUGGAUCAUCACUAUtt	74.7598	-1.56668	92.7908	0.0571779	-2.91971		ZNF614	80110	-2.12256	0.00754126	0.284487					s194462	GPR31	2853	GGCUUAAGGUCAACCUGCUtt	82.8399	-1.07205	74.6872	-1.18678	-2.66683		ZNF280A	129025	-2.12743	0.00745712	0.279695	zinc finger protein 280A	Nucleus	other
	s52892	FLJ16165	390928	GGCGGAAGCUCUACAUACAtt	75.0634	-1.5481	96.9617	0.343775	-2.91971		CDCP2	200008	-2.1222	0.00754752	0.284487					s194463	GPR31	2853	GCCAGAGUCCUGAUGCACAtt	107.315	0.426241	121.448	2.02629	-2.66683		VPS26A	9559	-2.12569	0.00748708	0.279695	vacuolar protein sorting 26 homolog A (S. pombe)	Cytoplasm	transporter
	s8592	MCM4	4173	GCCUCAUACUUUAUUAUCAtt	64.3671	-2.20289	86.1293	-0.400554	-2.90994		GPR31	2853	-2.12112	0.00756629	0.284487					s1447	APEX1	328	ACCCUAUGCCUACACCUUUtt	47.8391	-3.21468	54.4287	-2.57881	-2.64783		TNFRSF11A	8792	-2.12547	0.00749082	0.279695	tumor necrosis factor receptor superfamily, member 11a, NFKB activator	Plasma Membrane	transmembrane receptor
	s8594	MCM4	4173	GCAUCGUGGACAUAUCUAUtt	72.5282	-1.70329	110.68	1.28642	-2.90994		SYT15	83849	-2.11725	0.00763395	0.285998					s1446	APEX1	328	CAGAUAUACUGUGCCUUCAtt	55.4467	-2.74897	74.2572	-1.21633	-2.64783		VWF	7450	-2.12525	0.00749458	0.279695	von Willebrand factor	Extracellular Space	other
	s8593	MCM4	4173	GCAUCUGCUGUAUCGAUGAtt	75.1371	-1.54359	101.979	0.688551	-2.90994		RDH16	8608	-2.11567	0.00766182	0.286014					s1445	APEX1	328	GAUUAGAUUGGGUAAAGGAtt	135.322	2.14077	107.494	1.06747	-2.64783		TFDP2	7029	-2.12354	0.00752415	0.279695	transcription factor Dp-2 (E2F dimerization partner 2)	Nucleus	transcription regulator
	s11338	PSMA4	5685	GGAUGUUAGUAAACUCUCUtt	32.4357	-4.15763	75.8404	-1.10754	-2.90722		P2RY6	5031	-2.11408	0.00768992	0.286038					s34704	WBSCR17	64409	CGUUCGUGGUCAACAGGAAtt	12.0273	-5.40697	62.7545	-2.00672	-2.64754		USH2A	7399	-2.12265	0.00753969	0.279695	Usher syndrome 2A (autosomal recessive, mild)	Extracellular Space	other
	s11337	PSMA4	5685	GGAAGCUAUUGGACAUGCAtt	65.8056	-2.11483	75.1233	-1.15681	-2.90722		FOXA1	3169	-2.10755	0.00780647	0.287874					s34706	WBSCR17	64409	GAAAUGAGAAGAUACAAUAtt	89.6379	-0.655891	84.0381	-0.544252	-2.64754		GNAQ	2776	-2.11795	0.00762162	0.281729	guanine nucleotide binding protein (G protein), q polypeptide	Plasma Membrane	enzyme
	s11336	PSMA4	5685	GCACUUGCUUUAGCUAUCAtt	75.169	-1.54163	49.7337	-2.90142	-2.90722		PNMA2	10687	-2.10628	0.00782917	0.287874					s34705	WBSCR17	64409	GGAUGUAUACGGAGGAGAAtt	110.333	0.610995	92.1402	0.0124731	-2.64754		ASRGL1	80150	-2.11316	0.00770621	0.282842	asparaginase like 1	Cytoplasm	enzyme
	s8068	LAMB1	3912	CGAUGUCUAGAGAACAGCAtt	70.1569	-1.84846	76.3507	-1.07248	-2.89216		MTMR6	9107	-2.10472	0.00785742	0.287874					s9639	NOTCH2	4853	GAUGUAACAUUGACAUUGAtt	40.8167	-3.64457	94.5489	0.177986	-2.63271		NCOR1	9611	-2.11262	0.0077158	0.282842	nuclear receptor corepressor 1	Nucleus	transcription regulator
	s8069	LAMB1	3912	GGGACAUCCGAGAUCCUAAtt	72.8623	-1.68284	90.5103	-0.0995241	-2.89216		WEE1	7465	-2.1042	0.00786691	0.287874					s9637	NOTCH2	4853	GAUUCUGAUUCGCAACCGAtt	55.7473	-2.73057	102.796	0.744696	-2.63271		CYP20A1	57404	-2.11163	0.00773342	0.282842	cytochrome P450, family 20, subfamily A, polypeptide 1	Other	enzyme
	s8070	LAMB1	3912	GCAAUUCCCAAGAUCCUUAtt	75.3777	-1.52886	87.4422	-0.310339	-2.89216		CA5A	763	-2.10335	0.00788229	0.287874					s9638	NOTCH2	4853	GUAACAUGCCUGAUGGUUUtt	96.9523	-0.208125	97.002	0.346546	-2.63271		PCSK2	5126	-2.10699	0.00781654	0.284616	proprotein convertase subtilisin/kexin type 2	Extracellular Space	peptidase
	s5232	FOXI1	2299	AGCCCUCACUUCUACAACAtt	19.7123	-4.93652	77.238	-1.0115	-2.89178		SYT2	127833	-2.10209	0.00790513	0.287874					s11871	RBP1	5947	UCCGCACGCUGAGCACUUUtt	12.0826	-5.40359	67.2939	-1.6948	-2.61136		PSMD7	5713	-2.10586	0.00783673	0.284616	proteasome (prosome, macropain) 26S subunit, non-ATPase, 7	Cytoplasm	other
	s5233	FOXI1	2299	AGAUGAACCUCUACUAUGAtt	53.9298	-2.84183	70.5183	-1.47324	-2.89178		RAG1	5896	-2.09972	0.00794838	0.28844					s224524	RBP1	5947	GAGCUGCACCUAGAGAUGAtt	96.9297	-0.209508	89.5529	-0.165309	-2.61136		MED27	9442	-2.09729	0.00799295	0.289278	mediator complex subunit 27	Nucleus	transcription regulator
	s5234	FOXI1	2299	AGAACUCACUGACCUUCAAtt	75.378	-1.52884	87.6396	-0.296781	-2.89178		KCNMA1	3778	-2.09638	0.00800984	0.289025					s11872	RBP1	5947	AGAUCGUGCAGGACGGUGAtt	117.463	1.04745	93.1562	0.0822861	-2.61136		TOP3B	8940	-2.0925	0.0080817	0.291213	topoisomerase (DNA) III beta	Nucleus	enzyme
	s32728	NUP107	57122	GUAGAUUGGUUAGAGAGUAtt	31.0019	-4.2454	86.3972	-0.382147	-2.88298		B3GNT1	11041	-2.09583	0.00801999	0.289025					s14767	VCP	7415	GGCUCGUGGAGGUAACAUUtt	23.8651	-4.6823	61.8662	-2.06775	-2.59559		CALM2	805	-2.09104	0.00810886	0.291213	calmodulin 1 (phosphorylase kinase, delta)	Cytoplasm	other
	s32727	NUP107	57122	GAUACGAGAGAGCAAUUUAtt	71.8028	-1.7477	75.2172	-1.15036	-2.88298		UBL5	59286	-2.09063	0.00811655	0.290314					s14765	VCP	7415	GAAUAGAGUUGUUCGGAAUtt	56.4332	-2.68858	92.6578	0.0480392	-2.59559		FKBP9	11328	-2.08923	0.00814269	0.291213	FK506 binding protein 9, 63 kDa	Cytoplasm	enzyme
	s32729	NUP107	57122	GCACAGUACUGGUCAGUAUtt	75.4864	-1.5222	71.41	-1.41197	-2.88298		ZNF215	7762	-2.09001	0.00812819	0.290314					s14766	VCP	7415	GAACCGUCCCAAUCGGUUAtt	109.825	0.5799	105.785	0.950053	-2.59559		RPP25	54913	-2.08839	0.00815856	0.291213	ribonuclease P/MRP 25kDa subunit	Nucleus	other
	s37874	SLC25A28	81894	UCAAAUACCUAAUCACUAAtt	55.1488	-2.76721	89.3572	-0.178754	-2.87387		WBSCR17	64409	-2.08941	0.00813938	0.290314					s14932	XPNPEP1	7511	CUCUGAGUAUGUGACCGAAtt	12.7687	-5.36158	82.4873	-0.650811	-2.59434		SHARPIN	81858	-2.08585	0.00820629	0.291479	SHANK-associated RH domain interactor	Plasma Membrane	other
	s37872	SLC25A28	81894	CAGAGACGGUACAACCCAAtt	65.0174	-2.16308	61.3557	-2.10284	-2.87387		KLF1	10661	-2.08773	0.00817096	0.290446					s14933	XPNPEP1	7511	CCUCUAACAUUGGUUCCAAtt	86.4196	-0.852906	126.963	2.40529	-2.59434		PSMD6	9861	-2.08468	0.00822857	0.291479	proteasome (prosome, macropain) 26S subunit, non-ATPase, 6	Cytoplasm	enzyme
	s37873	SLC25A28	81894	AGAUGUACAACUCACCAUAtt	75.6013	-1.51517	92.466	0.0348626	-2.87387		TBCB	1155	-2.08606	0.00820235	0.29057					s14931	XPNPEP1	7511	CUGGAUGAGGUGUACCUUAtt	120.186	1.21415	76.6206	-1.05393	-2.59434		PIGN	23556	-2.08353	0.00825021	0.291479	phosphatidylinositol glycan anchor biosynthesis, class N	Cytoplasm	enzyme
	s12732	SFRS3	6428	AGAGCUAGAUGGAAGAACAtt	30.2593	-4.29087	27.6048	-4.42197	-2.87235		ROBO1	6091	-2.08339	0.00825304	0.291298					s46400	ZNF579	163033	UUCACGCCCUUGACACUAAtt	36.4974	-3.90899	87.636	-0.297025	-2.58596		PGM5	5239	-2.08073	0.00830371	0.292375	phosphoglucomutase 5	Cytoplasm	enzyme
	s12733	SFRS3	6428	GCAACAAGACGGAAUUGGAtt	74.9399	-1.55566	50.5771	-2.84346	-2.87235		RBP1	5947	-2.07934	0.00833036	0.291298					s195803	ZNF579	163033	AGCGCCUCCUGUUUCGACAtt	76.9078	-1.43519	87.1479	-0.330562	-2.58596		COPA	1314	-2.07825	0.00835123	0.292417	coatomer protein complex, subunit alpha	Cytoplasm	transporter
	s12731	SFRS3	6428	CGCUGUCUCGGGAGAGAAAtt	75.6162	-1.51425	99.6949	0.531583	-2.87235		GPR44	11251	-2.07927	0.00833171	0.291298					s195804	ZNF579	163033	GCUGGUUAGGAACCGCUCAtt	80.3795	-1.22266	91.3132	-0.04435	-2.58596		PRKD1	5587	-2.07773	0.0083612	0.292417	protein kinase D1	Cytoplasm	kinase
	s15828	CDC7	8317	GCAUUGUUUUGAUGAGUAUtt	41.1467	-3.62437	60.4781	-2.16313	-2.87233		ARID1A	8289	-2.07892	0.00833841	0.291298					s20797	PRPF8	10594	GCAGAUACAUUGAUCGCAUtt	60.159	-2.4605	52.0299	-2.74364	-2.58561		NFE2L1	4779	-2.07566	0.00840113	0.292827	nuclear factor, erythroid 2-like 1	Nucleus	transcription regulator
	s15826	CDC7	8317	GGCUAUUUCUACGAAAGUUtt	45.8509	-3.33639	69.4294	-1.54806	-2.87233		FOXD1	2297	-2.07587	0.00839705	0.291298					s20798	PRPF8	10594	GGACAUGAACCAUACGAAUtt	65.1854	-2.1528	66.2295	-1.76794	-2.58561		MED26	9441	-2.07159	0.00848031	0.294248	mediator complex subunit 26	Nucleus	transcription regulator
	s15827	CDC7	8317	GUACGGGAAUAUAUGCUUAtt	89.2603	-0.679006	95.9493	0.274207	-2.87233		LMAN1	3998	-2.07475	0.00841883	0.291298					s18012	SNRNP40	9410	GGAGAAUAUUGUAUAAGCUtt	77.3831	-1.40609	60.1256	-2.18736	-2.57978		HNF1A	6927	-2.07066	0.00849854	0.294248	HNF1 homeobox A	Nucleus	transcription regulator
	s18337	ATP6V1G1	9550	GAACUUCACUUAGGACAUUtt	0	-6.14325	21.91	-4.81328	-2.87171		XPNPEP1	7511	-2.07439	0.00842585	0.291298					s18011	SNRNP40	9410	GGAUUUGACCGACUGAUAUtt	78.7555	-1.32208	85.8124	-0.422332	-2.57978		C1QL3	389941	-2.06784	0.00855385	0.294883	complement component 1, q subcomponent-like 3	Extracellular Space	other
	s18335	ATP6V1G1	9550	GCACAGCUCUAGUUACAUUtt	87.3167	-0.797988	126.44	2.36936	-2.87171		CLDN14	23562	-2.07331	0.00844668	0.291298					s18013	SNRNP40	9410	GCUCUUAUCUUUUGUCCAAtt	80.415	-1.22049	84.458	-0.5154	-2.57978		EPHX1	2052	-2.06571	0.00859594	0.294883	epoxide hydrolase 1, microsomal (xenobiotic)	Cytoplasm	peptidase
	s18336	ATP6V1G1	9550	ACAUACUUCCGGCAGAACAtt	109.116	0.536469	95.8096	0.264609	-2.87171		GRIP1	23426	-2.07032	0.00850507	0.291376					s19179	SV2B	9899	GGCAUUCAGUUACUAUGGAtt	13.128	-5.33959	71.1028	-1.43308	-2.57796		ISG20	3669	-2.0654	0.00860206	0.294883	interferon stimulated exonuclease gene 20kDa	Nucleus	enzyme
	s26959	EHD2	30846	CGUCAUCUUUGCGAAGAUUtt	42.9452	-3.51427	60.8362	-2.13853	-2.86974		INSRR	3645	-2.07025	0.00850655	0.291376					s19180	SV2B	9899	CGAUUGUUUUUGCCUAUUUtt	96.4902	-0.236411	68.2847	-1.62672	-2.57796		ECM2	1842	-2.06368	0.00863606	0.295075	extracellular matrix protein 2, female organ and adipocyte specific	Extracellular Space	other
	s26961	EHD2	30846	UCCGCAAACUCAACCCUUUtt	45.9064	-3.333	74.5215	-1.19817	-2.86974		OGFOD2	79676	-2.06681	0.00857415	0.291376					s19181	SV2B	9899	GACGUAACAUCAACAGAUAtt	99.501	-0.0521048	75.9031	-1.10323	-2.57796		PCNA	5111	-2.06081	0.00869334	0.296058	proliferating cell nuclear antigen	Nucleus	enzyme
	s26960	EHD2	30846	ACGCUUACAUCAUCAGCUAtt	107.129	0.414843	105.244	0.912894	-2.86974		RPS6KA2	6196	-2.06581	0.00859394	0.291376					s10992	PPP2R5D	5528	UCAUGAGCCUGAUAAGUGAtt	55.4366	-2.74959	82.1078	-0.676889	-2.56461		PABPC1	26986	-2.0593	0.00872372	0.296122	poly(A) binding protein, cytoplasmic 1	Cytoplasm	translation regulator
	s224522	RBBP5	5929	CAACCAAUAUAGAACUUCAtt	65.8219	-2.11384	56.3495	-2.44683	-2.84912		ZNF709	163051	-2.06495	0.00861101	0.291376					s10991	PPP2R5D	5528	GCCGUGAUGUUGUCACUGAtt	57.0756	-2.64926	81.3342	-0.730046	-2.56461		TCEB1	6921	-2.05375	0.00883597	0.298675	transcription elongation factor B (SIII), polypeptide 1 (15kDa, elongin C)	Nucleus	transcription regulator
	s11840	RBBP5	5929	CCAGUGGAGUGGUAUCUAUtt	68.901	-1.92534	87.8627	-0.281448	-2.84912		SV2B	9899	-2.06465	0.00861679	0.291376					s10990	PPP2R5D	5528	UCCAUGGACUGAUCUAUAAtt	80.7937	-1.19731	80.4319	-0.792041	-2.56461		KLK10	5655	-2.05274	0.00885645	0.298675	kallikrein-related peptidase 10	Extracellular Space	peptidase
	s11842	RBBP5	5929	CAUUUAAACCGAAACUCUAtt	75.889	-1.49756	83.8483	-0.557291	-2.84912		RNF138	51444	-2.06291	0.00865141	0.2916					s15716	CLTCL1	8218	GGCUCAAUCGUGAACUUCAtt	58.254	-2.57711	94.4728	0.172752	-2.56294		USP22	23326	-2.05119	0.00888811	0.298773	ubiquitin specific peptidase 22	Nucleus	peptidase
	s23244	ATG4B	23192	ACGCAUUCAUCGACAGGAAtt	53.5482	-2.86519	76.2953	-1.07628	-2.84615		ZNF280A	129025	-2.05825	0.00874481	0.29234					s15715	CLTCL1	8218	CCGUGUUUCUGAGCUAGAAtt	66.112	-2.09607	85.7415	-0.427204	-2.56294		NPTX1	4884	-2.0472	0.00897016	0.299142	neuronal pentraxin I	Extracellular Space	other
	s23246	ATG4B	23192	GGAUACUGGGUAGAAAAUAtt	72.0112	-1.73494	54.0438	-2.60526	-2.84615		VPS26A	9559	-2.05663	0.00877746	0.29234					s15717	CLTCL1	8218	GAAGAUGUUUGAUAGACAUtt	80.6041	-1.20891	101.166	0.63269	-2.56294		PCYT1B	9468	-2.047	0.00897439	0.299142	phosphate cytidylyltransferase 1, choline, beta	Cytoplasm	enzyme
	s23245	ATG4B	23192	AGACUUUGGUUUACAUACAtt	75.939	-1.4945	92.1201	0.0110916	-2.84615		TNFRSF11A	8792	-2.05643	0.00878155	0.29234					s8195	LIMS1	3987	CCAGCUAUUUGGUGAUGUUtt	13.7349	-5.30244	77.1606	-1.01682	-2.56218		CDC42BPB	9578	-2.04646	0.00898549	0.299142	CDC42 binding protein kinase beta (DMPK-like)	Cytoplasm	kinase
	s411	UGDH	7358	GGAUCCAUAUGAAGCAUGUtt	40.9041	-3.63922	74.6031	-1.19256	-2.84303		VWF	7450	-2.05623	0.00878563	0.29234					s8196	LIMS1	3987	GAAAGUACUGUGAACAUGAtt	108.552	0.50197	90.0957	-0.128008	-2.56218		ITGA4	3676	-2.04275	0.00906253	0.299217	integrin, alpha 4 (antigen CD49D, alpha 4 subunit of VLA-4 receptor)	Plasma Membrane	transmembrane receptor	natalizumab
	s409	UGDH	7358	GGGUAACGGUUGUUGAUGUtt	46.5016	-3.29656	67.3271	-1.69252	-2.84303		USH2A	7399	-2.0536	0.00883889	0.293175					s8194	LIMS1	3987	CCACUGCAAUCGUGUUAUAtt	111.931	0.708827	95.9183	0.272082	-2.56218		QARS	5859	-2.04178	0.00908286	0.299217	glutaminyl-tRNA synthetase	Cytoplasm	enzyme
	s410	UGDH	7358	CAACAGCGAUUGGAAUGGAtt	127.202	1.64368	86.5436	-0.372089	-2.84303		LIMS1	3987	-2.05046	0.00890316	0.294199					s1139	AP1B1	162	GCAACCUGCUCGAUCUGAAtt	46.7227	-3.28302	76.1084	-1.08912	-2.55869		ASCL3	56676	-2.03829	0.009156	0.299217	achaete-scute complex homolog 3 (Drosophila)	Nucleus	transcription regulator
	s29420	PPP1R12C	54776	GAGCAGUCGCGAGAAGAUUtt	45.9033	-3.33319	59.1343	-2.25548	-2.81957		GJB1	2705	-2.04757	0.0089626	0.294199					s1140	AP1B1	162	CCAUCUCCAUGGACCUGCAtt	70.4298	-1.83175	73.7275	-1.25273	-2.55869		RNF185	91445	-2.03781	0.00916611	0.299217	ring finger protein 185	Other	other
	s29422	PPP1R12C	54776	GGAGGACCUUCGGAACCAAtt	47.0857	-3.26081	71.4733	-1.40762	-2.81957		QSOX1	5768	-2.0475	0.00896397	0.294199					s1141	AP1B1	162	GAGCUGAAAGAGUACGCAAtt	80.6609	-1.20544	81.9695	-0.686393	-2.55869		KCNMB2	10242	-2.03715	0.00918023	0.299217	potassium large conductance calcium-activated channel, subfamily M, beta member 2	Plasma Membrane	ion channel	tedisamil
	s29421	PPP1R12C	54776	ACAUUGAGGUGAUGAGGUUtt	120.917	1.25889	97.4216	0.375374	-2.81957		PRKCG	5582	-2.04582	0.00899861	0.294199					s15479	SLC39A7	7922	CGCUCACAGUCAUACACGUtt	21.4184	-4.83208	83.696	-0.567753	-2.55687		NUP98	4928	-2.03583	0.00920813	0.299217	nucleoporin 98kDa	Nucleus	transporter
	s30577	THNSL2	55258	CUCUGAGGCUGUUAAAUCAtt	49.004	-3.14337	83.7141	-0.566512	-2.80028		DOCK10	55619	-2.04457	0.00902467	0.294199					s15480	SLC39A7	7922	CAGUGGAAUUGUUGCCUUUtt	59.9907	-2.4708	84.257	-0.529212	-2.55687		TINAGL1	64129	-2.03558	0.00921339	0.299217	tubulointerstitial nephritis antigen-like 1	Extracellular Space	transporter
	s30575	THNSL2	55258	GAACAUGGACAUUAUCGUUtt	72.5626	-1.70119	103.415	0.787213	-2.80028		CYP20A1	57404	-2.04296	0.00905823	0.294199					s15478	SLC39A7	7922	UCACGACCAUGGACAUUCAtt	80.6764	-1.20449	89.4001	-0.175807	-2.55687		NGLY1	55768	-2.03256	0.00927759	0.299217	N-glycanase 1	Cytoplasm	enzyme
	s30576	THNSL2	55258	GCACGUCACUGUGGUUGUAtt	76.5934	-1.45444	73.4857	-1.26934	-2.80028		ISOC1	51015	-2.04124	0.00909404	0.294199					s7518	IRF6	3664	CAUGAACCCAGUGAAGAUAtt	48.9145	-3.14885	59.1284	-2.25588	-2.5518		CLGN	1047	-2.03193	0.0092911	0.299217	calmegin	Cytoplasm	peptidase
	s11851	RBBP8	5932	GGGUCUGAAGUGAACAAGAtt	69.2526	-1.90382	72.9935	-1.30316	-2.7935		PDIA3	2923	-2.04116	0.00909575	0.294199					s7517	IRF6	3664	GGAUGAGAAGGAUAAUGAUtt	57.2952	-2.63581	55.0191	-2.53824	-2.5518		PRPF3	9129	-2.03052	0.00932144	0.299217	pre-mRNA processing factor 3	Nucleus	other
	s11849	RBBP8	5932	GUACAAGGUUUACAAGUAAtt	74.6678	-1.57231	77.8908	-0.966653	-2.7935		MYO19	80179	-2.03874	0.00914668	0.294931					s7516	IRF6	3664	GCAUAGCCCUCAACAAGAAtt	133.011	1.99925	63.2438	-1.97309	-2.5518		BBS10	79738	-2.0291	0.00935184	0.299217	Bardet-Biedl syndrome 10	Other	other
	s11850	RBBP8	5932	GGAUCUGUCUGAUCGAUUUtt	76.6554	-1.45064	86.9629	-0.343279	-2.7935		SH3BP4	23677	-2.03584	0.00920798	0.295991					s39290	USP32	84669	GCAGCUGUAAGGAACUUCAtt	40.8915	-3.63999	98.9682	0.48165	-2.54908		YY2	404281	-2.02809	0.0093736	0.299217	YY2 transcription factor	Other	other
	s2772	CDH2	1000	GGGUAAUCCUCCCAAAUCAtt	0	-6.14325	65.4619	-1.82068	-2.78743		MED27	9442	-2.02962	0.00934066	0.29917					s39292	USP32	84669	GAUACUCGUAUUAAGCCUAtt	57.3604	-2.63182	109.125	1.17958	-2.54908		ADRA2A	150	-2.02803	0.00937494	0.299217	adrenoceptor alpha 2A	Plasma Membrane	G-protein coupled receptor	paliperidone, risperidone, antazoline/naphazoline, acetaminophen/clemastine/pseudoephedrine, articaine/epinephrine, bupivacaine/epinephrine, caffeine/ergotamine, acetaminophen/dexbrompheniramine/pseudoephedrine, dapiprazole, dexbrompheniramine/pseudoephedrine, chlorpheniramine/ibuprofen/pseudoephedrine, dipivefrin, cetirizine/pseudoephedrine, asenapine, epinephrine/prilocaine, epinephrine/lidocai…
	s2771	CDH2	1000	GUGCAACAGUAUACGUUAAtt	99.5867	-0.0468587	76.531	-1.06008	-2.78743		BAHD1	22893	-2.02778	0.00938032	0.29917					s39291	USP32	84669	ACAUCAUCAGCAGCCCGAAtt	124.012	1.44838	100.547	0.590139	-2.54908		DNAI2	64446	-2.02729	0.00939104	0.299217	dynein, axonemal, intermediate chain 2	Cytoplasm	other
	s2773	CDH2	1000	GAACAUAUGUGAUGACCGUtt	116.716	1.00174	97.8762	0.406614	-2.78743		RRN3	54700	-2.02719	0.00939305	0.29917					s10816	POLR2I	5438	GCAUCUAUGUCAACAAGAUtt	76.2589	-1.47491	51.9721	-2.74761	-2.54812		PTGES2	80142	-2.02355	0.00947229	0.300406	prostaglandin E synthase 2	Cytoplasm	transcription regulator
	s4939	F7	2155	GGACGAAGCUGUUCUGGAUtt	27.1669	-4.48017	64.577	-1.88149	-2.78729		ARHGAP27	201176	-2.02339	0.00947574	0.300478					s10817	POLR2I	5438	UGACCCAGAUUAUCGCCGAtt	78.8926	-1.31369	74.2892	-1.21413	-2.54812		AMPH	273	-2.02246	0.00949608	0.300406	amphiphysin	Plasma Membrane	other
	s4937	F7	2155	CACUGUUUCGACAAAAUCAtt	47.8668	-3.21299	73.883	-1.24204	-2.78729		FKBP9	11328	-2.02212	0.00950343	0.300478					s10818	POLR2I	5438	CCUUUACUACGUGUGCACAtt	80.7839	-1.19791	71.1425	-1.43035	-2.54812		SYT7	9066	-2.01925	0.00956637	0.300406	synaptotagmin VII	Cytoplasm	transporter
	s4938	F7	2155	GAAAAAUACCUAUUCUAGAtt	124.476	1.47678	106.35	0.988886	-2.78729		RPP25	54913	-2.02133	0.00952067	0.300478					s11338	PSMA4	5685	GGAUGUUAGUAAACUCUCUtt	32.4357	-4.15763	75.8404	-1.10754	-2.54803		GBP5	115362	-2.01911	0.00956962	0.300406	guanylate binding protein 5	Plasma Membrane	enzyme
	s19395	THOC1	9984	GGAUUGAAGAUACUACAAAtt	60.2732	-2.45351	77.7814	-0.974167	-2.77548		PIGN	23556	-2.01681	0.00962022	0.302703					s11337	PSMA4	5685	GGAAGCUAUUGGACAUGCAtt	65.8056	-2.11483	75.1233	-1.15681	-2.54803		ZKSCAN2	342357	-2.01804	0.00959305	0.300406	zinc finger with KRAB and SCAN domains 2	Nucleus	transcription regulator
	s19397	THOC1	9984	CUACGAGAAUAAUUCGGAAtt	67.8193	-1.99156	101.778	0.674722	-2.77548		SPTLC1	10558	-2.0144	0.00967397	0.303477					s11106	PRKCG	5582	ACAAGUUACUGAACCAGGAtt	13.8316	-5.29652	97.3	0.367022	-2.54695		AATK	9625	-2.01764	0.0096019	0.300406	apoptosis-associated tyrosine kinase	Cytoplasm	kinase
	s19396	THOC1	9984	GAUUACAACCUGUAUCGAAtt	76.8827	-1.43673	133.27	2.83867	-2.77548		FADS6	283985	-2.01299	0.00970543	0.30355					s11104	PRKCG	5582	CCCGUAACCUAAUUCCUAUtt	113.583	0.809929	99.5166	0.519328	-2.54695		YY1	7528	-2.01604	0.00963735	0.30061	YY1 transcription factor	Nucleus	transcription regulator
	s13389	SPRR2B	6701	GGCUUUGUCAGUUCCCAGAtt	31.4783	-4.21624	82.04	-0.681548	-2.77217		GFOD1	54438	-2.0097	0.00977902	0.304023					s11105	PRKCG	5582	GGAACCUGACGAAACAGAAtt	128.901	1.74765	83.5067	-0.580763	-2.54695		TMCO3	55002	-2.01471	0.00966696	0.300631	transmembrane and coiled-coil domains 3	Other	transporter
	s13390	SPRR2B	6701	GAUGUUCCCUGAUAGCAAAtt	48.3446	-3.18374	98.0151	0.416157	-2.77217		LAMC1	3915	-2.00784	0.00982119	0.304023					s48718	SYT14	255928	CCUUGUUCUUCUACCUAUAtt	67.1854	-2.03036	86.2114	-0.394915	-2.54122		A2M	2	-2.01109	0.00974794	0.301854	alpha-2-macroglobulin	Extracellular Space	transporter
	s13388	SPRR2B	6701	CAUCAAAGCUUAUCAUGGAtt	97.8316	-0.1543	102.144	0.699885	-2.77217		CDC45L	8318	-2.00737	0.00983175	0.304023					s48719	SYT14	255928	CCAAGAUGCUCAUAUAACAtt	78.0263	-1.36671	75.9786	-1.09805	-2.54122		BCL2L14	79370	-2.00688	0.00984286	0.301854	BCL2-like 14 (apoptosis facilitator)	Cytoplasm	other
	s3497	CREBBP	1387	CAGCUAUCAGAAUAGGUAUtt	0	-6.14325	45.6225	-3.18392	-2.76262		MED26	9441	-2.00549	0.00987433	0.304023					s48720	SYT14	255928	CCUGUGAUAUUGGAACCUUtt	80.8443	-1.1942	66.8645	-1.7243	-2.54122		SFRS3	6428	-2.00625	0.00985716	0.301854	serine/arginine-rich splicing factor 3	Nucleus	other
	s3496	CREBBP	1387	GGAUAUUGCUGUGGACGCAtt	123.645	1.42591	70.4396	-1.47865	-2.76262		ZNF484	83744	-2.00458	0.0098952	0.304023					s11330	PSMA2	5683	GAGCUUACUUUGCCUGGAAtt	34.4112	-4.0367	82.9576	-0.618492	-2.53428		DARS	1615	-2.00212	0.00995124	0.301854	aspartyl-tRNA synthetase	Cytoplasm	enzyme
	s3495	CREBBP	1387	GAAUCUUUCCCAUAUCGAAtt	138.43	2.331	69.2627	-1.55951	-2.76262		ZFAND1	79752	-2.00365	0.00991639	0.304023					s11332	PSMA2	5683	GGAAAGCUUUGAAGGGCAAtt	66.079	-2.09809	93.6678	0.117439	-2.53428		NDST2	8509	-2.00179	0.00995892	0.301854	N-deacetylase/N-sulfotransferase (heparan glucosaminyl) 2	Cytoplasm	enzyme
	s5663	GCNT1	2650	CUAUAGUGGUUCAUCACAAtt	43.6588	-3.47059	37.248	-3.75936	-2.76072		PGAM2	5224	-2.00206	0.00995272	0.304023					s27242	ISOC1	51015	GAAGCAUGAUGGACAGGAUtt	13.9296	-5.29052	65.5299	-1.81601	-2.53224		CHD7	55636	-2.00173	0.00996031	0.301854	chromodomain helicase DNA binding protein 7	Nucleus	enzyme
	s5665	GCNT1	2650	CGAGGAUUCCUAUUUAGCUtt	48.5302	-3.17238	86.0774	-0.404126	-2.76072		C1QL3	389941	-2.002	0.00995409	0.304023					s27243	ISOC1	51015	GCACGGUUCAAGAAAUUGAtt	90.5528	-0.599884	86.2196	-0.39435	-2.53224		SFRS15	57466	-1.99756	0.0100562	0.301854
	s5664	GCNT1	2650	GGUUCUUGUUUUAUCCCUAtt	97.7435	-0.159689	79.5742	-0.85098	-2.76072		ZNF404	342908	-2.0004	0.00999074	0.30425					s27241	ISOC1	51015	GAAGCGGCAUUAGCAGAGAtt	106.69	0.387963	99.632	0.527261	-2.53224		AGAP3	116988	-1.99738	0.0100604	0.301854
	s19920	PSMD14	10213	GGCAUUAAUUCAUGGACUAtt	14.5897	-5.25011	22.5918	-4.76643	-2.75251		ECM2	1842	-1.99793	0.0100477	0.305092					s47736	SLC37A2	219855	UGAUGUUCCUGUACAACUAtt	41.2894	-3.61564	69.6895	-1.53019	-2.52675		AP2B1	163	-1.99699	0.0100695	0.301854
	s19919	PSMD14	10213	GGACUACAGUGAACAUUGUtt	50.717	-3.03851	45.6891	-3.17934	-2.75251		MYST3	7994	-1.99487	0.0101188	0.306359					s47737	SLC37A2	219855	GCCGGUUAGUAUACAAAGAtt	57.7684	-2.60684	82.3436	-0.660688	-2.52675		SCN5A	6331	-1.99601	0.0100924	0.301854
	s19921	PSMD14	10213	GGAGUUCCAAUGGAAGUUAtt	77.1564	-1.41997	69.7386	-1.52681	-2.75251		ACSL3	2181	-1.99166	0.0101939	0.307716					s47738	SLC37A2	219855	GGACAACUAUAAGGAGUUAtt	115.445	0.923944	93.5618	0.110156	-2.52675		HAO2	51179	-1.99593	0.0100942	0.301854
	s7565	ITGAM	3684	GGGUCAUGCAGCAUCAAUAtt	53.5411	-2.86562	85.2064	-0.463973	-2.75079		KCNA10	3744	-1.98975	0.0102388	0.307716					s43627	GPR175	131601	ACAACCUUCCUGUACUUCAtt	69.6713	-1.87819	103.639	0.802567	-2.52487		DUSP7	1849	-1.99581	0.010097	0.301854
	s7566	ITGAM	3684	GAACAACCCUAACCCAAGAtt	63.0797	-2.2817	97.1855	0.35915	-2.75079		HSD17B12	51144	-1.98801	0.01028	0.307716					s43626	GPR175	131601	GCUGCUCUACGAAGACAUUtt	78.413	-1.34305	85.6884	-0.430854	-2.52487		PCDHGA1	56114	-1.99338	0.0101535	0.301854
	s7567	ITGAM	3684	CUUGGACACUGAAAACGCAtt	77.1787	-1.41861	71.0507	-1.43666	-2.75079		KLK10	5655	-1.98754	0.0102911	0.307716					s43625	GPR175	131601	GCUGAGGACUUUAAUAUCUtt	81.0706	-1.18035	99.6206	0.526475	-2.52487		ZNF296	162979	-1.99266	0.0101704	0.301854
	s18653	NUP93	9688	GGCCGUGUACUGUAUCAUUtt	49.5346	-3.11089	87.1814	-0.32826	-2.74495		RAB37	326624	-1.98482	0.0103557	0.307716					s2914	CENPC1	1060	CGUGAUUAGUGGAGUACUAtt	75.1656	-1.54184	88.7745	-0.218798	-2.52369		CYP39A1	51302	-1.99218	0.0101816	0.301854
	s18655	NUP93	9688	CCGCUUCACAGGUAGUUAAtt	55.6693	-2.73534	80.7318	-0.771436	-2.74495		MARS	4141	-1.98256	0.0104098	0.307716					s2913	CENPC1	1060	GGAUCAUCUCAGAAUAGAAtt	78.4809	-1.33889	51.6042	-2.77289	-2.52369		PLAGL1	5325	-1.9905	0.010221	0.301854
	s18654	NUP93	9688	GGAAUGAUACCAUACCGAAtt	77.2793	-1.41244	79.364	-0.865425	-2.74495		NPTX1	4884	-1.98218	0.0104188	0.307716					s2912	CENPC1	1060	GAUCUGUCUUGAUAACGAUtt	81.08	-1.17978	90.9386	-0.0700914	-2.52369		HSPA4L	22824	-1.99011	0.0102303	0.301854
	s41241	ZNF101	94039	GGGAAAUAGUGAGAGCCUUtt	22.5545	-4.76253	99.3269	0.506297	-2.73496		PCYT1B	9468	-1.98199	0.0104234	0.307716					s20756	CCT2	10576	GUUGCAAACUUAUCGAGGAtt	74.0201	-1.61197	81.5714	-0.713747	-2.5		DNTTIP1	116092	-1.98924	0.0102508	0.301854
	s41242	ZNF101	94039	CAAAUUACCUUAGACUUCAtt	49.138	-3.13517	60.568	-2.15696	-2.73496		PLOD2	5352	-1.98173	0.0104295	0.307716					s20758	CCT2	10576	CUCUUAUGGUAACCAAUGAtt	75.137	-1.54359	74.8531	-1.17538	-2.5		RYBP	23429	-1.98892	0.0102584	0.301854
	s41240	ZNF101	94039	GAGACUCUGUGGACGUAAAtt	99.6467	-0.0431855	96.6321	0.321126	-2.73496		RNF185	91445	-1.97343	0.0106309	0.312055					s20757	CCT2	10576	CAUUGGUGUUGACAAUCCAtt	81.3138	-1.16546	66.2941	-1.7635	-2.5		SSTR4	6754	-1.98706	0.0103025	0.302293
	s24777	PTPN23	25930	GGAAGAAACUUGUGCAGAUtt	40.0806	-3.68963	80.9523	-0.756283	-2.72509		TINAGL1	64129	-1.97135	0.0106821	0.312055					s46384	ZNF497	162968	AGGUGACAGUUAAACAUGAtt	70.1213	-1.85064	74.6956	-1.1862	-2.49652		CABP4	57010	-1.98503	0.0103508	0.302855
	s24776	PTPN23	25930	GACCAAAAGUGGAACUCCAtt	49.3815	-3.12026	57.2198	-2.38702	-2.72509		ASRGL1	80150	-1.96953	0.0107268	0.312055					s46383	ZNF497	162968	CCACACCAGUCAGAGUCAAtt	75.5848	-1.51618	66.0107	-1.78297	-2.49652		LAMA2	3908	-1.97996	0.0104722	0.305548
	s24775	PTPN23	25930	AGUUUGUCCUGAAGAAUUAtt	104.561	0.257648	66.8431	-1.72578	-2.72509		NCOR1	9611	-1.96908	0.0107378	0.312055					s46382	ZNF497	162968	GUGGUGCAAUCACUGUUUAtt	81.3401	-1.16386	72.8557	-1.31263	-2.49652		VSNL1	7447	-1.9786	0.0105051	0.305648
	s38650	TXNDC2	84203	CCUAAAGCCUGAAGAAGAAtt	0	-6.14325	16.3558	-5.19493	-2.71689		CLGN	1047	-1.96756	0.0107755	0.312055					s50837	SYT10	341359	GGCCUAUCAUCGAAAACCAtt	80.3053	-1.2272	70.1096	-1.50133	-2.49537		COPB2	9276	-1.97627	0.0105616	0.306433
	s38649	TXNDC2	84203	CCCUGUCUGUGAAGCAUGAtt	72.2637	-1.71949	77.9224	-0.964483	-2.71689		MTCH1	23787	-1.96614	0.0108109	0.312055					s50835	SYT10	341359	GCAAACCUGUGACUUCCAAtt	80.6883	-1.20376	103.157	0.769486	-2.49537		CTSL2	1515	-1.97306	0.0106399	0.307847
	s38648	TXNDC2	84203	GAAACCAUCCAAUCCAAGAtt	109.708	0.572742	95.7072	0.257575	-2.71689		PRPF3	9129	-1.96587	0.0108177	0.312055					s50836	SYT10	341359	GACCAGUUUUGAUAGUCAAtt	81.3525	-1.1631	87.3848	-0.314285	-2.49537		LGR6	59352	-1.97005	0.0107139	0.308162
	s40303	UNC5A	90249	CCAUGGAGGUCCGCAUUAAtt	0	-6.14325	93.7129	0.120539	-2.69572		BBS10	79738	-1.96455	0.0108506	0.312055					s22606	BAHD1	22893	UUACAGACCUGAGCACUUAtt	14.2377	-5.27166	66.7607	-1.73144	-2.49089		SFRS2	6427	-1.96911	0.0107372	0.308162
	s40305	UNC5A	90249	GGAAGAUCUAUGAGAUCUAtt	103.118	0.169318	106.535	1.0016	-2.69572		YY2	404281	-1.96361	0.0108741	0.312055					s22604	BAHD1	22893	CGCAGCUGCUUUCCUAAAAtt	112.501	0.743735	108.85	1.16066	-2.49089		IPO8	10526	-1.96892	0.0107418	0.308162
	s40304	UNC5A	90249	GCCGGCUGAUGAUCCCUAAtt	103.889	0.216546	90.2888	-0.114744	-2.69572		DNAI2	64446	-1.96285	0.010893	0.312055					s22605	BAHD1	22893	AGAAUUACCCACUUCGUAAtt	151.576	3.1358	109.743	1.22205	-2.49089		ZIC1	7545	-1.96642	0.0108039	0.308162
	s51989	SETD8	387893	GUACCUUUUCCAAACCAAAtt	30.2589	-4.29089	15.8039	-5.23285	-2.69451		POLR2C	5432	-1.96233	0.0109062	0.312055					s5472	GABPB2	2553	CCAGCUAAGAGACAAUGUAtt	65.3974	-2.13982	51.536	-2.77758	-2.49047		ZNF442	79973	-1.96519	0.0108345	0.308162
	s51988	SETD8	387893	GAAUCUACAGGAAACGAGAtt	69.3064	-1.90052	39.6692	-3.59298	-2.69451		AMPH	273	-1.95835	0.0110066	0.314066					s5470	GABPB2	2553	GGUGGAACUUUUAAUCAAAtt	78.5083	-1.33721	79.2759	-0.871476	-2.49047		NSF	4905	-1.96354	0.0108759	0.308162
	s51990	SETD8	387893	CAUGUACUAUUUUCAGUAUtt	77.8236	-1.37913	57.6053	-2.36054	-2.69451		GSC2	2928	-1.9548	0.0110968	0.314301					s5471	GABPB2	2553	GCAACACCACAGUUUAUCAtt	81.4111	-1.15951	79.0523	-0.886843	-2.49047		PLA2G7	7941	-1.96296	0.0108903	0.308162
	s33302	SEMA6A	57556	GCAGUGGAGUAUAACACCAtt	39.0187	-3.75464	67.1365	-1.70561	-2.69403		ZKSCAN2	342357	-1.95423	0.0111115	0.314301					s32990	S100A14	57402	CCCUCAUCAAGAACUUUCAtt	60.0232	-2.46881	64.5872	-1.88079	-2.48845		RLN2	6019	-1.96131	0.0109317	0.308162
	s33303	SEMA6A	57556	GAUGAUACCCUGAACUUCAtt	50.2174	-3.06909	89.3878	-0.176651	-2.69403		AATK	9625	-1.95385	0.0111211	0.314301					s32991	S100A14	57402	GGAUAUCUGGUACUAAAAAtt	77.5417	-1.39639	66.53	-1.74729	-2.48845		RFC5	5985	-1.9583	0.0110077	0.308162
	s33301	SEMA6A	57556	CCAUAUUGUGGAUGGAUAAtt	126.76	1.61659	83.4047	-0.587773	-2.69403		YY1	7528	-1.95236	0.0111594	0.314301					s32989	S100A14	57402	GCAAUGACUCUAAACUGGAtt	81.4247	-1.15868	84.5364	-0.510012	-2.48845		AKR1C3	8644	-1.95747	0.011029	0.308162
	s2159	C2	717	GAACUGGGACUAACACCUAtt	21.4606	-4.82949	72.2886	-1.35159	-2.69193		CAMP	820	-1.95109	0.0111921	0.314301					s27069	CALY	50632	GCUGCGUGCUGAUCAUGUAtt	37.1804	-3.86718	58.459	-2.30187	-2.48673		CSE1L	1434	-1.95721	0.0110353	0.308162
	s2158	C2	717	GUUCUAUGGUGAUGACAUAtt	50.2228	-3.06876	88.6425	-0.227867	-2.69193		HTR3E	285242	-1.9474	0.0112874	0.314301					s27068	CALY	50632	CGCUGACCCUGGAGAUGUAtt	78.2708	-1.35175	88.6543	-0.227058	-2.48673		ZNF3	7551	-1.95626	0.0110596	0.308162
	s2160	C2	717	CGCCUUGAAUGGGAGCAAAtt	80.1815	-1.23478	106.414	0.993308	-2.69193		APCS	325	-1.94622	0.0113183	0.314301					s27067	CALY	50632	AGAAUUUCCCUGACCUGGAtt	81.4444	-1.15747	93.3863	0.0980971	-2.48673		OCLN	4950	-1.95492	0.0110937	0.308162
	s24425	TFIP11	24144	GCCUUUCACAGGUUGAUAUtt	61.7285	-2.36442	71.7707	-1.38718	-2.68465		BCL2L14	79370	-1.9438	0.0113814	0.314301					s1440	AIRE	326	UCAUGUGCCUGGAAAUUAAtt	59.7784	-2.4838	62.3725	-2.03297	-2.48043		CDX1	1044	-1.95472	0.0110988	0.308162
	s24423	TFIP11	24144	GGAUGCCUUUUGUUCGAAAtt	63.425	-2.26056	46.5029	-3.12342	-2.68465		CSF3R	1441	-1.94062	0.0114651	0.314301					s1441	AIRE	326	CGACUCUUGUCUACAAGCAtt	80.6947	-1.20337	59.4663	-2.23266	-2.48043		PCGF6	84108	-1.95397	0.0111181	0.308162
	s24424	TFIP11	24144	CAAGGUAUCAUUAACCCAAtt	77.942	-1.37188	62.6085	-2.01675	-2.68465		SPSB1	80176	-1.94013	0.011478	0.314301					s223880	AIRE	326	UGUCAGUGCUCGGCUGUAAtt	81.5315	-1.15214	63.2939	-1.96965	-2.48043		GSPT1	2935	-1.95302	0.0111425	0.308162
	s44316	NEK7	140609	CCAGAAUGAUCAAGCAUUUtt	0	-6.14325	47.9666	-3.02284	-2.67553		DARS	1615	-1.93936	0.0114984	0.314301					s47329	ARHGAP27	201176	GCAUGCCCAUGACCAUGGUtt	14.2513	-5.27082	76.2506	-1.07936	-2.47794		ANGPTL3	27329	-1.95071	0.0112018	0.308162
	s44317	NEK7	140609	GCCGGUUUUUCAGCUCAAAtt	100.845	0.0301669	97.6805	0.393163	-2.67553		CHD7	55636	-1.93899	0.0115082	0.314301					s47327	ARHGAP27	201176	AGCAGAUGCUCUACACCAAtt	108.506	0.499159	85.0845	-0.472347	-2.47794		RRBP1	6238	-1.94987	0.0112234	0.308162
	s44315	NEK7	140609	GACCGGAUAUGGGCUAUAAtt	113.488	0.804135	85.884	-0.41741	-2.67553		SLC25A24	29957	-1.93761	0.0115448	0.314301					s47328	ARHGAP27	201176	GCUAUAAGGUGGACCACGAtt	112.873	0.766497	89.6859	-0.156168	-2.47794		ZNF286A	57335	-1.94883	0.0112504	0.308162
	s8933	MPI	4351	GUACCAGACUUCACCAUUAtt	62.6436	-2.3084	54.357	-2.58374	-2.67259		ARRB1	408	-1.93654	0.0115733	0.314301					s18290	BAG3	9531	CGAAGAGUAUUUGACCAAAtt	76.7097	-1.44732	79.3761	-0.864592	-2.4773		UGCGL2	55757	-1.94805	0.0112707	0.308162
	s8932	MPI	4351	GCUCUGUCACUGAAUACAAtt	64.1977	-2.21326	68.9664	-1.57988	-2.67259		COPA	1314	-1.93633	0.011579	0.314301					s18292	BAG3	9531	GCCUGAAAACAAACCAGAAtt	77.5514	-1.39579	54.9938	-2.53998	-2.4773		APOB	338	-1.94613	0.0113206	0.308162
	s8931	MPI	4351	GCAUCCUCCUGAUGGUACAtt	78.0588	-1.36473	85.0552	-0.474362	-2.67259		PRKD1	5587	-1.9359	0.0115904	0.314301					s18291	BAG3	9531	CCAUUCCGGUGAUACACGAtt	81.5763	-1.1494	91.2648	-0.0476783	-2.4773		TYW1	55253	-1.94584	0.0113282	0.308162
	s8401	SMAD3	4088	AGGUCUGCGUGAAUCCCUAtt	51.452	-2.99351	65.4951	-1.8184	-2.66612		AGAP3	116988	-1.93475	0.0116211	0.314301					s5090	FCN1	2219	CGCCGACUGUCAUGCUUCAtt	59.1394	-2.52291	71.4138	-1.41171	-2.47701		AHCTF1	25909	-1.94542	0.0113391	0.308162
	s8400	SMAD3	4088	GCCUGGUCAAGAAACUCAAtt	66.5682	-2.06815	87.106	-0.333441	-2.66612		AP2B1	163	-1.93438	0.011631	0.314301					s5089	FCN1	2219	GCUAAGUACAAAUCAUUCAtt	77.6102	-1.39219	54.4628	-2.57647	-2.47701		SALL2	6297	-1.94451	0.0113629	0.308162
	s8402	SMAD3	4088	GUCUACCAGUUGACCCGAAtt	78.1455	-1.35942	89.8941	-0.141861	-2.66612		SCN5A	6331	-1.93346	0.0116556	0.314301					s5088	FCN1	2219	UGAUGUGAGUUCUUCGAAUtt	81.5786	-1.14925	92.8518	0.0613698	-2.47701		TLR2	7097	-1.94231	0.0114206	0.308923
	s4585	EIF4G1	1981	CAUUCGUCGCUGAACAGAAtt	0	-6.14325	93.0066	0.0720042	-2.65624		DUSP7	1849	-1.93328	0.0116606	0.314301					s16653	RIPK1	8737	GCAAAGACCUUACGAGAAUtt	19.5688	-4.9453	86.2306	-0.393598	-2.47543		PUF60	22827	-1.93956	0.0114931	0.309863
	s4587	EIF4G1	1981	CAGUGUUAAUGACCGAAGAtt	89.6519	-0.655034	89.1509	-0.192928	-2.65624		ZDHHC1	29800	-1.93298	0.0116686	0.314301					s16652	RIPK1	8737	GUGUAGAAGAGGACGUGAAtt	58.7027	-2.54965	107.691	1.08105	-2.47543		PLXNB3	5365	-1.93873	0.0115151	0.309863
	s4586	EIF4G1	1981	CCAUUGACCAGAUCCAUAAtt	111.865	0.70479	87.5589	-0.302324	-2.65624		ZNF296	162979	-1.93016	0.0117447	0.314301					s16651	RIPK1	8737	CCACUAGUCUGACGGAUAAtt	84.9224	-0.944557	87.5977	-0.299659	-2.47543		PZP	5858	-1.9343	0.0116334	0.311185
	s200452	RGS3	5998	GCAGAGUGCUUAUUCACUUtt	39.3695	-3.73317	71.9733	-1.37327	-2.65072		SFTPA2B	6436	-1.92945	0.0117638	0.314301					s3039	CHRNA1	1134	AGGUUUUUAUCGACACUAUtt	17.6711	-5.06148	111.632	1.35182	-2.47378		SPTLC3	55304	-1.93373	0.0116484	0.311185
	s200453	RGS3	5998	GCAAGAAACUCCACCCUUUtt	51.2348	-3.00681	36.8723	-3.78517	-2.65072		PLAGL1	5325	-1.92814	0.0117994	0.314301					s3038	CHRNA1	1134	GCCCAGACCUUGUUCUCUAtt	58.7203	-2.54857	94.4661	0.172296	-2.47378		FOXF1	2294	-1.93204	0.0116938	0.311185
	s200451	RGS3	5998	GGCUUUCCACGAGCACUUCtt	78.289	-1.35063	94.6196	0.182839	-2.65072		HSPA4L	22824	-1.92778	0.0118093	0.314301					s3037	CHRNA1	1134	CAACCAAUGUGCGUCUGAAtt	100.25	-0.006256	111.802	1.36353	-2.47378		GSTT1	2952	-1.93146	0.0117095	0.311185
	s9504	NFKB1	4790	GGCUCAUGUUUACAGCUUUtt	66.179	-2.09197	81.3319	-0.730198	-2.64246		BRDT	676	-1.92595	0.0118591	0.314301					s24076	CCRK	23552	GCCUUUGAGUUCAUGCUGUtt	59.7324	-2.48661	83.9802	-0.548225	-2.4736		ZBTB6	10773	-1.93129	0.011714	0.311185
	s9506	NFKB1	4790	GCAGCUGUAUAAGUUACUAtt	75.6268	-1.51361	93.3252	0.0938965	-2.64246		ISG20	3669	-1.92569	0.0118661	0.314301					s24074	CCRK	23552	AGUAUGUGGUACAACUGAAtt	74.6453	-1.57369	82.4609	-0.652625	-2.4736		DLG4	1742	-1.92787	0.0118067	0.312496
	s9505	NFKB1	4790	CCACCUUCAUUCUCAACUUtt	78.4168	-1.34281	56.3304	-2.44814	-2.64246		STX6	10228	-1.92485	0.0118892	0.314301					s24075	CCRK	23552	GAACGAUAUUGAACAGCUUtt	81.6195	-1.14675	63.7211	-1.9403	-2.4736		NR3C1	2908	-1.92705	0.0118291	0.312496
	s13235	SNRPD3	6634	GAAGCAGAGGACAACAUGAtt	40.1775	-3.68371	32.3036	-4.0991	-2.63866		CABP4	57010	-1.92302	0.0119393	0.314301					s224015	LMO1	4004	CGAAGACUGCCUCAAGUGUtt	75.7942	-1.50336	76.4278	-1.06718	-2.46708		APLNR	187	-1.92446	0.0118998	0.312496
	s13236	SNRPD3	6634	CGAACACCGGUGAGGUAUAtt	77.7902	-1.38117	76.4035	-1.06885	-2.63866		ZSCAN10	84891	-1.92193	0.0119694	0.314301					s8228	LMO1	4004	GCAAGAUCAAGGACCGCUAtt	77.3673	-1.40706	87.8807	-0.280211	-2.46708		GRPEL2	134266	-1.9214	0.0119839	0.312496
	s13234	SNRPD3	6634	UCACAGUCACAUACAGAGAtt	78.4589	-1.34023	44.8703	-3.2356	-2.63866		PABPC1	26986	-1.92063	0.0120051	0.314301					s8227	LMO1	4004	GGAGACAAAUUCUUCCUGAtt	81.6569	-1.14447	85.8271	-0.421321	-2.46708		TXNDC9	10190	-1.92122	0.011989	0.312496
	s32843	ACTR3B	57180	GAUACGACAUGGAAUCAUUtt	31.2328	-4.23127	53.2385	-2.66059	-2.63707		APOH	350	-1.92021	0.0120167	0.314301					s43710	ZFP42	132625	GAGCUGCCCUGAGAAAGCAtt	48.2732	-3.18811	55.967	-2.47311	-2.46553		NKTR	4820	-1.92078	0.012001	0.312496
	s32842	ACTR3B	57180	GGGAUCUUAUGGAAAGGUUtt	51.1817	-3.01006	49.1592	-2.9409	-2.63707		UBE2E2	7325	-1.91937	0.01204	0.314301					s43709	ZFP42	132625	GUUGAGAGCUCAAAACUAAtt	58.8389	-2.54131	63.4365	-1.95985	-2.46553		FZD6	8323	-1.92066	0.0120044	0.312496
	s32844	ACTR3B	57180	GUAGUUGACCAAGCUCAAAtt	122.573	1.3603	95.7274	0.25896	-2.63707		LAMA2	3908	-1.91829	0.0120701	0.314301					s43711	ZFP42	132625	GAGUAUUCUGAGUACAUGAtt	103.321	0.181761	98.3969	0.442393	-2.46553		PFKM	5213	-1.91732	0.0120971	0.312496
	s36187	ZNF768	79724	UGAGAGCUCUAGAUAUGAAtt	61.1511	-2.39976	71.9212	-1.37684	-2.63424		VSNL1	7447	-1.91702	0.0121055	0.314301					s1232	ALCAM	214	GGACUAUCUAAAACAAUAAtt	68.714	-1.93679	95.5843	0.249128	-2.46257		ARSG	22901	-1.91418	0.012185	0.312496
	s36188	ZNF768	79724	GAGGCAACAUGAGUGAGAAtt	73.726	-1.62997	84.1127	-0.539123	-2.63424		MCM6	4175	-1.91561	0.0121448	0.314301					s1231	ALCAM	214	GCAUAUGGAGAUACCAUUAtt	72.2373	-1.7211	72.9973	-1.3029	-2.46257		GZMA	3001	-1.9138	0.0121954	0.312496
	s36186	ZNF768	79724	AAGUCGAAGAGAUACCAUUtt	78.5102	-1.3371	81.0596	-0.748912	-2.63424		TCEB1	6921	-1.91561	0.0121449	0.314301					s1230	ALCAM	214	GGACCUCGGUAAUAUGGAAtt	81.6932	-1.14224	89.2965	-0.182925	-2.46257		ZNF408	79797	-1.91362	0.0122006	0.312496
	s11356	PSMB5	5693	GAGUCAUAGUUGCAGCUGAtt	35.9318	-3.94361	75.5426	-1.128	-2.6333		COPB2	9276	-1.91484	0.0121664	0.314301					s28562	ZNF44	51710	CACUCUAGAGAAACCCUAUtt	56.6027	-2.67821	57.6258	-2.35913	-2.45639		UBE2L6	9246	-1.91334	0.0122085	0.312496
	s11354	PSMB5	5693	GAAUCUAUGAGCUUCGAAAtt	75.9854	-1.49166	92.274	0.0216658	-2.6333		PRMT1	3276	-1.91393	0.0121918	0.314301					s28563	ZNF44	51710	CAGUCGUUUCAGUUACUUAtt	80.6209	-1.20788	86.6058	-0.367816	-2.45639		ACTR3B	57180	-1.91222	0.0122401	0.312496
	s11355	PSMB5	5693	UGAUAGAGAUCAACCCAUAtt	78.5166	-1.3367	73.7446	-1.25155	-2.6333		VHL	7428	-1.91222	0.0122401	0.314766					s28561	ZNF44	51710	GAUUCGAAAUAGUAUUGUAtt	81.7492	-1.13881	82.9853	-0.616594	-2.45639		RALGDS	5900	-1.91036	0.0122925	0.312496
	s5911	GNG5	2787	CUGCAGACUUGAAACAGUUtt	0	-6.14325	29.3428	-4.30255	-2.62005		IPO8	10526	-1.90797	0.0123604	0.317078					s1541	ARCN1	372	GAGAGACUCAAGAACGUGAtt	34.3177	-4.04242	85.0041	-0.47787	-2.44274		TRIM52	84851	-1.90937	0.0123204	0.312496
	s223765	GNG5	2787	AUUUGAAGCCUGUACAAAAtt	84.2129	-0.987993	70.8147	-1.45287	-2.62005		ITGA4	3676	-1.90647	0.0124031	0.317271					s1543	ARCN1	372	GGCUGAGAUGCGUCGUAAAtt	67.7203	-1.99762	70.4081	-1.48081	-2.44274		BIN3	55909	-1.90772	0.0123675	0.312496
	s5912	GNG5	2787	GGAGUAUCUUCAAGUACAAtt	119.959	1.20025	99.3087	0.505047	-2.62005		UGT2B15	7366	-1.90551	0.0124305	0.317271					s15318	ZNF229	7772	GGCAUUUGGUCGAAGUUCAtt	77.5266	-1.39731	90.209	-0.120227	-2.44245		LIN9	286826	-1.90753	0.0123727	0.312496
	s7918	KPNB1	3837	CAUCCGAUAGAAUCCAGUUtt	65.6647	-2.12345	51.3108	-2.79305	-2.61053		NSF	4905	-1.90293	0.0125047	0.317271					s15317	ZNF229	7772	GGCUUGAAAAGUAACGAAUtt	80.7936	-1.19731	78.6081	-0.91736	-2.44245		ZNF117	51351	-1.90717	0.0123832	0.312496
	s7917	KPNB1	3837	CCAGCAAGUUUUAUGCGAAtt	77.7121	-1.38595	86.069	-0.4047	-2.61053		ASCL3	56676	-1.90276	0.0125095	0.317271					s15319	ZNF229	7772	CGCAUCCAAGAGUACCUUUtt	81.8911	-1.13013	65.3615	-1.82758	-2.44245		RGS4	5999	-1.90699	0.0123883	0.312496
	s7919	KPNB1	3837	CAGUGUAGUUGUUCGAGAUtt	78.7878	-1.3201	68.585	-1.60609	-2.61053		PLA2G7	7941	-1.90239	0.0125202	0.317271					s10390	PGAM2	5224	GCACCUGGAAGGGAUGUCAtt	15.8896	-5.17054	103.045	0.761785	-2.44126		ARL8A	127829	-1.90694	0.0123897	0.312496
	s120	TTK	7272	GGUUGUGCCUGGAUCUAAAtt	9.49188	-5.56218	26.9809	-4.46484	-2.60991		NUP98	4928	-1.90071	0.0125688	0.317691					s194682	PGAM2	5224	CAGGCGAUCAUGGAGCUGAtt	83.602	-1.02539	98.3631	0.440072	-2.44126		CLTC	1213	-1.90657	0.0124004	0.312496
	s224757	TTK	7272	GCAGAAAUAGGUUACCGGAtt	59.5897	-2.49535	95.0433	0.211958	-2.60991		CPA5	93979	-1.89891	0.012621	0.317691					s194683	PGAM2	5224	UGCUACACGUCAGUGCUGAtt	87.8878	-0.763026	103.418	0.787404	-2.44126		NID2	22795	-1.9057	0.0124252	0.312496
	s122	TTK	7272	CUCUUGAUAGUUACCGGAAtt	78.7958	-1.31961	94.0754	0.145444	-2.60991		CSE1L	1434	-1.89701	0.0126762	0.317691					s31519	CSGALNACT1	55790	GCACCUUUAUCGCAAGUAUtt	79.651	-1.26726	97.1997	0.360128	-2.43195		KLHL8	57563	-1.90294	0.0125042	0.312703
	s32862	THOC2	57187	CACCAGCUAUGAACGAGAAtt	45.9805	-3.32846	72.8329	-1.31419	-2.60616		ZNF3	7551	-1.89612	0.0127023	0.317691					s31518	CSGALNACT1	55790	GGGACAUUGUAUGAGCUCAtt	80.3686	-1.22333	92.3244	0.0251289	-2.43195		ZNF574	64763	-1.90258	0.0125148	0.312703
	s32860	THOC2	57187	GUGGUGCAGUUUUUCGUAAtt	51.782	-2.97331	66.8403	-1.72597	-2.60616		OCLN	4950	-1.89469	0.0127442	0.317691					s224390	CSGALNACT1	55790	CAAAAAGGGUGGACAAGUUtt	82.0012	-1.12338	71.6544	-1.39517	-2.43195		AFF3	3899	-1.90203	0.0125306	0.312703
	s32861	THOC2	57187	GACUUAACCAAGAGACGUAtt	80.6113	-1.20847	91.2674	-0.0475007	-2.60616		PCGF6	84108	-1.8938	0.0127704	0.317691					s20287	TUBA1B	10376	UCAGCUUCAGCUUAACUGAtt	55.7463	-2.73063	62.9594	-1.99264	-2.42391		HOXC4	3221	-1.90038	0.0125782	0.312703
	s2862	CDR2	1039	CGAACAACAUGCAAAGGUUtt	27.5593	-4.45615	43.8292	-3.30714	-2.60521		ZNF557	79230	-1.89362	0.0127756	0.317691					s20288	TUBA1B	10376	CAUCAUAUCUCAAAGUAAAtt	59.6433	-2.49207	68.3448	-1.62259	-2.42391		GABRR2	2570	-1.90018	0.012584	0.312703
	s2861	CDR2	1039	CAACACCUCCAGAAUACAAtt	51.7962	-2.97244	31.4241	-4.15953	-2.60521		GSPT1	2935	-1.89273	0.0128019	0.317691					s20289	TUBA1B	10376	AAAGCUUUCUGGUUAGAUUtt	88.2328	-0.741907	93.5461	0.109079	-2.42391		TLX1	3195	-1.89892	0.0126207	0.312866
	s2863	CDR2	1039	GAGCCUGACUGAAACGAUUtt	91.1342	-0.56429	87.7386	-0.289975	-2.60521		ITGB6	3694	-1.8924	0.0128114	0.317691					s25708	NPTN	27020	UCAUCAACAAGGAAAAUUAtt	79.2797	-1.28999	84.5421	-0.509621	-2.42154		SAP18	10284	-1.89684	0.0126811	0.312998
	s6491	HTT	3064	GAAUCGAGAUCGGAUGUCAtt	0	-6.14325	88.327	-0.249546	-2.60303		F2RL3	9002	-1.88919	0.0129066	0.318549					s25707	NPTN	27020	CCACUGCGUAUAUCACUUUtt	79.4008	-1.28258	93.0615	0.0757814	-2.42154		CIB2	10518	-1.89563	0.0127165	0.312998
	s6492	HTT	3064	GCGACUGUCUCGACAGAUAtt	91.9533	-0.514151	81.5266	-0.71682	-2.60303		ZNF286A	57335	-1.88863	0.0129231	0.318549					s25709	NPTN	27020	CUCUACCAACAAUCACAAAtt	82.1152	-1.11641	89.3656	-0.178179	-2.42154		MINPP1	9562	-1.89443	0.0127517	0.312998
	s6490	HTT	3064	GGACAAAGACUGGUACGUUtt	118.132	1.08842	82.5411	-0.647116	-2.60303		SYT7	9066	-1.88647	0.0129876	0.318549					s8863	MMP9	4318	CUAUGUACCGCUUCACUGAtt	18.7212	-4.99719	68.7518	-1.59462	-2.41924		NOS3	4846	-1.89353	0.0127783	0.312998
	s15788	DYSF	8291	GCGUGAACCCUGUAUGGAAtt	70.1626	-1.84811	86.5606	-0.370922	-2.6022		POLD1	5424	-1.886	0.0130017	0.318549					s8862	MMP9	4318	CAUCACCUAUUGGAUCCAAtt	59.7231	-2.48718	76.3356	-1.07351	-2.41924		PSMB2	5690	-1.89277	0.0128005	0.312998
	s15790	DYSF	8291	GGGUCGACCUAUUUCCGAAtt	75.7989	-1.50307	105.814	0.952033	-2.6022		AHCTF1	25909	-1.88544	0.0130185	0.318549					s8864	MMP9	4318	GACCUGGGCAGAUUCCAAAtt	111.693	0.694258	124.483	2.23484	-2.41924		CABP1	9478	-1.89145	0.0128397	0.312998
	s15789	DYSF	8291	GGACCUCCCUUCAACAUCAtt	78.9114	-1.31253	65.959	-1.78653	-2.6022		NUP62	23636	-1.88486	0.0130359	0.318549					s7697	KCNA10	3744	CCCUUAGUCAGUUCCCAGAtt	16.0353	-5.16161	100.687	0.599719	-2.41843		PPP2R1A	5518	-1.89126	0.012845	0.312998
	s19387	RBX1	9978	GCAUAGAAUGUCAAGCUAAtt	50.8483	-3.03047	58.0048	-2.33308	-2.59672		MX1	4599	-1.88405	0.0130601	0.318549					s7698	KCNA10	3744	GGAAGAUCCUCAUCAGCGAtt	82.2096	-1.11063	80.1645	-0.810416	-2.41843		GRM3	2913	-1.89024	0.0128754	0.312998
	s19388	RBX1	9978	GGGAUAUUGUGGUUGAUAAtt	52.0283	-2.95823	74.0702	-1.22918	-2.59672		HS3ST6	64711	-1.88283	0.0130969	0.318702					s7699	KCNA10	3744	GGAUGAAGGCUUCAUCAAAtt	121.743	1.30947	99.1466	0.493905	-2.41843		PRDM15	63977	-1.88891	0.012915	0.312998
	s19386	RBX1	9978	GCAGGAACCACAUUAUGGAtt	89.8405	-0.643487	108.963	1.16844	-2.59672		PCDHA10	56139	-1.88084	0.013157	0.318784					s614	POLD1	5424	CCUUCAUCCGUAUCAUGGAtt	19.0833	-4.97503	50.1682	-2.87156	-2.41461		IDH3G	3421	-1.88781	0.0129476	0.312998
	s41521	ZIM3	114026	GGACAACAACUGAAAUGUAtt	67.8636	-1.98885	61.1261	-2.11861	-2.59302		PUF60	22827	-1.87995	0.013184	0.318784					s615	POLD1	5424	AGAUGAUCGAGAAAACCAAtt	101.968	0.0989231	90.4895	-0.100955	-2.41461		ZNF644	84146	-1.88709	0.012969	0.312998
	s41522	ZIM3	114026	CCUUCAUCCGGAAAUUAAAtt	78.3285	-1.34822	78.4776	-0.926332	-2.59302		CACNA1C	775	-1.87969	0.0131921	0.318784					s14078	TGFBR2	7048	GGAGAAAGAAUGACGAGAAtt	55.7563	-2.73001	78.5553	-0.920994	-2.41074		JARID1D	8284	-1.88565	0.0130123	0.312998
	s41520	ZIM3	114026	GCAGAAAGGUGUAGAAUGUtt	79.0248	-1.30559	69.2346	-1.56145	-2.59302		A2M	2	-1.87845	0.0132298	0.318956					s14077	TGFBR2	7048	CCAGCAAUCCUGACUUGUUtt	59.8522	-2.47928	72.5472	-1.33383	-2.41074		POU2F3	25833	-1.88546	0.0130177	0.312998
	s21206	ZNF460	10794	GAUGGUAUUUGUUCAAUGAtt	69.6329	-1.88054	76.9666	-1.03015	-2.59058		ZNF598	90850	-1.87656	0.0132873	0.319135					s14079	TGFBR2	7048	GCUUUGCUGAGGUCUAUAAtt	86.0792	-0.873745	121.699	2.04353	-2.41074		OTOG	340990	-1.88374	0.0130696	0.313296
	s21204	ZNF460	10794	GGCUUUUACCCGCAUGUCAtt	78.7508	-1.32236	87.5813	-0.300787	-2.59058		PZP	5858	-1.87502	0.0133346	0.319135					s23848	SF3B3	23450	GUUUCAUCUGGGUUCGCUAtt	25.6768	-4.57139	89.3721	-0.177734	-2.41053		ZNF567	163081	-1.88203	0.013121	0.313296
	s21205	ZNF460	10794	GACUCAUAUGGACCAGUUAtt	79.0724	-1.30268	98.7978	0.469942	-2.59058		SPTLC3	55304	-1.87449	0.0133508	0.319135					s9754	NTN3	4917	GGCAAGACCUGCAACCAGAtt	74.989	-1.55265	76.5049	-1.06188	-2.40823		SERPINH1	871	-1.88052	0.0131667	0.313296
	s6639	HLX	3142	CCCUUAAACUCGAACCCAAtt	0	-6.14325	19.813	-4.95737	-2.58666		LPXN	9404	-1.87346	0.0133824	0.319135					s194667	NTN3	4917	ACAUGGAGCUGUACCGACUtt	78.9341	-1.31114	77.9065	-0.965569	-2.40823		SDHD	6392	-1.88002	0.013182	0.313296
	s6640	HLX	3142	GCAUCUCUAGAUCCCAUUAtt	95.3027	-0.309109	87.7669	-0.288032	-2.58666		FOXF1	2294	-1.87291	0.0133995	0.319135					s194668	NTN3	4917	GACUGUGACUCGCACUGCAtt	82.2366	-1.10897	105.465	0.928099	-2.40823		FZD1	8321	-1.87897	0.0132139	0.313296
	s6641	HLX	3142	CCUAUGCUGUGCUCACGAAtt	95.642	-0.288341	110.262	1.25769	-2.58666		ZBTB6	10773	-1.87221	0.0134211	0.319135					s10672	PLOD2	5352	GGCUUCAUUUUAUCCGGGAtt	16.5269	-5.13152	57.0707	-2.39727	-2.40745		LINGO2	158038	-1.87861	0.0132248	0.313296
	s48274	SPDYA	245711	CACUGUUUAUGUAAAAUCAtt	44.0732	-3.44522	70.2797	-1.48964	-2.58299		HAO2	51179	-1.86537	0.0136342	0.32159					s10673	PLOD2	5352	GCUCCAUAUGUCAACCGUAtt	94.7905	-0.340466	93.0675	0.0761877	-2.40745		KLF2	10365	-1.87807	0.0132413	0.313296
	s48275	SPDYA	245711	CAAAGGACCUUGUCUGGUUtt	60.7045	-2.42711	77.8677	-0.968238	-2.58299		DUSP4	1846	-1.8643	0.0136679	0.32159					s10674	PLOD2	5352	CCGUAUAUCUGGUGGUUAUtt	94.8567	-0.33641	100.94	0.617106	-2.40745		ZFP36L1	677	-1.87416	0.0133609	0.313931
	s48273	SPDYA	245711	GAAACCAAGUACGAAAUUUtt	79.1547	-1.29764	78.2423	-0.9425	-2.58299		GRPEL2	134266	-1.86277	0.0137161	0.32159					s49166	RCOR2	283248	GAUCCGCGUUGGAACCAAUtt	69.2681	-1.90287	100.89	0.61372	-2.40634		GLA	2717	-1.87351	0.0133809	0.313931
	s19906	USPL1	10208	CUACACCUGUUUCAACAGAtt	43.6113	-3.4735	37.9908	-3.70831	-2.57725		TXNDC9	10190	-1.8626	0.0137216	0.32159					s49167	RCOR2	283248	GGGCGGUAUUGAUCCACUAtt	76.5444	-1.45743	121.351	2.01965	-2.40634		GJC2	57165	-1.87269	0.0134064	0.313931
	s19904	USPL1	10208	GCCUUAAAGACUUACCGAAtt	52.4385	-2.93312	52.0727	-2.7407	-2.57725		CYP39A1	51302	-1.86223	0.0137331	0.32159					s49165	RCOR2	283248	CUAGUGUGAUGGACAGACAtt	82.2532	-1.10796	84.4934	-0.512964	-2.40634		SLC7A4	6545	-1.8723	0.0134184	0.313931
	s19905	USPL1	10208	GCUCGUAAGAGUGCAAGUAtt	96.9812	-0.206359	82.2896	-0.664394	-2.57725		FZD6	8323	-1.86207	0.0137381	0.32159					s36237	ZNF419	79744	GGCCUUACGGGUGUAGUAAtt	77.5294	-1.39713	64.9669	-1.8547	-2.40554		KCNK16	83795	-1.87102	0.013458	0.313931
	s13498	SSTR2	6752	GAGCCGUACUAUGACCUGAtt	47.2103	-3.25318	85.5516	-0.440249	-2.57358		CLIP1	6249	-1.86129	0.013763	0.32159					s36239	ZNF419	79744	GGAAGUUAUUUAGAGAUAUtt	81.1059	-1.17819	78.831	-0.902049	-2.40554		KLC4	89953	-1.86875	0.0135284	0.313931
	s13500	SSTR2	6752	GGUUCAUCAUCUACACUUUtt	52.4695	-2.93122	97.2626	0.36445	-2.57358		RYBP	23429	-1.85911	0.0138323	0.32159					s36238	ZNF419	79744	CCACCCUAGUUAGACAUCAtt	82.2619	-1.10743	107.877	1.09382	-2.40554		SC5DL	6309	-1.86804	0.0135507	0.313931
	s13499	SSTR2	6752	UCAUGAGCAUCGACCGAUAtt	82.2546	-1.10787	102.12	0.6982	-2.57358		PFKM	5213	-1.85877	0.013843	0.32159					s13571	STK4	6789	CAGUGAUAGGAACACCAUUtt	36.5878	-3.90346	97.733	0.39677	-2.40232		ARL3	403	-1.8679	0.0135551	0.313931
	s10957	PPP2CA	5515	CCAAACUAUUGUUAUCGUUtt	52.2883	-2.94232	63.4229	-1.96079	-2.56494		SSTR4	6754	-1.85716	0.0138945	0.32159					s13572	STK4	6789	GGAAAUUGGAUACAACUGUtt	59.9783	-2.47156	92.58	0.042692	-2.40232		FMNL2	114793	-1.86746	0.0135687	0.313931
	s10959	PPP2CA	5515	GAACUUGACGAUACUCUAAtt	53.5337	-2.86608	56.9887	-2.40291	-2.56494		ZNF408	79797	-1.8553	0.013954	0.32159					s13570	STK4	6789	GGAUGGAGACUACGAGUUUtt	107.093	0.412664	105.123	0.904576	-2.40232		TFIP11	24144	-1.86741	0.0135703	0.313931
	s10958	PPP2CA	5515	GCUUGUAGCUCUUAAGGUUtt	79.3887	-1.28332	47.6147	-3.04703	-2.56494		OTUD7B	56957	-1.85237	0.0140484	0.32159					s223995	ONECUT3	390874	GCUUGGAGCUCAACACCGUtt	48.9243	-3.14825	66.4443	-1.75318	-2.4008		SQRDL	58472	-1.8648	0.0136521	0.314598
	s23665	LARP1	23367	GAUCGUUGAUGAGAAAGUUtt	49.9664	-3.08446	92.0923	0.0091834	-2.53607		TRIM52	84851	-1.85132	0.0140824	0.32159					s196351	ONECUT3	390874	GCACGCUGAUCGCCAUCUUtt	60.0115	-2.46953	103.711	0.807546	-2.4008		CALML6	163688	-1.86412	0.0136736	0.314598
	s23667	LARP1	23367	GCACCGAGCUUUACAGUGUtt	53.3389	-2.878	77.3388	-1.00458	-2.53607		BIN3	55909	-1.84977	0.0141329	0.32159					s196352	ONECUT3	390874	GCAUCCCGCAGGCAAUCUUtt	93.9238	-0.393524	84.9793	-0.479579	-2.4008		CDC23	8697	-1.86172	0.0137492	0.314598
	s23666	LARP1	23367	GGCUGGACAUAUUCAAGGAtt	103.693	0.204528	94.7692	0.193119	-2.53607		LIN9	286826	-1.8496	0.0141385	0.32159					s22324	GPN1	11321	CAAUGAGCCUGGUGUUAGAtt	79.6936	-1.26465	94.037	0.142811	-2.39908		PTRF	284119	-1.86128	0.0137634	0.314598
	s448	PLK1	5347	CCAUUAACGAGCUGCUUAAtt	20.8379	-4.86761	8.44199	-5.73871	-2.52479		ATXN1	6310	-1.84944	0.0141435	0.32159					s22323	GPN1	11321	CAACAGUUGUCAUCUAUGUtt	80.3861	-1.22226	78.3677	-0.93388	-2.39908		ZNF212	7988	-1.86105	0.0137704	0.314598
	s450	PLK1	5347	GCAAUUACAUGAGCGAGCAtt	53.59	-2.86263	26.0266	-4.53041	-2.52479		ZNF117	51351	-1.84925	0.0141497	0.32159					s22322	GPN1	11321	GUAUCGUCCUGAAUAUGAAtt	82.3626	-1.10126	86.1811	-0.396997	-2.39908		FMOD	2331	-1.85867	0.0138463	0.314598
	s449	PLK1	5347	CAACCAAAGUCGAAUAUGAtt	104.136	0.231662	16.9125	-5.15667	-2.52479		NID2	22795	-1.84787	0.0141947	0.32159					s10872	POU5F1	5460	GUCCGAGUGUGGUUCUGUAtt	79.6749	-1.2658	75.575	-1.12578	-2.39855		ABCE1	6059	-1.85861	0.0138479	0.314598
	s6742	HNRNPL	3191	CGGAUGUUCUUUACACUAUtt	2.29688	-6.00264	63.7975	-1.93505	-2.51294		KLHL8	57563	-1.84529	0.0142793	0.32159					s10871	POU5F1	5460	GGAGAUAUGCAAAGCAGAAtt	81.6638	-1.14404	106.153	0.975354	-2.39855		PINK1	65018	-1.85826	0.0138592	0.314598
	s6741	HNRNPL	3191	GCACUCUGAAGAUCGAAUAtt	87.7106	-0.773874	91.5067	-0.0310543	-2.51294		ZNF574	64763	-1.84495	0.0142906	0.32159					s10873	POU5F1	5460	GCCCGAAAGAGAAAGCGAAtt	82.3672	-1.10098	85.6355	-0.434484	-2.39855		RAD52	5893	-1.85787	0.0138717	0.314598
	s6740	HNRNPL	3191	GGCUUGGAUCAAUCUAAGAtt	106.683	0.387551	94.4341	0.170095	-2.51294		AFF3	3899	-1.84443	0.0143076	0.32159					s10799	POLR2C	5432	GGAGCUCACUGACGAGAAUtt	16.9486	-5.10571	51.8613	-2.75523	-2.39674		FAM63B	54629	-1.85262	0.0140404	0.317307
	s46400	ZNF579	163033	UUCACGCCCUUGACACUAAtt	36.4974	-3.90899	87.636	-0.297025	-2.48587		RSU1	6251	-1.84364	0.0143337	0.32159					s10800	POLR2C	5432	GGAGGGUCUUCAUCGCUGAtt	96.5734	-0.231324	77.0744	-1.02275	-2.39674		SSRP1	6749	-1.85225	0.0140523	0.317307
	s195803	ZNF579	163033	AGCGCCUCCUGUUUCGACAtt	76.9078	-1.43519	87.1479	-0.330562	-2.48587		HOXC4	3221	-1.84289	0.0143586	0.32159					s10801	POLR2C	5432	AGAAAGGUUUUACUACAAUtt	99.3006	-0.064368	52.155	-2.73505	-2.39674		KLK15	55554	-1.85049	0.0141094	0.317475
	s195804	ZNF579	163033	GCUGGUUAGGAACCGCUCAtt	80.3795	-1.22266	91.3132	-0.04435	-2.48587		LGR6	59352	-1.84174	0.0143967	0.32159					s32470	SMYD2	56950	GCCCUACAGUAAGCACUAUtt	51.7117	-2.97762	69.2091	-1.5632	-2.39023		TPP2	7174	-1.85014	0.0141209	0.317475
	s18012	SNRNP40	9410	GGAGAAUAUUGUAUAAGCUtt	77.3831	-1.40609	60.1256	-2.18736	-2.48026		TLX1	3195	-1.84152	0.014404	0.32159					s32468	SMYD2	56950	CGGCAAAGAUCAUCCAUAUtt	60.1848	-2.45892	59.5308	-2.22823	-2.39023		UGT2B10	7365	-1.84666	0.0142344	0.319337
	s18011	SNRNP40	9410	GGAUUUGACCGACUGAUAUtt	78.7555	-1.32208	85.8124	-0.422332	-2.48026		PRDM14	63978	-1.84021	0.0144474	0.32159					s32469	SMYD2	56950	CAAUGUGGAGUGUCAGAAAtt	89.6984	-0.652185	91.4253	-0.0366499	-2.39023		TSC22D3	1831	-1.84382	0.0143279	0.319673
	s18013	SNRNP40	9410	GCUCUUAUCUUUUGUCCAAtt	80.415	-1.22049	84.458	-0.5154	-2.48026		RRAS2	22800	-1.83945	0.0144728	0.32159					s21774	CPSF6	11052	GGAUCAAGACGUGAACGAUtt	17.1323	-5.09446	58.721	-2.28387	-2.38629		CYP4F12	66002	-1.84371	0.0143315	0.319673
	s20755	CCT4	10575	CUCUGACUCUUGCAACUGAtt	46.6338	-3.28847	44.3538	-3.27109	-2.47412		CIB2	10518	-1.83843	0.0145066	0.32159					s21775	CPSF6	11052	GAGGGACCAUAGUAGAUCAtt	71.2917	-1.77899	93.425	0.100752	-2.38629		RGS3	5998	-1.8434	0.0143418	0.319673
	s20753	CCT4	10575	GGCCCUACGAUUAACUGAAtt	60.0812	-2.46526	61.0953	-2.12073	-2.47412		ZIC1	7545	-1.83792	0.0145236	0.32159					s223186	CPSF6	11052	GAUCGUUGCAAAGUUCUUAtt	84.7015	-0.958083	96.625	0.320641	-2.38629		OGDHL	55753	-1.84242	0.0143742	0.31971
	s20754	CCT4	10575	GGGUGGUAUUUCCAACAUUtt	80.4883	-1.216	59.7833	-2.21088	-2.47412		LIN7A	8825	-1.83792	0.0145239	0.32159					s4103	DIO1	1733	UGAUCAUUUAAGACACUAAtt	23.1938	-4.72339	114.974	1.58146	-2.38276		CUX1	1523	-1.83787	0.0145255	0.321715
	s40533	ESAM	90952	GCACCAGCAUUAGAUGUCAtt	3.19567	-5.94762	49.8247	-2.89516	-2.47406		LOXL4	84171	-1.83508	0.014619	0.32159					s4101	DIO1	1733	CAGACAGAGUCAAGCGGAAtt	60.3439	-2.44918	86.7349	-0.358944	-2.38276		BTN3A3	10384	-1.83785	0.0145262	0.321715
	s40535	ESAM	90952	CCGUGAAUGUGCAAGACAAtt	84.0386	-0.998665	81.1265	-0.744313	-2.47406		CABP1	9478	-1.83451	0.0146383	0.32159					s4102	DIO1	1733	GAAUUCCAGUUGUUAGGAAtt	107.631	0.445582	89.762	-0.150938	-2.38276		GP1BB	2812	-1.83631	0.0145778	0.321781
	s40534	ESAM	90952	GGUCUUUAAGCCUCACCAAtt	103.816	0.212074	91.0889	-0.0597645	-2.47406		PPP2R1A	5518	-1.83434	0.0146441	0.32159					s8934	MPL	4352	GCUUUACCUUGGACCUGAAtt	46.8662	-3.27424	87.632	-0.2973	-2.38127		ELL2	22936	-1.83591	0.0145912	0.321781
	s223199	CAPN11	11131	CAUUCUUUCUAACCAUGGAtt	49.4046	-3.11885	94.815	0.196268	-2.46729		LBXCOR1	390598	-1.83227	0.0147141	0.32159					s8936	MPL	4352	CGGGUACUGUUCACAGCUAtt	60.3494	-2.44884	94.478	0.173111	-2.38127		POLE4	56655	-1.83498	0.0146225	0.321788
	s21953	CAPN11	11131	CCUGGUUAUUGAGAAAGCAtt	54.8117	-2.78785	24.6149	-4.62741	-2.46729		PRDM15	63977	-1.83212	0.0147189	0.32159					s8935	MPL	4352	GUCACGAAAUGACAGCAUUtt	93.0061	-0.449699	90.8165	-0.0784847	-2.38127		SYTL4	94121	-1.83211	0.0147195	0.322501
	s21952	CAPN11	11131	GCGGCCCAAGGAUAUCAUAtt	96.1219	-0.258964	82.2218	-0.669054	-2.46729		ZNF644	84146	-1.83042	0.0147767	0.32159					s224715	TCP1	6950	CAACCAUAGUUAAAGUUAAtt	67.185	-2.03039	70.9676	-1.44237	-2.37912		ITGA2B	3674	-1.83144	0.0147421	0.322501
	s15716	CLTCL1	8218	GGCUCAAUCGUGAACUUCAtt	58.254	-2.57711	94.4728	0.172752	-2.46468		RFC5	5985	-1.83036	0.014779	0.32159					s13922	TCP1	6950	CCAAUACACUAGCAGUUAAtt	72.9017	-1.68043	62.6183	-2.01608	-2.37912		CRTC1	23373	-1.83127	0.014748	0.322501
	s15715	CLTCL1	8218	CCGUGUUUCUGAGCUAGAAtt	66.112	-2.09607	85.7415	-0.427204	-2.46468		LYPLA1	10434	-1.82947	0.0148091	0.32159					s13924	TCP1	6950	GGUUAACCCAGAACGUAAAtt	82.5827	-1.08779	66.0763	-1.77846	-2.37912		FHL2	2274	-1.82971	0.0148011	0.322637
	s15717	CLTCL1	8218	GAAGAUGUUUGAUAGACAUtt	80.6041	-1.20891	101.166	0.63269	-2.46468		JARID1D	8284	-1.82906	0.014823	0.32159					s11926	UPF1	5976	CGAAGGCACUAUCAAAGCAtt	37.9179	-3.82203	53.4992	-2.64268	-2.37683		LCN12	286256	-1.82925	0.0148165	0.322637
	s1139	AP1B1	162	GCAACCUGCUCGAUCUGAAtt	46.7227	-3.28302	76.1084	-1.08912	-2.46082		POU2F3	25833	-1.82889	0.0148288	0.32159					s11928	UPF1	5976	CAACGGACGUGGAAAUACUtt	60.4184	-2.44462	66.846	-1.72558	-2.37683		SNW1	22938	-1.82744	0.0148785	0.322637
	s1140	AP1B1	162	CCAUCUCCAUGGACCUGCAtt	70.4298	-1.83175	73.7275	-1.25273	-2.46082		CDX1	1044	-1.82697	0.0148946	0.32159					s11927	UPF1	5976	CAGCGGAUCGUGUGAAGAAtt	100.802	0.0275564	90.6221	-0.091844	-2.37683		VIPR2	7434	-1.82744	0.0148785	0.322637
	s1141	AP1B1	162	GAGCUGAAAGAGUACGCAAtt	80.6609	-1.20544	81.9695	-0.686393	-2.46082		ZAN	7455	-1.82669	0.0149042	0.32159					s194468	GSC2	2928	GCACCAUCUUCAGCGAAGAtt	17.206	-5.08995	85.9335	-0.414012	-2.37608		GAL3ST1	9514	-1.82642	0.0149135	0.322676
	s15479	SLC39A7	7922	CGCUCACAGUCAUACACGUtt	21.4184	-4.83208	83.696	-0.567753	-2.45889		ZNF567	163081	-1.82567	0.0149392	0.32159					s194469	GSC2	2928	GCCAAAUGGCGACACCAGAtt	101.273	0.0563792	95.1513	0.219373	-2.37608		DICER1	23405	-1.824	0.0149969	0.322676
	s15480	SLC39A7	7922	CAGUGGAAUUGUUGCCUUUtt	59.9907	-2.4708	84.257	-0.529212	-2.45889		MORF4L2	9643	-1.82398	0.0149977	0.32159					s194470	GSC2	2928	UGCAGAACCAGUAUCCUGAtt	119.306	1.16028	87.7397	-0.289903	-2.37608		FRAP1	2475	-1.82362	0.01501	0.322676
	s15478	SLC39A7	7922	UCACGACCAUGGACAUUCAtt	80.6764	-1.20449	89.4001	-0.175807	-2.45889		ANGPTL3	27329	-1.8236	0.0150106	0.32159					s17952	GRHPR	9380	GCAACACCAUGUCCUUGUUtt	59.2678	-2.51505	60.6177	-2.15355	-2.37167		HBG1	3047	-1.82361	0.0150105	0.322676
	s10816	POLR2I	5438	GCAUCUAUGUCAACAAGAUtt	76.2589	-1.47491	51.9721	-2.74761	-2.45093		FZD1	8321	-1.8228	0.0150384	0.32159					s17953	GRHPR	9380	CCUUAACACCUGCAACCGAtt	60.557	-2.43613	99.031	0.485962	-2.37167		RHOA	387	-1.82286	0.0150364	0.322676
	s10817	POLR2I	5438	UGACCCAGAUUAUCGCCGAtt	78.8926	-1.31369	74.2892	-1.21413	-2.45093		LINGO2	158038	-1.82246	0.0150501	0.32159					s17954	GRHPR	9380	GGAUGUGACGAGCCCAGAAtt	100.938	0.0358408	121.357	2.02003	-2.37167		SFRS14	10147	-1.82081	0.0151074	0.322676
	s10818	POLR2I	5438	CCUUUACUACGUGUGCACAtt	80.7839	-1.19791	71.1425	-1.43035	-2.45093		KLF2	10365	-1.82195	0.0150677	0.32159					s50958	ZSCAN22	342945	CCACUUCAAGAAAACUUCAtt	50.7962	-3.03366	57.2553	-2.38458	-2.36655		PYGO1	26108	-1.82057	0.0151156	0.322676
	s10992	PPP2R5D	5528	UCAUGAGCCUGAUAAGUGAtt	55.4366	-2.74959	82.1078	-0.676889	-2.45011		DDOST	1650	-1.82136	0.0150882	0.32159					s50957	ZSCAN22	342945	GACAAAGUCUGUCACCCAAtt	60.6191	-2.43234	63.2123	-1.97526	-2.36655		PMS2	5395	-1.82019	0.0151288	0.322676
	s10991	PPP2R5D	5528	GCCGUGAUGUUGUCACUGAtt	57.0756	-2.64926	81.3342	-0.730046	-2.45011		UGCGL2	55757	-1.82062	0.0151141	0.32159					s50956	ZSCAN22	342945	AGUGUAAGGUUUGUCCGAAtt	99.3953	-0.0585736	105.051	0.899593	-2.36655		TBX18	9096	-1.81803	0.0152044	0.32356
	s10990	PPP2R5D	5528	UCCAUGGACUGAUCUAUAAtt	80.7937	-1.19731	80.4319	-0.792041	-2.45011		TYW1	55253	-1.81876	0.0151789	0.32159					s2375	CAMP	820	CCAGAGGAUUGUGACUUCAtt	17.2101	-5.0897	66.4802	-1.75071	-2.36611		CLDN10	9071	-1.8166	0.0152545	0.32356
	s16136	PPFIA4	8497	CAUAAAAUGUGAGACUUCUtt	4.16358	-5.88836	85.8974	-0.416494	-2.44996		TFDP2	7029	-1.81846	0.0151894	0.32159					s2374	CAMP	820	GGUCCUCAGCUACAAGGAAtt	88.6808	-0.714484	92.1334	0.0120055	-2.36611		GNA14	9630	-1.81527	0.0153014	0.32356
	s16137	PPFIA4	8497	GGCUGAAUUAUGACCGGAAtt	88.7897	-0.707812	75.8434	-1.10733	-2.44996		SALL2	6297	-1.81765	0.0152179	0.32159					s2373	CAMP	820	UGAUAAGGAUAACAAGAGAtt	122.835	1.37635	92.0526	0.00645339	-2.36611		TTK	7272	-1.8136	0.0153603	0.32356
	s16138	PPFIA4	8497	AGAUCAUGCCUGAAGCUCAtt	112.166	0.723191	102.916	0.752923	-2.44996		PPIH	10465	-1.8174	0.0152264	0.32159					s50501	ZNF181	339318	CACUAUGGAGAAACAAUAUtt	70.2048	-1.84553	63.6135	-1.94769	-2.36467		CASP10	843	-1.81264	0.0153944	0.32356
	s48718	SYT14	255928	CCUUGUUCUUCUACCUAUAtt	67.1854	-2.03036	86.2114	-0.394915	-2.44465		GJC2	57165	-1.8169	0.0152441	0.32159					s50499	ZNF181	339318	CUAUAUGAAUCACUAUACAtt	80.1251	-1.23823	70.5955	-1.46794	-2.36467		PSMB4	5692	-1.81253	0.0153983	0.32356
	s48719	SYT14	255928	CCAAGAUGCUCAUAUAACAtt	78.0263	-1.36671	75.9786	-1.09805	-2.44465		TLR2	7097	-1.81579	0.015283	0.32159					s50500	ZNF181	339318	ACAAAUGUCUGAAAGUCUUtt	82.7667	-1.07652	102.237	0.706279	-2.36467		JDP2	122953	-1.81188	0.0154211	0.32356
	s48720	SYT14	255928	CCUGUGAUAUUGGAACCUUtt	80.8443	-1.1942	66.8645	-1.7243	-2.44465		GNAQ	2776	-1.81575	0.0152844	0.32159					s8390	MXD1	4084	GCAUCAAGAGAAUAAAGCUtt	38.4508	-3.78941	53.9944	-2.60866	-2.3629		ZNF114	163071	-1.81112	0.0154481	0.32356
	s13245	SNRPG	6637	UGAACCUUGUGAUAGAUGAtt	65.9151	-2.10813	49.3509	-2.92772	-2.44139		KLC4	89953	-1.8132	0.0153743	0.322678					s8389	MXD1	4084	CCAUGUUACCAUACAAUAAtt	60.7081	-2.42689	50.1215	-2.87478	-2.3629		LLGL1	3996	-1.80788	0.0155639	0.32356
	s13243	SNRPG	6637	GUAAUACGAGGAAAUAGUAtt	66.7369	-2.05782	49.2837	-2.93234	-2.44139		SC5DL	6309	-1.81253	0.0153981	0.322678					s8388	MXD1	4084	GCAGAUCAACUCACAAUGAtt	90.7915	-0.585274	82.71	-0.635508	-2.3629		PYDC1	260434	-1.80744	0.0155796	0.32356
	s13244	SNRPG	6637	AGUGGACAACAGAACAAUAtt	80.9104	-1.19016	50.2409	-2.86657	-2.44139		PTGES2	80142	-1.80916	0.0155183	0.324121					s20322	NOD1	10392	GCGAAGAGCUGACCAAAUAtt	67.4086	-2.0167	118.846	1.84751	-2.3618		ARSE	415	-1.80709	0.0155922	0.32356
	s1447	APEX1	328	ACCCUAUGCCUACACCUUUtt	47.8391	-3.21468	54.4287	-2.57881	-2.44033		CALML6	163688	-1.80885	0.0155292	0.324121					s20324	NOD1	10392	CGAUGACCCUGACAGAUGUtt	77.4032	-1.40486	74.2363	-1.21776	-2.3618		SGCE	8910	-1.80686	0.0156005	0.32356
	s1446	APEX1	328	CAGAUAUACUGUGCCUUCAtt	55.4467	-2.74897	74.2572	-1.21633	-2.44033		PCSK2	5126	-1.80773	0.0155695	0.324313					s20323	NOD1	10392	GGUUUAUACAACAACCAGAtt	82.7914	-1.07501	108.991	1.17033	-2.3618		JARID1A	5927	-1.80482	0.015674	0.32356
	s1445	APEX1	328	GAUUAGAUUGGGUAAAGGAtt	135.322	2.14077	107.494	1.06747	-2.44033		PTRF	284119	-1.80618	0.015625	0.324819					s13599	STX5	6811	GAACAUUGAGUCGACAAUUtt	71.6993	-1.75403	62.6541	-2.01362	-2.36128		PPP2R2B	5521	-1.8044	0.0156892	0.32356
	s43627	GPR175	131601	ACAACCUUCCUGUACUUCAtt	69.6713	-1.87819	103.639	0.802567	-2.42976		ABCE1	6059	-1.80368	0.0157152	0.325645					s13600	STX5	6811	GCCCAUUCAGAGAUCCUCAtt	82.7279	-1.0789	72.6839	-1.32444	-2.36128		BCKDK	10295	-1.80278	0.0157478	0.32356
	s43626	GPR175	131601	GCUGCUCUACGAAGACAUUtt	78.413	-1.34305	85.6884	-0.430854	-2.42976		PINK1	65018	-1.80335	0.0157272	0.325645					s13598	STX5	6811	GAGCUAACAUAUAUCAUCAtt	82.7955	-1.07476	77.3339	-1.00492	-2.36128		TIPARP	25976	-1.80217	0.0157699	0.32356
	s43625	GPR175	131601	GCUGAGGACUUUAAUAUCUtt	81.0706	-1.18035	99.6206	0.526475	-2.42976		NR3C1	2908	-1.80221	0.0157685	0.325851					s3626	CSNK1A1	1452	GAAUUUGCGAUGUACUUAAtt	34.8203	-4.01165	80.7803	-0.768101	-2.36		TBX3	6926	-1.80173	0.0157861	0.32356
	s2914	CENPC1	1060	CGUGAUUAGUGGAGUACUAtt	75.1656	-1.54184	88.7745	-0.218798	-2.42869		CPT1C	126129	-1.79985	0.0158545	0.325851					s3624	CSNK1A1	1452	GAUGAUCAGUAGAAUUGAAtt	60.75	-2.42432	60.1957	-2.18254	-2.36		NCK2	8440	-1.79907	0.015883	0.32356
	s2913	CENPC1	1060	GGAUCAUCUCAGAAUAGAAtt	78.4809	-1.33889	51.6042	-2.77289	-2.42869		APLNR	187	-1.7993	0.0158744	0.325851					s3625	CSNK1A1	1452	CAGUGAAGCUAGAAUCUCAtt	95.1824	-0.316473	93.3261	0.0939582	-2.36		PAICS	10606	-1.79888	0.0158898	0.32356
	s2912	CENPC1	1060	GAUCUGUCUUGAUAACGAUtt	81.08	-1.17978	90.9386	-0.0700914	-2.42869		SSRP1	6749	-1.79754	0.0159391	0.325851					s49862	HTR3E	285242	GAUCAAUUCCAAUCCCAGAtt	17.2599	-5.08665	88.6351	-0.228376	-2.35637		AEBP2	121536	-1.79821	0.0159145	0.32356
	s9639	NOTCH2	4853	GAUGUAACAUUGACAUUGAtt	40.8167	-3.64457	94.5489	0.177986	-2.42717		CHRNA7	1139	-1.79725	0.0159495	0.325851					s49863	HTR3E	285242	GGAACCCAGAGGAAUGUGAtt	90.37	-0.611077	77.9483	-0.962702	-2.35637		FASTK	10922	-1.79773	0.0159322	0.32356
	s9637	NOTCH2	4853	GAUUCUGAUUCGCAACCGAtt	55.7473	-2.73057	102.796	0.744696	-2.42717		KLK15	55554	-1.79588	0.016	0.325851					s49864	HTR3E	285242	GCUCUGAAUUCAGUGUUUAtt	103.531	0.194597	108.631	1.14559	-2.35637		ST8SIA1	6489	-1.79642	0.0159799	0.32356
	s9638	NOTCH2	4853	GUAACAUGCCUGAUGGUUUtt	96.9523	-0.208125	97.002	0.346546	-2.42717		TPP2	7174	-1.79555	0.0160122	0.325851					s224782	SF1	7536	GGAAGACGAUAACAGGAUCtt	57.6828	-2.61208	79.8861	-0.829544	-2.35266		ACOT11	26027	-1.79618	0.015989	0.32356
	s49041	SSX6	280657	ACAUUAGCAUUUUCGUUGAtt	4.97175	-5.83889	100.012	0.553368	-2.41614		CALM2	805	-1.79467	0.0160445	0.325851					s14976	SF1	7536	GACUUACUCGAGAACAAGAtt	69.3533	-1.89765	84.6516	-0.502095	-2.35266		STARD5	80765	-1.79567	0.0160077	0.32356
	s49040	SSX6	280657	AGAUGAAAUUCUCGGAGAAtt	92.8998	-0.456208	93.2041	0.0855783	-2.41614		TESC	54997	-1.79244	0.0161273	0.325851					s39755	SYTL1	84958	GAAGGACUGUUGGACCUCAtt	61.2664	-2.39271	82.5714	-0.645033	-2.34831		ZIM2	23619	-1.79382	0.0160762	0.32356
	s49039	SSX6	280657	GGGAAAAGCAAGUAGCUCUtt	94.7956	-0.340154	120.032	1.92901	-2.41614		SHARPIN	81858	-1.79211	0.0161395	0.325851					s224979	SYTL1	84958	CGGCGGUGAAGAAACGGAAtt	80.8228	-1.19552	80.8432	-0.763784	-2.34831		TRIM58	25893	-1.7938	0.0160769	0.32356
	s20756	CCT2	10576	GUUGCAAACUUAUCGAGGAtt	74.0201	-1.61197	81.5714	-0.713747	-2.40682		COL7A1	1294	-1.79172	0.016154	0.325851					s39754	SYTL1	84958	CCUGGGUCGCAACAUCUUUtt	82.9635	-1.06448	80.6186	-0.779215	-2.34831		SUSD2	56241	-1.79331	0.016095	0.32356
	s20758	CCT2	10576	CUCUUAUGGUAACCAAUGAtt	75.137	-1.54359	74.8531	-1.17538	-2.40682		CLTB	1212	-1.79136	0.0161674	0.325851					s23549	DNAJC13	23317	CAACUAUCCACAACUCGAAtt	81.1163	-1.17755	73.7422	-1.25171	-2.3388		CHTF18	63922	-1.79061	0.0161954	0.32356
	s20757	CCT2	10576	CAUUGGUGUUGACAAUCCAtt	81.3138	-1.16546	66.2941	-1.7635	-2.40682		HNRNPCL1	343069	-1.791	0.0161808	0.325851					s23550	DNAJC13	23317	CAUUCGGCCUCUACCCAAAtt	82.7845	-1.07544	75.0938	-1.15884	-2.3388		PCK2	5106	-1.79045	0.0162014	0.32356
	s46384	ZNF497	162968	AGGUGACAGUUAAACAUGAtt	70.1213	-1.85064	74.6956	-1.1862	-2.40365		TSC22D3	1831	-1.78961	0.0162328	0.325851					s23548	DNAJC13	23317	CAAGGAUCUCUGUCGGGUAtt	83.089	-1.05679	84.1393	-0.537297	-2.3388		ACTR1A	10121	-1.78927	0.0162453	0.32356
	s46383	ZNF497	162968	CCACACCAGUCAGAGUCAAtt	75.5848	-1.51618	66.0107	-1.78297	-2.40365		PGM5	5239	-1.78956	0.0162345	0.325851					s37008	SPSB1	80176	GAACCAGAUGAGACAUUCAtt	17.8338	-5.05151	80.4798	-0.788752	-2.33751		B3GNT3	10331	-1.78927	0.0162453	0.32356
	s46382	ZNF497	162968	GUGGUGCAAUCACUGUUUAtt	81.3401	-1.16386	72.8557	-1.31263	-2.40365		UBE2L6	9246	-1.78849	0.0162746	0.325851					s37010	SPSB1	80176	AGCUCAUCUUUCACCGGCAtt	91.9212	-0.516115	116.18	1.66434	-2.33751		CACNG6	59285	-1.78859	0.0162707	0.32356
	s50837	SYT10	341359	GGCCUAUCAUCGAAAACCAtt	80.3053	-1.2272	70.1096	-1.50133	-2.40259		OGDHL	55753	-1.78829	0.0162821	0.325851					s37009	SPSB1	80176	GGCUGGAUCUGCUACUGGAtt	162.797	3.82269	64.9472	-1.85605	-2.33751		GDPD3	79153	-1.78715	0.0163249	0.32356
	s50835	SYT10	341359	GCAAACCUGUGACUUCCAAtt	80.6883	-1.20376	103.157	0.769486	-2.40259		NFE2L1	4779	-1.78703	0.0163295	0.325851					s26611	TFCP2L1	29842	CAACCAAGGUCAGUCUUAUtt	72.5105	-1.70438	60.2302	-2.18017	-2.33599		CHRNA6	8973	-1.78708	0.0163275	0.32356
	s50836	SYT10	341359	GACCAGUUUUGAUAGUCAAtt	81.3525	-1.1631	87.3848	-0.314285	-2.40259		PSMB2	5690	-1.78451	0.0164244	0.325851					s26612	TFCP2L1	29842	CGAGAUGAUUUGGUCCAGAtt	77.9019	-1.37433	87.3121	-0.319281	-2.33599		CARD9	64170	-1.78602	0.0163676	0.32356
	s5472	GABPB2	2553	CCAGCUAAGAGACAAUGUAtt	65.3974	-2.13982	51.536	-2.77758	-2.39812		HNF1A	6927	-1.78451	0.0164244	0.325851					s26613	TFCP2L1	29842	GCUACAAUGGUUCUCCAAAtt	83.1084	-1.05561	85.7351	-0.427641	-2.33599		USP36	57602	-1.78592	0.0163713	0.32356
	s5470	GABPB2	2553	GGUGGAACUUUUAAUCAAAtt	78.5083	-1.33721	79.2759	-0.871476	-2.39812		CSRP2BP	57325	-1.7842	0.016436	0.325851					s1623	ARRB1	408	GGAGAUCUAUUACCAUGGAtt	17.8873	-5.04824	91.3645	-0.0408302	-2.32838		PLAG1	5324	-1.78575	0.0163776	0.32356
	s5471	GABPB2	2553	GCAACACCACAGUUUAUCAtt	81.4111	-1.15951	79.0523	-0.886843	-2.39812		GP1BB	2812	-1.78254	0.016499	0.325851					s1624	ARRB1	408	CCAAUCUCAUAGAACUUGAtt	89.6181	-0.657103	102.847	0.748153	-2.32838		ZNF85	7639	-1.78558	0.0163839	0.32356
	s32990	S100A14	57402	CCCUCAUCAAGAACUUUCAtt	60.0232	-2.46881	64.5872	-1.88079	-2.39628		RGS4	5999	-1.78243	0.0165034	0.325851					s1622	ARRB1	408	GGCUUGCGGUGUGGACUAUtt	91.4499	-0.544968	105.344	0.919735	-2.32838		DVL3	1857	-1.78525	0.0163966	0.32356
	s32991	S100A14	57402	GGAUAUCUGGUACUAAAAAtt	77.5417	-1.39639	66.53	-1.74729	-2.39628		CLTC	1213	-1.78207	0.0165169	0.325851					s25484	INTS6	26512	GGCUGAAGGACUUACGACUtt	70.7361	-1.813	74.9351	-1.16975	-2.3258		ADAM32	203102	-1.78417	0.0164373	0.32356
	s32989	S100A14	57402	GCAAUGACUCUAAACUGGAtt	81.4247	-1.15868	84.5364	-0.510012	-2.39628		EPHX1	2052	-1.78201	0.0165194	0.325851					s25482	INTS6	26512	GGACAGCUUUUGAUUUAUUtt	82.8418	-1.07193	73.2735	-1.28392	-2.3258		KCNV1	27012	-1.78345	0.0164644	0.32356
	s14767	VCP	7415	GGCUCGUGGAGGUAACAUUtt	23.8651	-4.6823	61.8662	-2.06775	-2.39549		ITGA2B	3674	-1.77796	0.0166738	0.327653					s25483	INTS6	26512	UGCUGGUCACUUUCGAAGAtt	83.2513	-1.04686	77.6078	-0.986097	-2.3258		RPL4	6124	-1.78308	0.0164786	0.32356
	s14765	VCP	7415	GAAUAGAGUUGUUCGGAAUtt	56.4332	-2.68858	92.6578	0.0480392	-2.39549		CRTC1	23373	-1.7778	0.0166801	0.327653					s14719	USF1	7391	CUGCUGUUGUUACUACCCAtt	66.9547	-2.04449	91.0281	-0.0639436	-2.32226		ZFP36L2	678	-1.7809	0.0165613	0.32389
	s14766	VCP	7415	GAACCGUCCCAAUCGGUUAtt	109.825	0.5799	105.785	0.950053	-2.39549		THA1P	390816	-1.77704	0.0167093	0.327653					s14718	USF1	7391	AGGUGGGAUUCUAUCCAAAtt	79.0384	-1.30476	90.9961	-0.0661424	-2.32226		CHP	11261	-1.78023	0.016587	0.32389
	s11286	PRTN3	5657	GGAAUAGACUCCUUCGUGAtt	5.745	-5.79155	13.0719	-5.42057	-2.39498		FHL2	2274	-1.77633	0.0167366	0.327653					s14717	USF1	7391	AGGUGGAAGAUCUUAAAAAtt	83.2886	-1.04458	84.092	-0.540548	-2.32226		USP24	23358	-1.78018	0.016589	0.32389
	s11287	PRTN3	5657	CUACGACGCGGAGAACAAAtt	93.2638	-0.433927	108.113	1.11004	-2.39498		PCNA	5111	-1.77458	0.0168042	0.32836					s6000	GPR3	2827	ACCGCUACCUUUCUCUGUAtt	58.7357	-2.54763	62.2869	-2.03885	-2.32125		RCN3	57333	-1.7789	0.016638	0.324024
	s11285	PRTN3	5657	GGCGGAUCUUUGGACAGAAtt	94.26	-0.372943	89.8	-0.148332	-2.39498		GNPAT	8443	-1.77213	0.0168992	0.32878					s5999	GPR3	2827	CUACUAUUCAGAGACAACAtt	62.4406	-2.32083	81.8555	-0.694226	-2.32125		CBLL1	79872	-1.77837	0.0166582	0.324024
	s27069	CALY	50632	GCUGCGUGCUGAUCAUGUAtt	37.1804	-3.86718	58.459	-2.30187	-2.39471		SF1	7536	-1.77148	0.0169246	0.32878					s5998	GPR3	2827	ACUCCAUGAUCAACCCUAUtt	83.2919	-1.04437	71.9014	-1.3782	-2.32125		BAI1	575	-1.77585	0.0167551	0.32478
	s27068	CALY	50632	CGCUGACCCUGGAGAUGUAtt	78.2708	-1.35175	88.6543	-0.227058	-2.39471		DICER1	23405	-1.7708	0.0169511	0.32878					s26601	ZDHHC1	29800	GGAUAGAAAGAAGCCUCUAtt	18.0446	-5.03861	56.4623	-2.43907	-2.31944		COCH	1690	-1.77574	0.0167596	0.32478
	s27067	CALY	50632	AGAAUUUCCCUGACCUGGAtt	81.4444	-1.15747	93.3863	0.0980971	-2.39471		MINPP1	9562	-1.77078	0.016952	0.32878					s26599	ZDHHC1	29800	CUGCCCAUCUUCAACCGAAtt	71.5106	-1.76559	66.3303	-1.76101	-2.31944		ZNF546	339327	-1.77474	0.0167981	0.32492
	s1440	AIRE	326	UCAUGUGCCUGGAAAUUAAtt	59.7784	-2.4838	62.3725	-2.03297	-2.38895		USP22	23326	-1.76728	0.017089	0.330822					s26600	ZDHHC1	29800	GCACGCACAUGUCAUUGAAtt	118.323	1.10014	93.9392	0.13609	-2.31944		ALDH1A2	8854	-1.77335	0.0168519	0.325355
	s1441	AIRE	326	CGACUCUUGUCUACAAGCAtt	80.6947	-1.20337	59.4663	-2.23266	-2.38895		CDC42BPB	9578	-1.76488	0.0171839	0.331453					s11415	PSMD11	5717	GAUUCUUGACAAGAAAUUUtt	27.8501	-4.43835	58.4085	-2.30534	-2.31581		ARNTL2	56938	-1.77159	0.0169205	0.32541
	s223880	AIRE	326	UGUCAGUGCUCGGCUGUAAtt	81.5315	-1.15214	63.2939	-1.96965	-2.38895		IDH3G	3421	-1.76484	0.0171853	0.331453					s33734	POLD4	57804	CACUAAUGCUUAUCAAUAAtt	61.1949	-2.39708	78.5604	-0.920638	-2.31488		DHX15	1665	-1.77126	0.0169334	0.32541
	s18290	BAG3	9531	CGAAGAGUAUUUGACCAAAtt	76.7097	-1.44732	79.3761	-0.864592	-2.38609		CLDN10	9071	-1.76384	0.017225	0.331605					s33733	POLD4	57804	AAGAUGCUCUCCCACCUAAtt	61.5128	-2.37762	50.7589	-2.83097	-2.31488		PARL	55486	-1.77086	0.0169488	0.32541
	s18292	BAG3	9531	GCCUGAAAACAAACCAGAAtt	77.5514	-1.39579	54.9938	-2.53998	-2.38609		QARS	5859	-1.76249	0.0172789	0.332028					s33735	POLD4	57804	AGUUAGGCACAGUCAGACAtt	91.2713	-0.555899	95.4046	0.236784	-2.31488		KRT37	8688	-1.7691	0.0170175	0.325465
	s18291	BAG3	9531	CCAUUCCGGUGAUACACGAtt	81.5763	-1.1494	91.2648	-0.0476783	-2.38609		KCNMB2	10242	-1.76011	0.0173738	0.333216					s224609	SFTPA2B	6436	UAUUUUCCCUGAGCCUAUAtt	18.046	-5.03853	96.2106	0.292165	-2.31068		ZFP112	7771	-1.76894	0.017024	0.325465
	s5090	FCN1	2219	CGCCGACUGUCAUGCUUCAtt	59.1394	-2.52291	71.4138	-1.41171	-2.38583		ZNF114	163071	-1.75868	0.0174307	0.333216					s12753	SFTPA2B	6436	CCACGACUUCAGACAUCAAtt	103.175	0.172793	108.65	1.14693	-2.31068		ING2	3622	-1.76839	0.0170456	0.325465
	s5089	FCN1	2219	GCUAAGUACAAAUCAUUCAtt	77.6102	-1.39219	54.4628	-2.57647	-2.38583		SDHD	6392	-1.75826	0.0174477	0.333216					s12754	SFTPA2B	6436	UCACCCAGAUAAUCAUUAAtt	119.276	1.15845	87.2055	-0.326609	-2.31068		ATP7A	538	-1.76691	0.0171038	0.325519
	s5088	FCN1	2219	UGAUGUGAGUUCUUCGAAUtt	81.5786	-1.14925	92.8518	0.0613698	-2.38583		NGLY1	55768	-1.75774	0.0174687	0.333216					s28387	LIPT1	51601	CCAUGACCAUAUGAAUCUAtt	36.1498	-3.93027	88.2329	-0.256011	-2.30892		ZNF133	7692	-1.76629	0.017128	0.325519
	s24076	CCRK	23552	GCCUUUGAGUUCAUGCUGUtt	59.7324	-2.48661	83.9802	-0.548225	-2.38271		LLGL1	3996	-1.75563	0.0175537	0.333279					s28388	LIPT1	51601	CCACAAGACCACAAACUAAtt	79.0753	-1.3025	95.3105	0.230317	-2.30892		USP1	7398	-1.76593	0.0171425	0.325519
	s24074	CCRK	23552	AGUAUGUGGUACAACUGAAtt	74.6453	-1.57369	82.4609	-0.652625	-2.38271		ADRA2A	150	-1.75539	0.0175636	0.333279					s28386	LIPT1	51601	GGAUGUGCAGGCUACCAAAtt	83.4546	-1.03441	72.561	-1.33288	-2.30892		ADAMTSL3	57188	-1.76432	0.0172062	0.326133
	s24075	CCRK	23552	GAACGAUAUUGAACAGCUUtt	81.6195	-1.14675	63.7211	-1.9403	-2.38271		SGCE	8910	-1.75467	0.0175926	0.333279					s46580	CLEC4F	165530	CCAAAGCUCUAACCAUGGAtt	32.3228	-4.16454	86.9833	-0.341878	-2.30872		KLF9	687	-1.76185	0.0173043	0.327395
	s224015	LMO1	4004	CGAAGACUGCCUCAAGUGUtt	75.7942	-1.50336	76.4278	-1.06718	-2.37675		ETV6	2120	-1.75305	0.0176584	0.333279					s46579	CLEC4F	165530	GGAAAGAGCUGGUGAUGAAtt	61.5537	-2.37512	81.3239	-0.730751	-2.30872		RAC1	5879	-1.76105	0.0173361	0.327401
	s8228	LMO1	4004	GCAAGAUCAAGGACCGCUAtt	77.3673	-1.40706	87.8807	-0.280211	-2.37675		GLA	2717	-1.75276	0.0176702	0.333279					s223395	CLEC4F	165530	GUUCAAUGGUGGAAGCUUAtt	86.3815	-0.855238	110.418	1.26842	-2.30872		HTR1B	3351	-1.75863	0.017433	0.328076
	s8227	LMO1	4004	GGAGACAAAUUCUUCCUGAtt	81.6569	-1.14447	85.8271	-0.421321	-2.37675		JARID1A	5927	-1.75259	0.0176772	0.333279					s15275	ZNF205	7755	AGGAGUCACUGCACAUUAAtt	71.4493	-1.76934	71.6667	-1.39433	-2.30642		ZNF160	90338	-1.75771	0.0174699	0.328076
	s1232	ALCAM	214	GGACUAUCUAAAACAAUAAtt	68.714	-1.93679	95.5843	0.249128	-2.37262		SLC7A4	6545	-1.75173	0.0177121	0.333279					s15277	ZNF205	7755	GGAGGUUCCAGAUCGUGGAtt	82.0106	-1.12281	79.7988	-0.835545	-2.30642		FH	2271	-1.75708	0.0174951	0.328076
	s1231	ALCAM	214	GCAUAUGGAGAUACCAUUAtt	72.2373	-1.7211	72.9973	-1.3029	-2.37262		BCKDK	10295	-1.75067	0.0177555	0.333279					s15276	ZNF205	7755	ACUCCACGCUGAUUCAGCAtt	83.4837	-1.03263	89.5971	-0.162273	-2.30642		HSPB6	126393	-1.75701	0.0174982	0.328076
	s1230	ALCAM	214	GGACCUCGGUAAUAUGGAAtt	81.6932	-1.14224	89.2965	-0.182925	-2.37262		UNQ2541	389812	-1.74865	0.017838	0.333279					s2087	BRDT	676	CAAAGACCGUGAUUUAGCAtt	18.1986	-5.02918	67.0573	-1.71106	-2.30209		PICK1	9463	-1.75622	0.0175298	0.328076
	s28562	ZNF44	51710	CACUCUAGAGAAACCCUAUtt	56.6027	-2.67821	57.6258	-2.35913	-2.36671		GBP5	115362	-1.74841	0.0178482	0.333279					s2088	BRDT	676	GGAUGUUUUCGAAACGCAUtt	115.223	0.910324	103.857	0.81756	-2.30209		SCAMP5	192683	-1.75455	0.0175975	0.328703
	s28563	ZNF44	51710	CAGUCGUUUCAGUUACUUAtt	80.6209	-1.20788	86.6058	-0.367816	-2.36671		FMNL2	114793	-1.74763	0.01788	0.333279					s2086	BRDT	676	GGAUGUUAAUAAUCAGUUAtt	120.84	1.25421	102.279	0.709117	-2.30209		ECE2	9718	-1.75383	0.0176266	0.328703
	s28561	ZNF44	51710	GAUUCGAAAUAGUAUUGUAtt	81.7492	-1.13881	82.9853	-0.616594	-2.36671		PAICS	10606	-1.74684	0.0179128	0.333279					s14993	ZFY	7544	GCACCAAUGUAGACAUUGUtt	54.5366	-2.80468	66.1066	-1.77638	-2.29945		ENTPD3	956	-1.75169	0.0177138	0.329326
	s7518	IRF6	3664	CAUGAACCCAGUGAAGAUAtt	48.9145	-3.14885	59.1284	-2.25588	-2.35997		AEBP2	121536	-1.7462	0.0179391	0.333279					s14994	ZFY	7544	GGAUAGCACUUGUCCUGAAtt	70.1914	-1.84635	74.57	-1.19484	-2.29945		MYST4	23522	-1.75145	0.0177234	0.329326
	s7517	IRF6	3664	GGAUGAGAAGGAUAAUGAUtt	57.2952	-2.63581	55.0191	-2.53824	-2.35997		TMCO3	55002	-1.7461	0.0179431	0.333279					s14992	ZFY	7544	GAACAUAUGGUGCAUGAUAtt	83.5683	-1.02745	74.8762	-1.1738	-2.29945		PRICKLE2	166336	-1.74966	0.0177969	0.329331
	s7516	IRF6	3664	GCAUAGCCCUCAACAAGAAtt	133.011	1.99925	63.2438	-1.97309	-2.35997		ACOT11	26027	-1.74429	0.0180182	0.333279					s8598	MCM6	4175	CCCAAUCAGUGGACACUAUtt	18.3978	-5.01699	96.4323	0.307395	-2.29367		CUX2	23316	-1.74909	0.0178202	0.329331
	s39290	USP32	84669	GCAGCUGUAAGGAACUUCAtt	40.8915	-3.63999	98.9682	0.48165	-2.35785		STARD5	80765	-1.74381	0.018038	0.333279					s8599	MCM6	4175	GAAUUGAGGAAUCAAUUGAtt	97.2436	-0.190293	101.644	0.665498	-2.29367		NOTCH2NL	388677	-1.74826	0.017854	0.329331
	s39292	USP32	84669	GAUACUCGUAUUAAGCCUAtt	57.3604	-2.63182	109.125	1.17958	-2.35785		ZIM2	23619	-1.74191	0.0181173	0.333279					s8600	MCM6	4175	GUACUUGAAGGAAAUCGAAtt	133.897	2.05352	97.6519	0.391201	-2.29367		TXNDC1	81542	-1.74722	0.017897	0.329331
	s39291	USP32	84669	ACAUCAUCAGCAGCCCGAAtt	124.012	1.44838	100.547	0.590139	-2.35785		ZNF212	7988	-1.74152	0.0181333	0.333279					s28019	ZMYND10	51364	CAUCUGACCCUAACUGAAAtt	79.9393	-1.24961	65.2304	-1.83659	-2.29053		HOXD9	3235	-1.74687	0.0179113	0.329331
	s50553	MPN2	339501	GCUCCAUCCUCAAUGAGUAtt	6.33454	-5.75546	78.043	-0.956195	-2.35553		SUSD2	56241	-1.74143	0.0181372	0.333279					s28018	ZMYND10	51364	GAAUUUGAGAUUGCACUGAtt	80.3341	-1.22544	99.3549	0.508219	-2.29053		XYLT2	64132	-1.74673	0.017917	0.329331
	s50555	MPN2	339501	CUAUUUCUCAAAAUGGAUAtt	105.835	0.335665	107.281	1.05283	-2.35553		CRIP1	1396	-1.74017	0.0181899	0.333279					s28020	ZMYND10	51364	CCCUCUCAGUACUACGCUAtt	83.6891	-1.02006	69.0046	-1.57725	-2.29053		GJB1	2705	-1.74604	0.0179456	0.329331
	s50554	MPN2	339501	CCACUUGUCUGUGAAUUCAtt	117.96	1.07788	72.3155	-1.34975	-2.35553		HNRPK	3190	-1.73968	0.0182102	0.333279					s9100	MX1	4599	GAAGAAACUUGUGAACGAAtt	21.292	-4.83982	72.9266	-1.30776	-2.28797		CNOT1	23019	-1.74375	0.0180404	0.329447
	s15318	ZNF229	7772	GGCAUUUGGUCGAAGUUCAtt	77.5266	-1.39731	90.209	-0.120227	-2.35395		NDST2	8509	-1.73927	0.0182276	0.333279					s9099	MX1	4599	CCAUCGGAAUCUUGACGAAtt	105.413	0.309782	107.194	1.04685	-2.28797		CHN2	1124	-1.74355	0.0180488	0.329447
	s15317	ZNF229	7772	GGCUUGAAAAGUAACGAAUtt	80.7936	-1.19731	78.6081	-0.91736	-2.35395		RAD52	5893	-1.73882	0.0182465	0.333279					s2939	CFL2	1073	GUUCGACACUUGGAGAGAAtt	53.6358	-2.85983	82.1817	-0.67181	-2.28719		CST5	1473	-1.74339	0.0180555	0.329447
	s15319	ZNF229	7772	CGCAUCCAAGAGUACCUUUtt	81.8911	-1.13013	65.3615	-1.82758	-2.35395		PCK2	5106	-1.73858	0.0182568	0.333279					s2941	CFL2	1073	GAUUUAUGCUAGCUCUAAAtt	61.9635	-2.35003	79.6086	-0.848619	-2.28719		SH3BP1	23616	-1.74237	0.0180979	0.329447
	s31519	CSGALNACT1	55790	GCACCUUUAUCGCAAGUAUtt	79.651	-1.26726	97.1997	0.360128	-2.34408		ACTR1A	10121	-1.73747	0.0183034	0.333279					s2940	CFL2	1073	CUGUUUAAGCGAUGACAAAtt	104.514	0.254801	108.801	1.15732	-2.28719		PACSIN1	29993	-1.74207	0.0181106	0.329447
	s31518	CSGALNACT1	55790	GGGACAUUGUAUGAGCUCAtt	80.3686	-1.22333	92.3244	0.0251289	-2.34408		PIK3R3	8503	-1.73702	0.0183225	0.333279					s23604	DNAJC16	23341	GGGACUCAAUUGACGAAAAtt	67.8328	-1.99073	84.0491	-0.54349	-2.28708		PAQR8	85315	-1.73975	0.0182073	0.33049
	s224390	CSGALNACT1	55790	CAAAAAGGGUGGACAAGUUtt	82.0012	-1.12338	71.6544	-1.39517	-2.34408		SFRS15	57466	-1.73477	0.0184173	0.333279					s23603	DNAJC16	23341	CCGACACCUUACUACCAGAtt	75.852	-1.49982	74.4532	-1.20286	-2.28708		ARPC3	10094	-1.7387	0.0182517	0.33049
	s47736	SLC37A2	219855	UGAUGUUCCUGUACAACUAtt	41.2894	-3.61564	69.6895	-1.53019	-2.33618		USP36	57602	-1.73431	0.0184371	0.333279					s23602	DNAJC16	23341	CGACUCUAAUGAUGAGCGAtt	83.7142	-1.01852	99.0518	0.487393	-2.28708		TP73	7161	-1.73686	0.0183289	0.33049
	s47737	SLC37A2	219855	GCCGGUUAGUAUACAAAGAtt	57.7684	-2.60684	82.3436	-0.660688	-2.33618		PLAG1	5324	-1.73415	0.0184438	0.333279					s47167	CDCP2	200008	GCCUCAGUCUUUGCAGUCUtt	43.161	-3.50107	64.3675	-1.89589	-2.28586		APOB48R	55911	-1.73644	0.018347	0.33049
	s47738	SLC37A2	219855	GGACAACUAUAAGGAGUUAtt	115.445	0.923944	93.5618	0.110156	-2.33618		ZNF85	7639	-1.73399	0.0184505	0.333279					s47168	CDCP2	200008	CCAGUCCUGAGUAUCCCAAtt	62.01	-2.34719	61.6665	-2.08148	-2.28586		VAPA	9218	-1.73516	0.0184009	0.33049
	s25708	NPTN	27020	UCAUCAACAAGGAAAAUUAtt	79.2797	-1.28999	84.5421	-0.509621	-2.33454		DVL3	1857	-1.73368	0.018464	0.333279					s47169	CDCP2	200008	CUUCCAUGCCUUUGACCUAtt	85.3813	-0.916468	92.0389	0.00551033	-2.28586		TLR8	51311	-1.7345	0.0184289	0.33049
	s25707	NPTN	27020	CCACUGCGUAUAUCACUUUtt	79.4008	-1.28258	93.0615	0.0757814	-2.33454		PCDHGA1	56114	-1.73254	0.0185122	0.333571					s48981	PRSS33	260429	UGACAGAGAUUUGACACCAtt	45.1875	-3.37701	87.3906	-0.313885	-2.28487		KLK1	3816	-1.73447	0.0184303	0.33049
	s25709	NPTN	27020	CUCUACCAACAAUCACAAAtt	82.1152	-1.11641	89.3656	-0.178179	-2.33454		DNTTIP1	116092	-1.73032	0.018607	0.334424					s48980	PRSS33	260429	CAACCUAAAGAGACCCUAAtt	78.0087	-1.36779	84.2476	-0.529851	-2.28487		CBR3	874	-1.73344	0.0184739	0.33049
	s24884	MIZF	25988	GCAACCAUGUGAAUCACUAtt	45.2462	-3.37341	50.6578	-2.83792	-2.32283		CUTC	51076	-1.72977	0.0186306	0.334424					s223676	PRSS33	260429	GCCUCUAAGAGCUGAGAGAtt	83.7336	-1.01733	57.4192	-2.37332	-2.28487		ZMYND19	116225	-1.73305	0.0184905	0.33049
	s24883	MIZF	25988	GGACCGCAGUAAACUUCGAtt	60.4288	-2.44398	37.8362	-3.71894	-2.32283		CHP	11261	-1.72895	0.0186659	0.334424					s11397	PSMD4	5710	GUGUAUCUAUGGAAGAGCAtt	65.3812	-2.14081	61.3873	-2.10066	-2.28094		E2F1	1869	-1.73273	0.0185042	0.33049
	s24885	MIZF	25988	GCAGGGCAUUAUUCUAGAAtt	82.2272	-1.10955	84.6252	-0.503907	-2.32283		RALGDS	5900	-1.72811	0.0187022	0.334424					s11395	PSMD4	5710	GCAGGAUGCUGUCAACAUAtt	74.2348	-1.59882	72.1128	-1.36368	-2.28094		RBM10	8241	-1.73241	0.0185179	0.33049
	s9754	NTN3	4917	GGCAAGACCUGCAACCAGAtt	74.989	-1.55265	76.5049	-1.06188	-2.32233		RCN3	57333	-1.72769	0.01872	0.334424					s11396	PSMD4	5710	GGAGACUUCUUACCCACCAtt	83.7786	-1.01458	96.8377	0.335252	-2.28094		ZNF233	353355	-1.73096	0.0185796	0.330719
	s194667	NTN3	4917	ACAUGGAGCUGUACCGACUtt	78.9341	-1.31114	77.9065	-0.965569	-2.32233		HPCAL4	51440	-1.72659	0.0187674	0.334697					s13873	HNF1B	6928	GGAGGGCUGCUAAAAUGAUtt	40.0505	-3.69148	59.8703	-2.2049	-2.28002		GPBAR1	151306	-1.73062	0.0185944	0.330719
	s194668	NTN3	4917	GACUGUGACUCGCACUGCAtt	82.2366	-1.10897	105.465	0.928099	-2.32233		COCH	1690	-1.72456	0.0188557	0.335697					s13872	HNF1B	6928	CUCCGACAAUUCAACCAGAtt	70.7859	-1.80995	115.03	1.58532	-2.28002		GOSR1	9527	-1.72867	0.0186779	0.331052
	s49166	RCOR2	283248	GAUCCGCGUUGGAACCAAUtt	69.2681	-1.90287	100.89	0.61372	-2.3206		ZNF546	339327	-1.72362	0.0188966	0.33585					s6981	HSPA5	3309	CAGAUGAAGCUGUAGCGUAtt	72.3231	-1.71585	68.6068	-1.60458	-2.27191		COPG	22820	-1.72647	0.0187727	0.331052
	s49167	RCOR2	283248	GGGCGGUAUUGAUCCACUAtt	76.5444	-1.45743	121.351	2.01965	-2.3206		CTSL2	1515	-1.72156	0.0189862	0.33609					s6980	HSPA5	3309	GGAGCGCAUUGAUACUAGAtt	80.2385	-1.23129	66.3683	-1.7584	-2.27191		MTMR4	9110	-1.72612	0.0187878	0.331052
	s49165	RCOR2	283248	CUAGUGUGAUGGACAGACAtt	82.2532	-1.10796	84.4934	-0.512964	-2.3206		BTN3A3	10384	-1.72115	0.0190041	0.33609					s6979	HSPA5	3309	CUAUGAAGCCCGUCCAGAAtt	83.8853	-1.00805	77.6005	-0.986596	-2.27191		MOGAT2	80168	-1.72389	0.0188846	0.331052
	s36237	ZNF419	79744	GGCCUUACGGGUGUAGUAAtt	77.5294	-1.39713	64.9669	-1.8547	-2.31986		ARNTL2	56938	-1.72065	0.0190263	0.33609					s39785	ATG4D	84971	CGACACUCACUGUACUUCAtt	80.7594	-1.19941	75.8518	-1.10676	-2.27093		ZNF236	7776	-1.7228	0.0189323	0.331052
	s36239	ZNF419	79744	GGAAGUUAUUUAGAGAUAUtt	81.1059	-1.17819	78.831	-0.902049	-2.31986		DHX15	1665	-1.72033	0.01904	0.33609					s39787	ATG4D	84971	GCUGUACCGUGGGCUUCUAtt	82.9897	-1.06287	77.928	-0.964096	-2.27093		TSKS	60385	-1.72167	0.0189813	0.331052
	s36238	ZNF419	79744	CCACCCUAGUUAGACAUCAtt	82.2619	-1.10743	107.877	1.09382	-2.31986		ELL2	22936	-1.7195	0.0190764	0.33609					s39786	ATG4D	84971	CGCCUGGUGGUGUACGUUUtt	83.8973	-1.00732	90.1788	-0.122302	-2.27093		LRP4	4038	-1.72136	0.018995	0.331052
	s38274	SLC25A2	83884	CCCUGUCCAUUUGAUGUUAtt	48.0149	-3.20392	77.1957	-1.01441	-2.3191		KRT37	8688	-1.7183	0.0191291	0.33609					s41212	CPA5	93979	GCGUGGAUCUCAACAGGAAtt	18.9144	-4.98537	58.3143	-2.31182	-2.26936		MFSD1	64747	-1.72124	0.0190005	0.331052
	s38273	SLC25A2	83884	UAAGUGUUGUGAGAAAUGAtt	58.1085	-2.58602	43.4392	-3.33394	-2.3191		ZFP112	7771	-1.71815	0.019136	0.33609					s41210	CPA5	93979	CCACAGCAUGAACCGCUUAtt	120.585	1.23862	106.745	1.01604	-2.26936		ZNF384	171017	-1.7209	0.0190152	0.331052
	s38275	SLC25A2	83884	GGAUUGUAUUAAAUCCAGAtt	121.104	1.27036	98.2095	0.429512	-2.3191		SFRS2	6427	-1.71725	0.0191758	0.336222					s41211	CPA5	93979	CAUGGGAUCGAGUACAUUUtt	128.716	1.73636	93.6369	0.115314	-2.26936		FBLN1	2192	-1.72024	0.0190439	0.331052
	s22324	GPN1	11321	CAAUGAGCCUGGUGUUAGAtt	79.6936	-1.26465	94.037	0.142811	-2.31369		CYP51A1	1595	-1.71597	0.0192323	0.336323					s17377	MTMR6	9107	GACCAAAAGAAGUACUUAAtt	45.69	-3.34625	84.3347	-0.523872	-2.26555		PATE1	160065	-1.71947	0.019078	0.331052
	s22323	GPN1	11321	CAACAGUUGUCAUCUAUGUtt	80.3861	-1.22226	78.3677	-0.93388	-2.31369		ZNF133	7692	-1.71566	0.0192461	0.336323					s17379	MTMR6	9107	GGAUAUUACACCACCAUAUtt	62.2847	-2.33037	85.3107	-0.456807	-2.26555		HYAL3	8372	-1.71888	0.0191037	0.331052
	s22322	GPN1	11321	GUAUCGUCCUGAAUAUGAAtt	82.3626	-1.10126	86.1811	-0.396997	-2.31369		ADAMTSL3	57188	-1.71379	0.019329	0.337205					s17378	MTMR6	9107	GACAACUAUUCCAAUAUUAtt	104.629	0.261807	92.2269	0.0184305	-2.26555		PRKAG1	5571	-1.71855	0.0191184	0.331052
	s10872	POU5F1	5460	GUCCGAGUGUGGUUCUGUAtt	79.6749	-1.2658	75.575	-1.12578	-2.31319		ZNF442	79973	-1.71297	0.0193654	0.337234					s39554	ZNF514	84874	GGCCUUUGCUCAUACUGCAtt	74.8723	-1.5598	95.0623	0.213259	-2.25787		ZFP91	80829	-1.71727	0.0191747	0.331052
	s10871	POU5F1	5460	GGAGAUAUGCAAAGCAGAAtt	81.6638	-1.14404	106.153	0.975354	-2.31319		VIPR2	7434	-1.71164	0.0194249	0.337234					s224968	ZNF514	84874	CACUCAACAUUACAGAUUUtt	79.7472	-1.26137	79.9455	-0.825465	-2.25787		STT3A	3703	-1.71643	0.019212	0.331052
	s10873	POU5F1	5460	GCCCGAAAGAGAAAGCGAAtt	82.3672	-1.10098	85.6355	-0.434484	-2.31319		KLF9	687	-1.71146	0.0194329	0.337234					s39553	ZNF514	84874	CAGUCCUUGUUAACCAACAtt	84.0432	-0.998384	76.6857	-1.04946	-2.25787		PIGM	93183	-1.71595	0.0192331	0.331052
	s224715	TCP1	6950	CAACCAUAGUUAAAGUUAAtt	67.185	-2.03039	70.9676	-1.44237	-2.29486		RLN2	6019	-1.71085	0.0194601	0.337234					s7593	ITGB6	3694	GGACCAACCUGUGAACGAUtt	19.0031	-4.97993	56.6804	-2.42409	-2.25387		COL22A1	169044	-1.71587	0.0192367	0.331052
	s13922	TCP1	6950	CCAAUACACUAGCAGUUAAtt	72.9017	-1.68043	62.6183	-2.01608	-2.29486		KIF18A	81930	-1.70852	0.0195651	0.337708					s7594	ITGB6	3694	GAUCUUCGCUGUAACCCAAtt	74.5456	-1.57979	65.2403	-1.83591	-2.25387		GYG2	8908	-1.71547	0.0192542	0.331052
	s13924	TCP1	6950	GGUUAACCCAGAACGUAAAtt	82.5827	-1.08779	66.0763	-1.77846	-2.29486		FRAP1	2475	-1.70806	0.0195856	0.337708					s7592	ITGB6	3694	GCAUCGUCAUUCCUAAUGAtt	104.435	0.249961	87.3541	-0.316394	-2.25387		CCT4	10575	-1.71546	0.0192547	0.331052
	s11792	RAP2A	5911	AAACAAUGGUGGACGAACUtt	7.29803	-5.69648	25.0712	-4.59606	-2.29411		RHOA	387	-1.70742	0.0196148	0.337708					s223534	FHL1	2273	CCAAGGAGGUGCACUAUAAtt	53.6112	-2.86133	77.817	-0.971719	-2.25211		PI4KB	5298	-1.71509	0.0192714	0.331052
	s11791	RAP2A	5911	CGUGAAGCGGUAUGAGAAAtt	101.733	0.0845443	71.4613	-1.40845	-2.29411		FH	2271	-1.70666	0.0196489	0.337708					s5195	FHL1	2273	GGAUUGCUACAAGAACUUUtt	75.2657	-1.53571	91.2066	-0.0516749	-2.25211		CDK8	1024	-1.71484	0.0192824	0.331052
	s224517	RAP2A	5911	GAAAUUGUGAGGCAGAUGAtt	104.644	0.262722	85.023	-0.476575	-2.29411		AKR1C3	8644	-1.70664	0.0196497	0.337708					s5194	FHL1	2273	CUGUAGUAACUGCAAGCAAtt	84.1201	-0.993671	85.9577	-0.41235	-2.25211		KCTD16	57528	-1.71278	0.0193741	0.332078
	s4815	ERH	2079	CUACGAAUCUGUGAAUGAAtt	49.7786	-3.09596	47.2121	-3.07469	-2.29026		PYGO1	26108	-1.70547	0.0197028	0.33776					s11931	DPF2	5977	AGGCCUCAGUUACCACUAUtt	54.2614	-2.82153	93.1647	0.0828673	-2.24709		VPS35	55737	-1.71072	0.0194661	0.333105
	s4814	ERH	2079	GGAUUAAAGAGAAGAUCUAtt	69.2817	-1.90204	60.4214	-2.16703	-2.29026		PMS2	5395	-1.70515	0.0197175	0.33776					s11929	DPF2	5977	AGCGGAUCCUAGAACCAGAtt	81.1177	-1.17747	98.9479	0.480251	-2.24709		AQR	9716	-1.70937	0.0195265	0.333384
	s4816	ERH	2079	CAGUCCCUCUAUCACAUAUtt	82.6354	-1.08456	52.721	-2.69615	-2.29026		RRBP1	6238	-1.70248	0.0198392	0.339286					s11930	DPF2	5977	GGAUGACCUCGAUGAUGAAtt	84.1653	-0.990905	62.1989	-2.0449	-2.24709		TPTE2	93492	-1.7086	0.0195615	0.333384
	s16653	RIPK1	8737	GCAAAGACCUUACGAGAAUtt	19.5688	-4.9453	86.2306	-0.393598	-2.28986		ENTPD3	956	-1.70157	0.0198805	0.339407					s17170	F2RL3	9002	ACAGCUGCGUGGAUCCCUUtt	19.0432	-4.97748	71.3327	-1.41728	-2.24634		RGR	5995	-1.70821	0.0195788	0.333384
	s16652	RIPK1	8737	GUGUAGAAGAGGACGUGAAtt	58.7027	-2.54965	107.691	1.08105	-2.28986		IL5	3567	-1.70041	0.0199339	0.339407					s194973	F2RL3	9002	GGCUGUACUGGGUCGAACAtt	108.362	0.490356	116.784	1.70581	-2.24634		PRKD2	25865	-1.70557	0.0196984	0.334872
	s16651	RIPK1	8737	CCACUAGUCUGACGGAUAAtt	84.9224	-0.944557	87.5977	-0.299659	-2.28986		CASP10	843	-1.6987	0.0200122	0.339407					s194972	F2RL3	9002	CCAUCUCUACACACAAAAAtt	110.975	0.650308	88.8031	-0.21683	-2.24634		ABAT	18	-1.7026	0.0198334	0.336008
	s3039	CHRNA1	1134	AGGUUUUUAUCGACACUAUtt	17.6711	-5.06148	111.632	1.35182	-2.2879		APOB	338	-1.69835	0.0200286	0.339407					s3093	TBCB	1155	CGAUCUCACAAGAAGCCUAtt	60.3522	-2.44867	71.9695	-1.37352	-2.24507		RNF112	7732	-1.70221	0.0198515	0.336008
	s3038	CHRNA1	1134	GCCCAGACCUUGUUCUCUAtt	58.7203	-2.54857	94.4661	0.172296	-2.2879		NOTCH2NL	388677	-1.69834	0.0200288	0.339407					s3092	TBCB	1155	GCAGCUCCCUCAACACCUUtt	62.7607	-2.30123	90.4653	-0.102618	-2.24507		CPSF2	53981	-1.70129	0.0198935	0.336008
	s3037	CHRNA1	1134	CAACCAAUGUGCGUCUGAAtt	100.25	-0.006256	111.802	1.36353	-2.2879		JDP2	122953	-1.69806	0.0200418	0.339407					s3091	TBCB	1155	GCAUCCACGUCAUUGACCAtt	86.1249	-0.870947	104.579	0.867217	-2.24507		ZNF221	7638	-1.70127	0.0198946	0.336008
	s50501	ZNF181	339318	CACUAUGGAGAAACAAUAUtt	70.2048	-1.84553	63.6135	-1.94769	-2.28158		WDHD1	11169	-1.69422	0.0202197	0.34109					s29448	TRPM4	54795	GGUGCAUAAGGAGAACUUUtt	53.8516	-2.84662	82.5889	-0.643829	-2.24375		PTAR1	375743	-1.7001	0.0199482	0.33601
	s50499	ZNF181	339318	CUAUAUGAAUCACUAUACAtt	80.1251	-1.23823	70.5955	-1.46794	-2.28158		CHN2	1124	-1.6939	0.0202349	0.34109					s29447	TRPM4	54795	GAGAAGAUGUUGACGCGAAtt	84.0629	-0.997178	99.6208	0.526491	-2.24375		CAPRIN1	4076	-1.69985	0.0199594	0.33601
	s50500	ZNF181	339318	ACAAAUGUCUGAAAGUCUUtt	82.7667	-1.07652	102.237	0.706279	-2.28158		CST5	1473	-1.69375	0.020242	0.34109					s224316	TRPM4	54795	CAUCUUCACGGUCAACAAAtt	84.1999	-0.988791	98.6706	0.461202	-2.24375		GHRH	2691	-1.698	0.0200448	0.33602
	s43710	ZFP42	132625	GAGCUGCCCUGAGAAAGCAtt	48.2732	-3.18811	55.967	-2.47311	-2.28141		PLXNB3	5365	-1.69223	0.0203128	0.34109					s15784	ARID1A	8289	GGAAACCUCUGGACCUCUAtt	25.1915	-4.6011	72.3311	-1.34868	-2.23627		TEK	7010	-1.69736	0.0200744	0.33602
	s43709	ZFP42	132625	GUUGAGAGCUCAAAACUAAtt	58.8389	-2.54131	63.4365	-1.95985	-2.28141		TIPARP	25976	-1.68945	0.0204432	0.34109					s15785	ARID1A	8289	CGGUAUCACCGUUGAUGAAtt	62.9648	-2.28874	82.9378	-0.619853	-2.23627		RNASE1	6035	-1.69728	0.0200781	0.33602
	s43711	ZFP42	132625	GAGUAUUCUGAGUACAUGAtt	103.321	0.181761	98.3969	0.442393	-2.28141		ARPC3	10094	-1.68932	0.0204496	0.34109					s15786	ARID1A	8289	GGACAAGGGAUUAAUAGUAtt	86.4397	-0.851677	111.517	1.34392	-2.23627		CCT6A	908	-1.69703	0.0200894	0.33602
	s20322	NOD1	10392	GCGAAGAGCUGACCAAAUAtt	67.4086	-2.0167	118.846	1.84751	-2.27894		GABRG2	2566	-1.6882	0.0205022	0.34109					s5229	FOXD1	2297	GAAAAAUGGUUAACAUGUUtt	39.2678	-3.73939	85.7486	-0.426717	-2.23253		SLC7A10	56301	-1.69591	0.0201415	0.336349
	s20324	NOD1	10392	CGAUGACCCUGACAGAUGUtt	77.4032	-1.40486	74.2363	-1.21776	-2.27894		CETN3	1070	-1.68755	0.0205329	0.34109					s5231	FOXD1	2297	AUAUCGCGCUCAUCACUAUtt	63.0331	-2.28455	100.56	0.591047	-2.23253		NARG1L	79612	-1.69422	0.02022	0.336766
	s20323	NOD1	10392	GGUUUAUACAACAACCAGAtt	82.7914	-1.07501	108.991	1.17033	-2.27894		APOB48R	55911	-1.68718	0.0205502	0.34109					s5230	FOXD1	2297	AAAUAAUGGUCAAAAGAAUtt	127.841	1.68279	102.78	0.743578	-2.23253		OPRK1	4986	-1.69383	0.0202381	0.336766
	s13599	STX5	6811	GAACAUUGAGUCGACAAUUtt	71.6993	-1.75403	62.6541	-2.01362	-2.27846		GSTT1	2952	-1.6862	0.0205969	0.34109					s195355	HS3ST6	64711	CGCAGGUUCUACCAGAUGAtt	19.1246	-4.9725	90.0989	-0.127789	-2.23164		ZNF792	126375	-1.69328	0.0202636	0.336766
	s13600	STX5	6811	GCCCAUUCAGAGAUCCUCAtt	82.7279	-1.0789	72.6839	-1.32444	-2.27846		TLR8	51311	-1.68536	0.0206368	0.34109					s34832	HS3ST6	64711	GCUACUUCGUGACGCGAGAtt	94.2983	-0.370596	105.991	0.964233	-2.23164		TAF2	6873	-1.69182	0.020332	0.337362
	s13598	STX5	6811	GAGCUAACAUAUAUCAUCAtt	82.7955	-1.07476	77.3339	-1.00492	-2.27846		FASTK	10922	-1.68534	0.0206377	0.34109					s195356	HS3ST6	64711	UGAAACGGGUCGUCACGGAtt	105.163	0.294533	109.45	1.20186	-2.23164		ZNF781	163115	-1.69094	0.0203731	0.337504
	s46439	ZNF676	163223	CAAAGCUCAUGGAACAUAAtt	61.6985	-2.36625	45.2003	-3.21293	-2.27678		ZNF669	79862	-1.68502	0.0206527	0.34109					s28968	SEMA5B	54437	CCGUGGGUCUCUAACUUCAtt	35.0811	-3.99569	97.8478	0.404662	-2.23025		RAB3IP	117177	-1.6897	0.0204314	0.337639
	s46440	ZNF676	163223	GCUUUUAAGUCAUCCUCAAtt	80.994	-1.18505	94.2412	0.156843	-2.27678		ATP12A	479	-1.68421	0.0206916	0.34109					s28969	SEMA5B	54437	CGCUCUACCAUGUACUCUAtt	72.246	-1.72057	98.1098	0.422665	-2.23025		USF2	7392	-1.68939	0.0204462	0.337639
	s223385	ZNF676	163223	AAUCGAUCCUCAAUCCUUAtt	82.824	-1.07302	80.4387	-0.79158	-2.27678		ZMYND19	116225	-1.68399	0.0207019	0.34109					s28967	SEMA5B	54437	GCUAAGGUGUGGAUGGACAtt	84.3631	-0.978796	87.3269	-0.318267	-2.23025		PRKAR1A	5573	-1.68765	0.020528	0.338451
	s28778	IL20RB	53833	GGUCCUGAGUGUGAUGUCAtt	11.0285	-5.46811	50.6857	-2.836	-2.27439		E2F1	1869	-1.68369	0.0207164	0.34109					s23805	GRIP1	23426	GAUACAAUUUCAACACCUAtt	63.1006	-2.28042	83.1743	-0.603606	-2.22694		TCEB2	6923	-1.68277	0.0207602	0.338936
	s28779	IL20RB	53833	GGAGAAACAGUGUACUAUUtt	75.8887	-1.49757	88.2007	-0.258222	-2.27439		RBM10	8241	-1.68338	0.0207309	0.34109					s23807	GRIP1	23426	GAAGAGCCGUUUGAUCCUAtt	63.1286	-2.27871	57.3264	-2.3797	-2.22694		ABI3	51225	-1.68256	0.0207702	0.338936
	s28777	IL20RB	53833	UCUCUGUACUCUCAACCAAtt	82.8567	-1.07101	105.981	0.96351	-2.27439		ABCC1	4363	-1.68278	0.0207599	0.34109					s23806	GRIP1	23426	GGCUCUUACAGGUGAAUCAtt	108.492	0.498274	98.0133	0.416033	-2.22694		AGBL4	84871	-1.68194	0.0207998	0.338936
	s13238	SNRPE	6635	CAUUGGUUUUGAUGAGUAUtt	16.6469	-5.12418	29.0008	-4.32605	-2.27248		DLG4	1742	-1.68222	0.0207863	0.34109					s26856	PILRB	29990	CAUCCACACUGCAAUGAUAtt	77.3473	-1.40828	77.508	-0.992953	-2.22578		PDCL	5082	-1.68163	0.0208147	0.338936
	s13239	SNRPE	6635	GGAUCAUGCUAAAAGGAGAtt	64.9889	-2.16483	50.8993	-2.82133	-2.27248		ZNF233	353355	-1.68202	0.0207961	0.34109					s26855	PILRB	29990	GCUGUGCUCAAAACUGUCAtt	83.7759	-1.01475	84.5058	-0.51211	-2.22578		CREBL1	1388	-1.68086	0.0208517	0.338936
	s13237	SNRPE	6635	GCAAGUGAAUAUGCGGAUAtt	82.8831	-1.0694	71.1625	-1.42898	-2.27248		NKTR	4820	-1.67828	0.0209757	0.342935					s26854	PILRB	29990	GGAGGAGAGUUACCUACAAtt	84.4112	-0.975851	63.2314	-1.97395	-2.22578		BPIL3	128859	-1.68039	0.020874	0.338936
	s39755	SYTL1	84958	GAAGGACUGUUGGACCUCAtt	61.2664	-2.39271	82.5714	-0.645033	-2.26653		B3GNT3	10331	-1.67811	0.0209841	0.342935					s40509	ZNF598	90850	GCAGCAAGAAGGUAGCACAtt	19.2069	-4.96746	81.6044	-0.711479	-2.22448		FLVCR1	28982	-1.67993	0.0208963	0.338936
	s224979	SYTL1	84958	CGGCGGUGAAGAAACGGAAtt	80.8228	-1.19552	80.8432	-0.763784	-2.26653		COPG	22820	-1.67763	0.0210074	0.342935					s40511	ZNF598	90850	CUCGACAAAUGGUCCUGUAtt	94.5014	-0.358165	81.4144	-0.724532	-2.22448		RAB10	10890	-1.67955	0.0209144	0.338936
	s39754	SYTL1	84958	CCUGGGUCGCAACAUCUUUtt	82.9635	-1.06448	80.6186	-0.779215	-2.26653		CHRNA6	8973	-1.67623	0.0210749	0.343498					s40510	ZNF598	90850	GGACUACUACAGCGACUAUtt	121.178	1.27491	98.3686	0.44045	-2.22448		GOLGA2L1	55592	-1.67931	0.020926	0.338936
	s18935	PHYHIP	9796	CGUCUUCUACCGCAACCAUtt	46.1349	-3.31901	87.4185	-0.311973	-2.25907		GZMA	3001	-1.67438	0.021165	0.343838					s23087	CAMTA2	23125	CGCUCAACGUGGAUCAUUUtt	63.9282	-2.22976	69.9482	-1.51241	-2.22413		KIF14	9928	-1.67755	0.021011	0.338936
	s18934	PHYHIP	9796	CAGCCUUACCUGAAGGACAtt	59.2787	-2.51439	37.0136	-3.77546	-2.25907		ZNF236	7776	-1.67416	0.021176	0.343838					s23086	CAMTA2	23125	GUUCCGAAGCUACUAUGAAtt	72.1262	-1.7279	60.1573	-2.18518	-2.22413		AIPL1	23746	-1.67715	0.0210304	0.338936
	s18933	PHYHIP	9796	UCAUUGACCUUAACAAGAAtt	124.339	1.4684	71.8165	-1.38404	-2.25907		ADAM32	203102	-1.67343	0.0212114	0.343838					s23085	CAMTA2	23125	CCUUUUCCGUUGGAACCGAtt	84.4267	-0.974902	70.9036	-1.44677	-2.22413		SLC26A10	65012	-1.67638	0.0210676	0.338936
	s23549	DNAJC13	23317	CAACUAUCCACAACUCGAAtt	81.1163	-1.17755	73.7422	-1.25171	-2.25754		LRP4	4038	-1.6728	0.0212422	0.343838					s12278	RPS6KA2	6196	GAGUAUGCCGUGAAGAUCAtt	61.4646	-2.38057	93.3	0.092165	-2.22324		DDX6	1656	-1.67556	0.0211076	0.338936
	s23550	DNAJC13	23317	CAUUCGGCCUCUACCCAAAtt	82.7845	-1.07544	75.0938	-1.15884	-2.25754		RPL4	6124	-1.67219	0.0212723	0.343838					s12276	RPS6KA2	6196	CGAUAUCUGACGCAGCUAAtt	63.211	-2.27366	102.036	0.692448	-2.22324		PARP10	84875	-1.675	0.021135	0.338936
	s23548	DNAJC13	23317	CAAGGAUCUCUGUCGGGUAtt	83.089	-1.05679	84.1393	-0.537297	-2.25754		FBLN1	2192	-1.67175	0.0212938	0.343838					s12277	RPS6KA2	6196	CGAGCUCUCUUCAAACGGAtt	110.415	0.616014	79.1568	-0.879661	-2.22324		GPR97	222487	-1.67469	0.02115	0.338936
	s26316	SLC6A16	28968	GAUCCUGAAUGUGAACGGAtt	8.74367	-5.60798	79.398	-0.863088	-2.25502		ARL8A	127829	-1.67051	0.0213543	0.344217					s17961	LIPG	9388	GUUUCAACAUGACAGCUAAtt	76.4974	-1.46031	78.4394	-0.928957	-2.2232		TNNC1	7134	-1.67358	0.0212041	0.338936
	s26315	SLC6A16	28968	GCACUGCUCUUGAUGAUCAtt	91.0817	-0.567504	99.6174	0.526259	-2.25502		USP24	23358	-1.6694	0.0214094	0.344217					s17962	LIPG	9388	CCUUUUACGUCACCCUUUAtt	76.8657	-1.43777	94.5456	0.177754	-2.2232		NUDT1	4521	-1.67331	0.0212175	0.338936
	s26317	SLC6A16	28968	GCGCAAUAGGGAUUAUGCAtt	115.535	0.929429	103.677	0.805193	-2.25502		STT3A	3703	-1.66799	0.0214788	0.344217					s17963	LIPG	9388	GCUUGAGCAUUGGUAUUCAtt	84.4357	-0.974352	92.2659	0.0211117	-2.2232		MATN1	4146	-1.67321	0.0212224	0.338936
	s26611	TFCP2L1	29842	CAACCAAGGUCAGUCUUAUtt	72.5105	-1.70438	60.2302	-2.18017	-2.25495		PIGM	93183	-1.66754	0.021501	0.344217					s223688	GATA1	2623	GGCUUGAACCUUCAAAGCUtt	67.6037	-2.00476	64.3631	-1.89619	-2.21968		GSPT2	23708	-1.67194	0.0212845	0.338936
	s26612	TFCP2L1	29842	CGAGAUGAUUUGGUCCAGAtt	77.9019	-1.37433	87.3121	-0.319281	-2.25495		GYG2	8908	-1.66709	0.0215233	0.344217					s5595	GATA1	2623	GUCUUUCAGGUGUACCCAUtt	82.7931	-1.07491	95.7779	0.26243	-2.21968		GALNT1	2589	-1.67161	0.0213007	0.338936
	s26613	TFCP2L1	29842	GCUACAAUGGUUCUCCAAAtt	83.1084	-1.05561	85.7351	-0.427641	-2.25495		GABRR2	2570	-1.66668	0.0215436	0.344217					s5593	GATA1	2623	GAAGGAUGGUAUUCAGACUtt	84.4697	-0.972275	83.0529	-0.611944	-2.21968		NAT9	26151	-1.6713	0.0213155	0.338936
	s14538	TYMS	7298	GAGUUGCUGUGGUUUAUCAtt	53.3667	-2.8763	32.2555	-4.1024	-2.25217		CDK8	1024	-1.66649	0.0215531	0.344217					s32520	PRDM9	56979	AGUGUUAAAUCAGAUGUUAtt	50.2298	-3.06833	74.1344	-1.22476	-2.21572		MYNN	55892	-1.67116	0.0213228	0.338936
	s14540	TYMS	7298	CAUAUUUACCUGAAUCACAtt	59.5357	-2.49866	85.8396	-0.420464	-2.25217		MKL2	57496	-1.66507	0.0216235	0.344217					s32519	PRDM9	56979	GCUUUAGAGAUAAGUCAAAtt	76.6732	-1.44955	82.3103	-0.662975	-2.21572		ZNF586	54807	-1.67024	0.021368	0.338936
	s14539	TYMS	7298	GGAAUCAGAUUAUUCAGGAtt	90.5379	-0.600795	75.1549	-1.15464	-2.25217		SAP18	10284	-1.66478	0.0216382	0.344217					s224442	PRDM9	56979	GGAGCAGCAAUAUCCAGAUtt	84.5077	-0.969948	66.7029	-1.73541	-2.21572		FSTL1	11167	-1.67004	0.0213777	0.338936
	s25484	INTS6	26512	GGCUGAAGGACUUACGACUtt	70.7361	-1.813	74.9351	-1.16975	-2.2451		KCTD16	57528	-1.66454	0.0216499	0.344217					s18182	STX8	9482	CGAAAUCAAUAUGAACGAAtt	58.5828	-2.55699	76.5012	-1.06214	-2.21176		RGS6	9628	-1.66964	0.0213973	0.338936
	s25482	INTS6	26512	GGACAGCUUUUGAUUUAUUtt	82.8418	-1.07193	73.2735	-1.28392	-2.2451		PSMB4	5692	-1.66354	0.0217003	0.344217					s18183	STX8	9482	GGAUGAUCUUGUAACUCGAtt	74.4342	-1.58662	84.922	-0.483515	-2.21176		SYTL2	54843	-1.66947	0.0214058	0.338936
	s25483	INTS6	26512	UGCUGGUCACUUUCGAAGAtt	83.2513	-1.04686	77.6078	-0.986097	-2.2451		NOS3	4846	-1.66288	0.0217328	0.344217					s18184	STX8	9482	GCACCAAAGCUUACCGUGAtt	84.5611	-0.966679	93.1694	0.0831923	-2.21176		ZNF284	342909	-1.6687	0.0214435	0.339017
	s20287	TUBA1B	10376	UCAGCUUCAGCUUAACUGAtt	55.7463	-2.73063	62.9594	-1.99264	-2.2447		VPS35	55737	-1.6626	0.021747	0.344217					s24256	HSPBP1	23640	GAAGCUCAAGGUCAAAUCAtt	52.5913	-2.92377	68.7472	-1.59494	-2.2106		CHST4	10164	-1.66769	0.0214938	0.339161
	s20288	TUBA1B	10376	CAUCAUAUCUCAAAGUAAAtt	59.6433	-2.49207	68.3448	-1.62259	-2.2447		GRM3	2913	-1.65912	0.0219221	0.346192					s24258	HSPBP1	23640	UCUCCUGUCUGGUCCGAGAtt	68.6757	-1.93913	101.023	0.622863	-2.2106		KIF9	64147	-1.6672	0.021518	0.339161
	s20289	TUBA1B	10376	AAAGCUUUCUGGUUAGAUUtt	88.2328	-0.741907	93.5461	0.109079	-2.2447		ATP7A	538	-1.65802	0.0219775	0.346192					s24257	HSPBP1	23640	ACAUGGACAAUGCCGCAGAtt	84.5697	-0.966148	94.0048	0.140597	-2.2106		PLK3	1263	-1.66594	0.0215804	0.339273
	s14719	USF1	7391	CUGCUGUUGUUACUACCCAtt	66.9547	-2.04449	91.0281	-0.0639436	-2.24183		OTOG	340990	-1.65539	0.0221113	0.346192					s4374	DUSP4	1846	CCACUUUGAAGGACACUAUtt	19.572	-4.94511	101.764	0.673722	-2.21049		TAAR1	134864	-1.66574	0.0215904	0.339273
	s14718	USF1	7391	AGGUGGGAUUCUAUCCAAAtt	79.0384	-1.30476	90.9961	-0.0661424	-2.24183		ZNF221	7638	-1.65367	0.0221989	0.346192					s223451	DUSP4	1846	UCACGGCUCUGUUGAAUGUtt	95.3618	-0.305493	74.3284	-1.21144	-2.21049		SMAD9	4093	-1.66412	0.0216712	0.339298
	s14717	USF1	7391	AGGUGGAAGAUCUUAAAAAtt	83.2886	-1.04458	84.092	-0.540548	-2.24183		SERPINH1	871	-1.65353	0.0222059	0.346192					s4373	DUSP4	1846	GCAGUUCGUCUUCAGCUUUtt	110.75	0.636545	109.467	1.20307	-2.21049		CRYZ	1429	-1.6638	0.0216869	0.339298
	s8863	MMP9	4318	CUAUGUACCGCUUCACUGAtt	18.7212	-4.99719	68.7518	-1.59462	-2.241		HSD3B7	80270	-1.65248	0.0222597	0.346192					s22442	DNAJC8	22826	GUAUAUAAACAGACAAUGAtt	62.1938	-2.33593	61.4226	-2.09824	-2.20458		RPS6KA4	8986	-1.66374	0.02169	0.339298
	s8862	MMP9	4318	CAUCACCUAUUGGAUCCAAtt	59.7231	-2.48718	76.3356	-1.07351	-2.241		CAPRIN1	4076	-1.65233	0.0222673	0.346192					s22443	DNAJC8	22826	GGUUCUAACUUCGAAAAAUtt	75.7849	-1.50393	91.4532	-0.0347363	-2.20458		M6PR	4074	-1.66217	0.0217683	0.339737
	s8864	MMP9	4318	GACCUGGGCAGAUUCCAAAtt	111.693	0.694258	124.483	2.23484	-2.241		PARL	55486	-1.65133	0.0223186	0.346192					s22444	DNAJC8	22826	CAGUGAGGUGAAACAAAUAtt	84.6325	-0.962304	91.2358	-0.0496745	-2.20458		HYAL1	3373	-1.66187	0.0217835	0.339737
	s6000	GPR3	2827	ACCGCUACCUUUCUCUGUAtt	58.7357	-2.54763	62.2869	-2.03885	-2.2409		ZNF160	90338	-1.65012	0.0223808	0.346192					s11504	QSOX1	5768	GAUGGAUUCUUUGCGAGAAtt	40.4961	-3.6642	97.2082	0.360711	-2.20436		VBP1	7411	-1.66092	0.0218315	0.339975
	s5999	GPR3	2827	CUACUAUUCAGAGACAACAtt	62.4406	-2.32083	81.8555	-0.694226	-2.2409		ZFP36L1	677	-1.64985	0.022395	0.346192					s224485	QSOX1	5768	CCUGCACUCCGUGAAUGAAtt	63.6042	-2.24959	70.832	-1.45168	-2.20436		ZNF540	163255	-1.65967	0.021894	0.340047
	s5998	GPR3	2827	ACUCCAUGAUCAACCCUAUtt	83.2919	-1.04437	71.9014	-1.3782	-2.2409		CCT6A	908	-1.64967	0.0224043	0.346192					s11503	QSOX1	5768	GGUCCUUCUAUACCGCUUAtt	95.3396	-0.30685	91.8677	-0.0062493	-2.20436		POLI	11201	-1.65804	0.0219765	0.340047
	s14078	TGFBR2	7048	GGAGAAAGAAUGACGAGAAtt	55.7563	-2.73001	78.5553	-0.920994	-2.23363		HSPB6	126393	-1.64952	0.022412	0.346192					s12374	CLIP1	6249	GGGACGAAGUCACAAGUCAtt	19.6108	-4.94273	53.0974	-2.67029	-2.20367		CSNK2B	1460	-1.65772	0.0219926	0.340047
	s14077	TGFBR2	7048	CCAGCAAUCCUGACUUGUUtt	59.8522	-2.47928	72.5472	-1.33383	-2.23363		KCNK16	83795	-1.64802	0.0224896	0.346192					s12372	CLIP1	6249	CGACCUUCAAAGUUAACAAtt	101.215	0.0528048	63.4995	-1.95553	-2.20367		SMAD5	4090	-1.65681	0.0220387	0.340047
	s14079	TGFBR2	7048	GCUUUGCUGAGGUCUAUAAtt	86.0792	-0.873745	121.699	2.04353	-2.23363		SCAMP5	192683	-1.64741	0.0225213	0.346192					s12373	CLIP1	6249	CGAUCAGCAACCUUACAAAtt	111.377	0.674934	87.9067	-0.278422	-2.20367		ZNF343	79175	-1.65454	0.0221545	0.340047
	s28387	LIPT1	51601	CCAUGACCAUAUGAAUCUAtt	36.1498	-3.93027	88.2329	-0.256011	-2.22931		NARG1L	79612	-1.64701	0.022542	0.346192					s31093	DOCK10	55619	GCACUCGAGUAAUUAGCAAtt	41.9382	-3.57592	79.9217	-0.827101	-2.20076		PCDH9	5101	-1.65439	0.0221622	0.340047
	s28388	LIPT1	51601	CCACAAGACCACAAACUAAtt	79.0753	-1.3025	95.3105	0.230317	-2.22931		OVGP1	5016	-1.6462	0.0225842	0.346192					s31092	DOCK10	55619	GAAGUACCCUGACAACCGAtt	63.6765	-2.24517	81.9245	-0.68948	-2.20076		ROM1	6094	-1.65424	0.0221695	0.340047
	s28386	LIPT1	51601	GGAUGUGCAGGCUACCAAAtt	83.4546	-1.03441	72.561	-1.33288	-2.22931		ZNF792	126375	-1.64612	0.022588	0.346192					s31091	DOCK10	55619	GCAUUCAUUUGAUGAUCGAtt	96.4177	-0.240851	109.332	1.19378	-2.20076		FYN	2534	-1.65346	0.0222097	0.340047
	s15275	ZNF205	7755	AGGAGUCACUGCACAUUAAtt	71.4493	-1.76934	71.6667	-1.39433	-2.227		RAPGEF1	2889	-1.64568	0.022611	0.346192					s6227	PDIA3	2923	GGAAUAGUCCCAUUAGCAAtt	57.5372	-2.621	92.2643	0.0209984	-2.19717		KCNMB1	3779	-1.65315	0.0222256	0.340047
	s15277	ZNF205	7755	GGAGGUUCCAGAUCGUGGAtt	82.0106	-1.12281	79.7988	-0.835545	-2.227		TMPRSS3	64699	-1.6456	0.0226151	0.346192					s6229	PDIA3	2923	GCAACUUGAGGGAUAACUAtt	63.739	-2.24134	71.4111	-1.41189	-2.19717		BAIAP2	10458	-1.65287	0.0222396	0.340047
	s15276	ZNF205	7755	ACUCCACGCUGAUUCAGCAtt	83.4837	-1.03263	89.5971	-0.162273	-2.227		ZNF781	163115	-1.64391	0.0227033	0.346192					s6228	PDIA3	2923	CCCUGAAGAUAUUUAGAGAtt	104.217	0.23661	101.418	0.64996	-2.19717		CENTA1	11033	-1.65236	0.0222661	0.340047
	s13571	STK4	6789	CAGUGAUAGGAACACCAUUtt	36.5878	-3.90346	97.733	0.39677	-2.22633		PRICKLE2	166336	-1.6432	0.0227405	0.346192					s37017	MYO19	80179	GGUGAAUCCUGUGACACUAtt	59.9069	-2.47593	103.463	0.790472	-2.19478		SLC23A3	151295	-1.65166	0.0223016	0.340047
	s13572	STK4	6789	GGAAAUUGGAUACAACUGUtt	59.9783	-2.47156	92.58	0.042692	-2.22633		ARL3	403	-1.64257	0.0227733	0.346192					s37018	MYO19	80179	AGAGGAUCCUGAACUCCAAtt	63.7575	-2.24021	74.5754	-1.19447	-2.19478		CHN1	1123	-1.6516	0.0223049	0.340047
	s13570	STK4	6789	GGAUGGAGACUACGAGUUUtt	107.093	0.412664	105.123	0.904576	-2.22633		USF2	7392	-1.64244	0.0227803	0.346192					s37019	MYO19	80179	GCGUGUACACUGAGGAAUAtt	108.205	0.480724	95.3408	0.232398	-2.19478		DLL1	28514	-1.65129	0.0223207	0.340047
	s223995	ONECUT3	390874	GCUUGGAGCUCAACACCGUtt	48.9243	-3.14825	66.4443	-1.75318	-2.22512		TXNDC1	81542	-1.6411	0.0228505	0.346192					s36907	ZNF614	80110	CAAUGGACAGAAUACACUUtt	43.3653	-3.48855	80.2581	-0.803986	-2.19468		PCDHB2	56133	-1.65106	0.0223327	0.340047
	s196351	ONECUT3	390874	GCACGCUGAUCGCCAUCUUtt	60.0115	-2.46953	103.711	0.807546	-2.22512		HOXD9	3235	-1.64081	0.0228662	0.346192					s36906	ZNF614	80110	GCACUCUCGUUAUACAUCAtt	84.4913	-0.970949	80.9305	-0.75778	-2.19468		TRIM50	135892	-1.65048	0.0223626	0.340047
	s196352	ONECUT3	390874	GCAUCCCGCAGGCAAUCUUtt	93.9238	-0.393524	84.9793	-0.479579	-2.22512		SQRDL	58472	-1.64077	0.0228679	0.346192					s36905	ZNF614	80110	GGGUAGAAUCAGUCAAGUUtt	84.7269	-0.956525	87.0099	-0.340046	-2.19468		PLA2G2A	5320	-1.64895	0.0224416	0.340047
	s14993	ZFY	7544	GCACCAAUGUAGACAUUGUtt	54.5366	-2.80468	66.1066	-1.77638	-2.22034		CDC23	8697	-1.63898	0.0229624	0.346192					s24315	SH3BP4	23677	GCGUAUGACUUCUUACUCAtt	60.797	-2.42144	91.4346	-0.0360141	-2.19122		CDKN2C	1031	-1.64861	0.022459	0.340047
	s14994	ZFY	7544	GGAUAGCACUUGUCCUGAAtt	70.1914	-1.84635	74.57	-1.19484	-2.22034		CNOT1	23019	-1.63812	0.023008	0.346192					s24313	SH3BP4	23677	GCGGUAUGAUUGAUAAUCUtt	63.8134	-2.23679	95.5368	0.245868	-2.19122		FIZ1	84922	-1.64819	0.0224806	0.340047
	s14992	ZFY	7544	GAACAUAUGGUGCAUGAUAtt	83.5683	-1.02745	74.8762	-1.1738	-2.22034		SH3BP1	23616	-1.63693	0.0230712	0.346192					s24314	SH3BP4	23677	GAGACGAGCUUUAAUGACAtt	102.072	0.105257	89.5528	-0.165316	-2.19122		CDH23	64072	-1.64675	0.0225555	0.340047
	s32709	ZNF695	57116	GACCUAUGCUCAGCAACUAtt	9.2486	-5.57708	37.6961	-3.72856	-2.21918		ABI3	51225	-1.63598	0.0231215	0.346192					s38208	SYT15	83849	GUGUCUCUGAUGAACCACAtt	69.0226	-1.9179	99.5635	0.522554	-2.18919		ZNF550	162972	-1.64669	0.0225587	0.340047
	s32711	ZNF695	57116	GGUUUUCAUAUCUUACUAAtt	78.587	-1.33239	95.1833	0.221577	-2.21918		FMOD	2331	-1.63542	0.0231515	0.346192					s38207	SYT15	83849	AGCUGUACAAGUUCCCGGAtt	82.1722	-1.11292	96.2689	0.296166	-2.18919		SNX33	257364	-1.64654	0.0225665	0.340047
	s32710	ZNF695	57116	CAAAAACUUUCAAUGCAAUtt	105.265	0.300762	81.0236	-0.751386	-2.21918		AGBL4	84871	-1.6354	0.0231527	0.346192					s38206	SYT15	83849	CCUCCAAUCCAAGACCAAAtt	84.7977	-0.952192	83.502	-0.581086	-2.18919		PLAU	5328	-1.64473	0.0226605	0.340047
	s32470	SMYD2	56950	GCCCUACAGUAAGCACUAUtt	51.7117	-2.97762	69.2091	-1.5632	-2.21669		PDCL	5082	-1.63511	0.0231683	0.346192					s224151	P2RY6	5031	GAAGCUCACCAAAAACUAUtt	80.9098	-1.1902	66.2257	-1.7682	-2.18623		AURKA	6790	-1.6447	0.0226623	0.340047
	s32468	SMYD2	56950	CGGCAAAGAUCAUCCAUAUtt	60.1848	-2.45892	59.5308	-2.22823	-2.21669		CREBL1	1388	-1.63437	0.0232074	0.346192					s9972	P2RY6	5031	CGUGUACACCCUAAACCUUtt	81.5271	-1.15241	97.0306	0.348508	-2.18623		CRHBP	1393	-1.64452	0.0226712	0.340047
	s32469	SMYD2	56950	CAAUGUGGAGUGUCAGAAAtt	89.6984	-0.652185	91.4253	-0.0366499	-2.21669		CCT8L2	150160	-1.63396	0.0232295	0.346192					s9971	P2RY6	5031	GCGACCACAUGAGCUCCUAtt	84.8324	-0.950071	75.0112	-1.16452	-2.18623		SLCO4A1	28231	-1.64422	0.0226872	0.340047
	s22859	UNC13A	23025	CAAUGAGUAUGUGACGGAAtt	9.31243	-5.57317	60.8262	-2.13922	-2.21236		BPIL3	128859	-1.63394	0.0232308	0.346192					s32491	OTUD7B	56957	GCCUGUAUAUGAGAGCCUUtt	19.967	-4.92093	102.214	0.704655	-2.18382		IRF5	3663	-1.6433	0.0227352	0.340196
	s22857	UNC13A	23025	GGUCCAAGCUGAUUACCCUtt	62.0317	-2.34586	79.6653	-0.844719	-2.21236		FLVCR1	28982	-1.6335	0.0232543	0.346192					s32489	OTUD7B	56957	GGAACAAGCUGUGAUCCCAtt	80.2071	-1.23322	79.4653	-0.858462	-2.18382		UMPS	7372	-1.64278	0.0227627	0.340196
	s22858	UNC13A	23025	GCAUCACCUUCUUUCGGAUtt	87.3664	-0.794946	96.906	0.33995	-2.21236		PDE4B	5142	-1.63337	0.0232612	0.346192					s32490	OTUD7B	56957	GCAUCUAGGUACCAAUGGAtt	97.2905	-0.187422	99.0616	0.488063	-2.18382		GDI1	2664	-1.63938	0.0229414	0.340846
	s28019	ZMYND10	51364	CAUCUGACCCUAACUGAAAtt	79.9393	-1.24961	65.2304	-1.83659	-2.21211		GOLGA2L1	55592	-1.63291	0.0232856	0.346192					s29325	RRN3	54700	CGAUGUUGCUCUCCAUGGAtt	38.4109	-3.79185	75.1099	-1.15774	-2.1812		CBR1	873	-1.63933	0.0229441	0.340846
	s28018	ZMYND10	51364	GAAUUUGAGAUUGCACUGAtt	80.3341	-1.22544	99.3549	0.508219	-2.21211		FAM63B	54629	-1.63189	0.0233405	0.346192					s29326	RRN3	54700	GGCUGCACAUAUACCUUAAtt	64.0377	-2.22305	53.9482	-2.61183	-2.1812		CABP2	51475	-1.63903	0.0229599	0.340846
	s28020	ZMYND10	51364	CCCUCUCAGUACUACGCUAtt	83.6891	-1.02006	69.0046	-1.57725	-2.21211		TP73	7161	-1.63159	0.0233564	0.346192					s29324	RRN3	54700	CAAGCUCCUUUGACACGCAtt	92.0606	-0.50758	95.252	0.226293	-2.1812		DTNA	1837	-1.63813	0.0230075	0.340846
	s4103	DIO1	1733	UGAUCAUUUAAGACACUAAtt	23.1938	-4.72339	114.974	1.58146	-2.21013		AIPL1	23746	-1.63087	0.0233954	0.346192					s6687	FOXA1	3169	GCAAUACUCUUAACCAUAAtt	51.9603	-2.9624	93.9753	0.138566	-2.17918		MAP3K13	9175	-1.63751	0.0230404	0.340846
	s4101	DIO1	1733	CAGACAGAGUCAAGCGGAAtt	60.3439	-2.44918	86.7349	-0.358944	-2.21013		ARSG	22901	-1.63072	0.0234032	0.346192					s6688	FOXA1	3169	ACAUGACCAUGAACACCAUtt	70.2747	-1.84125	82.7745	-0.631077	-2.17918		CGREF1	10669	-1.63723	0.023055	0.340846
	s4102	DIO1	1733	GAAUUCCAGUUGUUAGGAAtt	107.631	0.445582	89.762	-0.150938	-2.21013		KLK1	3816	-1.62953	0.0234678	0.346192					s6689	FOXA1	3169	GGACUUCAAGGCAUACGAAtt	84.9057	-0.945581	85.5869	-0.437827	-2.17918		TARBP2	6895	-1.6366	0.0230888	0.340846
	s8934	MPL	4352	GCUUUACCUUGGACCUGAAtt	46.8662	-3.27424	87.632	-0.2973	-2.20894		PARP10	84875	-1.62869	0.0235134	0.346192					s21015	PNMA2	10687	GCCCAGGUGAGGUAUCUGAtt	81.0192	-1.1835	96.5465	0.315245	-2.17805		ABLIM3	22885	-1.6363	0.0231049	0.340846
	s8936	MPL	4352	CGGGUACUGUUCACAGCUAtt	60.3494	-2.44884	94.478	0.173111	-2.20894		GPR97	222487	-1.62839	0.0235291	0.346192					s21016	PNMA2	10687	GGACACUGAGUUUCUUGAAtt	84.5905	-0.964876	80.0153	-0.820668	-2.17805		GRIN1	2902	-1.63599	0.023121	0.340846
	s8935	MPL	4352	GUCACGAAAUGACAGCAUUtt	93.0061	-0.449699	90.8165	-0.0784847	-2.20894		UGT2B10	7365	-1.62839	0.0235296	0.346192					s21014	PNMA2	10687	AGAUAUUCCGGAAGCAGGAtt	84.9238	-0.944474	87.1317	-0.33168	-2.17805		ATP1A3	478	-1.63574	0.0231343	0.340846
	s23604	DNAJC16	23341	GGGACUCAAUUGACGAAAAtt	67.8328	-1.99073	84.0491	-0.54349	-2.20893		CBR3	874	-1.62835	0.0235316	0.346192					s12488	ATXN1	6310	GCAACGACCUGAAGAUCGAtt	20.0445	-4.91618	58.4043	-2.30563	-2.1774		RBPJL	11317	-1.63455	0.0231982	0.340968
	s23603	DNAJC16	23341	CCGACACCUUACUACCAGAtt	75.852	-1.49982	74.4532	-1.20286	-2.20893		GNA14	9630	-1.6281	0.0235449	0.346192					s12490	ATXN1	6310	GCAUCUCGCUUACCCUCAAtt	90.9562	-0.575192	80.63	-0.778429	-2.1774		FOLR1	2348	-1.63327	0.0232665	0.340968
	s23602	DNAJC16	23341	CGACUCUAAUGAUGAGCGAtt	83.7142	-1.01852	99.0518	0.487393	-2.20893		NUDT1	4521	-1.62709	0.0236002	0.346192					s12489	ATXN1	6310	CCAAUACAGUGGAACCUAUtt	110.304	0.609207	64.011	-1.92038	-2.1774		NARS2	79731	-1.6332	0.02327	0.340968
	s48981	PRSS33	260429	UGACAGAGAUUUGACACCAtt	45.1875	-3.37701	87.3906	-0.313885	-2.20666		ADAD1	132612	-1.62665	0.0236241	0.346192					s2257	CA5A	763	AGAUGAUGGUGAACAACUAtt	80.0507	-1.24279	70.5548	-1.47074	-2.17488		UBP1	7342	-1.63246	0.0233099	0.340968
	s48980	PRSS33	260429	CAACCUAAAGAGACCCUAAtt	78.0087	-1.36779	84.2476	-0.529851	-2.20666		DNAJC5	80331	-1.6252	0.023703	0.346192					s2256	CA5A	763	GCAUUUAGUUCACUGGAAUtt	84.5686	-0.966218	80.5762	-0.78213	-2.17488		DNAJC5	80331	-1.6323	0.0233187	0.340968
	s223676	PRSS33	260429	GCCUCUAAGAGCUGAGAGAtt	83.7336	-1.01733	57.4192	-2.37332	-2.20666		CYP4F12	66002	-1.62491	0.0237186	0.346192					s2258	CA5A	763	UGCCGGAAAUAAAACAUAAtt	84.9529	-0.942693	86.0572	-0.405513	-2.17488		LPA	4018	-1.63142	0.0233659	0.340968
	s11926	UPF1	5976	CGAAGGCACUAUCAAAGCAtt	37.9179	-3.82203	53.4992	-2.64268	-2.2048		MYNN	55892	-1.62491	0.0237189	0.346192					s43232	SYT2	127833	GAUAAACAAGAUUCCCUUAtt	81.7181	-1.14072	86.2163	-0.394578	-2.17353		HNRNPCL1	343069	-1.6313	0.0233724	0.340968
	s11928	UPF1	5976	CAACGGACGUGGAAAUACUtt	60.4184	-2.44462	66.846	-1.72558	-2.2048		GOSR1	9527	-1.62424	0.0237553	0.346192					s43234	SYT2	127833	AGAUCCACCUGAUGCAGAAtt	82.6148	-1.08582	74.1418	-1.22426	-2.17353		B3GNT5	84002	-1.63035	0.0234236	0.341236
	s11927	UPF1	5976	CAGCGGAUCGUGUGAAGAAtt	100.802	0.0275564	90.6221	-0.091844	-2.2048		ASPN	54829	-1.62418	0.0237585	0.346192					s43233	SYT2	127833	AGACCAAAGUCCAUCGGAAtt	84.9622	-0.942123	89.8476	-0.145061	-2.17353		DNALI1	7802	-1.62856	0.0235201	0.341649
	s11397	PSMD4	5710	GUGUAUCUAUGGAAGAGCAtt	65.3812	-2.14081	61.3873	-2.10066	-2.20281		ZNF586	54807	-1.62404	0.0237664	0.346192					s21754	B3GNT1	11041	GCAUGCCCAUGAACAAAAAtt	75.1947	-1.54006	102.364	0.714986	-2.16678		TLR4	7099	-1.62815	0.0235424	0.341649
	s11395	PSMD4	5710	GCAGGAUGCUGUCAACAUAtt	74.2348	-1.59882	72.1128	-1.36368	-2.20281		SYTL2	54843	-1.62331	0.0238062	0.346286					s21753	B3GNT1	11041	GCACAAUAAGAUCCUAUAUtt	78.6884	-1.32619	80.0255	-0.819968	-2.16678		SMG1	23049	-1.62695	0.0236075	0.341649
	s11396	PSMD4	5710	GGAGACUUCUUACCCACCAtt	83.7786	-1.01458	96.8377	0.335252	-2.20281		ZNF284	342909	-1.62259	0.0238459	0.346381					s21752	B3GNT1	11041	GAACGAAGGUUUCUUGGUUtt	85.0546	-0.936464	103.855	0.817431	-2.16678		ZNF668	79759	-1.62681	0.023615	0.341649
	s17952	GRHPR	9380	GCAACACCAUGUCCUUGUUtt	59.2678	-2.51505	60.6177	-2.15355	-2.1995		CUX1	1523	-1.62147	0.0239075	0.346792					s20710	SPTLC1	10558	GGAUUGUUGGAUAACCCUAtt	61.5149	-2.37749	79.7267	-0.840502	-2.16553		NOTCH3	4854	-1.62679	0.0236165	0.341649
	s17953	GRHPR	9380	CCUUAACACCUGCAACCGAtt	60.557	-2.43613	99.031	0.485962	-2.1995		POLE4	56655	-1.61975	0.024002	0.347679					s20711	SPTLC1	10558	CUGAUCCUCUGGAUAAUCAtt	64.3307	-2.20512	75.589	-1.12481	-2.16553		ZNF341	84905	-1.62607	0.0236553	0.341736
	s17954	GRHPR	9380	GGAUGUGACGAGCCCAGAAtt	100.938	0.0358408	121.357	2.02003	-2.1995		SMAD9	4093	-1.61825	0.0240854	0.347913					s20712	SPTLC1	10558	GGAAAAGAAUGUAUAAACUtt	112.697	0.755715	86.9872	-0.341609	-2.16553		FCGR1B	2210	-1.62502	0.0237129	0.342091
	s11531	PTPN14	5784	CCACGAAGUUUCGAACGGAtt	9.5988	-5.55564	72.1903	-1.35835	-2.19902		MFSD1	64747	-1.61753	0.024125	0.347913					s12377	RSU1	6251	GAUCAGUAGCCUUCAGAAAtt	20.243	-4.90403	72.0691	-1.36668	-2.16484		EDC4	23644	-1.62366	0.0237871	0.342531
	s11532	PTPN14	5784	GAAGGGCGAUUACGAUGUAtt	85.8464	-0.887995	86.0916	-0.403147	-2.19902		ZNF384	171017	-1.61724	0.0241412	0.347913					s12376	RSU1	6251	CAACUUGAGCGAAAAUUCUtt	117.546	1.05254	75.5041	-1.13065	-2.16484		ZNF526	116115	-1.62325	0.0238093	0.342531
	s11530	PTPN14	5784	CGAGUAGAGCUGAUACCAAtt	113.988	0.83477	73.6085	-1.2609	-2.19902		SYTL4	94121	-1.61635	0.024191	0.347913					s12375	RSU1	6251	GGAAACUUCUUCUACCUGAtt	188.723	5.40982	68.0547	-1.64252	-2.16484		ICAM1	3383	-1.62222	0.0238658	0.342869
	s50958	ZSCAN22	342945	CCACUUCAAGAAAACUUCAtt	50.7962	-3.03366	57.2553	-2.38458	-2.1954		HYAL3	8372	-1.6155	0.0242381	0.347913					s28972	GFOD1	54438	UGGACUUGGUGUGCAUUAAtt	51.4803	-2.99178	91.3364	-0.0427571	-2.16152		REG1A	5967	-1.61853	0.0240694	0.344586
	s50957	ZSCAN22	342945	GACAAAGUCUGUCACCCAAtt	60.6191	-2.43234	63.2123	-1.97526	-2.1954		VBP1	7411	-1.61522	0.0242539	0.347913					s28971	GFOD1	54438	AGAUCGCUGUCAAAACCCUtt	64.4678	-2.19673	82.9963	-0.615833	-2.16152		IKZF2	22807	-1.61824	0.0240858	0.344586
	s50956	ZSCAN22	342945	AGUGUAAGGUUUGUCCGAAtt	99.3953	-0.0585736	105.051	0.899593	-2.1954		PRKAG1	5571	-1.61521	0.0242543	0.347913					s28970	GFOD1	54438	GGCAAGAAGUACAACUGGAtt	92.2781	-0.494265	105.167	0.907617	-2.16152		ITPR1	3708	-1.61801	0.0240985	0.344586
	s6981	HSPA5	3309	CAGAUGAAGCUGUAGCGUAtt	72.3231	-1.71585	68.6068	-1.60458	-2.19447		LCN12	286256	-1.61465	0.0242854	0.347913					s15292	ZNF215	7762	GCUCCUCUCUUAUUCGACAtt	74.7613	-1.56659	89.0556	-0.199479	-2.16096		ZNF787	126208	-1.61765	0.0241185	0.344586
	s6980	HSPA5	3309	GGAGCGCAUUGAUACUAGAtt	80.2385	-1.23129	66.3683	-1.7584	-2.19447		GAL3ST1	9514	-1.61297	0.0243799	0.348224					s15291	ZNF215	7762	GUUCAUCCCUUAUUCGACAtt	84.0241	-0.999548	87.726	-0.290843	-2.16096		EIF2S2	8894	-1.61706	0.0241512	0.344586
	s6979	HSPA5	3309	CUAUGAAGCCCGUCCAGAAtt	83.8853	-1.00805	77.6005	-0.986596	-2.19447		COL22A1	169044	-1.6129	0.0243838	0.348224					s15290	ZNF215	7762	GCCUUAAGUUGGAGAGUAAtt	85.1072	-0.933249	90.8086	-0.0790279	-2.16096		PDE6C	5146	-1.61544	0.0242413	0.345275
	s39785	ATG4D	84971	CGACACUCACUGUACUUCAtt	80.7594	-1.19941	75.8518	-1.10676	-2.19357		CSNK2B	1460	-1.6122	0.0244233	0.348224					s8079	LAMC1	3915	GAGUAACUCUUAAUCGCCUtt	60.6168	-2.43247	80.8096	-0.766093	-2.15923		LRRC4C	57689	-1.615	0.024266	0.345275
	s39787	ATG4D	84971	GCUGUACCGUGGGCUUCUAtt	82.9897	-1.06287	77.928	-0.964096	-2.19357		SMAD5	4090	-1.61133	0.0244718	0.348224					s8078	LAMC1	3915	CGAGUGUAUGAAGAACGAAtt	64.5515	-2.1916	78.9037	-0.897052	-2.15923		ZNF708	7562	-1.61251	0.0244058	0.34655
	s39786	ATG4D	84971	CGCCUGGUGGUGUACGUUUtt	83.8973	-1.00732	90.1788	-0.122302	-2.19357		HBG1	3047	-1.61129	0.0244743	0.348224					s8077	LAMC1	3915	CUAUGGAGAUUCAACUGCAtt	90.9221	-0.577277	87.2413	-0.324145	-2.15923		UCK1	83549	-1.61221	0.0244223	0.34655
	s46611	SPATA5	166378	GCUUACUAGUUUGAACGGAtt	9.72961	-5.54763	77.2692	-1.00936	-2.1925		SFRS14	10147	-1.60962	0.0245688	0.348581					s16834	LIN7A	8825	GCUGCUAUCAGUGAACGGAtt	20.3909	-4.89498	92.5521	0.0407787	-2.15869		PURB	5814	-1.60858	0.0246278	0.34802
	s46613	SPATA5	166378	GGAUGCACUUUGUCCGAAAtt	96.9434	-0.208673	111.928	1.37216	-2.1925		ZNF343	79175	-1.60918	0.0245934	0.348581					s16836	LIN7A	8825	GGCUCGCUUUGAAAAGCUAtt	90.477	-0.604526	94.0712	0.145156	-2.15869		RRAD	6236	-1.6074	0.0246943	0.34802
	s46612	SPATA5	166378	CAGAGUCUUUCAUUCGAAUtt	121.989	1.32451	102.974	0.756874	-2.1925		PLK3	1263	-1.60818	0.0246503	0.348581					s16835	LIN7A	8825	CGAGAGGUGUAUCAAUAUAtt	96.5215	-0.234497	89.94	-0.138708	-2.15869		NTN4	59277	-1.60636	0.0247536	0.34802
	s8390	MXD1	4084	GCAUCAAGAGAAUAAAGCUtt	38.4508	-3.78941	53.9944	-2.60866	-2.19191		TBX18	9096	-1.60795	0.0246632	0.348581					s15830	CDC45L	8318	CUGCAUUUCUUGAGCAUAAtt	61.8919	-2.35442	67.9524	-1.64955	-2.15866		DUOX2	50506	-1.60602	0.024773	0.34802
	s8389	MXD1	4084	CCAUGUUACCAUACAAUAAtt	60.7081	-2.42689	50.1215	-2.87478	-2.19191		BAIAP2	10458	-1.60761	0.0246828	0.348581					s15831	CDC45L	8318	CGAGCAGUAUGAAUAUCAUtt	64.553	-2.19151	67.1649	-1.70367	-2.15866		MIZF	25988	-1.60577	0.0247871	0.34802
	s8388	MXD1	4084	GCAGAUCAACUCACAAUGAtt	90.7915	-0.585274	82.71	-0.635508	-2.19191		SLC23A3	151295	-1.60646	0.024748	0.348581					s15829	CDC45L	8318	CAACGAUACCCAGAUCAAAtt	91.7111	-0.528974	92.5775	0.0425207	-2.15866		SLC10A2	6555	-1.60534	0.0248119	0.34802
	s3626	CSNK1A1	1452	GAAUUUGCGAUGUACUUAAtt	34.8203	-4.01165	80.7803	-0.768101	-2.18959		RGR	5995	-1.60628	0.024758	0.348581					s223146	KLF1	10661	AGACAGACCGCCAAAUAAAtt	70.5802	-1.82254	94.267	0.158609	-2.1585		CDC2	983	-1.6049	0.0248369	0.34802
	s3624	CSNK1A1	1452	GAUGAUCAGUAGAAUUGAAtt	60.75	-2.42432	60.1957	-2.18254	-2.18959		PCDHB2	56133	-1.60589	0.0247806	0.348581					s20961	KLF1	10661	GAUCCACCCAAAUAUCAAAtt	84.6191	-0.963128	82.5378	-0.647342	-2.1585		MVK	4598	-1.60434	0.0248693	0.34802
	s3625	CSNK1A1	1452	CAGUGAAGCUAGAAUCUCAtt	95.1824	-0.316473	93.3261	0.0939582	-2.18959		USP51	158880	-1.60503	0.0248296	0.348581					s20962	KLF1	10661	GGCUGAUAUUAACUGUCAAtt	85.1329	-0.931671	82.9678	-0.617796	-2.1585		TCEB3	6924	-1.60417	0.0248786	0.34802
	s224337	TRMT12	55039	AGAUCAAUGGAGUAGCAGAtt	10.131	-5.52305	46.7055	-3.10949	-2.18608		PRKD2	25865	-1.604	0.0248888	0.348581					s38173	ZNF484	83744	CAGCGACUGUGGAAAAUCAtt	48.2002	-3.19258	79.0136	-0.889499	-2.15525		LRAT	9227	-1.60361	0.024911	0.34802
	s30049	TRMT12	55039	CCAGUGUAUGUUCUCCUUUtt	91.754	-0.526352	84.5048	-0.512184	-2.18608		PLA2G2A	5320	-1.60374	0.0249032	0.348581					s38174	ZNF484	83744	GGAGCCUAUCAUAACCUUAtt	64.6549	-2.18527	80.9725	-0.754898	-2.15525		AIF1	199	-1.60359	0.0249121	0.34802
	s30050	TRMT12	55039	GCAUUUUGCAUAUCCACCAtt	113.414	0.799612	109.151	1.18136	-2.18608		FIZ1	84922	-1.60303	0.0249442	0.348581					s38175	ZNF484	83744	GAAUAUGCACUGAAUAUGAtt	104.67	0.264325	75.9095	-1.10279	-2.15525		ARFRP1	10139	-1.60303	0.0249444	0.34802
	s39554	ZNF514	84874	GGCCUUUGCUCAUACUGCAtt	74.8723	-1.5598	95.0623	0.213259	-2.18127		ZNF550	162972	-1.6016	0.0250263	0.348581					s36258	ZFAND1	79752	GAAACUUGUUAAAGACAUUtt	53.5736	-2.86363	78.7261	-0.909257	-2.15411		ANXA8L2	244	-1.60266	0.0249656	0.34802
	s224968	ZNF514	84874	CACUCAACAUUACAGAUUUtt	79.7472	-1.26137	79.9455	-0.825465	-2.18127		SNX33	257364	-1.60146	0.0250345	0.348581					s36259	ZFAND1	79752	GGUUGCAUUGAUGAAAUUAtt	64.6783	-2.18384	82.4495	-0.653404	-2.15411		POU6F1	5463	-1.60184	0.0250125	0.34802
	s39553	ZNF514	84874	CAGUCCUUGUUAACCAACAtt	84.0432	-0.998384	76.6857	-1.04946	-2.18127		ABAT	18	-1.60143	0.0250363	0.348581					s36260	ZFAND1	79752	CAACAUACAUCUUACCCAUtt	101.735	0.0846314	88.7608	-0.219736	-2.15411		S100A16	140576	-1.60099	0.0250616	0.34802
	s15094	MZF1	7593	AGGUUACAGAGGACUCAGAtt	10.1339	-5.52288	47.5902	-3.04871	-2.17976		ARSE	415	-1.60135	0.0250409	0.348581					s12092	ROBO1	6091	GAUCAUACCUUGAAAAUUAtt	80.217	-1.23261	106.988	1.0327	-2.15383		SCARB2	950	-1.60098	0.025062	0.34802
	s15095	MZF1	7593	AGACACCUCCUAGGACUAUtt	106.819	0.395853	84.7578	-0.494795	-2.17976		CPSF2	53981	-1.60029	0.025102	0.348581					s12093	ROBO1	6091	CCUACGCGGGUAUCAGAAAtt	81.3233	-1.16489	100.439	0.582736	-2.15383		RARRES3	5920	-1.59932	0.0251583	0.348272
	s15093	MZF1	7593	CAGGUAGUGUAAGCCCUCAtt	112.071	0.717367	78.046	-0.95599	-2.17976		PLAU	5328	-1.59975	0.0251332	0.348581					s12091	ROBO1	6091	UCACACCAACAGUAACUUAtt	85.1689	-0.929472	72.006	-1.37101	-2.15383		DHX9	1660	-1.59896	0.025179	0.348272
	s223534	FHL1	2273	CCAAGGAGGUGCACUAUAAtt	53.6112	-2.86133	77.817	-0.971719	-2.17595		PPP2R2B	5521	-1.59972	0.0251353	0.348581					s38602	LOXL4	84171	UGAAGAUGAGGGACCCUAAtt	20.5413	-4.88577	105.502	0.930628	-2.15263		SLC25A45	283130	-1.59867	0.0251958	0.348272
	s5195	FHL1	2273	GGAUUGCUACAAGAACUUUtt	75.2657	-1.53571	91.2066	-0.0516749	-2.17595		TBX3	6926	-1.59809	0.0252297	0.34911					s38601	LOXL4	84171	ACAACUUUGCUAUCCAGGAtt	109.941	0.586986	119.794	1.91266	-2.15263		PRKAA1	5562	-1.59786	0.0252431	0.348272
	s5194	FHL1	2273	CUGUAGUAACUGCAAGCAAtt	84.1201	-0.993671	85.9577	-0.41235	-2.17595		UMPS	7372	-1.5979	0.0252405	0.34911					s38600	LOXL4	84171	ACAUGAGAAUGAUGCUGCUtt	116.582	0.993525	111.136	1.31774	-2.15263		ELF1	1997	-1.59778	0.0252478	0.348272
	s11931	DPF2	5977	AGGCCUCAGUUACCACUAUtt	54.2614	-2.82153	93.1647	0.0828673	-2.1713		TEK	7010	-1.59689	0.0252995	0.34944					s50946	ZNF404	342908	GGCCUUUGUUCGCAGCUAUtt	44.0501	-3.44663	89.9444	-0.13841	-2.15015		GFPT2	9945	-1.59647	0.0253238	0.348768
[truncated: 30,926 more rows]
