# Supplementary material for: Functional RNAi Screening Identifies G2/M and Kinetochore Components as Modulators of TNFα/NF-κB Prosurvival Signaling in Head and Neck Squamous Cell Carcinoma
Source: Cancer Res Commun. 2024 Nov 7;4(11):2903–18. doi: 10.1158/2767-9764.CRC-24-0274 (PMC11541648; doi:10.1158/2767-9764.CRC-24-0274)
Supplement: Table S2 [file crc-24-0274_table_s2_suppst2.xlsx]

## Sheet: S2A - siRNA Level Results
Vendor ID	Symbol	Gene ID	Sequence	Reporter %siNeg	MAD-Reporter	LogP-Reporter	Viability %siNeg	MAD-Viability	LogP-Viability
s12357	RRM1	6240	GGAUCGCUGUCUCUAACUUtt	0	-7.11185	-11.5765	4.9543	-6.11368	-13.6556
s12358	RRM1	6240	CUACAUUGCUGGGACUAAUtt	0	-7.11185	-11.5765	5.91379	-6.04447	-13.6556
s12359	RRM1	6240	GCUGCAACCUUGACUACUAtt	0	-7.11185	-11.5765	1.63449	-6.35317	-13.6556
s13277	SON	6651	GCCCGGUUGUAAGUAGUAUtt	4.38018	-6.80052	-9.03589	29.3919	-4.35078	-5.43771
s13276	SON	6651	GGUCUAUGAUGUCAUCGUAtt	5.80656	-6.69914	-9.03589	41.698	-3.46304	-5.43771
s13278	SON	6651	CAGAUUUAGUGAGACCGUUtt	8.20647	-6.52856	-9.03589	48.2456	-2.9907	-5.43771
s11769	RAN	5901	GGAUAUUAAGGACAGGAAAtt	6.06915	-6.68047	-8.58568	17.1712	-5.23237	-8.40804
s11767	RAN	5901	CCAUUGUCUUCCACCGAAAtt	9.0103	-6.47142	-8.58568	15.617	-5.34449	-8.40804
s11768	RAN	5901	CGAGAGUUACUUACAAGAAtt	10.6818	-6.35262	-8.58568	23.1053	-4.80429	-8.40804
s23850	SF3B1	23451	CGAGUUUGCUUGGUCAGAAtt	0	-7.11185	-8.42088	23.195	-4.79782	-7.44867
s223598	SF3B1	23451	CACAGAUUCGAGAAAUUCAtt	3.45692	-6.86614	-8.42088	23.5861	-4.7696	-7.44867
s23851	SF3B1	23451	GGCAUUGCUUAAUGAUAUAtt	11.5754	-6.2891	-8.42088	30.627	-4.26169	-7.44867
s11387	PSMD1	5707	GGGUGUAAUUCAUAAGGGUtt	0	-7.11185	-8.28618	13.9837	-5.46231	-9.83974
s11388	PSMD1	5707	CUGCAGUUCUUAAUACGAAtt	8.36057	-6.5176	-8.28618	12.6095	-5.56144	-9.83974
s11386	PSMD1	5707	GUCUAGAUGAUCACAAGUAtt	13.0455	-6.18462	-8.28618	7.55626	-5.92598	-9.83974
s20533	NXF1	10482	CGAAGGAUAUCUAUCAUCAtt	6.71659	-6.63445	-8.21818	38.6134	-3.68555	-6.51534
s20532	NXF1	10482	CGAACGAUUUCCCAAGUUAtt	7.93911	-6.54756	-8.21818	13.7634	-5.4782	-6.51534
s20534	NXF1	10482	GGAUGACAUGUCUAGCAUUtt	13.6595	-6.14097	-8.21818	36.8537	-3.81249	-6.51534
s16188	IKBKG	8517	GAUUGUGAUGGAGACCGUUtt	1.85099	-6.98029	-8.15356	81.2702	-0.608337	-1.06634
s16186	IKBKG	8517	AAACAGGAGGUGAUCGAUAtt	8.1723	-6.53099	-8.15356	87.6647	-0.14705	-1.06634
s16187	IKBKG	8517	GGAUCGAGGACAUGAGGAAtt	14.0472	-6.11341	-8.15356	82.8638	-0.493379	-1.06634
s14267	TNFRSF1A	7132	GAACCUACUUGUACAAUGAtt	0	-7.11185	-8.1431	52.6017	-2.67645	-1.17242
s14265	TNFRSF1A	7132	CGGUGACUGUCCCAACUUUtt	3.00481	-6.89828	-8.1431	83.6719	-0.435083	-1.17242
s14266	TNFRSF1A	7132	CCCUCAAAAUAAUUCGAUUtt	14.1108	-6.1089	-8.1431	99.0275	0.672654	-1.17242
s21535	SF3A3	10946	CGACAUCUCACUCAUGAAAtt	2.23882	-6.95272	-8.08201	49.9658	-2.86661	-3.01689
s21534	SF3A3	10946	CAACUACAACUGUGAGAUUtt	11.0677	-6.32519	-8.08201	46.1135	-3.1445	-3.01689
s21536	SF3A3	10946	GCCCAGAGACUAUUCAGUAtt	14.7498	-6.06348	-8.08201	83.2603	-0.464779	-3.01689
s20117	SF3A1	10291	CACCAGGUCUGGAUAUUGAtt	4.51075	-6.79124	-8.00478	40.6763	-3.53674	-3.73511
s20116	SF3A1	10291	CGAAGCUAGUGGAACAGUAtt	6.31179	-6.66323	-8.00478	24.0728	-4.7345	-3.73511
s20118	SF3A1	10291	CAGUGGACUUCCAACCCAAtt	15.9888	-5.97541	-8.00478	64.4494	-1.82178	-3.73511
s11380	PSMC5	5705	GCACAGAGGAACGAACUAAtt	0	-7.11185	-7.97696	18.3321	-5.14863	-8.1122
s11382	PSMC5	5705	CCAACAAGGUAGACCCAUUtt	0	-7.11185	-7.97696	9.53323	-5.78336	-8.1122
s11381	PSMC5	5705	CAUACGGACUGUACCUUUAtt	16.5713	-5.93401	-7.97696	24.84	-4.67915	-8.1122
s227403	LOC652595	652595	AAAUCGCUGACUUACCUAAtt	7.48299	-6.57998	-7.86282	45.8556	-3.16311	-4.83783
s57402	LOC652595	652595	GAAGCAUUACAGAUUGUAUtt	11.4346	-6.29911	-7.86282	47.927	-3.01368	-4.83783
s57404	LOC652595	652595	GAAGCAAUCAAGAAUGCUAtt	17.2618	-5.88494	-7.86282	53.2879	-2.62695	-4.83783
s228286	SF3B5	83443	UGCGGAGAAUGAGAGCAAAtt	6.89396	-6.62185	-7.53725	53.485	-2.61273	-3.60374
s37914	SF3B5	83443	CGCUUCAACUUGAUGGAAAtt	13.1446	-6.17757	-7.53725	63.6297	-1.88091	-3.60374
s37915	SF3B5	83443	ACUUCGACCUUCUCAACUAtt	20.5092	-5.65412	-7.53725	48.3913	-2.98019	-3.60374
s28362	PCF11	51585	GGCAUAUCCUGAUAAUCAUtt	11.3996	-6.3016	-7.40654	53.8217	-2.58844	-3.29535
s28364	PCF11	51585	GGUUGAUGAACAUAGUAAAtt	17.7618	-5.84939	-7.40654	47.707	-3.02955	-3.29535
s28363	PCF11	51585	CGACCACAAGAAACUACAAtt	21.5307	-5.58151	-7.40654	66.247	-1.6921	-3.29535
s13218	SNRPA1	6627	GGUGCUACGUUAGACCAGUtt	12.0533	-6.25514	-7.18889	68.8788	-1.50224	-1.54191
s13217	SNRPA1	6627	AAAUUCCCGUCAUUGAAAAtt	15.5586	-6.00599	-7.18889	58.0431	-2.28392	-1.54191
s13216	SNRPA1	6627	CAACAGAAUAUGCCGUAUAtt	23.7331	-5.42498	-7.18889	111.309	1.55865	-1.54191
s23847	SF3B3	23450	CGUCUAUACUUACAAGCUUtt	2.07817	-6.96414	-7.02876	24.4999	-4.70369	-5.7659
s23849	SF3B3	23450	CAACCUUAUUAUCAUUGAAtt	7.10748	-6.60667	-7.02876	41.0332	-3.51099	-5.7659
s23848	SF3B3	23450	GUUUCAUCUGGGUUCGCUAtt	25.6768	-5.28682	-7.02876	45.3416	-3.20019	-5.7659
s11413	PSMD11	5717	GGAAAACUGCGUACUCAUAtt	15.1246	-6.03684	-6.80907	17.4593	-5.21159	-6.21984
s11414	PSMD11	5717	GAAACAAUUCAGAACAUGAtt	24.1649	-5.39429	-6.80907	31.5454	-4.19543	-6.21984
s11415	PSMD11	5717	GAUUCUUGACAAGAAAUUUtt	27.8501	-5.13235	-6.80907	41.5124	-3.47642	-6.21984
s11393	PSMD3	5709	CAACCACUAUGUUCUGUAUtt	7.14909	-6.60371	-6.62762	20.5666	-4.98743	-8.80869
s11394	PSMD3	5709	GCACAACGUGAUUAAGACAtt	24.7905	-5.34982	-6.62762	11.4368	-5.64604	-8.80869
s11392	PSMD3	5709	AGCCUCUCCUAUUCCCGAAtt	30.234	-4.96291	-6.62762	14.7074	-5.41011	-8.80869
s28447	SF3B14	51639	GAAUGCAUGUGAUCACCUAtt	25.9056	-5.27056	-6.46263	64.6132	-1.80995	-3.47997
s224225	SF3B14	51639	GGACCUAUUCGUCAAAUCAtt	28.6889	-5.07273	-6.46263	47.5268	-3.04255	-3.47997
s28448	SF3B14	51639	CACCUGAAGUAAAUCGGAUtt	32.4784	-4.80338	-6.46263	41.5337	-3.47489	-3.47997
s503	CHEK1	1111	GCAUGGUAUUGGAAUAACUtt	0	-7.11185	-6.35791	11.1018	-5.67021	-8.15356
s504	CHEK1	1111	GCAACAGUAUUUCGGUAUAtt	29.5898	-5.0087	-6.35791	24.6041	-4.69617	-8.15356
s502	CHEK1	1111	GACACGAUUCUUUACCAAAtt	33.9898	-4.69596	-6.35791	10.7779	-5.69357	-8.15356
s11378	PSMC4	5704	CGCUGGUCAUCGGACAAUUtt	0	-7.11185	-6.34999	17.9877	-5.17346	-8.51447
s11379	PSMC4	5704	AGGACUUCGAGAAAGCAUAtt	3.60624	-6.85553	-6.34999	18.8432	-5.11175	-8.51447
s11377	PSMC4	5704	GCUGGACCGUAAAAUUGAAtt	34.0745	-4.68994	-6.34999	22.3206	-4.8609	-8.51447
s11368	PSMC1	5700	CGAUGUCAGUAGGAACCUUtt	0	-7.11185	-6.27581	9.03394	-5.81938	-5.79479
s11370	PSMC1	5700	GAACGUAGAAUGAAAGUAAtt	27.2663	-5.17384	-6.27581	42.0539	-3.43736	-5.79479
s11369	PSMC1	5700	CAAACCGAAUAGAAACUUUtt	35.2105	-4.6092	-6.27581	45.0524	-3.22105	-5.79479
s11401	PSMD7	5713	CCGUAUUGGUCAUCAUUGAtt	20.2969	-5.66921	-6.27332	29.128	-4.36982	-6.71868
s11403	PSMD7	5713	GGAGCUACCUGGAAAAAGUtt	21.4963	-5.58396	-6.27332	23.4456	-4.77974	-6.71868
s11402	PSMD7	5713	GAAUCGGCAAGGUUGGAAAtt	35.2107	-4.60918	-6.27332	36.9319	-3.80685	-6.71868
s19092	PSMD6	9861	CAUUAUCGAUACUAUGUAAtt	8.88716	-6.48018	-6.20798	33.2565	-4.07199	-7.08769
s19093	PSMD6	9861	GCAGUUCGGCAGUAUCUGUtt	13.3064	-6.16607	-6.20798	32.7742	-4.10679	-7.08769
s19094	PSMD6	9861	GGAGAUCUGCUACUAAACAtt	36.0344	-4.55064	-6.20798	22.0206	-4.88254	-7.08769
s15676	SF3A2	8175	GACCCGUACUUCAUGAAGAtt	18.9656	-5.76383	-6.09285	40.0128	-3.5846	-2.22571
s224887	SF3A2	8175	CAAAGUGACCAAGCAGAGAtt	35.6431	-4.57845	-6.09285	60.1025	-2.13536	-2.22571
s15674	SF3A2	8175	ACCGCUUCAUGUCUGCGUAtt	37.2805	-4.46206	-6.09285	83.7838	-0.427009	-2.22571
s11384	PSMC6	5706	GCUGCGUCCAGGAAGAUUAtt	15.9727	-5.97656	-5.92863	39.5222	-3.62	-6.43425
s11383	PSMC6	5706	CACUAACUAUCAUGAGAUAtt	16.2268	-5.9585	-5.92863	28.9068	-4.38578	-6.43425
s11385	PSMC6	5706	GCAAGAUUAGACAUACUGAtt	39.4563	-4.30742	-5.92863	29.224	-4.3629	-6.43425
s17863	EFTUD2	9343	CGACCCUUGAAGUUCAAUAtt	22.3311	-5.52462	-5.8314	48.9807	-2.93767	-2.10092
s17862	EFTUD2	9343	GAUCUGUGCUAUACUGACAtt	36.7122	-4.50246	-5.8314	63.5803	-1.88447	-2.10092
s17864	EFTUD2	9343	CAGAUUACGUGGAACAGGAtt	40.7131	-4.21809	-5.8314	76.8731	-0.925544	-2.10092
s23176	NUP205	23165	GAGUACUACUUGUUACAUUtt	31.4633	-4.87554	-5.82259	61.8603	-2.00855	-2.32224
s23175	NUP205	23165	GGAGCAAGAUGGAUUGAUUtt	31.9351	-4.842	-5.82259	74.8167	-1.07389	-2.32224
s23177	NUP205	23165	GGAACGAGAUGAUAUGAUUtt	40.8183	-4.21061	-5.82259	73.8155	-1.14611	-2.32224
s225464	SF3B2	10992	AGAUCUGUCUGAUGAGCUAtt	17.2458	-5.88607	-5.60778	52.0538	-2.71598	-3.36934
s21642	SF3B2	10992	CAGUGUCCGUAUCUAAAAAtt	21.5272	-5.58176	-5.60778	65.6146	-1.73772	-3.36934
s21643	SF3B2	10992	GGAACCAUCUGAUGAAGAAtt	43.5208	-4.01853	-5.60778	29.1668	-4.36702	-3.36934
s11391	PSMD2	5708	GAUUCGUUCUUCUACAACUtt	2.08238	-6.96384	-5.48713	12.1153	-5.59709	-6.86256
s11390	PSMD2	5708	CCUGGAUACCCUAAGCAAAtt	8.6238	-6.4989	-5.48713	17.5017	-5.20853	-6.86256
s11389	PSMD2	5708	GGAUGUGGUAGUACAGAAAtt	58.3826	-2.9622	-5.48713	35.5967	-3.90318	-6.86256
s224527	RELA	5970	GGAUUGAGGAGAAACGUAAtt	27.5736	-5.152	-5.44033	63.744	-1.87266	-1.82033
s11915	RELA	5970	GGAGUACCCUGAGGCUAUAtt	45.4022	-3.88481	-5.44033	90.4488	0.0537916	-1.82033
s11914	RELA	5970	CCCUUUACGUCAUCCCUGAtt	45.6713	-3.86567	-5.44033	65.2546	-1.76368	-1.82033
s11376	PSMC3	5702	GGAGCAAUACAGUGACAUUtt	6.45374	-6.65314	-5.41319	28.1507	-4.44032	-7.73483
s11374	PSMC3	5702	GAACCACAAGGAGAAGUUUtt	9.05327	-6.46837	-5.41319	21.3169	-4.9333	-7.73483
s11375	PSMC3	5702	UCCUGGAUGUUGAUCCUAAtt	49.8811	-3.56646	-5.41319	21.2657	-4.937	-7.73483
s200488	CAPN10	11132	CAGUGACCAUCGCAACCAGtt	9.00035	-6.47213	-5.40145	95.0412	0.385083	-1.5508
s200489	CAPN10	11132	CGAGUGAGGUGUACAUUGCtt	9.22323	-6.45629	-5.40145	42.8701	-3.37848	-1.5508
s200487	CAPN10	11132	AGUCAGCUCCGAUACUUCAtt	113.511	0.956167	-5.40145	100.627	0.78803	-1.5508
s12361	RRM2	6241	CCAUUUGACUUUAUGGAGAtt	0	-7.11185	-5.3342	6.01676	-6.03704	-6.82326
s12362	RRM2	6241	GCCUCACAUUUUCUAAUGAtt	9.74948	-6.41889	-5.3342	9.5851	-5.77962	-6.82326
s12360	RRM2	6241	GCAGAUGUAUAAGAAGGCAtt	116.316	1.15555	-5.3342	78.2715	-0.824663	-6.82326
s10794	POLR2A	5430	GCUAUAAGGUGGAACGGCAtt	5.83921	-6.69681	-5.31289	18.2584	-5.15394	-5.88923
s10793	POLR2A	5430	CAUCGAGGGUCAUACUAUUtt	9.83897	-6.41252	-5.31289	6.92656	-5.97141	-5.88923
s10795	POLR2A	5430	CGCUUAAGCCUUCCAACAAtt	89.0642	-0.781445	-5.31289	44.2776	-3.27694	-5.88923
s20050	SF3B4	10262	GUCCUAUCACCGUAUCUUAtt	6.75997	-6.63137	-5.27178	38.4297	-3.69881	-5.02649
s20048	SF3B4	10262	GCAUCAGCUCACAACAAAAtt	10.2201	-6.38544	-5.27178	22.6281	-4.83872	-5.02649
s20049	SF3B4	10262	GUUAUGCCUUUAUUAAUUUtt	56.0916	-3.12504	-5.27178	51.619	-2.74734	-5.02649
s14553	U2AF1	7307	GAAUAACCGUUGGUUUAAUtt	18.2259	-5.81641	-5.19409	46.0871	-3.14641	-4.73786
s14555	U2AF1	7307	GGAACACUAUGAUGAGUUUtt	20.076	-5.68491	-5.19409	51.3337	-2.76793	-4.73786
s14554	U2AF1	7307	GGUGCUCUCGGUUGCACAAtt	49.3007	-3.60771	-5.19409	54.0846	-2.56948	-4.73786
s32636	CASC5	57082	GGUGGAAAUAGAUAACGAAtt	42.4911	-4.09171	-5.06127	47.1605	-3.06897	-3.02527
s32634	CASC5	57082	GGAGAGUACCAGUGAAUCUtt	43.3227	-4.03261	-5.06127	56.5824	-2.38929	-3.02527
s32635	CASC5	57082	GCACUUACCGCAGUAGUCAtt	50.9045	-3.49372	-5.06127	68.4815	-1.5309	-3.02527
s226818	C6orf166	55122	CAAAACUUGCAGAACAAUAtt	49.601	-3.58637	-5.02649	42.8631	-3.37899	-2.86347
s30221	C6orf166	55122	GUUUACGCAUGAUCAAAUAtt	50.7115	-3.50743	-5.02649	83.0721	-0.478355	-2.86347
s30222	C6orf166	55122	GAAACGAGUUUCCAACAGAtt	51.3676	-3.4608	-5.02649	51.8678	-2.7294	-2.86347
s11347	PSMB1	5689	GACUAAAGAUGUAUAAGCAtt	23.8723	-5.41508	-4.97969	44.3631	-3.27078	-1.881
s11346	PSMB1	5689	GGAUCUGCAUAGUGACCAAtt	34.8806	-4.63265	-4.97969	66.8252	-1.65038	-1.881
s11345	PSMB1	5689	GCCCUACGUUUUCAACGGAtt	51.9454	-3.41973	-4.97969	79.0475	-0.768687	-1.881
s11405	PSMD8	5714	CACCCAAAAAGAUGACAGAtt	26.8168	-5.20579	-4.97236	15.5617	-5.34848	-5.97517
s224454	PSMD8	5714	GCUCGACACUAUCAGGGAUtt	44.7474	-3.93134	-4.97236	40.1503	-3.57469	-5.97517
s11404	PSMD8	5714	GCUACUACUUUGAUUACAAtt	52.0771	-3.41037	-4.97236	43.5861	-3.32683	-5.97517
s200452	RGS3	5998	GCAGAGUGCUUAUUCACUUtt	39.3695	-4.31359	-4.92831	71.9733	-1.27901	-2.13382
s200453	RGS3	5998	GCAAGAAACUCCACCCUUUtt	51.2348	-3.47024	-4.92831	27.0873	-4.51703	-2.13382
s200451	RGS3	5998	GGCUUUCCACGAGCACUUCtt	52.6769	-3.36774	-4.92831	81.7209	-0.575826	-2.13382
s26833	DONSON	29980	CGUUUGUACCUAUCAGUUUtt	44.872	-3.92249	-4.90206	28.2437	-4.43361	-6.1548
s26834	DONSON	29980	GGAUACAGAGACCAAUUUAtt	46.8173	-3.78422	-4.90206	31.2028	-4.22014	-6.1548
s26835	DONSON	29980	GGAAAUCAUCUUUACGGAAtt	52.9924	-3.34531	-4.90206	41.9929	-3.44176	-6.1548
s12129	RPA1	6117	GGUGUAUUAUUUCUCGAAAtt	30.5729	-4.93882	-4.85192	32.3485	-4.1375	-5.89108
s12127	RPA1	6117	CAAGCACUAUCAUUGCGAAtt	47.0716	-3.76615	-4.85192	44.2757	-3.27708	-5.89108
s12128	RPA1	6117	GCAUGAUCCUGUCAGUAAAtt	53.7426	-3.29199	-4.85192	42.5318	-3.40288	-5.89108
s11328	PSMA1	5682	CAAUGGAAGCUGUUAAACAtt	24.2032	-5.39156	-4.82715	37.6319	-3.75636	-3.12647
s11329	PSMA1	5682	CCAUAUUGGUAUCUCAAUUtt	42.9655	-4.05799	-4.82715	48.6221	-2.96354	-3.12647
s11327	PSMA1	5682	CAUUGGAAUUGUUGGUAAAtt	54.0503	-3.27012	-4.82715	71.1245	-1.34024	-3.12647
s22366	U2AF2	11338	CAGCAAACCUUUGACCAGAtt	31.2114	-4.89344	-4.67016	48.5344	-2.96986	-4.79086
s22364	U2AF2	11338	CCAACUACCUGAACGAUGAtt	38.1347	-4.40135	-4.67016	35.9807	-3.87547	-4.79086
s22365	U2AF2	11338	GGACAAGAAUUUUGCCUUUtt	56.2224	-3.11574	-4.67016	53.6467	-2.60107	-4.79086
s20740	SLU7	10569	GCCUUACAAUAGCAUGUAUtt	41.769	-4.14304	-4.66726	23.3952	-4.78338	-7.16899
s223133	SLU7	10569	GGAAAAAGAUCAUAAUAGUtt	44.2624	-3.96582	-4.66726	32.6589	-4.1151	-7.16899
s20741	SLU7	10569	GAGAAGAUAUUGCAAAAUAtt	56.2804	-3.11161	-4.66726	19.7014	-5.04985	-7.16899
s28012	CDC40	51362	GGACAGUGUAUAUCAAGAUtt	44.7532	-3.93093	-4.63793	45.838	-3.16438	-5.70513
s28013	CDC40	51362	GGACUGUAAAAUUAAGCUAtt	47.1134	-3.76318	-4.63793	43.7373	-3.31592	-5.70513
s28014	CDC40	51362	GGUUAUGCAUUAGACCCUUtt	56.6844	-3.0829	-4.63793	36.8979	-3.80931	-5.70513
s261	BUB1B	701	GCACACUAGCUGAACUAAAtt	51.0064	-3.48647	-4.60097	64.2569	-1.83566	-1.89116
s260	BUB1B	701	CCCUAUGAUUGUAACAAGAtt	51.4212	-3.45699	-4.60097	63.9495	-1.85784	-1.89116
s259	BUB1B	701	GGAUUACUGCAUUAAACGAtt	57.1554	-3.04942	-4.60097	93.1693	0.250046	-1.89116
s6194	GRM2	2912	AGAUCCCACAGAUUAGCUAtt	18.4974	-5.79711	-4.58193	98.647	0.645202	-1.08387
s6195	GRM2	2912	CGAUUGGACGAAUUCACUUtt	19.7115	-5.71082	-4.58193	60.7348	-2.08974	-1.08387
s6196	GRM2	2912	GUCCCGCUAUGACUACUUUtt	114.131	1.00022	-4.58193	75.3988	-1.0319	-1.08387
s15472	BAT1	7919	AGUUCAUGCAAGAUCCAAUtt	36.693	-4.50382	-4.50299	99.0408	0.673607	-0.355127
s15474	BAT1	7919	AGCUACUAGUGGAGCAGAAtt	47.6825	-3.72272	-4.50299	83.1159	-0.475191	-0.355127
s15473	BAT1	7919	CAGUACUACGUGAAACUGAtt	58.268	-2.97034	-4.50299	95.1503	0.392957	-0.355127
s14354	TPR	7175	GAAGUUCAUACUAAGCGUAtt	42.1749	-4.11419	-4.44378	96.8251	0.51377	-0.316645
s14353	TPR	7175	GAGUCUGCGUUAUCGACAAtt	44.6904	-3.93539	-4.44378	99.9865	0.74183	-0.316645
s14355	TPR	7175	CAAUAUGAAGGUCGAAUUAtt	58.9988	-2.9184	-4.44378	84.4303	-0.380373	-0.316645
s17009	BUD31	8896	CACUGGAUGAAUUAGAUCAtt	55.0583	-3.19848	-4.38538	58.7045	-2.23621	-4.19642
s17008	BUD31	8896	CGCUACAUCUUCGACCUCUtt	59.099	-2.91128	-4.38538	53.6524	-2.60066	-4.19642
s17010	BUD31	8896	CUCUAUGAAUAUUGUAUUAtt	59.7282	-2.86655	-4.38538	58.4205	-2.25669	-4.19642
s11416	PSMD12	5718	GGAUCCUAUUUGUCUAUUUtt	41.1074	-4.19007	-4.34692	41.6653	-3.46539	-5.76758
s11418	PSMD12	5718	GUAUUAUACUCGGAUAACAtt	43.3885	-4.02793	-4.34692	45.3345	-3.2007	-5.76758
s11417	PSMD12	5718	CUCUACGAAUGGUUACCGAtt	60.2437	-2.82991	-4.34692	34.449	-3.98597	-5.76758
s45066	SPC24	147841	AGAGCCUUCUCAAUGCGAAtt	45.544	-3.87472	-4.34184	34.6119	-3.97422	-4.97693
s45065	SPC24	147841	GGAAAUUCAUCAGCGACUAtt	50.6428	-3.51232	-4.34184	52.0632	-2.7153	-4.97693
s45067	SPC24	147841	CAACUUUACCACCAAGUUAtt	60.2958	-2.82621	-4.34184	28.286	-4.43056	-4.97693
s14559	UBC	7316	GUGAAGACCCUGACUGGUAtt	0	-7.11185	-4.33415	7.21635	-5.9505	-6.61147
s14560	UBC	7316	GCAAAUCUUCGUGAAGACAtt	39.7617	-4.28571	-4.33415	11.0326	-5.6752	-6.61147
s14561	UBC	7316	GGUUGAUCUUUGCCGGAAAtt	77.5232	-1.60174	-4.33415	46.966	-3.08301	-6.61147
s32466	XAB2	56949	GGGAGAUCAUCAACACCUAtt	28.0314	-5.11946	-4.33006	19.6502	-5.05354	-4.53777
s32465	XAB2	56949	CUCUGGUACCGAUACCUGAtt	60.4081	-2.81823	-4.33006	30.0814	-4.30104	-4.53777
s32467	XAB2	56949	CCAAAUUCAUUGCCCGCUAtt	60.4252	-2.81701	-4.33006	59.1401	-2.20478	-4.53777
s11339	PSMA5	5686	GCUCCUUGCAAGAAGUUUAtt	52.6633	-3.3687	-4.32615	79.3684	-0.745531	-1.75465
s11341	PSMA5	5686	AGUGGAGAGUGUGACCCAAtt	59.3796	-2.89133	-4.32615	37.1481	-3.79126	-1.75465
s11340	PSMA5	5686	GAAUACUUUUUCUCCCGAAtt	60.4825	-2.81294	-4.32615	85.5195	-0.301798	-1.75465
s10811	POLR2G	5436	AGGAUAUUGUGAUUCAGCAtt	12.5628	-6.21892	-4.31672	8.51381	-5.8569	-6.09069
s10810	POLR2G	5436	CCCACCAUGUUACAAGACAtt	49.8613	-3.56787	-4.31672	34.3044	-3.9964	-6.09069
s10812	POLR2G	5436	AGAUGGAGUUUGAUCCUAAtt	60.6654	-2.79994	-4.31672	42.7584	-3.38654	-6.09069
s18929	CKAP5	9793	GACUAGCUGCUGAUAAGAAtt	0	-7.11185	-4.26956	17.1442	-5.23431	-7.51132
s18928	CKAP5	9793	GGAGAAUGGUUCGACUGUUtt	24.6658	-5.35868	-4.26956	17.5559	-5.20462	-7.51132
s18927	CKAP5	9793	CAAAGGAUGUCAUUCGUAAtt	67.9277	-2.28376	-4.26956	30.1918	-4.29308	-7.51132
s16966	FUBP1	8880	GGAUUACAGGAGACCCAUAtt	0	-7.11185	-4.25676	25.3539	-4.64208	-3.88749
s16967	FUBP1	8880	GGAACGGGCUGGAGUUAAAtt	25.2093	-5.32005	-4.25676	38.329	-3.70607	-3.88749
s16968	FUBP1	8880	GAUCCUAAUAUGAAGUUAUtt	61.44	-2.74488	-4.25676	75.0045	-1.06034	-3.88749
s24005	SRRM2	23524	CGAUCAUCUCCGGAGCUAAtt	40.0926	-4.26219	-4.19844	48.9154	-2.94238	-4.90292
s24003	SRRM2	23524	CAUCAGUGAUUCUUACGUAtt	58.0672	-2.98461	-4.19844	52.747	-2.66597	-4.90292
s24004	SRRM2	23524	GGAUAGGCCUGAGUCUUCAtt	62.1022	-2.69782	-4.19844	48.654	-2.96124	-4.90292
s226912	SPC25	57405	AGAUCAGCAGGCAAAAUAAtt	44.9034	-3.92026	-4.18688	19.9799	-5.02975	-3.10675
s33000	SPC25	57405	UGUUAAAAUUGAUUGCUGAtt	53.7838	-3.28906	-4.18688	49.9836	-2.86532	-3.10675
s32998	SPC25	57405	GAUCGACUUGGACUAGAAAtt	62.2445	-2.6877	-4.18688	67.8165	-1.57888	-3.10675
s4016	DHX8	1659	CCAUCCCAGGUCGAACAUAtt	42.5373	-4.08843	-4.18188	31.0552	-4.23079	-5.19626
s4018	DHX8	1659	GCAGUGGGUUCUUCCGUAAtt	54.8574	-3.21276	-4.18188	50.2221	-2.84812	-5.19626
s4017	DHX8	1659	GCCUGAUUACUGUUAUGCAtt	62.2835	-2.68493	-4.18188	41.9213	-3.44692	-5.19626
s11333	PSMA3	5684	GGUUCCAACAAAAGACUUUtt	3.0218	-6.89707	-4.14842	68.3747	-1.53861	-3.03723
s11335	PSMA3	5684	GACCUGCCGUGAUAUCGUUtt	50.1272	-3.54896	-4.14842	54.2074	-2.56062	-3.03723
s11334	PSMA3	5684	GGUGCGCAACUCUACAUGAtt	62.8339	-2.64581	-4.14842	61.3526	-2.04517	-3.03723
s37982	NUF2	83540	GGAAUUCGACUGGAACAUUtt	0	-7.11185	-4.09465	17.2224	-5.22868	-6.91835
s37983	NUF2	83540	GAUACGGUCCAGAAGCUUAtt	39.048	-4.33644	-4.09465	35.1298	-3.93685	-6.91835
s37981	NUF2	83540	GCAUGCCGUGAAACGUAUAtt	63.4961	-2.59874	-4.09465	30.459	-4.27381	-6.91835
s25785	RPUSD2	27079	CCUGCUAGCUGAGAACGAAtt	42.0737	-4.12138	-4.09	63.0692	-1.92134	-1.04664
s25783	RPUSD2	27079	GGUGCGGCCCUAUUACUUUtt	55.5496	-3.16356	-4.09	105.319	1.12654	-1.04664
s25784	RPUSD2	27079	CAGAUGUCAUGAAUCAAGAtt	63.5654	-2.59382	-4.09	75.9547	-0.991792	-1.04664
s13231	SNRPD2	6633	AGUCAAGAACAAUACCCAAtt	18.2206	-5.81679	-4.07936	42.5602	-3.40083	-4.32171
s224662	SNRPD2	6633	UGUGGACUGAGGUACCCAAtt	57.5066	-3.02446	-4.07936	57.6179	-2.31459	-4.32171
s13232	SNRPD2	6633	CUGCCGCAACAAUAAGAAAtt	63.7438	-2.58114	-4.07936	43.3506	-3.34382	-4.32171
s16606	TRADD	8717	CUGUUUGAGUUGCAUCCUAtt	35.7817	-4.5686	-4.05291	85.0696	-0.334253	-0.24874
s16608	TRADD	8717	GAUGCGCUGCGAAAUCUGAtt	41.5483	-4.15873	-4.05291	91.1452	0.104032	-0.24874
s16607	TRADD	8717	GCGCAUACCUGUUUGUGGAtt	64.1021	-2.55567	-4.05291	115.723	1.87705	-0.24874
s3077	CHUK	1147	GAAGGAUCCAAAGUGUAUAtt	47.3653	-3.74527	-4.02169	99.7146	0.722219	-0.613337
s3076	CHUK	1147	GGACUAAAAGAAGACUAUAtt	55.5369	-3.16446	-4.02169	112.763	1.66353	-0.613337
s3078	CHUK	1147	GCCUAGAGCUAAGUACCAAtt	64.5612	-2.52304	-4.02169	67.4345	-1.60643	-0.613337
s13242	SNRPF	6636	GGACAUCUGGGUGAAGUUUtt	51.8488	-3.42659	-4.01159	25.1962	-4.65345	-4.45602
s13240	SNRPF	6636	AGGGCUAUCUGGUAUCUGUtt	58.2639	-2.97063	-4.01159	47.0086	-3.07994	-4.45602
s13241	SNRPF	6636	GGUGUAAUAAUGUCCUUUAtt	64.7148	-2.51213	-4.01159	56.3993	-2.4025	-4.45602
s26790	LASS2	29956	GCAUUGCCUCUGAUGUCAAtt	21.7535	-5.56568	-4.00716	67.8381	-1.57732	-0.90124
s26789	LASS2	29956	CCCUGGUUCUAUGACAUGAtt	28.8829	-5.05894	-4.00716	89.7326	0.00212952	-0.90124
s26788	LASS2	29956	GGCUAUUACUUCUUCAAUUtt	90.4835	-0.680564	-4.00716	79.0231	-0.770444	-0.90124
s10682	PLRG1	5356	GCACGGAUUUGGGAUGUGAtt	37.4011	-4.45349	-3.97664	52.5118	-2.68294	-2.9819
s10681	PLRG1	5356	CGGUCAUAAUGCUAUUAUUtt	38.3596	-4.38536	-3.97664	66.7113	-1.6586	-2.9819
s10683	PLRG1	5356	GCAUUACCUUUGCAGACCAtt	65.129	-2.48268	-3.97664	68.8899	-1.50144	-2.9819
s20796	PRPF8	10594	CCCUACAUGUGAACAACGAtt	35.2699	-4.60497	-3.97366	23.5787	-4.77014	-3.29787
s20797	PRPF8	10594	GCAGAUACAUUGAUCGCAUtt	60.159	-2.83593	-3.97366	52.0299	-2.7177	-3.29787
s20798	PRPF8	10594	GGACAUGAACCAUACGAAUtt	65.1854	-2.47867	-3.97366	66.2295	-1.69336	-3.29787
s28033	POMP	51371	GCUCAAAUCUUUCACUGGAtt	31.4034	-4.87979	-3.95384	57.786	-2.30246	-2.65941
s28035	POMP	51371	UGAUCCAUCACAAAGCGAAtt	48.4916	-3.66522	-3.95384	35.5909	-3.90359	-2.65941
s28034	POMP	51371	GGGUCUAUUUGCUCCGCUAtt	65.3707	-2.4655	-3.95384	71.7877	-1.2924	-2.65941
s33069	ISY1	57461	UGAGUACUAUGGUUACCUAtt	49.59	-3.58715	-3.93556	41.0598	-3.50907	-5.71965
s33068	ISY1	57461	GAAAUUAACAAGCUGCUAAtt	59.0631	-2.91383	-3.93556	45.7127	-3.17342	-5.71965
s33067	ISY1	57461	AGAGCUGUUUGAAAAAGAAtt	65.6101	-2.44849	-3.93556	36.0879	-3.86774	-5.71965
s25341	FBXO5	26271	GACAUGUCUUAGCAACUAUtt	23.9485	-5.40966	-3.91388	31.2194	-4.21894	-4.44399
s25342	FBXO5	26271	CUCGGAUAGUUGUAAAGAAtt	57.4593	-3.02782	-3.91388	21.6306	-4.91067	-4.44399
s25340	FBXO5	26271	GAAUUUCGGUGACAGUCUAtt	65.8981	-2.42802	-3.91388	71.297	-1.3278	-4.44399
s11330	PSMA2	5683	GAGCUUACUUUGCCUGGAAtt	34.4112	-4.66601	-3.89935	82.9576	-0.486611	-1.7606
s11331	PSMA2	5683	GAAAACUAGCUCAACAAUAtt	50.3692	-3.53177	-3.89935	49.9807	-2.86553	-1.7606
s11332	PSMA2	5683	GGAAAGCUUUGAAGGGCAAtt	66.079	-2.41516	-3.89935	66.016	-1.70876	-1.7606
s12711	SFPQ	6421	GCACGUUUGAGUACGAAUAtt	42.9545	-4.05878	-3.87984	51.1326	-2.78244	-3.09826
s12712	SFPQ	6421	GGGCUGUUGUAAUAGUGGAtt	61.6772	-2.72803	-3.87984	50.0617	-2.85969	-3.09826
s224606	SFPQ	6421	GAAAGAUGCAAAAGACAAAtt	66.3311	-2.39724	-3.87984	67.8931	-1.57335	-3.09826
s6720	HNRNPC	3183	GAUGAAGAAUGAUAAGUCAtt	27.7171	-5.14181	-3.86295	89.3713	-0.0239346	-0.326579
s6719	HNRNPC	3183	CAACGGGACUAUUAUGAUAtt	32.6265	-4.79286	-3.86295	104.498	1.06729	-0.326579
s6721	HNRNPC	3183	ACACUCUUGUGGUCAAGAAtt	66.5586	-2.38107	-3.86295	76.3981	-0.95981	-0.326579
s1260	ALDOB	229	GAAAGAUGGUGUUGACUUUtt	30.4055	-4.95072	-3.84666	73.5233	-1.16719	-1.32404
s1261	ALDOB	229	GAAUGGACUGGUACCUAUUtt	53.5245	-3.30749	-3.84666	79.4393	-0.740421	-1.32404
s1262	ALDOB	229	GUAUACUCCAGAACAAGUAtt	66.7642	-2.36646	-3.84666	84.7312	-0.35867	-1.32404
s28588	WBP11	51729	CGUGAAACCUUUGAACGUAtt	46.9397	-3.77552	-3.84359	53.4134	-2.6179	-4.81656
s28589	WBP11	51729	GCAUGAUGACAGUACUGAUtt	58.4319	-2.95869	-3.84359	51.3794	-2.76463	-4.81656
s28590	WBP11	51729	CCGUGAUAAUGGUGAGAGAtt	66.8056	-2.36351	-3.84359	47.6715	-3.03211	-4.81656
s23738	PPWD1	23398	GAGUCUAUCUUGAUAAUCUtt	44.3693	-3.95821	-3.81169	42.792	-3.38411	-3.24097
s23737	PPWD1	23398	GAACGAUGAGGAGAACGAAtt	60.0881	-2.84097	-3.81169	66.7097	-1.65872	-3.24097
s23736	PPWD1	23398	GCUUGAUAAUAAGCAUACAtt	67.2527	-2.33174	-3.81169	66.6516	-1.66291	-3.24097
s18727	AQR	9716	GGCACUAAGUUUGACCGGAtt	49.7209	-3.57784	-3.789	18.0028	-5.17238	-6.88618
s18726	AQR	9716	CGACAUCAUCAAUAGACGAtt	54.48	-3.23958	-3.789	34.0766	-4.01283	-6.88618
s18725	AQR	9716	GAAGUAGACUUGAUACGAAtt	67.5922	-2.30761	-3.789	35.3709	-3.91946	-6.88618
s26028	CHMP2A	27243	AGAAGAUCAUGAUGGAGUUtt	45.4868	-3.87879	-3.78275	22.0017	-4.8839	-8.10206
s26027	CHMP2A	27243	AGAUGGAUGCUGUUCGCAUtt	52.3277	-3.39256	-3.78275	24.9099	-4.67411	-8.10206
s26029	CHMP2A	27243	GACUUAGCCUAACAGAUGAtt	67.6645	-2.30247	-3.78275	21.978	-4.88562	-8.10206
s1541	ARCN1	372	GAGAGACUCAAGAACGUGAtt	34.3177	-4.67265	-3.77908	85.0041	-0.338979	-2.20472
s1542	ARCN1	372	CAUUGAAACUGAUAAACCAtt	43.0579	-4.05143	-3.77908	25.346	-4.64265	-2.20472
s1543	ARCN1	372	GGCUGAGAUGCGUCGUAAAtt	67.7203	-2.2985	-3.77908	70.4081	-1.39192	-2.20472
s224431	PSMA7	5688	AGACAUUGUUGUUCUUGGUtt	50.0597	-3.55376	-3.77762	73.3222	-1.1817	-2.49079
s11344	PSMA7	5688	CAGAUGAUCUGACCAUUAAtt	60.0233	-2.84558	-3.77762	40.8596	-3.52352	-2.49079
s11342	PSMA7	5688	CAAUCCCUCAAGAUUUUAAtt	67.7299	-2.29782	-3.77762	72.6331	-1.23141	-2.49079
s21030	CCT8	10694	GGUCAUAGAAGGUUAUGAAtt	67.6312	-2.30483	-3.75695	70.5819	-1.37938	-2.3101
s21029	CCT8	10694	GUACCUCCAUAAUGAGUAAtt	67.7485	-2.2965	-3.75695	74.9199	-1.06644	-2.3101
s21031	CCT8	10694	GGACUUGAACAGUAUGCUAtt	67.9952	-2.27896	-3.75695	72.2508	-1.25899	-2.3101
s19291	RBM8A	9939	AGAGCAUUCACAAACUGAAtt	36.1955	-4.53919	-3.74692	13.9779	-5.46273	-7.14455
s19292	RBM8A	9939	AUAUGAAACAUACAAGGAAtt	50.4338	-3.52717	-3.74692	32.8194	-4.10353	-7.14455
s19290	RBM8A	9939	ACAUUCAUCUCAACCUCGAtt	68.1016	-2.2714	-3.74692	11.0324	-5.67522	-7.14455
s8706	MFAP1	4236	GGACAGAGAAGAUCGAGAAtt	61.1041	-2.76876	-3.69308	65.2834	-1.76161	-3.41115
s8707	MFAP1	4236	GGAAAGUUCGAGAGCUAAAtt	61.9592	-2.70798	-3.69308	52.5967	-2.67681	-3.41115
s8708	MFAP1	4236	CACUCAAGAUUGUCGAAGAtt	68.8185	-2.22045	-3.69308	52.8585	-2.65793	-3.41115
s17098	TOP3B	8940	CCACUACCCUGAGAACUUUtt	26.2197	-5.24824	-3.68707	67.9373	-1.57016	-1.61212
s17099	TOP3B	8940	CCAUCAAGCUCUACAAGGAtt	35.5257	-4.58679	-3.68707	44.4863	-3.26189	-1.61212
s17097	TOP3B	8940	CCACCCUUCCGAGACAUGAtt	79.5599	-1.45698	-3.68707	108.758	1.37459	-1.61212
s11372	PSMC2	5701	GAUCUGAGCUUGUACAGAAtt	20.9574	-5.62226	-3.68284	38.2728	-3.71013	-5.82083
s11371	PSMC2	5701	GGCGAAAAAUUGCUACCGAtt	66.1342	-2.41124	-3.68284	44.8729	-3.234	-5.82083
s11373	PSMC2	5701	GAGUGGGCGUGGAUAGAAAtt	68.9184	-2.21334	-3.68284	39.0747	-3.65228	-5.82083
s20350	NDC80	10403	GGAGGAUACUUUAGAACAAtt	63.3658	-2.608	-3.66061	31.0369	-4.23211	-6.54252
s20351	NDC80	10403	GGAAAUUGCUAGAGUAGAAtt	64.7913	-2.50668	-3.66061	38.3293	-3.70605	-6.54252
s20352	NDC80	10403	CGUCUAGAGUCGUUGAGAAtt	69.1733	-2.19523	-3.66061	35.4284	-3.91532	-6.54252
s29168	DDIT4	54541	GCAUCACUACUGACCUGUUtt	59.4841	-2.8839	-3.65029	85.8822	-0.275633	-0.1105
s29167	DDIT4	54541	ACGCAUGAAUGUAAGAGUAtt	65.3214	-2.46901	-3.65029	110.145	1.47468	-0.1105
s29166	DDIT4	54541	GAUACUCACUGUUCAUGAAtt	69.3226	-2.18462	-3.65029	112.235	1.62542	-0.1105
s33892	C19orf29	58509	GGAACAAGAGGAUCCAGGAtt	63.052	-2.63031	-3.6493	58.4143	-2.25714	-4.22495
s33891	C19orf29	58509	AGAUCGUGCAGGGAUACAAtt	64.9124	-2.49808	-3.6493	40.2828	-3.56512	-4.22495
s33893	C19orf29	58509	GCAGAGCACUUCAAGACAUtt	69.3307	-2.18404	-3.6493	45.6121	-3.18067	-4.22495
s35320	FUNDC2	65991	GAAGAUCCGUAAGAGCAAUtt	64.6023	-2.52012	-3.63973	87.733	-0.142119	-0.902285
s35318	FUNDC2	65991	GAAACUUUGAGGGAAAUUUtt	68.9874	-2.20844	-3.63973	89.7145	0.000822105	-0.902285
s35319	FUNDC2	65991	GACCUUCAGCAGAAAAGUAtt	69.4371	-2.17648	-3.63973	83.7368	-0.430404	-0.902285
s9549	NHP2L1	4809	GAAUGUGCCCUACGUGUUUtt	26.6953	-5.21443	-3.6234	15.131	-5.37954	-5.97474
s9548	NHP2L1	4809	CAGCAGUCAUGUAACUAUAtt	36.6482	-4.50701	-3.6234	12.813	-5.54676	-5.97474
s226687	NHP2L1	4809	GGCUGGUAGCUGUAACAGAtt	106.435	0.453226	-3.6234	87.9379	-0.127343	-5.97474
s16714	NAPA	8775	CUCCAUUGCUGAGAUCUAUtt	58.5582	-2.94971	-3.58848	68.4961	-1.52985	-2.12804
s16716	NAPA	8775	CGAGCAAUCGAGAUCUACAtt	69.1833	-2.19451	-3.58848	54.9921	-2.50401	-2.12804
s16715	NAPA	8775	CAGCAAACAUGUUCAAAAUtt	70.1306	-2.12719	-3.58848	76.6152	-0.944145	-2.12804
s14668	UMOD	7369	GCCUCUUGGUUCAUCACAAtt	28.3429	-5.09732	-3.58247	48.4283	-2.97752	-1.33662
s14666	UMOD	7369	GUCUAUCUCUGUGACACCAtt	37.363	-4.4562	-3.58247	108.537	1.35866	-1.33662
s14667	UMOD	7369	CGAUUUGCACUGCUCAUGAtt	106.097	0.429192	-3.58247	89.6575	-0.00328994	-1.33662
s626	PSMA6	5687	GGCUCUACCAAGUAGAAUAtt	37.2278	-4.46581	-3.56972	68.5182	-1.52826	-3.01975
s627	PSMA6	5687	CCUGUCUACUGUUCUAUCAtt	37.4782	-4.44802	-3.56972	53.7055	-2.59683	-3.01975
s628	PSMA6	5687	GUGACUCACUUAUUCAAGAtt	84.6537	-1.09493	-3.56972	43.2129	-3.35375	-3.01975
s13871	HNF1B	6928	GCCUAUAGCUCCAACCAGAtt	9.03999	-6.46931	-3.54282	20.7436	-4.97466	-2.44817
s13873	HNF1B	6928	GGAGGGCUGCUAAAAUGAUtt	40.0505	-4.26519	-3.54282	71.8885	-1.28512	-2.44817
s13872	HNF1B	6928	CUCCGACAAUUCAACCAGAtt	70.7859	-2.0806	-3.54282	115.03	1.82706	-2.44817
s225881	C18orf24	220134	CCGCUUAACCUAUAAUCAAtt	62.921	-2.63962	-3.54221	31.5427	-4.19562	-4.01334
s47869	C18orf24	220134	GUCGUUAUUUUAUAGUGGAtt	63.0215	-2.63248	-3.54221	42.989	-3.3699	-4.01334
s47868	C18orf24	220134	GGUGUUCCUUCGUACAUGAtt	70.7889	-2.08039	-3.54221	60.2895	-2.12186	-4.01334
s224439	PSMB6	5694	GAAGAGUGUCUGCAAUUCAtt	63.2744	-2.6145	-3.51176	69.5815	-1.45155	-1.82201
s11357	PSMB6	5694	CGGGAGCUCCUACAUCUAUtt	68.9033	-2.21442	-3.51176	79.5858	-0.729849	-1.82201
s11359	PSMB6	5694	CGAUACCGGGAAGACCUGAtt	71.2046	-2.05085	-3.51176	66.6205	-1.66516	-1.82201
s2761	CDC27	996	GCUCAGGAAAGGCAUAUAAtt	52.6183	-3.37191	-3.51057	31.2771	-4.21479	-2.83494
s2759	CDC27	996	CAUUAGCUUGUUUUCGAAAtt	59.961	-2.85001	-3.51057	70.185	-1.40801	-2.83494
s2760	CDC27	996	GAAUGAUUUAUUACAAGCAtt	71.224	-2.04947	-3.51057	55.6884	-2.45378	-2.83494
s12051	RNASE1	6035	CCACCUACUGUAACCAAAUtt	18.4491	-5.80054	-3.50471	27.1023	-4.51595	-2.1311
s12049	RNASE1	6035	GCGGCAGCAUAUGGACUCAtt	38.9445	-4.3438	-3.50471	87.7924	-0.137836	-2.1311
s12050	RNASE1	6035	GCAAACCAGUGAACACCUUtt	97.1792	-0.204657	-3.50471	80.9061	-0.634605	-2.1311
s1229	ALB	213	CAGUUGCAACUCUUCGUGAtt	0	-7.11185	-3.48909	14.4472	-5.42888	-2.77808
s1228	ALB	213	GAAGUUUCCAAGUUAGUGAtt	110.367	0.732702	-3.48909	107.256	1.26621	-2.77808
s1227	ALB	213	GCCUCAGAAUUUAAUCAAAtt	115.834	1.12128	-3.48909	88.3001	-0.101213	-2.77808
s39638	ZNF382	84911	GAAAGAACCUUUGAAUACAtt	62.086	-2.69897	-3.47938	52.3134	-2.69725	-2.06755
s39639	ZNF382	84911	CCAUUUGACCAUAAUGAAUtt	66.6191	-2.37677	-3.47938	77.1746	-0.903794	-2.06755
s39637	ZNF382	84911	CAGUGAAUCUCCAUAAACAtt	71.6269	-2.02083	-3.47938	69.5079	-1.45686	-2.06755
s7261	IK	3550	GAAGAUUAGUGCAAUCAUUtt	52.616	-3.37206	-3.4612	22.6422	-4.8377	-5.14154
s7260	IK	3550	GGAGGUGGAUUAUAGCAAAtt	67.1177	-2.34133	-3.4612	22.1996	-4.86963	-5.14154
s7262	IK	3550	GGACUUUGAUACCCAGGAAtt	71.9376	-1.99875	-3.4612	77.7439	-0.86272	-5.14154
s45107	LOC148003	148003	GGAGGAGAAUUUACACUAUtt	32.9178	-4.77215	-3.41908	63.5659	-1.88551	-1.64726
s45108	LOC148003	148003	CCAUUUGCGAGUGCACUUAtt	40.5219	-4.23168	-3.41908	84.4681	-0.377644	-1.64726
s45109	LOC148003	148003	CGACUCUUCUAUCAACGAAtt	89.32	-0.763259	-3.41908	67.4947	-1.60209	-1.64726
s224659	SNRPB	6628	GGCUGUACAUAGUCCUUUUtt	58.6189	-2.9454	-3.41253	37.414	-3.77208	-3.28785
s13221	SNRPB	6628	AGAUACUGGUAUUGCUCGAtt	63.7252	-2.58246	-3.41253	72.0127	-1.27617	-3.28785
s13219	SNRPB	6628	UGGUCUCAAUGACAGUAGAtt	72.478	-1.96034	-3.41253	46.5089	-3.11598	-3.28785
s20751	CCT7	10574	GUACCUGCGGGAUUACUCAtt	64.1143	-2.5548	-3.4117	70.543	-1.38219	-2.67265
s223134	CCT7	10574	AAAUGCAACCCAAAAAGUAtt	65.8575	-2.43091	-3.4117	67.1477	-1.62712	-2.67265
s20750	CCT7	10574	CAUUCUCUAUGACAAGUUAtt	72.4894	-1.95953	-3.4117	71.6707	-1.30084	-2.67265
s33912	RBM25	58517	CCAACUGUCUUAGUACCCAtt	56.1058	-3.12402	-3.40867	67.0097	-1.63708	-2.7106
s33914	RBM25	58517	GGAUCGCAGUCGAUCAAGAtt	58.7705	-2.93463	-3.40867	57.2583	-2.34053	-2.7106
s33913	RBM25	58517	CUUAUCCACUCAUCACUAAtt	72.5349	-1.9563	-3.40867	71.3221	-1.32599	-2.7106
s39188	ST6GAL2	84620	GGUUUGAACAUAAAGAGUUtt	47.3789	-3.7443	-3.39579	79.1414	-0.76191	-1.86879
s39189	ST6GAL2	84620	GCAUCGUCAGAGAAACCCAtt	60.7863	-2.79135	-3.39579	73.3879	-1.17696	-1.86879
s39190	ST6GAL2	84620	GAAAGAUGUUGGGAAUAAAtt	72.6787	-1.94607	-3.39579	71.1497	-1.33842	-1.86879
s43509	KCTD18	130535	GGACGAAAGUGUGAACUAUtt	51.701	-3.4371	-3.39008	68.9659	-1.49596	-0.768871
s43511	KCTD18	130535	GGUGCAAGCUGUGAGAGUAtt	57.2472	-3.0429	-3.39008	97.214	0.541831	-0.768871
s43510	KCTD18	130535	GAACGGCCUUUACUUGGAAtt	72.748	-1.94114	-3.39008	80.3797	-0.672582	-0.768871
s1308	AMBN	258	CAAAGGCCCUGAGAACGAAtt	32.3987	-4.80905	-3.37533	76.2882	-0.967733	-0.817249
s1309	AMBN	258	AUACGGCUUUGGAAAAUCAtt	41.3321	-4.17409	-3.37533	90.8611	0.083535	-0.817249
s1310	AMBN	258	GAAACUCAACAGUAUGAAUtt	101.415	0.0963965	-3.37533	81.9446	-0.559686	-0.817249
s32631	DDX24	57062	GACUCCCAAUACAACCCAAtt	60.9728	-2.77809	-3.35764	51.6781	-2.74308	-1.63643
s32632	DDX24	57062	GAGCAGACUGGAAAUCUAAtt	71.7588	-2.01146	-3.35764	92.1575	0.177057	-1.63643
s32633	DDX24	57062	CAGUAUCUCCUGCAUCAAAtt	73.1125	-1.91524	-3.35764	67.6309	-1.59226	-1.63643
s11348	PSMB3	5691	GGCUGAACCUGUAUGAGUUtt	26.9847	-5.19386	-3.35025	73.3957	-1.1764	-1.33902
s11349	PSMB3	5691	CCGGAUCACCUGUUUGAAAtt	43.7142	-4.00478	-3.35025	60.8023	-2.08487	-1.33902
s11350	PSMB3	5691	GCCGAACAAAUGUACGGAAtt	73.2028	-1.90882	-3.35025	84.582	-0.369432	-1.33902
s22845	SNRNP200	23020	CCGCUACCCUAAUAUCGAAtt	44.8528	-3.92385	-3.33663	43.6939	-3.31905	-3.49136
s22847	SNRNP200	23020	GCCUACCUCUAUAUCCGAAtt	46.4578	-3.80977	-3.33663	64.5233	-1.81644	-3.49136
s22846	SNRNP200	23020	GCCGCCUACUAUUACAUCAtt	73.3353	-1.89941	-3.33663	44.7906	-3.23994	-3.49136
s29601	GON4L	54856	GGAUGACAGUCUCAUUGCAtt	52.0318	-3.41359	-3.31852	33.3113	-4.06804	-2.55131
s29599	GON4L	54856	GGAAUAUUUCACCAAUUAAtt	63.8587	-2.57297	-3.31852	55.8336	-2.4433	-2.55131
s29600	GON4L	54856	GGCCUCUCCCUGUAUGAAAtt	73.5686	-1.88283	-3.31852	74.8278	-1.07309	-2.55131
s46244	C14orf83	161145	GGUGCUUGCUUGCAACCAAtt	34.5156	-4.65859	-3.3115	88.0046	-0.122526	-0.917488
s46243	C14orf83	161145	CAGUUCGACUUUGACUUCAtt	42.7115	-4.07605	-3.3115	59.2633	-2.19589	-0.917488
s46242	C14orf83	161145	AGUUCGUGGUGAACUUGAAtt	85.3054	-1.04861	-3.3115	100.973	0.812985	-0.917488
s228374	CUL1	8454	GGCUUGUGGUCGCUUCAUAtt	42.0154	-4.12552	-3.30942	76.256	-0.970056	-0.330429
s16054	CUL1	8454	CCGUCAGAGUUGGAACGUAtt	42.7543	-4.07301	-3.30942	95.3706	0.408848	-0.330429
s16055	CUL1	8454	CCGUGAAUGUGACGAAGGAtt	98.1305	-0.137041	-3.30942	109.981	1.46283	-0.330429
s20445	PPIE	10450	GUACAAUUCGUGUCAAUUUtt	62.6473	-2.65908	-3.28604	58.5695	-2.24594	-2.66189
s20447	PPIE	10450	GCAGCUAUCGACAACAUGAtt	70.4694	-2.1031	-3.28604	71.7616	-1.29428	-2.66189
s20446	PPIE	10450	GAUGAUGACUGGUUGAAGAtt	73.9163	-1.85811	-3.28604	60.7411	-2.08929	-2.66189
s10660	SERPINF2	5345	CACUUACCCUCCUCAAGUUtt	42.922	-4.06108	-3.28279	89.3515	-0.0253656	-0.949756
s10658	SERPINF2	5345	CGGUGCCCGUGGAAAUGAUtt	43.1829	-4.04254	-3.28279	58.3694	-2.26038	-0.949756
s10659	SERPINF2	5345	GCUUUUCGGCCCUGACUUAtt	103.916	0.274144	-3.28279	84.1341	-0.401743	-0.949756
s18877	EIF4A3	9775	CGAGCAAUCAAGCAGAUCAtt	44.8924	-3.92104	-3.26319	14.4477	-5.42884	-8.35792
s18876	EIF4A3	9775	GGAUAUUCAGGUUCGUGAAtt	58.9899	-2.91903	-3.26319	23.3239	-4.78852	-8.35792
s18878	EIF4A3	9775	GCAUCUUGGUGAAACGUGAtt	74.2235	-1.83628	-3.26319	15.3826	-5.3614	-8.35792
s16630	ADAM19	8728	GGAGAAGAAUGAGCAACUUtt	0	-7.11185	-3.22029	37.1633	-3.79016	-1.75352
s16632	ADAM19	8728	GCAGCAUGAACUUAUCAUAtt	99.0027	-0.0750472	-3.22029	88.6275	-0.0775949	-1.75352
s16631	ADAM19	8728	GUUGAUAAGUUUUACCGAUtt	140.272	2.85824	-3.22029	101.414	0.84484	-1.75352
s15341	ZP3	7784	GGUUUGAGGUUGGACUCCAtt	20.9434	-5.62326	-3.21962	87.5931	-0.152215	-1.07807
s224802	ZP3	7784	CCAUGGACACAGAAGAUGUtt	44.4876	-3.94981	-3.21962	54.9606	-2.50629	-1.07807
s15342	ZP3	7784	CACCGACACCAGACCAGAAtt	89.793	-0.729641	-3.21962	85.6578	-0.291821	-1.07807
s52890	FLJ16165	390928	GAGAGAUGCCCUACACUAAtt	45.4856	-3.87887	-3.19226	81.8517	-0.56639	-0.448617
s52891	FLJ16165	390928	GGCCGUGGAUCAUCACUAUtt	74.7598	-1.79816	-3.19226	92.7908	0.222743	-0.448617
s52892	FLJ16165	390928	GGCGGAAGCUCUACAUACAtt	75.0634	-1.77658	-3.19226	96.9617	0.523628	-0.448617
s16864	CFLAR	8837	GAAUAGACCUGAAGACAAAtt	0	-7.11185	-3.18811	35.0555	-3.94222	-1.83385
s16866	CFLAR	8837	GAAUCUGCCUGAUAAUCGAtt	87.8139	-0.87031	-3.18811	85.039	-0.33646	-1.83385
s16865	CFLAR	8837	CCUUGUUUCGGACUAUAGAtt	123.703	1.68061	-3.18811	98.7802	0.654813	-1.83385
s8592	MCM4	4173	GCCUCAUACUUUAUUAUCAtt	64.3671	-2.53684	-3.1839	86.1293	-0.257808	-0.106477
s8594	MCM4	4173	GCAUCGUGGACAUAUCUAUtt	72.5282	-1.95677	-3.1839	110.68	1.51326	-0.106477
s8593	MCM4	4173	GCAUCUGCUGUAUCGAUGAtt	75.1371	-1.77134	-3.1839	97.3294	0.550152	-0.106477
s11338	PSMA4	5685	GGAUGUUAGUAAACUCUCUtt	32.4357	-4.80642	-3.18042	36.1834	-3.86085	-3.03182
s11337	PSMA4	5685	GGAAGCUAUUGGACAUGCAtt	65.8056	-2.43459	-3.18042	75.1233	-1.05177	-3.03182
s11336	PSMA4	5685	GCACUUGCUUUAGCUAUCAtt	75.169	-1.76907	-3.18042	49.7337	-2.88335	-3.03182
s8068	LAMB1	3912	CGAUGUCUAGAGAACAGCAtt	70.1569	-2.12532	-3.1648	76.3507	-0.963227	-1.08592
s8069	LAMB1	3912	GGGACAUCCGAGAUCCUAAtt	72.8623	-1.93303	-3.1648	84.0225	-0.40979	-1.08592
s8070	LAMB1	3912	GCAAUUCCCAAGAUCCUUAtt	75.3777	-1.75424	-3.1648	87.4422	-0.163096	-1.08592
s5232	FOXI1	2299	AGCCCUCACUUCUACAACAtt	19.7123	-5.71076	-3.16435	77.238	-0.899216	-2.04763
s5233	FOXI1	2299	AGAUGAACCUCUACUAUGAtt	53.9298	-3.27869	-3.16435	70.5183	-1.38397	-2.04763
s5234	FOXI1	2299	AGAACUCACUGACCUUCAAtt	75.378	-1.75422	-3.16435	77.3468	-0.891373	-2.04763
s32728	NUP107	57122	GUAGAUUGGUUAGAGAGUAtt	31.0019	-4.90833	-3.1548	86.3972	-0.238483	-1.17349
s32727	NUP107	57122	GAUACGAGAGAGCAAUUUAtt	71.8028	-2.00833	-3.1548	75.2172	-1.045	-1.17349
s32729	NUP107	57122	GCACAGUACUGGUCAGUAUtt	75.4864	-1.74651	-3.1548	55.8294	-2.44361	-1.17349
s15828	CDC7	8317	GCAUUGUUUUGAUGAGUAUtt	41.1467	-4.18727	-3.14775	58.3458	-2.26208	-1.50075
s15826	CDC7	8317	GGCUAUUUCUACGAAAGUUtt	45.8509	-3.85291	-3.14775	69.4294	-1.46252	-1.50075
s15827	CDC7	8317	GUACGGGAAUAUAUGCUUAtt	89.2603	-0.767506	-3.14775	95.9493	0.450592	-1.50075
s37874	SLC25A28	81894	UCAAAUACCUAAUCACUAAtt	55.1488	-3.19205	-3.14531	71.8238	-1.28979	-1.33324
s37872	SLC25A28	81894	CAGAGACGGUACAACCCAAtt	65.0174	-2.49061	-3.14531	61.3557	-2.04495	-1.33324
s37873	SLC25A28	81894	AGAUGUACAACUCACCAUAtt	75.6013	-1.73834	-3.14531	92.466	0.199315	-1.33324
s39158	MT4	84560	UGCACAACCUGCAACUGUAtt	45.8109	-3.85575	-3.14464	92.1218	0.174482	-0.727892
s195477	MT4	84560	GCACAACCUGCAACUGUAAtt	47.6435	-3.7255	-3.14464	83.8351	-0.423309	-0.727892
s195476	MT4	84560	CUGCAACUGUAAAACAUGUtt	75.609	-1.73779	-3.14464	91.451	0.126089	-0.727892
s26959	EHD2	30846	CGUCAUCUUUGCGAAGAUUtt	42.9452	-4.05943	-3.14431	48.2234	-2.9923	-1.34258
s26961	EHD2	30846	UCCGCAAACUCAACCCUUUtt	45.9064	-3.84896	-3.14431	74.5215	-1.09518	-1.34258
s26960	EHD2	30846	ACGCUUACAUCAUCAGCUAtt	107.129	0.502525	-3.14431	105.244	1.12112	-1.34258
s12732	SFRS3	6428	AGAGCUAGAUGGAAGAACAtt	30.2593	-4.96111	-3.14374	27.6048	-4.4797	-2.96172
s12733	SFRS3	6428	GCAACAAGACGGAAUUGGAtt	74.9399	-1.78536	-3.14374	50.5771	-2.8225	-2.96172
s12731	SFRS3	6428	CGCUGUCUCGGGAGAGAAAtt	75.6162	-1.73728	-3.14374	99.6949	0.720798	-2.96172
s18337	ATP6V1G1	9550	GAACUUCACUUAGGACAUUtt	0	-7.11185	-3.13013	21.91	-4.89051	-2.39521
s18335	ATP6V1G1	9550	GCACAGCUCUAGUUACAUUtt	87.3167	-0.905651	-3.13013	78.5511	-0.804496	-2.39521
s18336	ATP6V1G1	9550	ACAUACUUCCGGCAGAACAtt	109.116	0.643741	-3.13013	95.8096	0.440515	-2.39521
s224522	RBBP5	5929	CAACCAAUAUAGAACUUCAtt	65.8219	-2.43344	-3.12169	88.753	-0.0685376	-0.976891
s11840	RBBP5	5929	CCAGUGGAGUGGUAUCUAUtt	68.901	-2.21458	-3.12169	87.8627	-0.132765	-0.976891
s11842	RBBP5	5929	CAUUUAAACCGAAACUCUAtt	75.889	-1.7179	-3.12169	83.8483	-0.422359	-0.976891
s23244	ATG4B	23192	ACGCAUUCAUCGACAGGAAtt	53.5482	-3.30581	-3.11904	53.0826	-2.64176	-2.69294
s23246	ATG4B	23192	GGAUACUGGGUAGAAAAUAtt	72.0112	-1.99352	-3.11904	54.0438	-2.57242	-2.69294
s23245	ATG4B	23192	AGACUUUGGUUUACAUACAtt	75.939	-1.71434	-3.11904	92.1201	0.174359	-2.69294
s36762	DSN1	79980	CAAGUAUGAAAGAAACGAAtt	65.334	-2.46811	-3.11464	39.5915	-3.61499	-1.66796
s36760	DSN1	79980	GGUGAUGGAUGAACUGCAAtt	71.7697	-2.01068	-3.11464	93.0419	0.240854	-1.66796
s36761	DSN1	79980	GUCUAUCAGUGUCGAUUUAtt	75.9903	-1.7107	-3.11464	102.008	0.887644	-1.66796
s411	UGDH	7358	GGAUCCAUAUGAAGCAUGUtt	40.9041	-4.20451	-3.11312	74.6031	-1.0893	-1.16731
s409	UGDH	7358	GGGUAACGGUUGUUGAUGUtt	46.5016	-3.80666	-3.11312	52.7376	-2.66665	-1.16731
s410	UGDH	7358	CAACAGCGAUUGGAAUGGAtt	127.202	1.92929	-3.11312	86.5436	-0.227924	-1.16731
s29420	PPP1R12C	54776	GAGCAGUCGCGAGAAGAUUtt	45.9033	-3.84919	-3.08703	59.1343	-2.2052	-1.35594
s29422	PPP1R12C	54776	GGAGGACCUUCGGAACCAAtt	47.0857	-3.76514	-3.08703	71.4733	-1.31508	-1.35594
s29421	PPP1R12C	54776	ACAUUGAGGUGAUGAGGUUtt	120.917	1.48252	-3.08703	97.4216	0.556801	-1.35594
s30577	THNSL2	55258	CUCUGAGGCUGUUAAAUCAtt	49.004	-3.6288	-3.06252	83.7141	-0.43204	-1.15976
s30575	THNSL2	55258	GAACAUGGACAUUAUCGUUtt	72.5626	-1.95433	-3.06252	103.415	0.989172	-1.15976
s30576	THNSL2	55258	GCACGUCACUGUGGUUGUAtt	76.5934	-1.66783	-3.06252	52.9649	-2.65025	-1.15976
s11851	RBBP8	5932	GGGUCUGAAGUGAACAAGAtt	69.2526	-2.18959	-3.05683	72.9935	-1.20541	-0.920893
s11849	RBBP8	5932	GUACAAGGUUUACAAGUAAtt	74.6678	-1.80469	-3.05683	77.8908	-0.852128	-0.920893
s11850	RBBP8	5932	GGAUCUGUCUGAUCGAUUUtt	76.6554	-1.66342	-3.05683	91.7876	0.150377	-0.920893
s2772	CDH2	1000	GGGUAAUCCUCCCAAAUCAtt	0	-7.11185	-3.05552	65.4619	-1.74873	-0.910624
s2771	CDH2	1000	GUGCAACAGUAUACGUUAAtt	99.5867	-0.0335404	-3.05552	78.0734	-0.838951	-0.910624
s2773	CDH2	1000	GAACAUAUGUGAUGACCGUtt	116.716	1.18395	-3.05552	97.8762	0.589599	-0.910624
s4939	F7	2155	GGACGAAGCUGUUCUGGAUtt	27.1669	-5.18091	-3.04855	29.2126	-4.36372	-2.06125
s4937	F7	2155	CACUGUUUCGACAAAAUCAtt	47.8668	-3.70962	-3.04855	73.883	-1.14124	-2.06125
s4938	F7	2155	GAAAAAUACCUAUUCUAGAtt	124.476	1.73551	-3.04855	106.35	1.2009	-2.06125
s24940	FAM32A	26017	GAAGCAAUGGGAACGAGCAtt	57.3725	-3.03399	-3.04054	68.12	-1.55698	-3.06908
s24941	FAM32A	26017	AGAAGGCAUCCAAAACCCAtt	70.4312	-2.10582	-3.04054	57.884	-2.2954	-3.06908
s226060	FAM32A	26017	GGAGAAGCGGCAAAUGGAAtt	76.8275	-1.65119	-3.04054	48.0096	-3.00772	-3.06908
s47973	C13orf3	221150	CUCUAAAGGAUGAUGUUAAtt	23.5982	-5.43456	-3.03598	30.3562	-4.28122	-7.01993
s47975	C13orf3	221150	CUACUCCAAUAGCAAUUAAtt	67.2626	-2.33103	-3.03598	34.0554	-4.01437	-7.01993
s47974	C13orf3	221150	GAAUCCAGGCUCAAUGAUAtt	76.8751	-1.64781	-3.03598	33.5633	-4.04986	-7.01993
s19395	THOC1	9984	GGAUUGAAGAUACUACAAAtt	60.2732	-2.82782	-3.03495	77.7814	-0.860017	-0.287853
s19397	THOC1	9984	CUACGAGAAUAAUUCGGAAtt	67.8193	-2.29146	-3.03495	101.778	0.871073	-0.287853
s19396	THOC1	9984	GAUUACAACCUGUAUCGAAtt	76.8827	-1.64727	-3.03495	101.121	0.823708	-0.287853
s3497	CREBBP	1387	CAGCUAUCAGAAUAGGUAUtt	0	-7.11185	-3.03325	45.6225	-3.17993	-2.80653
s3496	CREBBP	1387	GGAUAUUGCUGUGGACGCAtt	123.645	1.67644	-3.03325	70.4396	-1.38965	-2.80653
s3495	CREBBP	1387	GAAUCUUUCCCAUAUCGAAtt	138.43	2.72732	-3.03325	52.9042	-2.65463	-2.80653
s13389	SPRR2B	6701	GGCUUUGUCAGUUCCCAGAtt	31.4783	-4.87447	-3.03107	82.04	-0.552811	-0.241453
s13390	SPRR2B	6701	GAUGUUCCCUGAUAGCAAAtt	48.3446	-3.67566	-3.03107	98.0151	0.599618	-0.241453
s13388	SPRR2B	6701	CAUCAAAGCUUAUCAUGGAtt	97.8316	-0.158286	-3.03107	102.144	0.897491	-0.241453
s36005	MCPH1	79648	CACUCACCUCGAUAAAUCAtt	46.3639	-3.81645	-3.02815	71.7062	-1.29828	-1.55259
s36006	MCPH1	79648	GACUAUUUUUCACCUGAUAtt	55.2494	-3.18489	-3.02815	51.7705	-2.73642	-1.55259
s36004	MCPH1	79648	GAUCCAUUAAUGACAUUAAtt	76.9593	-1.64182	-3.02815	82.2983	-0.534175	-1.55259
s24137	VSIG2	23584	GGGUCAGCCUGCUUCAGAAtt	59.8327	-2.85913	-3.02486	27.6603	-4.4757	-2.11777
s24138	VSIG2	23584	GGGUGCGUCUUGGAACUUUtt	74.5352	-1.81412	-3.02486	89.6915	-0.000834492	-2.11777
s24139	VSIG2	23584	GACCCUCUCUGUGACCGAAtt	76.9988	-1.63902	-3.02486	69.5169	-1.45621	-2.11777
s5663	GCNT1	2650	CUAUAGUGGUUCAUCACAAtt	43.6588	-4.00871	-3.02209	37.248	-3.78405	-2.34439
s5665	GCNT1	2650	CGAGGAUUCCUAUUUAGCUtt	48.5302	-3.66248	-3.02209	58.5364	-2.24833	-2.34439
s5664	GCNT1	2650	GGUUCUUGUUUUAUCCCUAtt	97.7435	-0.164543	-3.02209	79.5742	-0.730688	-2.34439
s19920	PSMD14	10213	GGCAUUAAUUCAUGGACUAtt	14.5897	-6.07485	-3.00998	22.5918	-4.84134	-3.3412
s19919	PSMD14	10213	GGACUACAGUGAACAUUGUtt	50.717	-3.50704	-3.00998	45.6891	-3.17512	-3.3412
s19921	PSMD14	10213	GGAGUUCCAAUGGAAGUUAtt	77.1564	-1.62781	-3.00998	69.7386	-1.44022	-3.3412
s7565	ITGAM	3684	GGGUCAUGCAGCAUCAAUAtt	53.5411	-3.30631	-3.00856	60.0401	-2.13986	-1.38758
s7566	ITGAM	3684	GAACAACCCUAACCCAAGAtt	63.0797	-2.62834	-3.00856	97.1855	0.539769	-1.38758
s7567	ITGAM	3684	CUUGGACACUGAAAACGCAtt	77.1787	-1.62623	-3.00856	71.0507	-1.34556	-1.38758
s39101	JAGN1	84522	CCGUAUUUGCUGAGCAUUUtt	47.3183	-3.74861	-3.00294	100.252	0.761006	-0.307263
s39100	JAGN1	84522	GGCCUACCGUUUCCUCUUUtt	48.9775	-3.63068	-3.00294	93.8975	0.302582	-0.307263
s39102	JAGN1	84522	CCAUCGCUCCACUCAUUUAtt	111.32	0.800435	-3.00294	86.7185	-0.215309	-0.307263
s18653	NUP93	9688	GGCCGUGUACUGUAUCAUUtt	49.5346	-3.59108	-3.00068	55.303	-2.48158	-1.70819
s18655	NUP93	9688	CCGCUUCACAGGUAGUUAAtt	55.6693	-3.15505	-3.00068	80.7318	-0.647179	-1.70819
s18654	NUP93	9688	GGAAUGAUACCAUACCGAAtt	77.2793	-1.61908	-3.00068	79.364	-0.745854	-1.70819
s11910	REG1A	5967	ACAGGAUUCCAGAAAUGGAtt	68.3922	-2.25075	-2.99546	76.6845	-0.939146	-1.56537
s11908	REG1A	5967	CAAUUACAACGGAGUCAAAtt	74.9678	-1.78337	-2.99546	82.1666	-0.543673	-1.56537
s11909	REG1A	5967	GAGUUUGCCUUGUUAAUCUtt	77.3475	-1.61423	-2.99546	72.2803	-1.25686	-1.56537
s41241	ZNF101	94039	GGGAAAUAGUGAGAGCCUUtt	22.5545	-5.50875	-2.99497	99.3269	0.694252	-0.866684
s41242	ZNF101	94039	CAAAUUACCUUAGACUUCAtt	49.138	-3.61927	-2.99497	60.568	-2.10177	-0.866684
s41240	ZNF101	94039	GAGACUCUGUGGACGUAAAtt	99.6467	-0.0292756	-2.99497	96.6321	0.499849	-0.866684
s38650	TXNDC2	84203	CCUAAAGCCUGAAGAAGAAtt	0	-7.11185	-2.99187	16.3558	-5.29119	-2.66236
s38649	TXNDC2	84203	CCCUGUCUGUGAAGCAUGAtt	72.2637	-1.97557	-2.99187	66.7947	-1.65259	-2.66236
s38648	TXNDC2	84203	GAAACCAUCCAAUCCAAGAtt	109.708	0.685857	-2.99187	95.7072	0.43313	-2.66236
s39507	PHF5A	84844	AGACAGACCUCUUCUAUGAtt	62.2276	-2.68891	-2.98687	51.9552	-2.72309	-2.48739
s39506	PHF5A	84844	UGUGAUUUGUGACUCCUAUtt	69.8677	-2.14587	-2.98687	56.8177	-2.37231	-2.48739
s39505	PHF5A	84844	GCCUAUUAUUGUAAGGAGUtt	77.4223	-1.60891	-2.98687	73.3442	-1.18011	-2.48739
s24777	PTPN23	25930	GGAAGAAACUUGUGCAGAUtt	40.0806	-4.26304	-2.98422	80.9523	-0.631271	-1.69917
s24776	PTPN23	25930	GACCAAAAGUGGAACUCCAtt	49.3815	-3.60196	-2.98422	57.2198	-2.34331	-1.69917
s24775	PTPN23	25930	AGUUUGUCCUGAAGAAUUAtt	104.561	0.320012	-2.98422	66.8431	-1.6491	-1.69917
s40303	UNC5A	90249	CCAUGGAGGUCCGCAUUAAtt	0	-7.11185	-2.97257	93.7129	0.289263	-0.361803
s40305	UNC5A	90249	GGAAGAUCUAUGAGAUCUAtt	103.118	0.217455	-2.97257	98.8929	0.662939	-0.361803
s40304	UNC5A	90249	GCCGGCUGAUGAUCCCUAAtt	103.889	0.27229	-2.97257	90.2888	0.0422503	-0.361803
s44316	NEK7	140609	CCAGAAUGAUCAAGCAUUUtt	0	-7.11185	-2.9541	47.9666	-3.01082	-1.35345
s44317	NEK7	140609	GCCGGUUUUUCAGCUCAAAtt	100.845	0.0558914	-2.9541	82.2189	-0.539901	-1.35345
s44315	NEK7	140609	GACCGGAUAUGGGCUAUAAtt	113.488	0.954519	-2.9541	85.884	-0.275504	-1.35345
s51989	SETD8	387893	GUACCUUUUCCAAACCAAAtt	30.2589	-4.96114	-2.95072	15.8039	-5.33101	-5.5915
s51988	SETD8	387893	GAAUCUACAGGAAACGAGAtt	69.3064	-2.18576	-2.95072	39.6692	-3.60939	-5.5915
s51990	SETD8	387893	CAUGUACUAUUUUCAGUAUtt	77.8236	-1.58039	-2.95072	47.0998	-3.07336	-5.5915
s33302	SEMA6A	57556	GCAGUGGAGUAUAACACCAtt	39.0187	-4.33852	-2.9459	60.0213	-2.14121	-0.927379
s33303	SEMA6A	57556	GAUGAUACCCUGAACUUCAtt	50.2174	-3.54255	-2.9459	89.3878	-0.022743	-0.927379
s33301	SEMA6A	57556	CCAUAUUGUGGAUGGAUAAtt	126.76	1.89783	-2.9459	83.4047	-0.45436	-0.927379
s2159	C2	717	GAACUGGGACUAACACCUAtt	21.4606	-5.58649	-2.94454	72.2886	-1.25626	-0.609956
s2158	C2	717	GUUCUAUGGUGAUGACAUAtt	50.2228	-3.54217	-2.94454	88.6425	-0.0765126	-0.609956
s2160	C2	717	CGCCUUGAAUGGGAGCAAAtt	80.1815	-1.4128	-2.94454	93.9711	0.307888	-0.609956
s24425	TFIP11	24144	GCCUUUCACAGGUUGAUAUtt	61.7285	-2.72438	-2.93973	78.1063	-0.836581	-2.02991
s24423	TFIP11	24144	GGAUGCCUUUUGUUCGAAAtt	63.425	-2.6038	-2.93973	46.5029	-3.11641	-2.02991
s24424	TFIP11	24144	CAAGGUAUCAUUAACCCAAtt	77.942	-1.57197	-2.93973	62.6085	-1.95457	-2.02991
s4585	EIF4G1	1981	CAUUCGUCGCUGAACAGAAtt	0	-7.11185	-2.93637	93.0066	0.238308	-0.670431
s4587	EIF4G1	1981	CAGUGUUAAUGACCGAAGAtt	89.6519	-0.739672	-2.93637	90.096	0.0283424	-0.670431
s4586	EIF4G1	1981	CCAUUGACCAGAUCCAUAAtt	111.865	0.839173	-2.93637	87.5589	-0.154681	-0.670431
s8933	MPI	4351	GUACCAGACUUCACCAUUAtt	62.6436	-2.65934	-2.93054	54.357	-2.54983	-2.20902
s8932	MPI	4351	GCUCUGUCACUGAAUACAAtt	64.1977	-2.54888	-2.93054	68.9664	-1.49592	-2.20902
s8931	MPI	4351	GCAUCCUCCUGAUGGUACAtt	78.0588	-1.56367	-2.93054	75.8642	-0.998324	-2.20902
s8401	SMAD3	4088	AGGUCUGCGUGAAUCCCUAtt	51.452	-3.4548	-2.92483	47.1032	-3.07311	-1.3917
s8400	SMAD3	4088	GCCUGGUCAAGAAACUCAAtt	66.5682	-2.38039	-2.92483	87.106	-0.18735	-1.3917
s8402	SMAD3	4088	GUCUACCAGUUGACCCGAAtt	78.1455	-1.55751	-2.92483	89.8941	0.0137813	-1.3917
s328	PPP1R10	5514	GCAAUAGUCAGGAGCGAUAtt	51.8197	-3.42867	-2.9216	66.3044	-1.68796	-2.92597
s330	PPP1R10	5514	CAACCAGACUAUUCGGACAtt	75.7787	-1.72574	-2.9216	67.0156	-1.63665	-2.92597
s329	PPP1R10	5514	CCAUGGAUGAGACUCCGUAtt	78.171	-1.55569	-2.9216	69.3764	-1.46634	-2.92597
s27813	UBAP1	51271	GGCUUUGAGCUGAAAGACAtt	66.2728	-2.40138	-2.9199	42.8622	-3.37905	-2.35046
s27814	UBAP1	51271	CUCAGUUAUUGGACAAUAAtt	74.6877	-1.80328	-2.9199	58.4187	-2.25682	-2.35046
s27812	UBAP1	51271	GCUGAGAAAUAUUCUGGUAtt	78.1934	-1.5541	-2.9199	96.5052	0.490693	-2.35046
s27986	CRNKL1	51340	GGUAGAAAGUGACGCAGAAtt	45.7959	-3.85682	-2.91315	58.1063	-2.27936	-4.25888
s27985	CRNKL1	51340	GGAUCAACUAUGCACUCUAtt	50.7567	-3.50422	-2.91315	42.3614	-3.41518	-4.25888
s27987	CRNKL1	51340	GCACGGAAAGUGUAUGAGAtt	81.2203	-1.33897	-2.91315	55.0434	-2.50031	-4.25888
s5911	GNG5	2787	CUGCAGACUUGAAACAGUUtt	0	-7.11185	-2.90296	29.3428	-4.35432	-2.05213
s223765	GNG5	2787	AUUUGAAGCCUGUACAAAAtt	84.2129	-1.12626	-2.90296	75.8785	-0.997293	-2.05213
s5912	GNG5	2787	GGAGUAUCUUCAAGUACAAtt	119.959	1.41443	-2.90296	99.3087	0.692939	-2.05213
s9504	NFKB1	4790	GGCUCAUGUUUACAGCUUUtt	66.179	-2.40805	-2.9013	81.3319	-0.603886	-1.31476
s9506	NFKB1	4790	GCAGCUGUAUAAGUUACUAtt	75.6268	-1.73653	-2.9013	93.3252	0.261292	-1.31476
s9505	NFKB1	4790	CCACCUUCAUUCUCAACUUtt	78.4168	-1.53822	-2.9013	48.9786	-2.93782	-1.31476
s13235	SNRPD3	6634	GAAGCAGAGGACAACAUGAtt	40.1775	-4.25616	-2.89813	32.3036	-4.14074	-3.40735
s13236	SNRPD3	6634	CGAACACCGGUGAGGUAUAtt	77.7902	-1.58277	-2.89813	76.4035	-0.959417	-3.40735
s13234	SNRPD3	6634	UCACAGUCACAUACAGAGAtt	78.4589	-1.53523	-2.89813	44.8703	-3.23418	-3.40735
s40934	C1orf105	92346	CCACAUGUCAAGAAAUGAAtt	49.6576	-3.58234	-2.89434	37.03	-3.79978	-1.76033
s40935	C1orf105	92346	GAACAAUGAAAAUCCCAGAtt	51.0549	-3.48302	-2.89434	88.4943	-0.0871988	-1.76033
s40933	C1orf105	92346	CAUCAACCCAAAUUCCAGAtt	96.7441	-0.235583	-2.89434	106.917	1.24182	-1.76033
s36187	ZNF768	79724	UGAGAGCUCUAGAUAUGAAtt	61.1511	-2.76542	-2.89275	71.9212	-1.28277	-1.38137
s36188	ZNF768	79724	GAGGCAACAUGAGUGAGAAtt	73.726	-1.87163	-2.89275	84.1127	-0.403285	-1.38137
s36186	ZNF768	79724	AAGUCGAAGAGAUACCAUUtt	78.5102	-1.53159	-2.89275	83.7613	-0.428632	-1.38137
s11356	PSMB5	5693	GAGUCAUAGUUGCAGCUGAtt	35.9318	-4.55793	-2.89219	39.2036	-3.64297	-1.683
s11354	PSMB5	5693	GAAUCUAUGAGCUUCGAAAtt	75.9854	-1.71105	-2.89219	92.274	0.18546	-1.683
s11355	PSMB5	5693	UGAUAGAGAUCAACCCAUAtt	78.5166	-1.53113	-2.89219	73.7446	-1.15123	-1.683
s32843	ACTR3B	57180	GAUACGACAUGGAAUCAUUtt	31.2328	-4.89192	-2.89114	53.2385	-2.63051	-2.75822
s32842	ACTR3B	57180	GGGAUCUUAUGGAAAGGUUtt	51.1817	-3.47401	-2.89114	41.7005	-3.46286	-2.75822
s32844	ACTR3B	57180	GUAGUUGACCAAGCUCAAAtt	122.573	1.60027	-2.89114	95.7274	0.434584	-2.75822
s6491	HTT	3064	GAAUCGAGAUCGGAUGUCAtt	0	-7.11185	-2.88718	88.327	-0.0992719	-1.0115
s6492	HTT	3064	GCGACUGUCUCGACAGAUAtt	91.9533	-0.576097	-2.88718	78.6654	-0.796249	-1.0115
s6490	HTT	3064	GGACAAAGACUGGUACGUUtt	118.132	1.2846	-2.88718	82.5411	-0.516661	-1.0115
s6639	HLX	3142	CCCUUAAACUCGAACCCAAtt	0	-7.11185	-2.87194	19.813	-5.0418	-2.48336
s6640	HLX	3142	GCAUCUCUAGAUCCCAUUAtt	95.3027	-0.338031	-2.87194	87.7669	-0.139676	-2.48336
s6641	HLX	3142	CCUAUGCUGUGCUCACGAAtt	95.642	-0.313917	-2.87194	96.155	0.465429	-2.48336
s7918	KPNB1	3837	CAUCCGAUAGAAUCCAGUUtt	65.6647	-2.4446	-2.86633	37.3866	-3.77406	-1.7457
s7917	KPNB1	3837	CCAGCAAGUUUUAUGCGAAtt	77.7121	-1.58832	-2.86633	86.069	-0.26216	-1.7457
s7919	KPNB1	3837	CAGUGUAGUUGUUCGAGAUtt	78.7878	-1.51186	-2.86633	68.585	-1.52344	-1.7457
s120	TTK	7272	GGUUGUGCCUGGAUCUAAAtt	9.49188	-6.43719	-2.86579	26.9809	-4.52471	-2.14766
s224757	TTK	7272	GCAGAAAUAGGUUACCGGAtt	59.5897	-2.8764	-2.86579	95.0433	0.385239	-2.14766
s122	TTK	7272	CUCUUGAUAGUUACCGGAAtt	78.7958	-1.51129	-2.86579	75.9728	-0.99049	-2.14766
s32862	THOC2	57187	CACCAGCUAUGAACGAGAAtt	45.9805	-3.8437	-2.85854	72.8329	-1.21699	-0.681553
s32860	THOC2	57187	GUGGUGCAGUUUUUCGUAAtt	51.782	-3.43135	-2.85854	92.8237	0.225114	-0.681553
s32861	THOC2	57187	GACUUAACCAAGAGACGUAtt	80.6113	-1.38225	-2.85854	91.2674	0.112846	-0.681553
s42275	LOC119358	119358	CGUGGACUGAGGUACCCAAtt	49.1285	-3.61995	-2.85792	42.8926	-3.37686	-3.56972
s42276	LOC119358	119358	CAGUCAGUCAAGAACAACAtt	51.7904	-3.43075	-2.85792	24.4863	-4.70467	-3.56972
s42277	LOC119358	119358	GGUCCACUUUCUGUGCUCAtt	95.4057	-0.330707	-2.85792	75.7506	-1.00652	-3.56972
s2862	CDR2	1039	CGAACAACAUGCAAAGGUUtt	27.5593	-5.15302	-2.85731	43.8292	-3.30929	-3.48791
s2861	CDR2	1039	CAACACCUCCAGAAUACAAtt	51.7962	-3.43034	-2.85731	28.5358	-4.41254	-3.48791
s2863	CDR2	1039	GAGCCUGACUGAAACGAUUtt	91.1342	-0.634313	-2.85731	87.7386	-0.141717	-3.48791
s15788	DYSF	8291	GCGUGAACCCUGUAUGGAAtt	70.1626	-2.12491	-2.85657	86.5606	-0.226699	-0.666987
s15790	DYSF	8291	GGGUCGACCUAUUUCCGAAtt	75.7989	-1.7243	-2.85657	105.814	1.16221	-0.666987
s15789	DYSF	8291	GGACCUCCCUUCAACAUCAtt	78.9114	-1.50307	-2.85657	65.959	-1.71288	-0.666987
s41521	ZIM3	114026	GGACAACAACUGAAAUGUAtt	67.8636	-2.28832	-2.84741	61.1261	-2.06151	-1.9386
s41522	ZIM3	114026	CCUUCAUCCGGAAAUUAAAtt	78.3285	-1.5445	-2.84741	78.4776	-0.809797	-1.9386
s41520	ZIM3	114026	GCAGAAAGGUGUAGAAUGUtt	79.0248	-1.49501	-2.84741	69.2346	-1.47657	-1.9386
s19387	RBX1	9978	GCAUAGAAUGUCAAGCUAAtt	50.8483	-3.49771	-2.84693	58.0048	-2.28668	-2.408
s19388	RBX1	9978	GGGAUAUUGUGGUUGAUAAtt	52.0283	-3.41384	-2.84693	74.0702	-1.12774	-2.408
s19386	RBX1	9978	GCAGGAACCACAUUAUGGAtt	89.8405	-0.726265	-2.84693	62.8142	-1.93974	-2.408
s21206	ZNF460	10794	GAUGGUAUUUGUUCAAUGAtt	69.6329	-2.16256	-2.84383	76.9666	-0.918794	-0.388823
s21204	ZNF460	10794	GGCUUUUACCCGCAUGUCAtt	78.7508	-1.51449	-2.84383	87.5813	-0.153068	-0.388823
s21205	ZNF460	10794	GACUCAUAUGGACCAGUUAtt	79.0724	-1.49163	-2.84383	98.7978	0.656084	-0.388823
s48274	SPDYA	245711	CACUGUUUAUGUAAAAUCAtt	44.0732	-3.97927	-2.83582	70.2797	-1.40118	-1.9617
s48275	SPDYA	245711	CAAAGGACCUUGUCUGGUUtt	60.7045	-2.79716	-2.83582	61.2611	-2.05178	-1.9617
s48273	SPDYA	245711	GAAACCAAGUACGAAAUUUtt	79.1547	-1.48578	-2.83582	78.2423	-0.826771	-1.9617
s19906	USPL1	10208	CUACACCUGUUUCAACAGAtt	43.6113	-4.01209	-2.82713	37.9908	-3.73046	-2.84571
s19904	USPL1	10208	GCCUUAAAGACUUACCGAAtt	52.4385	-3.38468	-2.82713	52.0727	-2.71461	-2.84571
s19905	USPL1	10208	GCUCGUAAGAGUGCAAGUAtt	96.9812	-0.21873	-2.82713	82.2896	-0.534801	-2.84571
s13498	SSTR2	6752	GAGCCGUACUAUGACCUGAtt	47.2103	-3.75629	-2.82417	85.5516	-0.299482	-0.484876
s13500	SSTR2	6752	GGUUCAUCAUCUACACUUUtt	52.4695	-3.38248	-2.82417	80.433	-0.668736	-0.484876
s13499	SSTR2	6752	UCAUGAGCAUCGACCGAUAtt	82.2546	-1.26545	-2.82417	102.12	0.895721	-0.484876
s57559	LOC653073	653073	GGAGCAGCACAAGAGCCUUtt	34.1787	-4.68254	-2.81576	94.2545	0.328329	-2.02853
s57557	LOC653073	653073	CUACUGAAAGUGCAGCUGAtt	66.2037	-2.4063	-2.81576	62.623	-1.95353	-2.02853
s57558	LOC653073	653073	AGUGUUCUCUCUAAUGUCAtt	79.3729	-1.47027	-2.81576	60.3481	-2.11764	-2.02853
s10957	PPP2CA	5515	CCAAACUAUUGUUAUCGUUtt	52.2883	-3.39536	-2.81401	63.4229	-1.89583	-3.62795
s10959	PPP2CA	5515	GAACUUGACGAUACUCUAAtt	53.5337	-3.30684	-2.81401	56.9887	-2.35998	-3.62795
s10958	PPP2CA	5515	GCUUGUAGCUCUUAAGGUUtt	79.3887	-1.46915	-2.81401	47.6147	-3.03621	-3.62795
s56683	LOC647188	647188	CCCAGGAGCUAAAAGUGAAtt	41.2781	-4.17793	-2.80778	44.9455	-3.22876	-3.39808
s56682	LOC647188	647188	AGAUGGACGAGGAACAAGAtt	52.7797	-3.36043	-2.80778	35.2021	-3.93164	-3.39808
s197510	LOC647188	647188	ACCCAGGAGCUAAAAGUGAtt	91.5932	-0.601691	-2.80778	88.3004	-0.101192	-3.39808
s40758	YTHDC1	91746	GGAUGAUAUUUUAACUGAAtt	32.5515	-4.79819	-2.80393	46.5854	-3.11046	-1.40643
s40756	YTHDC1	91746	GGAAUUUCAUAACAUGGGAtt	67.0828	-2.34381	-2.80393	86.1008	-0.259864	-1.40643
s40757	YTHDC1	91746	CAGUAAAGAUCGGACGUGAtt	79.5166	-1.46006	-2.80393	92.3377	0.190055	-1.40643
s6742	HNRNPL	3191	CGGAUGUUCUUUACACUAUtt	2.29688	-6.94859	-2.80289	63.7975	-1.8688	-0.976882
s6741	HNRNPL	3191	GCACUCUGAAGAUCGAAUAtt	87.7106	-0.877654	-2.80289	77.0019	-0.916254	-0.976882
s6740	HNRNPL	3191	GGCUUGGAUCAAUCUAAGAtt	106.683	0.470838	-2.80289	94.4341	0.341289	-0.976882
s24261	LDOC1	23641	CCUACAGACUACCACCUUUtt	58.1711	-2.97723	-2.78265	65.6006	-1.73873	-1.62246
s24260	LDOC1	23641	ACAUGCUCGUGAACGAGAAtt	78.6054	-1.52482	-2.78265	81.6034	-0.584301	-1.62246
s24259	LDOC1	23641	CUUCCUCGAUGAGAUGAAAtt	79.7534	-1.44323	-2.78265	69.5026	-1.45725	-1.62246
s23665	LARP1	23367	GAUCGUUGAUGAGAAAGUUtt	49.9664	-3.56039	-2.78096	92.0923	0.172356	-0.848192
s23667	LARP1	23367	GCACCGAGCUUUACAGUGUtt	53.3389	-3.32069	-2.78096	61.0666	-2.06581	-0.848192
s23666	LARP1	23367	GGCUGGACAUAUUCAAGGAtt	103.693	0.258336	-2.78096	94.7692	0.365461	-0.848192
s8156	LGALS4	3960	ACAUAGCUCUGCACAUUAAtt	66.9365	-2.35421	-2.7767	92.6415	0.211974	-0.65331
s226511	LGALS4	3960	AGGUGGUGGUAAAUGGAAAtt	78.7004	-1.51807	-2.7767	88.0219	-0.12128	-0.65331
s8155	LGALS4	3960	GGACAGUUCUUUGAUCUGUtt	79.8135	-1.43896	-2.7767	93.2573	0.256393	-0.65331
s37665	CCDC130	81576	GGGUGUUCGUUACAAUGCAtt	71.9322	-1.99913	-2.77162	62.232	-1.98174	-2.0517
s37667	CCDC130	81576	CGAUCUACAGGUUCCGGAUtt	75.5907	-1.7391	-2.77162	79.1745	-0.759525	-2.0517
s228262	CCDC130	81576	ACCGUGGAGUUAUUUAUUUtt	79.8823	-1.43406	-2.77162	62.2927	-1.97735	-2.0517
s448	PLK1	5347	CCAUUAACGAGCUGCUUAAtt	20.8379	-5.63075	-2.76868	8.44199	-5.86209	-6.45121
s450	PLK1	5347	GCAAUUACAUGAGCGAGCAtt	53.59	-3.30284	-2.76868	39.3967	-3.62905	-6.45121
s449	PLK1	5347	CAACCAAAGUCGAAUAUGAtt	104.136	0.289841	-2.76868	16.9125	-5.25103	-6.45121
s40533	ESAM	90952	GCACCAGCAUUAGAUGUCAtt	3.19567	-6.88471	-2.76619	49.8247	-2.87678	-1.27933
s40535	ESAM	90952	CCGUGAAUGUGCAAGACAAtt	84.0386	-1.13865	-2.76619	75.0257	-1.05881	-1.27933
s40534	ESAM	90952	GGUCUUUAAGCCUCACCAAtt	103.816	0.267097	-2.76619	91.0889	0.0999706	-1.27933
s56759	LOC647654	647654	GCAAAUACCUGCUUGCAAAtt	53.8725	-3.28276	-2.76455	56.7544	-2.37688	-2.86416
s56761	LOC647654	647654	CAGCAUCUCUUAGUCCAUUtt	75.4355	-1.75013	-2.76455	45.6244	-3.17979	-2.86416
s56760	LOC647654	647654	CAGACAGCCUGAGACCAUUtt	79.9638	-1.42827	-2.76455	69.8891	-1.42936	-2.86416
s38483	CCDC55	84081	GUAUAUUCACAACUUGCUAtt	40.2541	-4.25071	-2.75451	78.4678	-0.810504	-1.93976
s38484	CCDC55	84081	CCAUUACACUGACCGUGAUtt	73.0795	-1.91759	-2.75451	69.9643	-1.42393	-1.93976
s38485	CCDC55	84081	CAUCAGUGUUUGGGAAUGAtt	80.0783	-1.42013	-2.75451	74.3492	-1.10762	-1.93976
s16136	PPFIA4	8497	CAUAAAAUGUGAGACUUCUtt	4.16358	-6.81591	-2.73235	85.8974	-0.274543	-0.467016
s16137	PPFIA4	8497	GGCUGAAUUAUGACCGGAAtt	88.7897	-0.800951	-2.73235	75.8434	-0.999823	-0.467016
s16138	PPFIA4	8497	AGAUCAUGCCUGAAGCUCAtt	112.166	0.860538	-2.73235	102.916	0.953172	-0.467016
s46400	ZNF579	163033	UUCACGCCCUUGACACUAAtt	36.4974	-4.51772	-2.72959	87.636	-0.149118	-0.783996
s195803	ZNF579	163033	AGCGCCUCCUGUUUCGACAtt	76.9078	-1.64548	-2.72959	87.1479	-0.184326	-0.783996
s195804	ZNF579	163033	GCUGGUUAGGAACCGCUCAtt	80.3795	-1.39873	-2.72959	91.3132	0.116154	-0.783996
s18012	SNRNP40	9410	GGAGAAUAUUGUAUAAGCUtt	77.3831	-1.6117	-2.72469	60.1256	-2.13369	-2.07871
s18011	SNRNP40	9410	GGAUUUGACCGACUGAUAUtt	78.7555	-1.51415	-2.72469	61.9471	-2.00229	-2.07871
s18013	SNRNP40	9410	GCUCUUAUCUUUUGUCCAAtt	80.415	-1.3962	-2.72469	84.458	-0.378379	-2.07871
s20755	CCT4	10575	CUCUGACUCUUGCAACUGAtt	46.6338	-3.79726	-2.71884	44.3538	-3.27145	-3.90539
s20753	CCT4	10575	GGCCCUACGAUUAACUGAAtt	60.0812	-2.84146	-2.71884	61.0953	-2.06374	-3.90539
s20754	CCT4	10575	GGGUGGUAUUUCCAACAUUtt	80.4883	-1.39099	-2.71884	59.7833	-2.15838	-3.90539
s223199	CAPN11	11131	CAUUCUUUCUAACCAUGGAtt	49.4046	-3.60033	-2.71398	66.7522	-1.65565	-2.23119
s21953	CAPN11	11131	CCUGGUUAUUGAGAAAGCAtt	54.8117	-3.21601	-2.71398	24.6149	-4.69539	-2.23119
s21952	CAPN11	11131	GCGGCCCAAGGAUAUCAUAtt	96.1219	-0.279808	-2.71398	82.2218	-0.539693	-2.23119
s26832	UBQLN1	29979	GCAGAAUCCUGAUACACUAtt	39.4383	-4.3087	-2.70932	86.8337	-0.206996	-0.0954621
s26830	UBQLN1	29979	CAGAGCUUGUUGCAACAAAtt	54.8842	-3.21085	-2.70932	104.221	1.04727	-0.0954621
s26831	UBQLN1	29979	GGUAGUCAACCUUCCCGUAtt	102.853	0.19865	-2.70932	118.273	2.06099	-0.0954621
s15716	CLTCL1	8218	GGCUCAAUCGUGAACUUCAtt	58.254	-2.97133	-2.70851	94.4728	0.344079	-0.945638
s15715	CLTCL1	8218	CCGUGUUUCUGAGCUAGAAtt	66.112	-2.41281	-2.70851	58.5132	-2.25001	-0.945638
s15717	CLTCL1	8218	GAAGAUGUUUGAUAGACAUtt	80.6041	-1.38276	-2.70851	101.166	0.826946	-0.945638
s1139	AP1B1	162	GCAACCUGCUCGAUCUGAAtt	46.7227	-3.79094	-2.70401	76.1084	-0.980703	-1.58329
s1140	AP1B1	162	CCAUCUCCAUGGACCUGCAtt	70.4298	-2.10592	-2.70401	76.3216	-0.965325	-1.58329
s1141	AP1B1	162	GAGCUGAAAGAGUACGCAAtt	80.6609	-1.37873	-2.70401	81.9695	-0.557896	-1.58329
s42821	SEZ6	124925	GCGUGGUACUCUCUCCCAAtt	51.8972	-3.42316	-2.70211	66.4834	-1.67504	-0.647253
s42823	SEZ6	124925	GCAUCUCACCUGUCUCAAUtt	55.0311	-3.20041	-2.70211	86.281	-0.246869	-0.647253
s42822	SEZ6	124925	CCCUUUGUCAAAUACGGUAtt	97.3525	-0.192336	-2.70211	116.288	1.9178	-0.647253
s15479	SLC39A7	7922	CGCUCACAGUCAUACACGUtt	21.4184	-5.58949	-2.70209	83.696	-0.433342	-0.926396
s15480	SLC39A7	7922	CAGUGGAAUUGUUGCCUUUtt	59.9907	-2.8479	-2.70209	78.8768	-0.780996	-0.926396
s15478	SLC39A7	7922	UCACGACCAUGGACAUUCAtt	80.6764	-1.37763	-2.70209	89.4001	-0.0218571	-0.926396
s49041	SSX6	280657	ACAUUAGCAUUUUCGUUGAtt	4.97175	-6.75847	-2.70097	100.012	0.743669	-0.315747
s49040	SSX6	280657	AGAUGAAAUUCUCGGAGAAtt	92.8998	-0.508821	-2.70097	93.2041	0.252559	-0.315747
s49039	SSX6	280657	GGGAAAAGCAAGUAGCUCUtt	94.7956	-0.374076	-2.70097	86.9535	-0.198352	-0.315747
s40376	C15orf57	90416	GAAUCAAAGGUUUAAAUCAtt	48.7591	-3.6462	-2.69854	92.4367	0.197198	-0.033065
s40378	C15orf57	90416	GGAUGGACUUGAUUCUGAUtt	55.1092	-3.19486	-2.69854	115.194	1.83889	-0.033065
s228443	C15orf57	90416	AAGUAGCCGUCAGCACAGAtt	106.875	0.484469	-2.69854	106.511	1.21251	-0.033065
s15859	HIST1H2BF	8343	GGUAAGAAGCGCAAGCGUAtt	5.04144	-6.75352	-2.69099	13.5772	-5.49163	-2.84299
s194896	HIST1H2BF	8343	CCAGCUCUAAGUAAUUCUAtt	87.6693	-0.880589	-2.69099	76.7782	-0.93239	-2.84299
s194897	HIST1H2BF	8343	GGCUCCAAAAAGGCGGUGAtt	101.796	0.123488	-2.69099	90.0961	0.0283466	-2.84299
s10992	PPP2R5D	5528	UCAUGAGCCUGAUAAGUGAtt	55.4366	-3.17159	-2.69029	82.1078	-0.547919	-1.57073
s10991	PPP2R5D	5528	GCCGUGAUGUUGUCACUGAtt	57.0756	-3.0551	-2.69029	81.3342	-0.603726	-1.57073
s10990	PPP2R5D	5528	UCCAUGGACUGAUCUAUAAtt	80.7937	-1.36929	-2.69029	80.4319	-0.668811	-1.57073
s197909	LOC652586	652586	CCCUGUUCCUCAGAGCCUUtt	20.1261	-5.68135	-2.6894	91.3138	0.116194	-0.783959
s197907	LOC652586	652586	GUGUCACCCUGAUCCCUCUtt	55.2943	-3.1817	-2.6894	74.524	-1.095	-0.783959
s197908	LOC652586	652586	CAGGGUCCCGAUUUGGUUUtt	94.8387	-0.371012	-2.6894	84.9397	-0.343629	-0.783959
s3300	COL4A5	1287	CAAUAAUGUUUGCAACUUUtt	62.915	-2.64005	-2.68808	89.1221	-0.0419152	-0.432001
s3301	COL4A5	1287	GGGUGAACCAGGUAGUAUAtt	75.4858	-1.74655	-2.68808	92.2834	0.186137	-0.432001
s3299	COL4A5	1287	GGCAGAUCAGUGAACAGAAtt	80.8209	-1.36735	-2.68808	97.3322	0.550358	-0.432001
s48718	SYT14	255928	CCUUGUUCUUCUACCUAUAtt	67.1854	-2.33652	-2.68554	86.2114	-0.251887	-1.18998
s48719	SYT14	255928	CCAAGAUGCUCAUAUAACAtt	78.0263	-1.56598	-2.68554	75.9786	-0.990073	-1.18998
s48720	SYT14	255928	CCUGUGAUAUUGGAACCUUtt	80.8443	-1.36569	-2.68554	66.8645	-1.64755	-1.18998
s312	PPIA	5478	CCACCUUAACAGACCUCUAtt	50.3449	-3.53349	-2.68537	70.3615	-1.39529	-1.24131
s310	PPIA	5478	GGGUGAUACCAUUCAAUGUtt	55.4188	-3.17285	-2.68537	73.1341	-1.19527	-1.24131
s311	PPIA	5478	GCAGUUAGAUGUCAGGACAtt	99.7164	-0.0243221	-2.68537	101.015	0.816037	-1.24131
s1447	APEX1	328	ACCCUAUGCCUACACCUUUtt	47.8391	-3.71159	-2.68387	54.4287	-2.54465	-1.16498
s1446	APEX1	328	CAGAUAUACUGUGCCUUCAtt	55.4467	-3.17087	-2.68387	74.2572	-1.11425	-1.16498
s1445	APEX1	328	GAUUAGAUUGGGUAAAGGAtt	135.322	2.50645	-2.68387	107.494	1.2834	-1.16498
s57618	LOC728242	728242	GUCGGAAUCCUACACCUGAtt	5.69332	-6.70718	-2.68123	36.0761	-3.86859	-1.7949
s57619	LOC728242	728242	CCAAAAGCAGAGCACUUUAtt	75.7775	-1.72582	-2.68123	86.6764	-0.218341	-1.7949
s57617	LOC728242	728242	GAGCUAUGUCAGACAAAGAtt	102.718	0.189007	-2.68123	119.427	2.14422	-1.7949
s61592	LOC732243	732243	GGAGCUUCAGACUCACUGUtt	55.2293	-3.18632	-2.68086	92.0196	0.167109	-0.865423
s61593	LOC732243	732243	CCGCCUAUGUUCAGUGAAAtt	55.4907	-3.16774	-2.68086	78.7929	-0.787048	-0.865423
s200327	LOC732243	732243	GGAUCUUGUUCAAACGAAAtt	105.521	0.388248	-2.68086	68.2527	-1.54741	-0.865423
s13245	SNRPG	6637	UGAACCUUGUGAUAGAUGAtt	65.9151	-2.42681	-2.68065	49.3509	-2.91096	-5.19409
s13243	SNRPG	6637	GUAAUACGAGGAAAUAGUAtt	66.7369	-2.3684	-2.68065	49.2837	-2.91581	-5.19409
s13244	SNRPG	6637	AGUGGACAACAGAACAAUAtt	80.9104	-1.36099	-2.68065	50.2409	-2.84676	-5.19409
s44398	SMCR8	140775	CCUUCUUCCCGAGACAACAtt	68.9054	-2.21427	-2.67657	89.3957	-0.0221773	-0.926764
s44396	SMCR8	140775	CCACUACCUCUAACCCUGAtt	73.8441	-1.86324	-2.67657	83.6439	-0.437103	-0.926764
s44397	SMCR8	140775	CAGUCAGAUUGAUAGAGCAtt	80.9674	-1.35694	-2.67657	78.7573	-0.789619	-0.926764
s11286	PRTN3	5657	GGAAUAGACUCCUUCGUGAtt	5.745	-6.70351	-2.6717	13.0719	-5.52809	-2.88718
s11287	PRTN3	5657	CUACGACGCGGAGAACAAAtt	93.2638	-0.482953	-2.6717	65.4422	-1.75015	-2.88718
s11285	PRTN3	5657	GGCGGAUCUUUGGACAGAAtt	94.26	-0.412146	-2.6717	89.8	0.00698757	-2.88718
s9639	NOTCH2	4853	GAUGUAACAUUGACAUUGAtt	40.8167	-4.21073	-2.66945	81.1155	-0.619499	-0.221149
s9637	NOTCH2	4853	GAUUCUGAUUCGCAACCGAtt	55.7473	-3.1495	-2.66945	102.796	0.944535	-0.221149
s9638	NOTCH2	4853	GUAACAUGCCUGAUGGUUUtt	96.9523	-0.220782	-2.66945	97.002	0.526536	-0.221149
s43627	GPR175	131601	ACAACCUUCCUGUACUUCAtt	69.6713	-2.15983	-2.66734	91.9605	0.162849	-0.331715
s43626	GPR175	131601	GCUGCUCUACGAAGACAUUtt	78.413	-1.5385	-2.66734	85.6884	-0.289619	-0.331715
s43625	GPR175	131601	GCUGAGGACUUUAAUAUCUtt	81.0706	-1.3496	-2.66734	99.6206	0.715436	-0.331715
s2914	CENPC1	1060	CGUGAUUAGUGGAGUACUAtt	75.1656	-1.76931	-2.66609	72.1498	-1.26628	-1.31069
s2913	CENPC1	1060	GGAUCAUCUCAGAAUAGAAtt	78.4809	-1.53367	-2.66609	51.6042	-2.74842	-1.31069
s2912	CENPC1	1060	GAUCUGUCUUGAUAACGAUtt	81.08	-1.34894	-2.66609	90.9386	0.0891289	-1.31069
s11931	DPF2	5977	AGGCCUCAGUUACCACUAUtt	54.2614	-3.25512	-2.66205	93.1647	0.249713	-1.08866
s11930	DPF2	5977	GGAUGACCUCGAUGAUGAAtt	78.2806	-1.54791	-2.66205	54.6839	-2.52624	-1.08866
s11929	DPF2	5977	AGCGGAUCCUAGAACCAGAtt	81.1177	-1.34625	-2.66205	94.8057	0.368093	-1.08866
s42950	C19orf39	126074	CGAAGGCCUCUUCAAAGCAtt	51.6322	-3.44199	-2.65624	64.5373	-1.81543	-1.86896
s225568	C19orf39	126074	CGAUCAGAUGGAGAAAUGAtt	56.0162	-3.1304	-2.65624	36.9745	-3.80378	-1.86896
s42951	C19orf39	126074	GGACCGGAACGACUCUAGAtt	85.7112	-1.01976	-2.65624	109.27	1.41152	-1.86896
s19065	EPM2AIP1	9852	CCUAUGAUGUAGAUGUUAAtt	31.9228	-4.84287	-2.64802	58.8083	-2.22872	-2.22958
s19067	EPM2AIP1	9852	GCAUCCUUGUUUGAUAGUAtt	56.1507	-3.12083	-2.64802	73.1768	-1.19219	-2.22958
s19066	EPM2AIP1	9852	CACUAAUCUUUGGAAUGAAtt	106.902	0.486387	-2.64802	75.6891	-1.01096	-2.22958
s31530	PCID2	55795	GGAUGAUUCUGAUCUAUUUtt	58.0934	-2.98275	-2.64539	106.688	1.22529	-0.133614
s31532	PCID2	55795	GGCUAUGUUUGACAGCGAUtt	74.7004	-1.80238	-2.64539	95.1992	0.396483	-0.133614
s31531	PCID2	55795	GCAGAGUUGGUGUCUUUUAtt	81.2904	-1.33398	-2.64539	91.1767	0.106302	-0.133614
s20756	CCT2	10576	GUUGCAAACUUAUCGAGGAtt	74.0201	-1.85073	-2.64401	81.5714	-0.586614	-1.62554
s20758	CCT2	10576	CUCUUAUGGUAACCAAUGAtt	75.137	-1.77134	-2.64401	74.8531	-1.07126	-1.62554
s20757	CCT2	10576	CAUUGGUGUUGACAAUCCAtt	81.3138	-1.33232	-2.64401	66.2941	-1.6887	-1.62554
s46384	ZNF497	162968	AGGUGACAGUUAAACAUGAtt	70.1213	-2.12784	-2.64049	74.6956	-1.08262	-2.33727
s46383	ZNF497	162968	CCACACCAGUCAGAGUCAAtt	75.5848	-1.73952	-2.64049	66.0107	-1.70914	-2.33727
s46382	ZNF497	162968	GUGGUGCAAUCACUGUUUAtt	81.3401	-1.33045	-2.64049	72.8557	-1.21535	-2.33727
s50837	SYT10	341359	GGCCUAUCAUCGAAAACCAtt	80.3053	-1.404	-2.63943	70.1096	-1.41345	-0.519965
s50835	SYT10	341359	GCAAACCUGUGACUUCCAAtt	80.6883	-1.37677	-2.63943	103.157	0.970561	-0.519965
s50836	SYT10	341359	GACCAGUUUUGAUAGUCAAtt	81.3525	-1.32957	-2.63943	87.3848	-0.167238	-0.519965
s5472	GABPB2	2553	CCAGCUAAGAGACAAUGUAtt	65.3974	-2.46361	-2.63455	51.536	-2.75333	-1.85535
s5470	GABPB2	2553	GGUGGAACUUUUAAUCAAAtt	78.5083	-1.53172	-2.63455	79.2759	-0.752207	-1.85535
s5471	GABPB2	2553	GCAACACCACAGUUUAUCAtt	81.4111	-1.3254	-2.63455	76.608	-0.944667	-1.85535
s14767	VCP	7415	GGCUCGUGGAGGUAACAUUtt	23.8651	-5.41559	-2.63372	61.8662	-2.00812	-2.08486
s14765	VCP	7415	GAAUAGAGUUGUUCGGAAUtt	56.4332	-3.10075	-2.63372	51.2564	-2.7735	-2.08486
s14766	VCP	7415	GAACCGUCCCAAUCGGUUAtt	109.825	0.694167	-2.63372	105.785	1.16013	-2.08486
s32990	S100A14	57402	CCCUCAUCAAGAACUUUCAtt	60.0232	-2.84559	-2.63319	64.5872	-1.81183	-1.72035
s32991	S100A14	57402	GGAUAUCUGGUACUAAAAAtt	77.5417	-1.60043	-2.63319	66.53	-1.67168	-1.72035
s32989	S100A14	57402	GCAAUGACUCUAAACUGGAtt	81.4247	-1.32443	-2.63319	81.1757	-0.615155	-1.72035
s27069	CALY	50632	GCUGCGUGCUGAUCAUGUAtt	37.1804	-4.46918	-2.63152	53.5334	-2.60924	-1.13528
s27068	CALY	50632	CGCUGACCCUGGAGAUGUAtt	78.2708	-1.54861	-2.63152	88.6543	-0.0756631	-1.13528
s27067	CALY	50632	AGAAUUUCCCUGACCUGGAtt	81.4444	-1.32304	-2.63152	93.3863	0.265702	-1.13528
s50553	MPN2	339501	GCUCCAUCCUCAAUGAGUAtt	6.33454	-6.66161	-2.62692	78.043	-0.841149	-0.912587
s50555	MPN2	339501	CUAUUUCUCAAAAUGGAUAtt	105.835	0.410594	-2.62692	93.0921	0.244479	-0.912587
s50554	MPN2	339501	CCACUUGUCUGUGAAUUCAtt	117.96	1.27236	-2.62692	72.3155	-1.25432	-0.912587
s1440	AIRE	326	UCAUGUGCCUGGAAAUUAAtt	59.7784	-2.86299	-2.62501	72.3506	-1.25179	-2.59784
s1441	AIRE	326	CGACUCUUGUCUACAAGCAtt	80.6947	-1.37632	-2.62501	59.4663	-2.18125	-2.59784
s223880	AIRE	326	UGUCAGUGCUCGGCUGUAAtt	81.5315	-1.31685	-2.62501	63.2939	-1.90513	-2.59784
s35334	MGC3032	65998	GUAAAGGGAUUAGCACUUUtt	40.3734	-4.24223	-2.62432	84.1863	-0.397973	-1.15568
s35335	MGC3032	65998	AGCUAUAUUUGAAGCAUUAtt	56.6249	-3.08713	-2.62432	82.4487	-0.523324	-1.15568
s35333	MGC3032	65998	CCACGGAUUUUAUAGCAUUtt	97.5041	-0.181561	-2.62432	86.6082	-0.223262	-1.15568
s18290	BAG3	9531	CGAAGAGUAUUUGACCAAAtt	76.7097	-1.65956	-2.62064	79.3761	-0.744979	-1.07558
s18292	BAG3	9531	GCCUGAAAACAAACCAGAAtt	77.5514	-1.59974	-2.62064	54.9938	-2.50389	-1.07558
s18291	BAG3	9531	CCAUUCCGGUGAUACACGAtt	81.5763	-1.31366	-2.62064	91.2648	0.112659	-1.07558
s5090	FCN1	2219	CGCCGACUGUCAUGCUUCAtt	59.1394	-2.9084	-2.62034	71.4138	-1.31937	-0.48209
s5089	FCN1	2219	GCUAAGUACAAAUCAUUCAtt	77.6102	-1.59556	-2.62034	96.2383	0.471444	-0.48209
s5088	FCN1	2219	UGAUGUGAGUUCUUCGAAUtt	81.5786	-1.31349	-2.62034	92.8518	0.227144	-0.48209
s24076	CCRK	23552	GCCUUUGAGUUCAUGCUGUtt	59.7324	-2.86625	-2.61689	86.8835	-0.203402	-1.13316
s24074	CCRK	23552	AGUAUGUGGUACAACUGAAtt	74.6453	-1.8063	-2.61689	82.4609	-0.522445	-1.13316
s24075	CCRK	23552	GAACGAUAUUGAACAGCUUtt	81.6195	-1.31059	-2.61689	63.7211	-1.87432	-1.13316
s1850	AZGP1	563	CGGAAAUACCUGAAAUACAtt	59.6862	-2.86954	-2.61599	70.4276	-1.39051	-0.745922
s1848	AZGP1	563	CCAAGAUGGUCGUUACUCUtt	80.3259	-1.40254	-2.61599	86.5819	-0.225157	-0.745922
s1849	AZGP1	563	GAGCAUUCUGGAAAUAUUAtt	81.624	-1.31027	-2.61599	91.8553	0.155258	-0.745922
s224015	LMO1	4004	CGAAGACUGCCUCAAGUGUtt	75.7942	-1.72464	-2.61046	76.4278	-0.957667	-1.22506
s8228	LMO1	4004	GCAAGAUCAAGGACCGCUAtt	77.3673	-1.61282	-2.61046	65.9622	-1.71264	-1.22506
s8227	LMO1	4004	GGAGACAAAUUCUUCCUGAtt	81.6569	-1.30793	-2.61046	85.8271	-0.279611	-1.22506
s1232	ALCAM	214	GGACUAUCUAAAACAAUAAtt	68.714	-2.22787	-2.60629	95.5843	0.424262	-0.516207
s1231	ALCAM	214	GCAUAUGGAGAUACCAUUAtt	72.2373	-1.97745	-2.60629	72.9973	-1.20514	-0.516207
s1230	ALCAM	214	GGACCUCGGUAAUAUGGAAtt	81.6932	-1.30535	-2.60629	89.2965	-0.0293294	-0.516207
s33841	FAM108C1	58489	GCUUUAUGCACAAUACCUAtt	76.7908	-1.6538	-2.60183	100.401	0.771701	-0.368994
s33840	FAM108C1	58489	CCGAGAACAUUAUCCUCUAtt	77.2328	-1.62238	-2.60183	74.9048	-1.06753	-0.368994
s33842	FAM108C1	58489	GCAUUGACAAGAUAUCUAAtt	81.7286	-1.30283	-2.60183	92.2847	0.186232	-0.368994
s28562	ZNF44	51710	CACUCUAGAGAAACCCUAUtt	56.6027	-3.08871	-2.59991	57.6258	-2.31402	-1.70383
s28563	ZNF44	51710	CAGUCGUUUCAGUUACUUAtt	80.6209	-1.38157	-2.59991	86.6058	-0.223438	-1.70383
s28561	ZNF44	51710	GAUUCGAAAUAGUAUUGUAtt	81.7492	-1.30137	-2.59991	66.7789	-1.65372	-1.70383
s7518	IRF6	3664	CAUGAACCCAGUGAAGAUAtt	48.9145	-3.63516	-2.5886	28.4058	-4.42192	-3.65461
s7517	IRF6	3664	GGAUGAGAAGGAUAAUGAUtt	57.2952	-3.03949	-2.5886	55.0191	-2.50206	-3.65461
s7516	IRF6	3664	GCAUAGCCCUCAACAAGAAtt	133.011	2.34213	-2.5886	63.2438	-1.90874	-3.65461
s15318	ZNF229	7772	GGCAUUUGGUCGAAGUUCAtt	77.5266	-1.6015	-2.5868	90.209	0.0364944	-0.87703
s15317	ZNF229	7772	GGCUUGAAAAGUAACGAAUtt	80.7936	-1.36929	-2.5868	78.6081	-0.800378	-0.87703
s15319	ZNF229	7772	CGCAUCCAAGAGUACCUUUtt	81.8911	-1.29129	-2.5868	65.3615	-1.75598	-0.87703
s39290	USP32	84669	GCAGCUGUAAGGAACUUCAtt	40.8915	-4.20541	-2.58636	98.9682	0.668376	-0.296811
s39292	USP32	84669	GAUACUCGUAUUAAGCCUAtt	57.3604	-3.03485	-2.58636	79.6087	-0.728198	-0.296811
s39291	USP32	84669	ACAUCAUCAGCAGCCCGAAtt	124.012	1.70253	-2.58636	100.547	0.782273	-0.296811
s31519	CSGALNACT1	55790	GCACCUUUAUCGCAAGUAUtt	79.651	-1.4505	-2.57658	97.1997	0.540795	-1.34381
s31518	CSGALNACT1	55790	GGGACAUUGUAUGAGCUCAtt	80.3686	-1.3995	-2.57658	68.5298	-1.52742	-1.34381
s224390	CSGALNACT1	55790	CAAAAAGGGUGGACAAGUUtt	82.0012	-1.28346	-2.57658	71.6544	-1.30201	-1.34381
s34152	IIP45	60672	CAUGAAUGCGUGUACUGUUtt	47.7017	-3.72136	-2.57437	78.7041	-0.793457	-1.22531
s226949	IIP45	60672	GAGUCAAGCCUGGAAUCCAtt	57.5661	-3.02023	-2.57437	83.926	-0.416757	-1.22531
s34150	IIP45	60672	AGGAGUUUCGGGAAACCAAtt	92.9346	-0.506345	-2.57437	85.8251	-0.279757	-1.22531
s43218	C1orf216	127703	GCAGUUCCCUGAGCAUUGAtt	7.16139	-6.60284	-2.57111	71.051	-1.34554	-0.490769
s43217	C1orf216	127703	CCAUCCUAGACAACCGGAAtt	79.5037	-1.46097	-2.57111	91.3143	0.116232	-0.490769
s43219	C1orf216	127703	GUCACCCUCUGACAACCAAtt	91.8501	-0.583434	-2.57111	97.0953	0.533265	-0.490769
s25708	NPTN	27020	UCAUCAACAAGGAAAAUUAtt	79.2797	-1.47689	-2.56558	84.5421	-0.372313	-0.66707
s25707	NPTN	27020	CCACUGCGUAUAUCACUUUtt	79.4008	-1.46829	-2.56558	93.0615	0.242274	-0.66707
s25709	NPTN	27020	CUCUACCAACAAUCACAAAtt	82.1152	-1.27536	-2.56558	85.0931	-0.332558	-0.66707
s25567	MRPL46	26589	CGAACAUCCCUGAACAGGAtt	7.45334	-6.58209	-2.56369	62.2142	-1.98302	-0.999768
s25568	MRPL46	26589	GCUAUUAACUGGAGACUUUtt	95.5064	-0.323554	-2.56369	76.6628	-0.940709	-0.999768
s25566	MRPL46	26589	GGUGACUAUUUGAAACCAAtt	98.8043	-0.0891463	-2.56369	96.3735	0.481193	-0.999768
s47736	SLC37A2	219855	UGAUGUUCCUGUACAACUAtt	41.2894	-4.17713	-2.56342	69.6895	-1.44376	-1.48241
s47737	SLC37A2	219855	GCCGGUUAGUAUACAAAGAtt	57.7684	-3.00585	-2.56342	65.1919	-1.76821	-1.48241
s47738	SLC37A2	219855	GGACAACUAUAAGGAGUUAtt	115.445	1.09363	-2.56342	93.5618	0.278362	-1.48241
s24884	MIZF	25988	GCAACCAUGUGAAUCACUAtt	45.2462	-3.89589	-2.5531	50.6578	-2.81669	-2.95687
s24883	MIZF	25988	GGACCGCAGUAAACUUCGAtt	60.4288	-2.81676	-2.5531	31.4766	-4.2004	-2.95687
s24885	MIZF	25988	GCAGGGCAUUAUUCUAGAAtt	82.2272	-1.2674	-2.5531	84.6252	-0.366314	-2.95687
s9754	NTN3	4917	GGCAAGACCUGCAACCAGAtt	74.989	-1.78186	-2.55224	76.5049	-0.952106	-1.01094
s194667	NTN3	4917	ACAUGGAGCUGUACCGACUtt	78.9341	-1.50146	-2.55224	72.2988	-1.25552	-1.01094
s194668	NTN3	4917	GACUGUGACUCGCACUGCAtt	82.2366	-1.26673	-2.55224	105.465	1.13708	-1.01094
s49166	RCOR2	283248	GAUCCGCGUUGGAACCAAUtt	69.2681	-2.18849	-2.55082	100.89	0.80703	-0.33989
s49167	RCOR2	283248	GGGCGGUAUUGAUCCACUAtt	76.5444	-1.67131	-2.55082	88.7225	-0.0707375	-0.33989
s49165	RCOR2	283248	CUAGUGUGAUGGACAGACAtt	82.2532	-1.26555	-2.55082	84.4934	-0.375822	-0.33989
s31242	KIAA1310	55683	AGAUCAAGGUGUCCCUUAUtt	73.5381	-1.88499	-2.55025	88.7082	-0.0717696	-1.06082
s31243	KIAA1310	55683	CCUUCAAUGUCACCCUGAAtt	76.8406	-1.65026	-2.55025	75.7505	-1.00653	-1.06082
s31244	KIAA1310	55683	CAACCUUGAUUGACCGGAUtt	82.2568	-1.26529	-2.55025	72.7804	-1.22078	-1.06082
s36237	ZNF419	79744	GGCCUUACGGGUGUAGUAAtt	77.5294	-1.6013	-2.54982	67.2216	-1.62179	-0.862852
s36239	ZNF419	79744	GGAAGUUAUUUAGAGAUAUtt	81.1059	-1.34709	-2.54982	78.831	-0.784304	-0.862852
s36238	ZNF419	79744	CCACCCUAGUUAGACAUCAtt	82.2619	-1.26493	-2.54982	107.877	1.31106	-0.862852
s14024	TFDP1	7027	CAUCUCCAAUGACAAAUUUtt	7.58073	-6.57303	-2.54922	21.5921	-4.91345	-2.41562
s14026	TFDP1	7027	GCUCCAAUGGGUCUCAGUAtt	94.2858	-0.410308	-2.54922	99.2101	0.685826	-2.41562
s14025	TFDP1	7027	GCAAGAAGACGGUCAUCGAtt	103.407	0.237963	-2.54922	112.92	1.67482	-2.41562
s38274	SLC25A2	83884	CCCUGUCCAUUUGAUGUUAtt	48.0149	-3.6991	-2.54405	77.1957	-0.902271	-1.22634
s38273	SLC25A2	83884	UAAGUGUUGUGAGAAAUGAtt	58.1085	-2.98168	-2.54405	51.1485	-2.78129	-1.22634
s38275	SLC25A2	83884	GGAUUGUAUUAAAUCCAGAtt	121.104	1.49584	-2.54405	98.2095	0.613639	-1.22634
s22324	GPN1	11321	CAAUGAGCCUGGUGUUAGAtt	79.6936	-1.44747	-2.543	94.037	0.312645	-0.892973
s22323	GPN1	11321	CAACAGUUGUCAUCUAUGUtt	80.3861	-1.39826	-2.543	78.3677	-0.817722	-0.892973
s22322	GPN1	11321	GUAUCGUCCUGAAUAUGAAtt	82.3626	-1.25777	-2.543	75.3938	-1.03226	-0.892973
s10872	POU5F1	5460	GUCCGAGUGUGGUUCUGUAtt	79.6749	-1.44881	-2.54229	60.7075	-2.09171	-0.860819
s10871	POU5F1	5460	GGAGAUAUGCAAAGCAGAAtt	81.6638	-1.30744	-2.54229	106.153	1.18669	-0.860819
s10873	POU5F1	5460	GCCCGAAAGAGAAAGCGAAtt	82.3672	-1.25745	-2.54229	85.6355	-0.293429	-0.860819
s195390	PLEKHH3	79990	CAUCCACAGUGUCAGCUAUtt	62.5996	-2.66246	-2.53298	69.2991	-1.47193	-2.93493
s36781	PLEKHH3	79990	CAAUGGGUGUGGGUAAUUUtt	80.2483	-1.40805	-2.53298	62.8302	-1.93858	-2.93493
s195391	PLEKHH3	79990	GGACAUCGUUGUGAAAGGUtt	82.4479	-1.25171	-2.53298	61.0512	-2.06692	-2.93493
s24140	TMEM50A	23585	GAUCUCUGAUUGCAUCUAUtt	46.1049	-3.83485	-2.53012	84.798	-0.353852	-0.521945
s225970	TMEM50A	23585	AGGUGAUAGUUACAGUGAAtt	58.3171	-2.96685	-2.53012	74.4486	-1.10044	-0.521945
s24142	TMEM50A	23585	GUUAUGUUGCUAAAGAAAAtt	107.479	0.527447	-2.53012	112.326	1.63198	-0.521945
s39529	TMEM25	84866	GCACCCAUCUCUGAUAUCAtt	76.1906	-1.69646	-2.52737	76.9727	-0.918357	-0.560923
s228395	TMEM25	84866	AGUGCUGGGCUAUAUCUAUtt	81.3657	-1.32863	-2.52737	92.2123	0.181011	-0.560923
s39530	TMEM25	84866	CUGUCAUCCUUAAUGUGCAtt	82.499	-1.24808	-2.52737	94.7753	0.365904	-0.560923
s14901	WNT9B	7484	CCAAGUUUCUGAGCAACUUtt	8.26129	-6.52466	-2.52167	36.7892	-3.81715	-1.7696
s14903	WNT9B	7484	CGCUAUGACUCGGCUGUCAtt	97.6499	-0.171201	-2.52167	90.8882	0.0854899	-1.7696
s228155	WNT9B	7484	GCAGGACUGAAAUUUUGGAtt	105.211	0.366242	-2.52167	96.4172	0.484351	-1.7696
s224715	TCP1	6950	CAACCAUAGUUAAAGUUAAtt	67.185	-2.33655	-2.51955	71.6219	-1.30436	-2.67704
s13922	TCP1	6950	CCAAUACACUAGCAGUUAAtt	72.9017	-1.93022	-2.51955	62.6183	-1.95387	-2.67704
s13924	TCP1	6950	GGUUAACCCAGAACGUAAAtt	82.5827	-1.24213	-2.51955	66.0763	-1.70441	-2.67704
s10799	POLR2C	5432	GGAGCUCACUGACGAGAAUtt	8.3051	-6.52155	-2.51504	45.6857	-3.17537	-2.88478
s10800	POLR2C	5432	GGAGGGUCUUCAUCGCUGAtt	96.5734	-0.247717	-2.51504	77.0744	-0.911017	-2.88478
s10801	POLR2C	5432	AGAAAGGUUUUACUACAAUtt	99.3006	-0.0538698	-2.51504	51.5893	-2.74948	-2.88478
s4815	ERH	2079	CUACGAAUCUGUGAAUGAAtt	49.7786	-3.57374	-2.51358	31.6312	-4.18924	-3.98518
s4814	ERH	2079	GGAUUAAAGAGAAGAUCUAtt	69.2817	-2.18752	-2.51358	60.4214	-2.11235	-3.98518
s4816	ERH	2079	CAGUCCCUCUAUCACAUAUtt	82.6354	-1.23838	-2.51358	52.721	-2.66785	-3.98518
s16653	RIPK1	8737	GCAAAGACCUUACGAGAAUtt	19.5688	-5.72096	-2.51067	68.549	-1.52603	-0.572083
s16652	RIPK1	8737	GUGUAGAAGAGGACGUGAAtt	58.7027	-2.93944	-2.51067	107.691	1.29766	-0.572083
s16651	RIPK1	8737	CCACUAGUCUGACGGAUAAtt	84.9224	-1.07583	-2.51067	87.5977	-0.151883	-0.572083
s3039	CHRNA1	1134	AGGUUUUUAUCGACACUAUtt	17.6711	-5.85584	-2.50944	81.9451	-0.559656	-0.18615
s3038	CHRNA1	1134	GCCCAGACCUUGUUCUCUAtt	58.7203	-2.93819	-2.50944	94.4661	0.343599	-0.18615
s3037	CHRNA1	1134	CAACCAAUGUGCGUCUGAAtt	100.25	0.013602	-2.50944	111.802	1.59422	-0.18615
s43710	ZFP42	132625	GAGCUGCCCUGAGAAAGCAtt	48.2732	-3.68074	-2.50293	55.967	-2.43369	-1.95839
s43709	ZFP42	132625	GUUGAGAGCUCAAAACUAAtt	58.8389	-2.92976	-2.50293	63.4365	-1.89484	-1.95839
s43711	ZFP42	132625	GAGUAUUCUGAGUACAUGAtt	103.321	0.231902	-2.50293	98.3969	0.627162	-1.95839
s50501	ZNF181	339318	CACUAUGGAGAAACAAUAUtt	70.2048	-2.12191	-2.50255	63.6135	-1.88207	-1.41846
s50499	ZNF181	339318	CUAUAUGAAUCACUAUACAtt	80.1251	-1.41681	-2.50255	70.5955	-1.3784	-1.41846
s50500	ZNF181	339318	ACAAAUGUCUGAAAGUCUUtt	82.7667	-1.22905	-2.50255	102.237	0.904203	-1.41846
s20322	NOD1	10392	GCGAAGAGCUGACCAAAUAtt	67.4086	-2.32066	-2.49953	118.846	2.10233	-0.39137
s20324	NOD1	10392	CGAUGACCCUGACAGAUGUtt	77.4032	-1.61027	-2.49953	74.2363	-1.11576	-0.39137
s20323	NOD1	10392	GGUUUAUACAACAACCAGAtt	82.7914	-1.22729	-2.49953	108.991	1.39139	-0.39137
s13599	STX5	6811	GAACAUUGAGUCGACAAUUtt	71.6993	-2.01568	-2.49926	64.5691	-1.81314	-2.04947
s13600	STX5	6811	GCCCAUUCAGAGAUCCUCAtt	82.7279	-1.23181	-2.49926	72.6839	-1.22775	-2.04947
s13598	STX5	6811	GAGCUAACAUAUAUCAUCAtt	82.7955	-1.22701	-2.49926	77.3339	-0.8923	-2.04947
s46439	ZNF676	163223	CAAAGCUCAUGGAACAUAAtt	61.6985	-2.72651	-2.49748	45.2003	-3.21038	-1.45562
s46440	ZNF676	163223	GCUUUUAAGUCAUCCUCAAtt	80.994	-1.35505	-2.49748	94.2412	0.327376	-1.45562
s223385	ZNF676	163223	AAUCGAUCCUCAAUCCUUAtt	82.824	-1.22498	-2.49748	80.4387	-0.668327	-1.45562
s26316	SLC6A16	28968	GAUCCUGAAUGUGAACGGAtt	8.74367	-6.49037	-2.49576	79.398	-0.7434	-0.331922
s26315	SLC6A16	28968	GCACUGCUCUUGAUGAUCAtt	91.0817	-0.638044	-2.49576	99.6174	0.715209	-0.331922
s26317	SLC6A16	28968	GCGCAAUAGGGAUUAUGCAtt	115.535	1.09999	-2.49576	89.9902	0.0207109	-0.331922
s28778	IL20RB	53833	GGUCCUGAGUGUGAUGUCAtt	11.0285	-6.32797	-2.49434	50.6857	-2.81467	-1.24395
s28779	IL20RB	53833	GGAGAAACAGUGUACUAUUtt	75.8887	-1.71791	-2.49434	79.5639	-0.731432	-1.24395
s28777	IL20RB	53833	UCUCUGUACUCUCAACCAAtt	82.8567	-1.22265	-2.49434	105.981	1.17426	-1.24395
s13238	SNRPE	6635	CAUUGGUUUUGAUGAGUAUtt	16.6469	-5.92864	-2.49188	29.0008	-4.37899	-2.93171
s13239	SNRPE	6635	GGAUCAUGCUAAAAGGAGAtt	64.9889	-2.49264	-2.49188	50.8993	-2.79926	-2.93171
s13237	SNRPE	6635	GCAAGUGAAUAUGCGGAUAtt	82.8831	-1.22078	-2.49188	71.1625	-1.3375	-2.93171
s195099	ARC	23237	AGCUCAUGGGACACCCAGAtt	56.0233	-3.12989	-2.48846	68.028	-1.56362	-1.44063
s23361	ARC	23237	UCCUCAUUCUGCUACAACAtt	59.1271	-2.90928	-2.48846	70.2562	-1.40288	-1.44063
s23362	ARC	23237	GUCUCAAGGUUCCCACAAAtt	98.5395	-0.107972	-2.48846	96.7903	0.511259	-1.44063
s7234	IGFBP5	3488	GCUGGUGCGUGGACAAGUAtt	71.2669	-2.04642	-2.48509	86.6125	-0.222953	-1.15539
s7235	IGFBP5	3488	AGAAAGCAGUGCAAACCUUtt	77.9113	-1.57416	-2.48509	67.579	-1.59601	-1.15539
s7233	IGFBP5	3488	GCCCAAUUGUGACCGCAAAtt	82.9594	-1.21535	-2.48509	85.8412	-0.278591	-1.15539
s39755	SYTL1	84958	GAAGGACUGUUGGACCUCAtt	61.2664	-2.75723	-2.48455	82.5714	-0.514475	-0.640633
s224979	SYTL1	84958	CGGCGGUGAAGAAACGGAAtt	80.8228	-1.36722	-2.48455	80.8432	-0.639146	-0.640633
s39754	SYTL1	84958	CCUGGGUCGCAACAUCUUUtt	82.9635	-1.21507	-2.48455	97.1822	0.539533	-0.640633
s29467	FAM29A	54801	CCACCAAUGUCUCCGCUUUtt	72.4032	-1.96566	-2.48157	41.6946	-3.46328	-1.59358
s29465	FAM29A	54801	CGGUCUCUUUCACCACUAAtt	73.8451	-1.86317	-2.48157	108.927	1.38678	-1.59358
s29466	FAM29A	54801	CAGUUAAGCAGGUACGAAAtt	82.9925	-1.213	-2.48157	68.6937	-1.51559	-1.59358
s18935	PHYHIP	9796	CGUCUUCUACCGCAACCAUtt	46.1349	-3.83273	-2.47974	87.4185	-0.164811	-1.64636
s18934	PHYHIP	9796	CAGCCUUACCUGAAGGACAtt	59.2787	-2.89851	-2.47974	40.2123	-3.57021	-1.64636
s18933	PHYHIP	9796	UCAUUGACCUUAACAAGAAtt	124.339	1.72577	-2.47974	71.8165	-1.29032	-1.64636
s56076	LOC645504	645504	GGUGGACGAGAGAGCCUUAtt	64.9924	-2.49239	-2.47927	98.1521	0.609501	-0.564287
s56075	LOC645504	645504	CAUCAAUGACUUUACCAUAtt	82.7405	-1.23091	-2.47927	79.553	-0.732217	-0.564287
s56074	LOC645504	645504	GCAGUCUCAACGAACUUAAtt	83.0123	-1.21159	-2.47927	83.9902	-0.412122	-0.564287
s58744	LOC728543	728543	UGCUGAUAGUUGGAGAUGAtt	57.2691	-3.04134	-2.47267	64.0175	-1.85293	-1.91016
s58742	LOC728543	728543	GGUCAACAAGCCUAAGAGAtt	59.3907	-2.89055	-2.47267	52.9096	-2.65424	-1.91016
s227638	LOC728543	728543	GACUGCCAGAGGACCAAGAtt	86.1191	-0.990772	-2.47267	89.8914	0.0135798	-1.91016
s23549	DNAJC13	23317	CAACUAUCCACAACUCGAAtt	81.1163	-1.34635	-2.47228	73.7422	-1.1514	-1.37905
s23550	DNAJC13	23317	CAUUCGGCCUCUACCCAAAtt	82.7845	-1.22779	-2.47228	75.0938	-1.0539	-1.37905
s23548	DNAJC13	23317	CAAGGAUCUCUGUCGGGUAtt	83.089	-1.20614	-2.47228	84.1393	-0.401368	-1.37905
s26611	TFCP2L1	29842	CAACCAAGGUCAGUCUUAUtt	72.5105	-1.95803	-2.46986	98.0826	0.604485	-0.401099
s26612	TFCP2L1	29842	CGAGAUGAUUUGGUCCAGAtt	77.9019	-1.57483	-2.46986	87.3121	-0.172483	-0.401099
s26613	TFCP2L1	29842	GCUACAAUGGUUCUCCAAAtt	83.1084	-1.20476	-2.46986	85.7351	-0.286246	-0.401099
s14538	TYMS	7298	GAGUUGCUGUGGUUUAUCAtt	53.3667	-3.31871	-2.46876	32.2555	-4.1442	-3.10324
s14540	TYMS	7298	CAUAUUUACCUGAAUCACAtt	59.5357	-2.88024	-2.46876	85.8396	-0.278711	-3.10324
s14539	TYMS	7298	GGAAUCAGAUUAUUCAGGAtt	90.5379	-0.676696	-2.46876	48.8613	-2.94628	-3.10324
s14640	SCGB1A1	7356	GCCUUGCUCUCUUCAAUAAtt	39.676	-4.2918	-2.46604	78.5697	-0.803154	-1.39949
s194847	SCGB1A1	7356	AAAGCUCACUGUGUAAUUAtt	59.5446	-2.87961	-2.46604	46.8203	-3.09352	-1.39949
s14641	SCGB1A1	7356	CUUUCAGCGUGUCAUCGAAtt	99.3315	-0.0516777	-2.46604	105.632	1.14907	-1.39949
s43529	TMEM198	130612	AGAUGCGGACUAUGAGUAUtt	62.5983	-2.66256	-2.46545	77.3375	-0.892043	-0.595893
s43527	TMEM198	130612	GCGUGCAACUGAUGCGGAUtt	73.4116	-1.89398	-2.46545	94.1931	0.3239	-0.595893
s43528	TMEM198	130612	GAAGAUCGCAAGGAGAAAAtt	83.1587	-1.20119	-2.46545	92.394	0.19412	-0.595893
s198566	LOC728440	728440	GCCUGUCGUUUCCUCCUUUtt	49.9599	-3.56085	-2.46294	60.3626	-2.11659	-2.20266
s58633	LOC728440	728440	GGCCUGUCGUUUCCUCCUUtt	59.624	-2.87396	-2.46294	57.9039	-2.29396	-2.20266
s198567	LOC728440	728440	AGGCCAAGGUCAUGCGUCAtt	94.3498	-0.405763	-2.46294	97.7648	0.581564	-2.20266
s8392	MAD2L1	4085	CGCCUUCGUUCAUUUACUAtt	56.4503	-3.09954	-2.4614	78.218	-0.82852	-1.94736
s8391	MAD2L1	4085	GGACUCACCUUGCUUGUAAtt	59.6359	-2.87311	-2.4614	78.3923	-0.815946	-1.94736
s8393	MAD2L1	4085	CCUUUACUCGAGUGCAGAAtt	87.9781	-0.858638	-2.4614	77.2955	-0.895071	-1.94736
s20287	TUBA1B	10376	UCAGCUUCAGCUUAACUGAtt	55.7463	-3.14957	-2.46101	62.9594	-1.92926	-1.57952
s20288	TUBA1B	10376	CAUCAUAUCUCAAAGUAAAtt	59.6433	-2.87259	-2.46101	68.3448	-1.54076	-1.57952
s20289	TUBA1B	10376	AAAGCUUUCUGGUUAGAUUtt	88.2328	-0.840537	-2.46101	93.5461	0.277231	-1.57952
s25484	INTS6	26512	GGCUGAAGGACUUACGACUtt	70.7361	-2.08415	-2.45839	61.2817	-2.05029	-2.02297
s25482	INTS6	26512	GGACAGCUUUUGAUUUAUUtt	82.8418	-1.22371	-2.45839	73.2735	-1.18521	-2.02297
s25483	INTS6	26512	UGCUGGUCACUUUCGAAGAtt	83.2513	-1.19461	-2.45839	77.6078	-0.872541	-2.02297
s8863	MMP9	4318	CUAUGUACCGCUUCACUGAtt	18.7212	-5.7812	-2.45716	68.7518	-1.5114	-1.02156
s8862	MMP9	4318	CAUCACCUAUUGGAUCCAAtt	59.7231	-2.86692	-2.45716	76.3356	-0.964316	-1.02156
s8864	MMP9	4318	GACCUGGGCAGAUUCCAAAtt	111.693	0.826945	-2.45716	101.978	0.885482	-1.02156
s42719	ZC3H18	124245	GAAACAGAGCCGUAUCAUAtt	38.4841	-4.37652	-2.45601	82.7528	-0.501385	-0.630517
s42717	ZC3H18	124245	CCCUUAUUAUGACUAUGAAtt	59.7292	-2.86648	-2.45601	74.9871	-1.06159	-0.630517
s42718	ZC3H18	124245	GAAAGAAGACGGUGUUAAAtt	88.1969	-0.843086	-2.45601	111.51	1.57313	-0.630517
s23011	ZC3H13	23091	GGUUAUAGCAGCAAUUAUAtt	62.9175	-2.63987	-2.45548	88.2562	-0.104377	-0.840667
s23012	ZC3H13	23091	CCUUAGAUGUGAUAGAUGUtt	70.3805	-2.10942	-2.45548	66.316	-1.68712	-0.840667
s23010	ZC3H13	23091	GGAAAGAGGAGGAUCGUAAtt	83.2879	-1.192	-2.45548	90.5351	0.0600162	-0.840667
s14719	USF1	7391	CUGCUGUUGUUACUACCCAtt	66.9547	-2.35292	-2.45508	91.0281	0.0955832	-0.804913
s14718	USF1	7391	AGGUGGGAUUCUAUCCAAAtt	79.0384	-1.49404	-2.45508	70.6233	-1.3764	-0.804913
s14717	USF1	7391	AGGUGGAAGAUCUUAAAAAtt	83.2886	-1.19196	-2.45508	84.092	-0.404781	-0.804913
s6000	GPR3	2827	ACCGCUACCUUUCUCUGUAtt	58.7357	-2.9371	-2.45455	30.9841	-4.23592	-1.99517
s5999	GPR3	2827	CUACUAUUCAGAGACAACAtt	62.4406	-2.67377	-2.45455	81.8555	-0.56612	-1.99517
s5998	GPR3	2827	ACUCCAUGAUCAACCCUAUtt	83.2919	-1.19172	-2.45455	71.9014	-1.28419	-1.99517
s32709	ZNF695	57116	GACCUAUGCUCAGCAACUAtt	9.2486	-6.45449	-2.45384	37.6961	-3.75172	-1.73585
s32711	ZNF695	57116	GGUUUUCAUAUCUUACUAAtt	78.587	-1.52613	-2.45384	75.3606	-1.03465	-1.73585
s32710	ZNF695	57116	CAAAAACUUUCAAUGCAAUtt	105.265	0.37007	-2.45384	81.0236	-0.62613	-1.73585
s14078	TGFBR2	7048	GGAGAAAGAAUGACGAGAAtt	55.7563	-3.14886	-2.44989	78.5553	-0.804193	-0.880835
s14077	TGFBR2	7048	CCAGCAAUCCUGACUUGUUtt	59.8522	-2.85774	-2.44989	72.5472	-1.2376	-0.880835
s14079	TGFBR2	7048	GCUUUGCUGAGGUCUAUAAtt	86.0792	-0.99361	-2.44989	99.0282	0.672699	-0.880835
s22859	UNC13A	23025	CAAUGAGUAUGUGACGGAAtt	9.31243	-6.44995	-2.44817	60.8262	-2.08315	-2.16216
s22857	UNC13A	23025	GGUCCAAGCUGAUUACCCUtt	62.0317	-2.70283	-2.44817	59.7065	-2.16392	-2.16216
s22858	UNC13A	23025	GCAUCACCUUCUUUCGGAUtt	87.3664	-0.902119	-2.44817	96.906	0.519611	-2.16216
s57447	LOC652707	652707	UCCUUAUAUCCUUCCCAGAtt	58.1351	-2.97979	-2.44458	100.032	0.745131	-1.26621
s197955	LOC652707	652707	CCUUAUAUCCUUCCCAGAGtt	59.9311	-2.85213	-2.44458	72.007	-1.27658	-1.26621
s197956	LOC652707	652707	GCACAUCCCGGCAUAUGUGtt	106.49	0.457114	-2.44458	72.775	-1.22118	-1.26621
s13571	STK4	6789	CAGUGAUAGGAACACCAUUtt	36.5878	-4.5113	-2.44155	97.733	0.579264	-0.637077
s13572	STK4	6789	GGAAAUUGGAUACAACUGUtt	59.9783	-2.84878	-2.44155	66.7985	-1.65231	-0.637077
s13570	STK4	6789	GGAUGGAGACUACGAGUUUtt	107.093	0.499995	-2.44155	105.123	1.11239	-0.637077
s28387	LIPT1	51601	CCAUGACCAUAUGAAUCUAtt	36.1498	-4.54243	-2.44085	88.2329	-0.10606	-1.0197
s28388	LIPT1	51601	CCACAAGACCACAAACUAAtt	79.0753	-1.49142	-2.44085	77.9839	-0.845413	-1.0197
s28386	LIPT1	51601	GGAUGUGCAGGCUACCAAAtt	83.4546	-1.18015	-2.44085	72.561	-1.23661	-1.0197
s223995	ONECUT3	390874	GCUUGGAGCUCAACACCGUtt	48.9243	-3.63446	-2.44042	51.6555	-2.74471	-1.20665
s196351	ONECUT3	390874	GCACGCUGAUCGCCAUCUUtt	60.0115	-2.84642	-2.44042	103.711	1.01052	-1.20665
s196352	ONECUT3	390874	GCAUCCCGCAGGCAAUCUUtt	93.9238	-0.436042	-2.44042	84.9793	-0.340773	-1.20665
s15275	ZNF205	7755	AGGAGUCACUGCACAUUAAtt	71.4493	-2.03345	-2.43837	71.6667	-1.30113	-0.910839
s15277	ZNF205	7755	GGAGGUUCCAGAUCGUGGAtt	82.0106	-1.28279	-2.43837	79.7988	-0.714485	-0.910839
s15276	ZNF205	7755	ACUCCACGCUGAUUCAGCAtt	83.4837	-1.17809	-2.43837	89.5971	-0.00764814	-0.910839
s11531	PTPN14	5784	CCACGAAGUUUCGAACGGAtt	9.5988	-6.42959	-2.43705	72.1903	-1.26335	-1.20835
s11532	PTPN14	5784	GAAGGGCGAUUACGAUGUAtt	85.8464	-1.01016	-2.43705	86.0916	-0.260531	-1.20835
s11530	PTPN14	5784	CGAGUAGAGCUGAUACCAAtt	113.988	0.990089	-2.43705	73.6085	-1.16105	-1.20835
s226875	BEX1	55859	GCUUUCGAAUUUACAUGUUtt	78.2549	-1.54973	-2.43667	49.3878	-2.9083	-1.29514
s31680	BEX1	55859	GAUGUGCCCUUGUUGUAAAtt	81.9645	-1.28607	-2.43667	82.8167	-0.496779	-1.29514
s31679	BEX1	55859	GAACCAGUCUGUAAGAUUUtt	83.5087	-1.17631	-2.43667	87.1529	-0.183971	-1.29514
s194275	ADRA2C	152	CCUCGUCGAUCGUGCAUCUtt	44.1383	-3.97464	-2.43554	60.9292	-2.07572	-2.15461
s194277	ADRA2C	152	AGCUCAUGGCCUACUGGUAtt	60.1247	-2.83837	-2.43554	47.2451	-3.06288	-2.15461
s194276	ADRA2C	152	GCAUCUACCGAGUGGCCAAtt	93.0078	-0.501148	-2.43554	95.3692	0.408748	-2.15461
s30513	SMU1	55234	GGAUAGCAGUCAGAUCCUUtt	65.2514	-2.47398	-2.43224	26.2374	-4.57835	-6.96815
s30512	SMU1	55234	CUUUGACAGUGCACGAGAAtt	72.2518	-1.97642	-2.43224	30.2126	-4.29158	-6.96815
s30514	SMU1	55234	GGACAGAUAUUACCGUCAAtt	83.5581	-1.1728	-2.43224	34.6092	-3.97441	-6.96815
s32470	SMYD2	56950	GCCCUACAGUAAGCACUAUtt	51.7117	-3.43634	-2.4318	69.2091	-1.47841	-1.51728
s32468	SMYD2	56950	CGGCAAAGAUCAUCCAUAUtt	60.1848	-2.8341	-2.4318	61.2183	-2.05486	-1.51728
s32469	SMYD2	56950	CAAUGUGGAGUGUCAGAAAtt	89.6984	-0.736364	-2.4318	91.4253	0.124238	-1.51728
s46611	SPATA5	166378	GCUUACUAGUUUGAACGGAtt	9.72961	-6.4203	-2.43159	77.2692	-0.896967	-0.30115
s46613	SPATA5	166378	GGAUGCACUUUGUCCGAAAtt	96.9434	-0.221418	-2.43159	94.6709	0.358371	-0.30115
s46612	SPATA5	166378	CAGAGUCUUUCAUUCGAAUtt	121.989	1.55871	-2.43159	102.974	0.95732	-0.30115
s14993	ZFY	7544	GCACCAAUGUAGACAUUGUtt	54.5366	-3.23556	-2.43146	66.1066	-1.70222	-2.3152
s14994	ZFY	7544	GGAUAGCACUUGUCCUGAAtt	70.1914	-2.12287	-2.43146	74.57	-1.09169	-2.3152
s14992	ZFY	7544	GAACAUAUGGUGCAUGAUAtt	83.5683	-1.17207	-2.43146	74.8762	-1.0696	-2.3152
s40604	FAM44B	91272	AAAUAGAACGAGCAAUUCAtt	75.7706	-1.72631	-2.42873	90.1959	0.0355484	-0.282589
s40605	FAM44B	91272	GUGGUGGAUCCAAAACUUAtt	76.9709	-1.641	-2.42873	84.9396	-0.343637	-0.282589
s40603	FAM44B	91272	GGAGUAGACAGGAUUAUUUtt	83.6017	-1.1697	-2.42873	101.26	0.833705	-0.282589
s4103	DIO1	1733	UGAUCAUUUAAGACACUAAtt	23.1938	-5.4633	-2.42512	91.3612	0.119617	-0.780585
s4101	DIO1	1733	CAGACAGAGUCAAGCGGAAtt	60.3439	-2.82279	-2.42512	86.7349	-0.214124	-0.780585
s4102	DIO1	1733	GAAUUCCAGUUGUUAGGAAtt	107.631	0.538216	-2.42512	89.762	0.00425211	-0.780585
s8934	MPL	4352	GCUUUACCUUGGACCUGAAtt	46.8662	-3.78075	-2.42401	72.6689	-1.22883	-0.578338
s8936	MPL	4352	CGGGUACUGUUCACAGCUAtt	60.3494	-2.8224	-2.42401	94.478	0.344456	-0.578338
s8935	MPL	4352	GUCACGAAAUGACAGCAUUtt	93.0061	-0.501265	-2.42401	90.8165	0.0803172	-0.578338
s28019	ZMYND10	51364	CAUCUGACCCUAACUGAAAtt	79.9393	-1.43001	-2.42109	65.2304	-1.76544	-1.53214
s28018	ZMYND10	51364	GAAUUUGAGAUUGCACUGAtt	80.3341	-1.40196	-2.42109	93.1593	0.249324	-1.53214
s28020	ZMYND10	51364	CCCUCUCAGUACUACGCUAtt	83.6891	-1.16349	-2.42109	69.0046	-1.49317	-1.53214
s46562	C2orf57	165100	GCAAGUGUCUAUGAGCCUUtt	9.8273	-6.41335	-2.42088	95.0209	0.383622	-0.546336
s46560	C2orf57	165100	CAAGUCUGCUGAGGAGAAAtt	76.0634	-1.7055	-2.42088	76.3264	-0.964979	-0.546336
s46561	C2orf57	165100	GGUUCAAGACGCAAGGACAtt	107.526	0.530771	-2.42088	89.2669	-0.0314661	-0.546336
s11926	UPF1	5976	CGAAGGCACUAUCAAAGCAtt	37.9179	-4.41677	-2.42033	53.7951	-2.59036	-1.69855
s11928	UPF1	5976	CAACGGACGUGGAAAUACUtt	60.4184	-2.8175	-2.42033	66.846	-1.64889	-1.69855
s11927	UPF1	5976	CAGCGGAUCGUGUGAAGAAtt	95.4116	-0.330292	-2.42033	81.6315	-0.582274	-1.69855
s23604	DNAJC16	23341	GGGACUCAAUUGACGAAAAtt	67.8328	-2.29051	-2.41839	84.0491	-0.40787	-0.561234
s23603	DNAJC16	23341	CCGACACCUUACUACCAGAtt	75.852	-1.72053	-2.41839	74.4532	-1.10011	-0.561234
s23602	DNAJC16	23341	CGACUCUAAUGAUGAGCGAtt	83.7142	-1.16171	-2.41839	99.0518	0.674405	-0.561234
s28251	NCKIPSD	51517	GGCUCUCAUUGACAUCACUtt	52.1683	-3.40389	-2.41813	88.273	-0.103163	-0.247205
s28250	NCKIPSD	51517	CCAGAAACUCUGUUACUCUtt	80.4948	-1.39053	-2.41813	92.522	0.203355	-0.247205
s28249	NCKIPSD	51517	GCACAUCGCAGACCUGUCAtt	83.7169	-1.16151	-2.41813	101.97	0.88495	-0.247205
s48981	PRSS33	260429	UGACAGAGAUUUGACACCAtt	45.1875	-3.90006	-2.41646	87.3906	-0.166818	-1.14452
s48980	PRSS33	260429	CAACCUAAAGAGACCCUAAtt	78.0087	-1.56723	-2.41646	84.2476	-0.393551	-1.14452
s223676	PRSS33	260429	GCCUCUAAGAGCUGAGAGAtt	83.7336	-1.16033	-2.41646	53.3222	-2.62447	-1.14452
s17952	GRHPR	9380	GCAACACCAUGUCCUUGUUtt	59.2678	-2.89928	-2.41592	60.6177	-2.09819	-0.864675
s17953	GRHPR	9380	CCUUAACACCUGCAACCGAtt	60.557	-2.80764	-2.41592	99.031	0.672903	-0.864675
s17954	GRHPR	9380	GGAUGUGACGAGCCCAGAAtt	100.938	0.0624791	-2.41592	99.1983	0.68497	-0.864675
s11397	PSMD4	5710	GUGUAUCUAUGGAAGAGCAtt	65.3812	-2.46476	-2.41312	61.3873	-2.04267	-1.31404
s11395	PSMD4	5710	GCAGGAUGCUGUCAACAUAtt	74.2348	-1.83547	-2.41312	72.1128	-1.26895	-1.31404
s11396	PSMD4	5710	GGAGACUUCUUACCCACCAtt	83.7786	-1.15713	-2.41312	110.726	1.51657	-1.31404
s50958	ZSCAN22	342945	CCACUUCAAGAAAACUUCAtt	50.7962	-3.50141	-2.41264	57.2553	-2.34075	-1.97901
s50957	ZSCAN22	342945	GACAAAGUCUGUCACCCAAtt	60.6191	-2.80324	-2.41264	63.2123	-1.91102	-1.97901
s50956	ZSCAN22	342945	AGUGUAAGGUUUGUCCGAAtt	99.3953	-0.0471421	-2.41264	105.051	1.10715	-1.97901
s23443	TSPYL4	23270	CAAGGAAUAUGAACGCAGAtt	9.96914	-6.40327	-2.41043	22.0138	-4.88303	-2.38051
s23444	TSPYL4	23270	GGCUGCAAAUUCAAGUUCAtt	88.8551	-0.796304	-2.41043	92.9952	0.237488	-2.38051
s23445	TSPYL4	23270	GGGUUACUGCCUUUCGAAAtt	102.988	0.208206	-2.41043	83.249	-0.465589	-2.38051
s8390	MXD1	4084	GCAUCAAGAGAAUAAAGCUtt	38.4508	-4.37889	-2.409	53.9944	-2.57599	-2.69701
s8389	MXD1	4084	CCAUGUUACCAUACAAUAAtt	60.7081	-2.79691	-2.409	51.8644	-2.72964	-2.69701
s8388	MXD1	4084	GCAGAUCAACUCACAAUGAtt	90.7915	-0.658676	-2.409	82.71	-0.504475	-2.69701
s3626	CSNK1A1	1452	GAAUUUGCGAUGUACUUAAtt	34.8203	-4.63693	-2.40682	51.4377	-2.76042	-2.21786
s3624	CSNK1A1	1452	GAUGAUCAGUAGAAUUGAAtt	60.75	-2.79393	-2.40682	60.1957	-2.12863	-2.21786
s3625	CSNK1A1	1452	CAGUGAAGCUAGAAUCUCAtt	95.1824	-0.34658	-2.40682	93.3261	0.261357	-2.21786
s56620	LOC647011	647011	CCUUUAUUGCUGCUGUUCAtt	57.2219	-3.0447	-2.40538	59.4863	-2.17981	-0.909327
s56622	LOC647011	647011	CAAUAUUUUUGGAGAGUAUtt	60.7742	-2.79221	-2.40538	89.2019	-0.0361539	-0.909327
s56621	LOC647011	647011	AGGACCCAGUAAUAAGUAUtt	120.819	1.47556	-2.40538	91.514	0.130637	-0.909327
s224337	TRMT12	55039	AGAUCAAUGGAGUAGCAGAtt	10.131	-6.39176	-2.4053	25.2483	-4.64969	-2.20794
s30049	TRMT12	55039	CCAGUGUAUGUUCUCCUUUtt	91.754	-0.590264	-2.4053	84.5048	-0.375003	-2.20794
s30050	TRMT12	55039	GCAUUUUGCAUAUCCACCAtt	113.414	0.949268	-2.4053	109.151	1.40297	-2.20794
s6981	HSPA5	3309	CAGAUGAAGCUGUAGCGUAtt	72.3231	-1.97135	-2.40315	68.6068	-1.52186	-1.37471
s6980	HSPA5	3309	GGAGCGCAUUGAUACUAGAtt	80.2385	-1.40875	-2.40315	84.1778	-0.398587	-1.37471
s6979	HSPA5	3309	CUAUGAAGCCCGUCCAGAAtt	83.8853	-1.14954	-2.40315	77.6005	-0.873065	-1.37471
s39785	ATG4D	84971	CGACACUCACUGUACUUCAtt	80.7594	-1.37173	-2.40226	74.5954	-1.08985	-0.918397
s39787	ATG4D	84971	GCUGUACCGUGGGCUUCUAtt	82.9897	-1.2132	-2.40226	77.928	-0.849444	-0.918397
s39786	ATG4D	84971	CGCCUGGUGGUGUACGUUUtt	83.8973	-1.14869	-2.40226	90.1788	0.0343156	-0.918397
s15094	MZF1	7593	AGGUUACAGAGGACUCAGAtt	10.1339	-6.39156	-2.40022	47.5902	-3.03798	-1.371
s15095	MZF1	7593	AGACACCUCCUAGGACUAUtt	106.819	0.480477	-2.40022	84.7578	-0.356748	-1.371
s15093	MZF1	7593	CAGGUAGUGUAAGCCCUCAtt	112.071	0.853776	-2.40022	78.046	-0.840934	-1.371
s197423	LOC646629	646629	ACCCUACACAGAAACUGUAtt	35.2413	-4.60701	-2.39496	61.1967	-2.05642	-0.842344
s197424	LOC646629	646629	CAAAUGCAUUGACUAUGGAtt	60.9879	-2.77702	-2.39496	87.7241	-0.142764	-0.842344
s56475	LOC646629	646629	GCAUUCAGUCCUAAAGACAtt	84.7911	-1.08516	-2.39496	102.047	0.890453	-0.842344
s61723	LOC732447	732447	UAGUGAAGUUGAUACAGGAtt	10.4101	-6.37193	-2.39025	62.5315	-1.96013	-2.02622
s61721	LOC732447	732447	GAGUAAAGCUUAUUCAGCUtt	102.344	0.16246	-2.39025	116.04	1.8999	-2.02622
s61722	LOC732447	732447	CCAGACAUAUCCUACUUAUtt	116.136	1.14273	-2.39025	62.6385	-1.95241	-2.02622
s38285	WDR87	83889	CAAUGCCUUCUGAACUUAAtt	48.8555	-3.63936	-2.38797	48.6147	-2.96407	-1.85517
s38284	WDR87	83889	GAGGAUAUCUGGUUCCCAAtt	81.7529	-1.30111	-2.38797	94.3419	0.334635	-1.85517
s38286	WDR87	83889	GGAGUGAUCUGUAUCCGCAtt	84.0421	-1.1384	-2.38797	64.714	-1.80269	-1.85517
s39554	ZNF514	84874	GGCCUUUGCUCAUACUGCAtt	74.8723	-1.79016	-2.38772	95.0623	0.386605	-0.802667
s224968	ZNF514	84874	CACUCAACAUUACAGAUUUtt	79.7472	-1.44367	-2.38772	79.9455	-0.703902	-0.802667
s39553	ZNF514	84874	CAGUCCUUGUUAACCAACAtt	84.0432	-1.13832	-2.38772	62.3134	-1.97586	-0.802667
s44000	LRGUK	136332	CACCAGUGGUCUACACUAUtt	10.5938	-6.35888	-2.38535	67.6858	-1.5883	-0.668716
s44002	LRGUK	136332	GGAUCUUUCAGCGAAUAAAtt	74.8564	-1.79129	-2.38535	83.2251	-0.467314	-0.668716
s44001	LRGUK	136332	GAAUAUUGGUUCUUCGUAAtt	139.867	2.82947	-2.38535	93.0328	0.240201	-0.668716
s223534	FHL1	2273	CCAAGGAGGUGCACUAUAAtt	53.6112	-3.30133	-2.38082	77.817	-0.857447	-0.627099
s5195	FHL1	2273	GGAUUGCUACAAGAACUUUtt	75.2657	-1.7622	-2.38082	93.6827	0.287086	-0.627099
s5194	FHL1	2273	CUGUAGUAACUGCAAGCAAtt	84.1201	-1.13285	-2.38082	85.9577	-0.270192	-0.627099
s45818	FAM71B	153745	CAAUGUUCGAGAGUAAUUUtt	61.9874	-2.70598	-2.37857	50.8251	-2.80462	-1.23655
s45817	FAM71B	153745	CUACAAGCCUUGUGAUGUAtt	73.8509	-1.86275	-2.37857	90.2744	0.0412156	-1.23655
s225757	FAM71B	153745	CGAAGACAACAAAAGCCUAtt	84.135	-1.13179	-2.37857	83.5778	-0.441871	-1.23655
s27379	MRPS7	51081	CUGAAAAACUGUGAGCCUAtt	10.7041	-6.35104	-2.37571	95.668	0.430303	-0.0555325
s27378	MRPS7	51081	AGGCAACCAUCGAACGCAAtt	93.9836	-0.431789	-2.37571	110.835	1.52445	-0.0555325
s27377	MRPS7	51081	GAGCCGCUAUAGUCCUGAAtt	106.642	0.467903	-2.37571	111.35	1.56162	-0.0555325
s32830	CORO1B	57175	CCAGUGCUAUGAGGACAUUtt	62.6015	-2.66233	-2.37483	21.1141	-4.94793	-2.43705
s32832	CORO1B	57175	CCAGCAUCCGGUACUUUGAtt	74.4417	-1.82076	-2.37483	65.5917	-1.73937	-2.43705
s32831	CORO1B	57175	GCGACAACGUGGUACUCAUtt	84.1778	-1.12875	-2.37483	94.4773	0.344405	-2.43705
s35644	PLEKHF1	79156	CCAGCUGUCUCAUGCCUUUtt	61.0657	-2.77149	-2.37312	66.3835	-1.68225	-1.73317
s35643	PLEKHF1	79156	CACAGGUCUUGGUAACAAAtt	61.424	-2.74602	-2.37312	53.0848	-2.64161	-1.73317
s35645	PLEKHF1	79156	CCUUUUUGCUGGACACUGUtt	98.3626	-0.120544	-2.37312	85.6942	-0.289197	-1.73317
s29448	TRPM4	54795	GGUGCAUAAGGAGAACUUUtt	53.8516	-3.28424	-2.37234	82.5889	-0.513211	-0.639506
s29447	TRPM4	54795	GAGAAGAUGUUGACGCGAAtt	84.0629	-1.13692	-2.37234	99.6208	0.715452	-0.639506
s224316	TRPM4	54795	CAUCUUCACGGUCAACAAAtt	84.1999	-1.12719	-2.37234	82.171	-0.543356	-0.639506
s10718	PMM1	5372	UGGAAGACCUGAAAACAGAtt	10.7819	-6.34551	-2.37097	15.7742	-5.33315	-2.69099
s10716	PMM1	5372	ACAGCGUGGUGUCUCCUCAtt	82.2439	-1.26621	-2.37097	66.9331	-1.6426	-2.69099
s10717	PMM1	5372	CCUUCAUCGAGUUCCGGAAtt	115.084	1.06793	-2.37097	91.4593	0.126688	-2.69099
s33734	POLD4	57804	CACUAAUGCUUAUCAAUAAtt	61.1949	-2.76231	-2.36653	71.4691	-1.31538	-1.35634
s33733	POLD4	57804	AAGAUGCUCUCCCACCUAAtt	61.5128	-2.73971	-2.36653	50.7589	-2.80939	-1.35634
s33735	POLD4	57804	AGUUAGGCACAGUCAGACAtt	91.2713	-0.624569	-2.36653	95.4046	0.411302	-1.35634
s224320	GATAD2A	54815	CGUUCAGUCCGUCACCCAAtt	53.7587	-3.29085	-2.36274	49.2578	-2.91768	-2.88035
s29502	GATAD2A	54815	GCGGCAGAGUCAAAUACAAtt	61.5391	-2.73784	-2.36274	51.6147	-2.74765	-2.88035
s29503	GATAD2A	54815	AACUCGUGUUGUUGAAAAAtt	95.9336	-0.293187	-2.36274	90.9497	0.0899298	-2.88035
s46580	CLEC4F	165530	CCAAAGCUCUAACCAUGGAtt	32.3228	-4.81444	-2.36171	86.9833	-0.196207	-0.416307
s46579	CLEC4F	165530	GGAAAGAGCUGGUGAUGAAtt	61.5537	-2.7368	-2.36171	81.3239	-0.604466	-0.416307
s223395	CLEC4F	165530	GUUCAAUGGUGGAAGCUUAtt	86.3815	-0.972122	-2.36171	101.171	0.827295	-0.416307
s28968	SEMA5B	54437	CCGUGGGUCUCUAACUUCAtt	35.0811	-4.6184	-2.35776	97.8478	0.58755	-0.407675
s28969	SEMA5B	54437	CGCUCUACCAUGUACUCUAtt	72.246	-1.97683	-2.35776	86.114	-0.258915	-0.407675
s28967	SEMA5B	54437	GCUAAGGUGUGGAUGGACAtt	84.3631	-1.11558	-2.35776	87.3269	-0.171419	-0.407675
s12488	ATXN1	6310	GCAACGACCUGAAGAUCGAtt	11.2048	-6.31544	-2.35706	33.8528	-4.02897	-3.55355
s12490	ATXN1	6310	GCAUCUCGCUUACCCUCAAtt	90.9562	-0.64697	-2.35706	63.8893	-1.86218	-3.55355
s12489	ATXN1	6310	CCAAUACAGUGGAACCUAUtt	110.304	0.728195	-2.35706	64.011	-1.8534	-3.55355
s13153	SMARCD1	6602	GUGUUGACCCGAAUGAUCAtt	60.785	-2.79144	-2.3542	72.5877	-1.23468	-0.934894
s13151	SMARCD1	6602	GAUUCAGCCUUGUCCAAAUtt	61.7103	-2.72567	-2.3542	77.6525	-0.86932	-0.934894
s13152	SMARCD1	6602	CAGAACCUAUCAUCAUUAAtt	98.4569	-0.113837	-2.3542	100.982	0.81362	-0.934894
s26856	PILRB	29990	CAUCCACACUGCAAUGAUAtt	77.3473	-1.61424	-2.35285	77.508	-0.87974	-1.34641
s26855	PILRB	29990	GCUGUGCUCAAAACUGUCAtt	83.7759	-1.15732	-2.35285	84.5058	-0.374925	-1.34641
s26854	PILRB	29990	GGAGGAGAGUUACCUACAAtt	84.4112	-1.11216	-2.35285	65.8792	-1.71863	-1.34641
s30066	MRPL20	55052	GAACCGUGAUUCGAGCCUUtt	11.2225	-6.31419	-2.35252	107.899	1.3126	-0.102869
s30067	MRPL20	55052	CCUCUGGAUUAAUCGAAUUtt	101.028	0.0688786	-2.35252	102.046	0.890395	-0.102869
s30068	MRPL20	55052	GCUACUUUCGGAUCCAGGAtt	107.092	0.499927	-2.35252	87.6587	-0.14748	-0.102869
s23087	CAMTA2	23125	CGCUCAACGUGGAUCAUUUtt	63.9282	-2.56803	-2.35114	69.9482	-1.42509	-2.75735
s23086	CAMTA2	23125	GUUCCGAAGCUACUAUGAAtt	72.1262	-1.98534	-2.35114	60.1573	-2.1314	-2.75735
s23085	CAMTA2	23125	CCUUUUCCGUUGGAACCGAtt	84.4267	-1.11106	-2.35114	70.9036	-1.35618	-2.75735
s17961	LIPG	9388	GUUUCAACAUGACAGCUAAtt	76.4974	-1.67465	-2.35028	78.4394	-0.812553	-0.888342
s17962	LIPG	9388	CCUUUUACGUCACCCUUUAtt	76.8657	-1.64848	-2.35028	66.3142	-1.68725	-0.888342
s17963	LIPG	9388	GCUUGAGCAUUGGUAUUCAtt	84.4357	-1.11042	-2.35028	92.2659	0.184879	-0.888342
s6056	GPR31	2853	GCUCAUACCUCGGAUGUCAtt	11.3418	-6.30571	-2.34802	88.291	-0.101865	-1.015
s194462	GPR31	2853	GGCUUAAGGUCAACCUGCUtt	82.8399	-1.22385	-2.34802	74.6872	-1.08323	-1.015
s194463	GPR31	2853	GCCAGAGUCCUGAUGCACAtt	107.315	0.51576	-2.34802	86.1459	-0.256611	-1.015
s223688	GATA1	2623	GGCUUGAACCUUCAAAGCUtt	67.6037	-2.30679	-2.34638	75.5104	-1.02385	-0.614393
s5595	GATA1	2623	GUCUUUCAGGUGUACCCAUtt	82.7931	-1.22717	-2.34638	95.7779	0.438227	-0.614393
s5593	GATA1	2623	GAAGGAUGGUAUUCAGACUtt	84.4697	-1.10801	-2.34638	83.0529	-0.479736	-0.614393
s16373	RDH16	8608	UGACCAUACUGGACGUGAAtt	11.3992	-6.30163	-2.34358	41.6096	-3.46941	-1.59669
s16372	RDH16	8608	GAGAGAUUCUUAAAGAGCUtt	68.6071	-2.23547	-2.34358	88.2881	-0.102074	-1.59669
s16374	RDH16	8608	GCGAGAAGUUUGUUGCAGAtt	112.007	0.849244	-2.34358	105.184	1.11674	-1.59669
s32520	PRDM9	56979	AGUGUUAAAUCAGAUGUUAtt	50.2298	-3.54167	-2.34309	74.1344	-1.12311	-2.4015
s32519	PRDM9	56979	GCUUUAGAGAUAAGUCAAAtt	76.6732	-1.66216	-2.34309	66.0195	-1.70851	-2.4015
s224442	PRDM9	56979	GGAGCAGCAAUAUCCAGAUtt	84.5077	-1.10531	-2.34309	66.7029	-1.65921	-2.4015
s26240	CECR6	27439	GCCUUGAAAUUGACCCAGAtt	33.9632	-4.69785	-2.342	106.954	1.24446	-0.676737
s26242	CECR6	27439	CCUCCACUCUAAUUCCCAUtt	78.7298	-1.51598	-2.342	65.6883	-1.7324	-0.676737
s26241	CECR6	27439	CCAUCGCCUUCACUCCCAAtt	84.5166	-1.10467	-2.342	91.6091	0.137499	-0.676737
s2939	CFL2	1073	GUUCGACACUUGGAGAGAAtt	53.6358	-3.29959	-2.3407	82.1817	-0.542586	-0.662802
s2941	CFL2	1073	GAUUUAUGCUAGCUCUAAAtt	61.9635	-2.70768	-2.3407	80.4298	-0.668968	-0.662802
s2940	CFL2	1073	CUGUUUAAGCGAUGACAAAtt	104.514	0.316706	-2.3407	108.801	1.37773	-0.662802
s194702	POLR2L	5441	CUCUCUCUCGGAAUCUGAAtt	58.0022	-2.98923	-2.3397	74.655	-1.08555	-1.34234
s246	POLR2L	5441	UCUCUACAACAAAAUUUAAtt	80.7533	-1.37216	-2.3397	84.5462	-0.372014	-1.34234
s194701	POLR2L	5441	GGAAGGAACCAUCCAGUAAtt	84.5444	-1.1027	-2.3397	79.2281	-0.755658	-1.34234
s47167	CDCP2	200008	GCCUCAGUCUUUGCAGUCUtt	43.161	-4.0441	-2.33869	64.3675	-1.82768	-1.88279
s47168	CDCP2	200008	CCAGUCCUGAGUAUCCCAAtt	62.01	-2.70437	-2.33869	61.6665	-2.02253	-1.88279
s47169	CDCP2	200008	CUUCCAUGCCUUUGACCUAtt	85.3813	-1.04321	-2.33869	92.3309	0.189566	-1.88279
s18182	STX8	9482	CGAAAUCAAUAUGAACGAAtt	58.5828	-2.94796	-2.33848	76.5012	-0.952374	-0.65887
s18183	STX8	9482	GGAUGAUCUUGUAACUCGAtt	74.4342	-1.8213	-2.33848	84.922	-0.344905	-0.65887
s18184	STX8	9482	GCACCAAAGCUUACCGUGAtt	84.5611	-1.10151	-2.33848	93.1694	0.250054	-0.65887
s24256	HSPBP1	23640	GAAGCUCAAGGUCAAAUCAtt	52.5913	-3.37382	-2.33752	68.7472	-1.51173	-0.565854
s24258	HSPBP1	23640	UCUCCUGUCUGGUCCGAGAtt	68.6757	-2.23059	-2.33752	101.023	0.816629	-0.565854
s24257	HSPBP1	23640	ACAUGGACAAUGCCGCAGAtt	84.5697	-1.1009	-2.33752	99.5967	0.713716	-0.565854
s29732	CCDC99	54908	GGAAGAACAACUAAGCAGAtt	40.6882	-4.21986	-2.33569	19.744	-5.04677	-7.49221
s29731	CCDC99	54908	CAGGUUAGCUGCUGAAUCAtt	62.0589	-2.7009	-2.33569	18.5423	-5.13346	-7.49221
s29733	CCDC99	54908	CUGGUACUCUGGAAGAUAAtt	101.805	0.124138	-2.33569	30.2963	-4.28554	-7.49221
s18941	KIAA0174	9798	GCAGAUAACUAUGACAACUtt	43.4983	-4.02012	-2.33558	57.6795	-2.31015	-0.975389
s18939	KIAA0174	9798	GGCCUUAUCCAGUCUAUGAtt	74.1942	-1.83836	-2.33558	97.3884	0.554411	-0.975389
s18940	KIAA0174	9798	GAGAGAUACCUGAUUGAAAtt	84.5845	-1.09984	-2.33558	92.4563	0.19861	-0.975389
s29118	MTRF1L	54516	CAGAGAUAUUUGAUAUGUAtt	76.0654	-1.70535	-2.3328	81.7032	-0.577104	-0.961439
s29119	MTRF1L	54516	GAUCUCAGCUGAAAAAUAAtt	79.1372	-1.48702	-2.3328	88.9673	-0.0530766	-0.961439
s29120	MTRF1L	54516	GAAACUUGCAGAGAAUGAAtt	84.6169	-1.09755	-2.3328	71.1314	-1.33974	-0.961439
s22442	DNAJC8	22826	GUAUAUAAACAGACAAUGAtt	62.1938	-2.69131	-2.331	61.4226	-2.04013	-0.834721
s22443	DNAJC8	22826	GGUUCUAACUUCGAAAAAUtt	75.7849	-1.7253	-2.331	91.4532	0.126247	-0.834721
s22444	DNAJC8	22826	CAGUGAGGUGAAACAAAUAtt	84.6325	-1.09643	-2.331	91.2358	0.110564	-0.834721
s13946	DYNLT1	6993	AAAGCGCAAUUGGUGGUAAtt	11.5403	-6.2916	-2.3305	10.8342	-5.68951	-3.10381
s13947	DYNLT1	6993	CCACAAAUGUAGUAGAACAtt	103.009	0.209675	-2.3305	99.8996	0.735562	-3.10381
s13948	DYNLT1	6993	CCAUUUAAAUACAUCGUGAtt	116.011	1.13385	-2.3305	80.8376	-0.639546	-3.10381
s227958	LOC730074	730074	GUGGCCCACUUGCUACAAAtt	54.6926	-3.22447	-2.32478	67.2437	-1.62019	-1.70457
s60496	LOC730074	730074	ACGUGAAUUUGAUUCCAUUtt	62.2587	-2.6867	-2.32478	38.3469	-3.70478	-1.70457
s227957	LOC730074	730074	GAGAGGAGAGGAUAAGGCAtt	115.685	1.11068	-2.32478	84.5313	-0.373085	-1.70457
s21774	CPSF6	11052	GGAUCAAGACGUGAACGAUtt	17.1323	-5.89414	-2.32296	58.721	-2.23501	-0.938332
s21775	CPSF6	11052	GAGGGACCAUAGUAGAUCAtt	71.2917	-2.04466	-2.32296	80.109	-0.692105	-0.938332
s223186	CPSF6	11052	GAUCGUUGCAAAGUUCUUAtt	84.7015	-1.09153	-2.32296	96.625	0.49934	-0.938332
s17377	MTMR6	9107	GACCAAAAGAAGUACUUAAtt	45.69	-3.86435	-2.32216	84.3347	-0.387273	-0.720981
s17379	MTMR6	9107	GGAUAUUACACCACCAUAUtt	62.2847	-2.68485	-2.32216	85.3107	-0.316865	-0.720981
s17378	MTMR6	9107	GACAACUAUUCCAAUAUUAtt	104.629	0.324841	-2.32216	92.2269	0.182064	-0.720981
s3162	CLK1	1195	CAUUUCGACUGGAUCAUAUtt	61.8739	-2.71405	-2.32212	32.9355	-4.09515	-1.89509
s3163	CLK1	1195	CUAUCUUGGGUUUACCGUAtt	77.257	-1.62066	-2.32212	80.4812	-0.665256	-1.89509
s3164	CLK1	1195	CUGUCAGAGUGGAGACGUAtt	84.7123	-1.09076	-2.32212	80.2102	-0.684809	-1.89509
s11792	RAP2A	5911	AAACAAUGGUGGACGAACUtt	11.7126	-6.27935	-2.322	33.732	-4.0377	-1.86924
s11791	RAP2A	5911	CGUGAAGCGGUAUGAGAAAtt	101.733	0.119027	-2.322	92.566	0.206526	-1.86924
s224517	RAP2A	5911	GAAAUUGUGAGGCAGAUGAtt	104.644	0.325904	-2.322	85.023	-0.337619	-1.86924
s21	WEE1	7465	CAUCUCGACUUAUUGGAAAtt	39.4615	-4.30705	-2.32118	8.5142	-5.85688	-7.20401
s23	WEE1	7465	GUGUCGUCGUAGAAAGAGAtt	62.3021	-2.68361	-2.32118	21.0979	-4.9491	-7.20401
s22	WEE1	7465	CAAUUACGAAUAGAAUUGAtt	95.4965	-0.324253	-2.32118	32.447	-4.13039	-7.20401
s36907	ZNF614	80110	CAAUGGACAGAAUACACUUtt	43.3653	-4.02958	-2.32056	80.2581	-0.681352	-1.68679
s36906	ZNF614	80110	GCACUCUCGUUAUACAUCAtt	84.4913	-1.10647	-2.32056	80.9305	-0.632842	-1.68679
s36905	ZNF614	80110	GGGUAGAAUCAGUCAAGUUtt	84.7269	-1.08972	-2.32056	71.0238	-1.34751	-1.68679
s34704	WBSCR17	64409	CGUUCGUGGUCAACAGGAAtt	12.0273	-6.25698	-2.31781	62.7545	-1.94404	-1.04093
s34706	WBSCR17	64409	GAAAUGAGAAGAUACAAUAtt	89.6379	-0.740667	-2.31781	76.0503	-0.984898	-1.04093
s34705	WBSCR17	64409	GGAUGUAUACGGAGGAGAAtt	110.333	0.730271	-2.31781	92.1402	0.175809	-1.04093
s225430	CDSN	1041	ACAGUAAGGGUAAAAUCUAtt	70.8814	-2.07382	-2.31556	69.5471	-1.45403	-0.53905
s2868	CDSN	1041	UCUUACCGCGGAAUACUAAtt	80.4155	-1.39617	-2.31556	84.5141	-0.374327	-0.53905
s2867	CDSN	1041	GGCAAAUACUUCUCCAGCAtt	84.7853	-1.08557	-2.31556	97.9152	0.592412	-0.53905
s38208	SYT15	83849	GUGUCUCUGAUGAACCACAtt	69.0226	-2.20594	-2.31484	99.5635	0.711319	-0.333949
s38207	SYT15	83849	AGCUGUACAAGUUCCCGGAtt	82.1722	-1.27131	-2.31484	96.2689	0.473645	-0.333949
s38206	SYT15	83849	CCUCCAAUCCAAGACCAAAtt	84.7977	-1.08469	-2.31484	95.6771	0.430961	-0.333949
s35428	C17orf39	79018	GUCCCUCAAUCUAACCCAUtt	61.4589	-2.74354	-2.31369	71.9127	-1.28338	-1.32815
s35429	C17orf39	79018	CACCCUUUCUUAACUCGCAtt	62.4788	-2.67105	-2.31369	66.6888	-1.66023	-1.32815
s35427	C17orf39	79018	GAGGGCUACUACUACCAUAtt	87.2837	-0.907999	-2.31369	89.1102	-0.0427719	-1.32815
s7788	KCNMA1	3778	GUCUUAGAAUGAGUAGCAAtt	60.8619	-2.78598	-2.31304	69.0337	-1.49106	-1.52925
s7787	KCNMA1	3778	CAUCAAAUCUAUGCAGUUUtt	62.5068	-2.66906	-2.31304	43.4114	-3.33943	-1.52925
s7786	KCNMA1	3778	CCUGAAAUCAUAGAGUUAAtt	117.115	1.21234	-2.31304	90.0889	0.027833	-1.52925
s224151	P2RY6	5031	GAAGCUCACCAAAAACUAUtt	80.9098	-1.36103	-2.31116	54.0615	-2.57115	-1.1149
s9972	P2RY6	5031	CGUGUACACCCUAAACCUUtt	81.5271	-1.31716	-2.31116	97.0306	0.528597	-1.1149
s9971	P2RY6	5031	GCGACCACAUGAGCUCCUAtt	84.8324	-1.08223	-2.31116	75.0112	-1.05985	-1.1149
s11871	RBP1	5947	UCCGCACGCUGAGCACUUUtt	12.0826	-6.25305	-2.30955	66.5406	-1.67092	-0.914447
s224524	RBP1	5947	GAGCUGCACCUAGAGAUGAtt	96.9297	-0.222387	-2.30955	89.5529	-0.0108358	-0.914447
s11872	RBP1	5947	AGAUCGUGCAGGACGGUGAtt	99.8784	-0.0128069	-2.30955	82.6408	-0.50947	-0.914447
s51784	LOC377711	377711	GGUUCUAGGAAUAAAGGUAtt	54.2883	-3.25321	-2.30851	59.5517	-2.17509	-0.906793
s51783	LOC377711	377711	GGAUCGAAGUGAGAACGAAtt	62.6015	-2.66233	-2.30851	86.9591	-0.197949	-0.906793
s51785	LOC377711	377711	CAGCUACCGUCAUGAUCAAtt	92.7285	-0.520994	-2.30851	93.0183	0.239155	-0.906793
s41120	HICE1	93323	GGUGGUAUUUCAAUCAAGAtt	72.9611	-1.926	-2.30548	64.9748	-1.78387	-0.701206
s41118	HICE1	93323	GAGUGAUUGAGUCCCGGUAtt	81.9211	-1.28915	-2.30548	97.934	0.59377	-0.701206
s41119	HICE1	93323	GGAUAAAAGAGUUCAAGGUtt	84.8849	-1.07849	-2.30548	101.535	0.853546	-0.701206
s14027	TFDP2	7029	GGUUAUGCUUGGAUGCAGAtt	12.1589	-6.24763	-2.30548	49.4813	-2.90156	-1.29208
s14029	TFDP2	7029	GGACUACUUCUGAACUCUAtt	83.497	-1.17714	-2.30548	78.0884	-0.837869	-1.29208
s14028	TFDP2	7029	GAUCCAUGAUGACAUAGAAtt	96.2059	-0.273832	-2.30548	91.6054	0.137233	-1.29208
s6687	FOXA1	3169	GCAAUACUCUUAACCAUAAtt	51.9603	-3.41868	-2.30265	66.5083	-1.67324	-1.24782
s6688	FOXA1	3169	ACAUGACCAUGAACACCAUtt	70.2747	-2.11694	-2.30265	82.7745	-0.499823	-1.24782
s6689	FOXA1	3169	GGACUUCAAGGCAUACGAAtt	84.9057	-1.07702	-2.30265	85.5869	-0.296939	-1.24782
s3093	TBCB	1155	CGAUCUCACAAGAAGCCUAtt	60.3522	-2.8222	-2.30241	71.9695	-1.27928	-0.59088
s3092	TBCB	1155	GCAGCUCCCUCAACACCUUtt	62.7607	-2.65101	-2.30241	90.4653	0.0549804	-0.59088
s3091	TBCB	1155	GCAUCCACGUCAUUGACCAtt	86.1249	-0.990361	-2.30241	94.2811	0.330251	-0.59088
s11752	RAG1	5896	CCCUAGGCCUUUUACGAAAtt	12.1906	-6.24538	-2.30145	23.8101	-4.75344	-2.27047
s11753	RAG1	5896	GCAGCUGAGUUCUACAAGAtt	117.807	1.26151	-2.30145	79.061	-0.767706	-2.27047
s11754	RAG1	5896	CGAAGUUCAAGUAUAGGUAtt	129.207	2.07177	-2.30145	85.5794	-0.297479	-2.27047
s21015	PNMA2	10687	GCCCAGGUGAGGUAUCUGAtt	81.0192	-1.35326	-2.30112	96.5465	0.493675	-0.467405
s21016	PNMA2	10687	GGACACUGAGUUUCUUGAAtt	84.5905	-1.09942	-2.30112	80.0153	-0.698866	-0.467405
s21014	PNMA2	10687	AGAUAUUCCGGAAGCAGGAtt	84.9238	-1.07573	-2.30112	87.1317	-0.1855	-0.467405
s199588	LOC730115	730115	GCGUUUCAUCGGACAAUCAtt	12.2763	-6.23929	-2.29745	88.6974	-0.0725478	-0.46729
s60555	LOC730115	730115	CCUCGGAGGUCAUCCCUUAtt	74.8725	-1.79014	-2.29745	87.3231	-0.171694	-0.46729
s199589	LOC730115	730115	CAGGUGAUCUGAACCUGAAtt	93.703	-0.451735	-2.29745	96.5475	0.493744	-0.46729
s2257	CA5A	763	AGAUGAUGGUGAACAACUAtt	80.0507	-1.4221	-2.29736	70.5548	-1.38134	-1.20517
s2256	CA5A	763	GCAUUUAGUUCACUGGAAUtt	84.5686	-1.10098	-2.29736	80.5762	-0.658406	-1.20517
s2258	CA5A	763	UGCCGGAAAUAAAACAUAAtt	84.9529	-1.07366	-2.29736	86.0572	-0.263015	-1.20517
s43232	SYT2	127833	GAUAAACAAGAUUCCCUUAtt	81.7181	-1.30358	-2.29642	86.2163	-0.251534	-0.892589
s43234	SYT2	127833	AGAUCCACCUGAUGCAGAAtt	82.6148	-1.23985	-2.29642	74.1418	-1.12257	-0.892589
s43233	SYT2	127833	AGACCAAAGUCCAUCGGAAtt	84.9622	-1.073	-2.29642	89.8476	0.0104222	-0.892589
s15784	ARID1A	8289	GGAAACCUCUGGACCUCUAtt	25.1915	-5.32132	-2.29287	72.3311	-1.2532	-0.620086
s15785	ARID1A	8289	CGGUAUCACCGUUGAUGAAtt	62.9648	-2.63651	-2.29287	82.9378	-0.48804	-0.620086
s15786	ARID1A	8289	GGACAAGGGAUUAAUAGUAtt	86.4397	-0.967988	-2.29287	111.517	1.57363	-0.620086
s5229	FOXD1	2297	GAAAAAUGGUUAACAUGUUtt	39.2678	-4.32081	-2.29034	85.7486	-0.285276	-0.568139
s5231	FOXD1	2297	AUAUCGCGCUCAUCACUAUtt	63.0331	-2.63165	-2.29034	68.6614	-1.51792	-0.568139
s5230	FOXD1	2297	AAAUAAUGGUCAAAAGAAUtt	127.841	1.9747	-2.29034	102.78	0.943361	-0.568139
s60534	LOC730103	730103	GAAUAUGGUCAGUAUUAAAtt	12.6061	-6.21585	-2.28957	71.2765	-1.32928	-0.992098
s60533	LOC730103	730103	AGAAAAAUCUCCCAAGUUAtt	75.6209	-1.73695	-2.28957	84.9169	-0.345275	-0.992098
s60535	LOC730103	730103	GAAACUCCCUAACAUGAUAtt	88.4299	-0.82653	-2.28957	88.5763	-0.0812832	-0.992098
s21754	B3GNT1	11041	GCAUGCCCAUGAACAAAAAtt	75.1947	-1.76724	-2.28778	102.364	0.913344	-0.231295
s21753	B3GNT1	11041	GCACAAUAAGAUCCUAUAUtt	78.6884	-1.51892	-2.28778	80.0255	-0.698131	-0.231295
s21752	B3GNT1	11041	GAACGAAGGUUUCUUGGUUtt	85.0546	-1.06643	-2.28778	103.855	1.0209	-0.231295
s25511	TSPAN16	26526	CAUAAACUCCUAAAAAUCAtt	61.2687	-2.75706	-2.28625	68.0189	-1.56428	-1.60409
s25509	TSPAN16	26526	GGCUCUUCCUUCGAAAUGAtt	63.0713	-2.62894	-2.28625	55.2844	-2.48292	-1.60409
s25510	TSPAN16	26526	AGUGGAACUUGGUCAUGGAtt	101.679	0.115197	-2.28625	101.29	0.835896	-1.60409
s14932	XPNPEP1	7511	CUCUGAGUAUGUGACCGAAtt	12.7687	-6.20429	-2.28568	82.4873	-0.520541	-0.645468
s14933	XPNPEP1	7511	CCUCUAACAUUGGUUCCAAtt	86.4196	-0.969414	-2.28568	103.032	0.96156	-0.645468
s14931	XPNPEP1	7511	CUGGAUGAGGUGUACCUUAtt	120.186	1.43057	-2.28568	76.6206	-0.943756	-0.645468
s23805	GRIP1	23426	GAUACAAUUUCAACACCUAtt	63.1006	-2.62686	-2.28406	45.3839	-3.19713	-2.43554
s23807	GRIP1	23426	GAAGAGCCGUUUGAUCCUAtt	63.1286	-2.62487	-2.28406	57.3264	-2.33562	-2.43554
s23806	GRIP1	23426	GGCUCUUACAGGUGAAUCAtt	108.492	0.599395	-2.28406	98.0133	0.599487	-2.43554
s224520	UBL5	59286	AAACUCACCUUAAUAAAGAtt	64.4425	-2.53148	-2.28278	25.1521	-4.65664	-5.05151
s33984	UBL5	59286	GGAACAAGAUUGUCCUGAAtt	70.5516	-2.09726	-2.28278	51.4662	-2.75837	-5.05151
s224521	UBL5	59286	AGGUCCGCGUUAAAUGCAAtt	85.104	-1.06292	-2.28278	32.8514	-4.10122	-5.05151
s15292	ZNF215	7762	GCUCCUCUCUUAUUCGACAtt	74.7613	-1.79805	-2.28208	89.0556	-0.0467086	-0.820909
s15291	ZNF215	7762	GUUCAUCCCUUAUUCGACAtt	84.0241	-1.13968	-2.28208	87.726	-0.142627	-0.820909
s15290	ZNF215	7762	GCCUUAAGUUGGAGAGUAAtt	85.1072	-1.0627	-2.28208	90.8086	0.0797469	-0.820909
s36078	OGFOD2	79676	GGCUUUAGGUGAGCCUUCAtt	58.1082	-2.9817	-2.28093	59.1818	-2.20177	-2.29319
s36077	OGFOD2	79676	AGAGAGGAGUGAAUAACUUtt	63.1792	-2.62127	-2.28093	47.8958	-3.01593	-2.29319
s36076	OGFOD2	79676	GGGUCAUUCUAUGGGCAAAtt	99.9299	-0.00914243	-2.28093	84.7614	-0.356488	-2.29319
s223146	KLF1	10661	AGACAGACCGCCAAAUAAAtt	70.5802	-2.09523	-2.27918	94.267	0.329231	-0.618776
s20961	KLF1	10661	GAUCCACCCAAAUAUCAAAtt	84.6191	-1.09739	-2.27918	82.5378	-0.516898	-0.618776
s20962	KLF1	10661	GGCUGAUAUUAACUGUCAAtt	85.1329	-1.06087	-2.27918	82.9678	-0.48588	-0.618776
s12278	RPS6KA2	6196	GAGUAUGCCGUGAAGAUCAtt	61.4646	-2.74314	-2.27906	85.9928	-0.267654	-0.46259
s12276	RPS6KA2	6196	CGAUAUCUGACGCAGCUAAtt	63.211	-2.61901	-2.27906	102.036	0.889683	-0.46259
s12277	RPS6KA2	6196	CGAGCUCUCUUCAAACGGAtt	110.415	0.736098	-2.27906	79.1568	-0.7608	-0.46259
s30791	C4orf21	55345	GCCGAUCUCUUGGAUGUCAtt	13.1045	-6.18042	-2.27801	64.2393	-1.83693	-0.727489
s30789	C4orf21	55345	GCUCUUCUGAAGUCCGAAUtt	90.3717	-0.688513	-2.27801	99.0437	0.673822	-0.727489
s30790	C4orf21	55345	GACUGAUGCUGUAUACGGAtt	96.4931	-0.253422	-2.27801	108.636	1.36582	-0.727489
s4035	DEFA1	1667	GGGAAUUGCUAUUACUCCUtt	62.8407	-2.64533	-2.2772	82.0384	-0.552925	-1.73901
s194380	DEFA1	1667	GGAAGACUCUGGGCAUUCUtt	63.2554	-2.61585	-2.2772	66.3201	-1.68682	-1.73901
s4034	DEFA1	1667	CAGGCUCAAGGAAAAACAUtt	94.3968	-0.402418	-2.2772	55.4011	-2.47451	-1.73901
s12092	ROBO1	6091	GAUCAUACCUUGAAAAUUAtt	80.217	-1.41027	-2.27491	106.988	1.2469	-1.02765
s12093	ROBO1	6091	CCUACGCGGGUAUCAGAAAtt	84.4653	-1.10832	-2.27491	76.2464	-0.970754	-1.02765
s12091	ROBO1	6091	UCACACCAACAGUAACUUAtt	85.1689	-1.05831	-2.27491	70.4662	-1.38773	-1.02765
s19179	SV2B	9899	GGCAUUCAGUUACUAUGGAtt	13.128	-6.17875	-2.27422	71.1028	-1.3418	-2.73565
s19180	SV2B	9899	CGAUUGUUUUUGCCUAUUUtt	96.4902	-0.253624	-2.27422	68.2847	-1.5451	-2.73565
s19181	SV2B	9899	GACGUAACAUCAACAGAUAtt	99.501	-0.0396315	-2.27422	70.0256	-1.41951	-2.73565
s37638	C1orf21	81563	GCUCAAAUGUAAGACUUAAtt	61.4335	-2.74535	-2.27379	83.3522	-0.458144	-1.14275
s37639	C1orf21	81563	GAAGAGGUCAAAUACAUGAtt	63.3092	-2.61203	-2.27379	86.7579	-0.212462	-1.14275
s37640	C1orf21	81563	CGAUGAGUAUAGGAUCAAAtt	96.1747	-0.276049	-2.27379	76.9558	-0.919577	-1.14275
s22211	GPR44	11251	GGCGCAUUAUGUGCUACUAtt	63.5425	-2.59545	-2.27054	46.4084	-3.12323	-1.41246
s22212	GPR44	11251	GAAACAGUGAGUUAAAGCAtt	74.8596	-1.79106	-2.27054	89.1285	-0.0414495	-1.41246
s22213	GPR44	11251	CAGCACACGUCAUUUCUUAtt	85.2104	-1.05536	-2.27054	79.6519	-0.725085	-1.41246
s35839	EPS8L3	79574	GCUGGACUCUUACCGCCUAtt	84.5743	-1.10057	-2.26606	106.028	1.17768	-0.137912
s35840	EPS8L3	79574	GCAAGUCUUGUACGAGUUUtt	84.8057	-1.08412	-2.26606	101.465	0.848521	-0.137912
s35841	EPS8L3	79574	CCACCUGAGAGUAACCUUUtt	85.2576	-1.052	-2.26606	88.3014	-0.101116	-0.137912
s8219	LMAN1	3998	GCAGAUUACUCAACAAGAAtt	72.4028	-1.96568	-2.26423	61.33	-2.0468	-0.838077
s8218	LMAN1	3998	GAGCAAAGAUUACCUAUUAtt	76.305	-1.68833	-2.26423	80.8246	-0.640484	-0.838077
s8220	LMAN1	3998	GAGGCUCAGUGUGGACAAAtt	85.2731	-1.0509	-2.26423	92.6168	0.210188	-0.838077
s60086	LOC729738	729738	AGAGUGGAGUGAUUAUCAUtt	46.0548	-3.83841	-2.26395	58.7392	-2.2337	-0.983466
s60084	LOC729738	729738	GUUACCCACUUACUCCCUAtt	63.5289	-2.59641	-2.26395	88.6914	-0.0729818	-0.983466
s60085	LOC729738	729738	GCUGUUCUAAUAUCUGGAAtt	101.612	0.110405	-2.26395	78.2502	-0.826201	-0.983466
s47302	MUC20	200958	CCAUGGACAUCGCAACCAAtt	13.6305	-6.14304	-2.26305	92.198	0.179976	-0.556505
s47303	MUC20	200958	CACUCACAAUGGACAUAUUtt	93.6907	-0.452606	-2.26305	78.398	-0.815539	-0.556505
s47304	MUC20	200958	CAAACAUCGAGGUUAUUAAtt	104.319	0.302836	-2.26305	94.8478	0.37113	-0.556505
s24103	CLDN14	23562	CCAACGACGUGGUGCAGAAtt	74.4057	-1.82332	-2.26251	77.4246	-0.885754	-0.653443
s24102	CLDN14	23562	CGGCAUGAAGUUUGAGAUUtt	84.8111	-1.08374	-2.26251	88.887	-0.0588713	-0.653443
s24101	CLDN14	23562	CCAGCUGCCUACAAAGACAtt	85.2952	-1.04933	-2.26251	93.2566	0.256345	-0.653443
s11504	QSOX1	5768	GAUGGAUUCUUUGCGAGAAtt	24.1044	-5.39858	-2.26121	73.7717	-1.14927	-1.19674
s224485	QSOX1	5768	CCUGCACUCCGUGAAUGAAtt	63.6042	-2.59106	-2.26121	70.832	-1.36134	-1.19674
s11503	QSOX1	5768	GGUCCUUCUAUACCGCUUAtt	95.3396	-0.335408	-2.26121	90.5702	0.0625507	-1.19674
s7480	INSRR	3645	GCUUCAUCGUGUACUACAAtt	75.1014	-1.77388	-2.25864	60.99	-2.07133	-0.850763
s7481	INSRR	3645	GGAUGACUCGGGACGUGUAtt	77.4536	-1.60669	-2.25864	89.8554	0.0109832	-0.850763
s7482	INSRR	3645	GGAAGCUUCUGUCAUGAAAtt	85.3423	-1.04599	-2.25864	103.137	0.969116	-0.850763
s31093	DOCK10	55619	GCACUCGAGUAAUUAGCAAtt	41.9382	-4.13101	-2.25816	79.9217	-0.705619	-0.737709
s31092	DOCK10	55619	GAAGUACCCUGACAACCGAtt	63.6765	-2.58592	-2.25816	81.9245	-0.561138	-0.737709
s31091	DOCK10	55619	GCAUUCAUUUGAUGAUCGAtt	96.4177	-0.258778	-2.25816	91.9774	0.164066	-0.737709
s8195	LIMS1	3987	CCAGCUAUUUGGUGAUGUUtt	13.7349	-6.13561	-2.25577	77.1606	-0.9048	-0.873489
s8196	LIMS1	3987	GAAAGUACUGUGAACAUGAtt	108.552	0.603686	-2.25577	90.0957	0.0283249	-0.873489
s8194	LIMS1	3987	CCACUGCAAUCGUGUUAUAtt	111.931	0.84386	-2.25577	89.2026	-0.036105	-0.873489
s6227	PDIA3	2923	GGAAUAGUCCCAUUAGCAAtt	57.5372	-3.02228	-2.25544	70.2374	-1.40423	-1.36192
s6229	PDIA3	2923	GCAACUUGAGGGAUAACUAtt	63.739	-2.58148	-2.25544	71.4111	-1.31957	-1.36192
s6228	PDIA3	2923	CCCUGAAGAUAUUUAGAGAtt	104.217	0.295585	-2.25544	101.418	0.845076	-1.36192
s27476	COQ4	51117	AGAUCGUGGUGAAAUGGUUtt	30.6264	-4.93502	-2.25488	36.7817	-3.81769	-1.77077
s27477	COQ4	51117	CGUAUGUAAUUCAGCGGUAtt	82.204	-1.26905	-2.25488	112.172	1.62085	-1.77077
s27478	COQ4	51117	GGUGCAUUCUUUGGACCGAtt	85.391	-1.04253	-2.25488	95.2961	0.403474	-1.77077
s37017	MYO19	80179	GGUGAAUCCUGUGACACUAtt	59.9069	-2.85385	-2.25362	103.463	0.992593	-1.1659
s37018	MYO19	80179	AGAGGAUCCUGAACUCCAAtt	63.7575	-2.58017	-2.25362	52.7823	-2.66342	-1.1659
s37019	MYO19	80179	GCGUGUACACUGAGGAAUAtt	108.205	0.579018	-2.25362	95.3408	0.406698	-1.1659
s46408	ZNF709	163051	GGAAAGAAGGUAGUCAGUUtt	80.3058	-1.40397	-2.25295	75.2859	-1.04004	-0.416592
s46409	ZNF709	163051	GCCUUCAAGUGUUCCCGUUtt	83.5225	-1.17533	-2.25295	97.6419	0.572694	-0.416592
s46407	ZNF709	163051	AGCUUUCAGAUAUUACCAAtt	85.4097	-1.0412	-2.25295	89.6839	-0.00138722	-0.416592
s11106	PRKCG	5582	ACAAGUUACUGAACCAGGAtt	13.8316	-6.12874	-2.25217	75.825	-1.00115	-0.590008
s11104	PRKCG	5582	CCCGUAACCUAAUUCCUAUtt	113.583	0.961247	-2.25217	99.5166	0.707932	-0.590008
s11105	PRKCG	5582	GGAACCUGACGAAACAGAAtt	128.901	2.05	-2.25217	83.5067	-0.447	-0.590008
s24315	SH3BP4	23677	GCGUAUGACUUCUUACUCAtt	60.797	-2.79059	-2.25091	102.037	0.889782	-0.244993
s24313	SH3BP4	23677	GCGGUAUGAUUGAUAAUCUtt	63.8134	-2.57619	-2.25091	95.5368	0.420839	-0.244993
s24314	SH3BP4	23677	GAGACGAGCUUUAAUGACAtt	102.072	0.143076	-2.25091	89.5528	-0.0108428	-0.244993
s28154	RNF138	51444	CCAAGAGAAUACAAGUUCUtt	81.8192	-1.2964	-2.25046	62.7416	-1.94498	-2.19495
s28153	RNF138	51444	CUGGAUCACUGUAACAGUAtt	84.9683	-1.07257	-2.25046	76.0039	-0.988244	-2.19495
s28155	RNF138	51444	GAGAAUUUGUGAAUCUUCAtt	85.4383	-1.03916	-2.25046	49.0269	-2.93434	-2.19495
s9741	NTF4	4909	CAGGAUGGGUGAAACCACAtt	13.8732	-6.12578	-2.2486	53.2439	-2.63013	-1.1472
s9742	NTF4	4909	GGCGAUGGAUUCGAAUUGAtt	98.2622	-0.127682	-2.2486	83.9527	-0.414825	-1.1472
s9740	NTF4	4909	GGAGCAACUUGAGGGUAAUtt	99.4014	-0.0467082	-2.2486	117.872	2.03208	-1.1472
s43379	ZNF280A	129025	GAUAUGUCUUCUACAAUAAtt	56.0741	-3.12628	-2.24628	55.1789	-2.49054	-1.0682
s43381	ZNF280A	129025	CGUUAUUGUUAGCAACACUtt	80.502	-1.39002	-2.24628	91.331	0.117434	-1.0682
s43380	ZNF280A	129025	CCAUCGUGUUACUUAGCAAtt	85.4792	-1.03625	-2.24628	81.7127	-0.576416	-1.0682
s18360	VPS26A	9559	GCCUUACCUGGAGAACUGAtt	66.5794	-2.37959	-2.24515	71.6465	-1.30258	-2.08827
s18359	VPS26A	9559	GAGUUACAGCUGAUCAAAAtt	80.4089	-1.39664	-2.24515	75.265	-1.04155	-2.08827
s18361	VPS26A	9559	CAGAUUUGGUAAAAGAGUAtt	85.4861	-1.03576	-2.24515	76.9925	-0.916932	-2.08827
s27242	ISOC1	51015	GAAGCAUGAUGGACAGGAUtt	13.9296	-6.12178	-2.24507	65.5299	-1.74383	-0.682497
s27243	ISOC1	51015	GCACGGUUCAAGAAAUUGAtt	90.5528	-0.67564	-2.24507	94.5072	0.346558	-0.682497
s27241	ISOC1	51015	GAAGCGGCAUUAGCAGAGAtt	106.69	0.471316	-2.24507	99.632	0.716261	-0.682497
s16749	TNFRSF11A	8792	GGAAAGCACUCACAGCUAAtt	62.0951	-2.69832	-2.24481	77.9415	-0.84847	-0.385534
s16748	TNFRSF11A	8792	GGACUGAUUGGACUCCCAUtt	71.8181	-2.00724	-2.24481	87.6529	-0.1479	-0.385534
s16747	TNFRSF11A	8792	GGAAAGUACAUGUCUUCUAtt	85.4883	-1.03561	-2.24481	101.944	0.883061	-0.385534
s14833	VWF	7450	GAUCUGUGAUGAGAACGGAtt	76.3626	-1.68423	-2.2447	88.5034	-0.086548	-0.99849
s14832	VWF	7450	GGGACGAGAUCGUUAGCUAtt	85.0165	-1.06914	-2.2447	81.9447	-0.559684	-0.99849
s14834	VWF	7450	CCUUGUCACAGGUCAAUCAtt	85.4898	-1.0355	-2.2447	80.1611	-0.688347	-0.99849
s197409	LOC646581	646581	CUGGAGAUGUGUAUGACAGtt	66.9076	-2.35626	-2.24448	65.5573	-1.74185	-1.08593
s197408	LOC646581	646581	AGAUGUGUAUGACAGCCAGtt	84.1272	-1.13235	-2.24448	92.5783	0.207412	-1.08593
s197407	LOC646581	646581	GGACCAACUCCACACUGGAtt	85.4918	-1.03536	-2.24448	75.3758	-1.03355	-1.08593
s14726	USH2A	7399	GGGCUUAGGUGUGAUCAUUtt	64.4323	-2.5322	-2.24267	61.0932	-2.06389	-0.846658
s14727	USH2A	7399	GGCAGUACUAUACAACUGAtt	76.0728	-1.70483	-2.24267	79.8844	-0.70831	-0.846658
s14728	USH2A	7399	GAAUGCAAGAUUUUCGAUUtt	85.5073	-1.03426	-2.24267	100.15	0.753624	-0.846658
s50959	LOC342979	342979	GGAUGAAGCGGAGAUGUCAtt	14.0413	-6.11383	-2.24156	90.8031	0.0793515	-0.821249
s50960	LOC342979	342979	GGAAGACAGUUUGUUCACAtt	82.4719	-1.25	-2.24156	66.4616	-1.67662	-0.821249
s50961	LOC342979	342979	CCAUGGGAAUAGGAAGUGAtt	111.007	0.77818	-2.24156	85.1753	-0.32663	-0.821249
s29325	RRN3	54700	CGAUGUUGCUCUCCAUGGAtt	38.4109	-4.38172	-2.23985	75.1099	-1.05274	-2.13507
s29326	RRN3	54700	GGCUGCACAUAUACCUUAAtt	64.0377	-2.56025	-2.23985	53.9482	-2.57932	-2.13507
s29324	RRN3	54700	CAAGCUCCUUUGACACGCAtt	92.0606	-0.568468	-2.23985	76.5572	-0.948331	-2.13507
s29088	RBM47	54502	GGACUACUUUGUGAAAGUAtt	58.4124	-2.96008	-2.23925	99.0634	0.675242	-1.18962
s29089	RBM47	54502	GCCUCAUGAUGGACUUUGAtt	64.0527	-2.55918	-2.23925	52.1327	-2.71028	-1.18962
s29090	RBM47	54502	GCCCAAUAACUCCAGUAUAtt	111.416	0.807242	-2.23925	79.5621	-0.731559	-1.18962
s22724	KIN	22944	GUGUCAUUGUAUGUCCGAAtt	73.5585	-1.88354	-2.23706	108.52	1.35746	-0.0925238
s22725	KIN	22944	GAGCUCAACUCAGUCUAAAtt	81.5777	-1.31356	-2.23706	108.407	1.3493	-0.0925238
s22726	KIN	22944	GGUCCCUACUUUUACGGAAtt	85.5703	-1.02978	-2.23706	98.8612	0.660655	-0.0925238
s5774	GJB1	2705	AAACUAAUCUUAACCCUGUtt	78.3181	-1.54524	-2.23337	86.3845	-0.239401	-1.47047
s5773	GJB1	2705	GUCUUCAUGUAUGUCUUUUtt	80.0143	-1.42468	-2.23337	88.4274	-0.0920315	-1.47047
s5772	GJB1	2705	GCCUCUCACCUGAAUACAAtt	85.6001	-1.02766	-2.23337	44.8335	-3.23684	-1.47047
s29034	SMCR7L	54471	GACAGUCGCAGAUACAUUUtt	80.1262	-1.41673	-2.23136	94.5773	0.35162	-1.11731
s29035	SMCR7L	54471	GUAUGAGCGUGACAAACAUtt	84.268	-1.12234	-2.23136	72.7904	-1.22006	-1.11731
s29036	SMCR7L	54471	GGUGCGUCGUGAGAAUCCAtt	85.6268	-1.02577	-2.23136	74.8894	-1.06864	-1.11731
s22606	BAHD1	22893	UUACAGACCUGAGCACUUAtt	14.2377	-6.09988	-2.23119	61.9481	-2.00221	-0.816233
s22604	BAHD1	22893	CGCAGCUGCUUUCCUAAAAtt	112.501	0.884391	-2.23119	108.85	1.38123	-0.816233
s22605	BAHD1	22893	AGAAUUACCCACUUCGUAAtt	151.576	3.66173	-2.23119	109.743	1.44569	-0.816233
s32995	CYP20A1	57404	GAUGAUGAAUUAGUAAUGAtt	73.6831	-1.87469	-2.22813	61.1414	-2.06041	-0.844368
s32997	CYP20A1	57404	GAGAGACCCUCGUCCUUUAtt	80.953	-1.35796	-2.22813	87.5497	-0.155347	-0.844368
s32996	CYP20A1	57404	CCCUUGGUGUGGUACUUCAtt	85.6567	-1.02364	-2.22813	95.0769	0.387662	-0.844368
s47329	ARHGAP27	201176	GCAUGCCCAUGACCAUGGUtt	14.2513	-6.09891	-2.22779	76.2506	-0.970451	-0.718673
s47327	ARHGAP27	201176	AGCAGAUGCUCUACACCAAtt	108.506	0.600422	-2.22779	85.0845	-0.33318	-0.718673
s47328	ARHGAP27	201176	GCUAUAAGGUGGACCACGAtt	112.873	0.91082	-2.22779	92.2635	0.184707	-0.718673
s30267	CEP27	55142	GCGUAAACAACAAAACGAAtt	74.3375	-1.82817	-2.22591	49.4291	-2.90532	-1.29399
s30266	CEP27	55142	CUUUACCUUUUACUUCUAAtt	85.2454	-1.05287	-2.22591	81.0607	-0.623455	-1.29399
s30265	CEP27	55142	GACUACAGCAGAUCACAAAtt	85.6768	-1.02221	-2.22591	96.0182	0.455567	-1.29399
s20710	SPTLC1	10558	GGAUUGUUGGAUAACCCUAtt	61.5149	-2.73956	-2.22542	79.7267	-0.719689	-1.12479
s20711	SPTLC1	10558	CUGAUCCUCUGGAUAAUCAtt	64.3307	-2.53942	-2.22542	75.589	-1.01817	-1.12479
s20712	SPTLC1	10558	GGAAAAGAAUGUAUAAACUtt	112.697	0.8983	-2.22542	86.9872	-0.195924	-1.12479
s49425	FADS6	283985	ACCGCUAUGUCUACAUGUUtt	58.9875	-2.9192	-2.22396	44.0909	-3.29042	-2.48224
s49424	FADS6	283985	GUGAGAAGCAGCUACCGUAtt	64.3868	-2.53544	-2.22396	68.9608	-1.49632	-2.48224
s49423	FADS6	283985	GGCCUUUAUUCUCACUACUtt	101.494	0.102002	-2.22396	73.4088	-1.17545	-2.48224
s41244	SYAP1	94056	GCGUCUCCCUGAUUAAGCAtt	14.6389	-6.07136	-2.22107	100.095	0.749671	-0.312879
s41243	SYAP1	94056	GACAGAAUCUGAAAAACGAtt	93.7661	-0.447248	-2.22107	93.8902	0.30205	-0.312879
s41245	SYAP1	94056	GCAACAUACAAAGAAGUCAtt	112.288	0.869198	-2.22107	87.207	-0.180069	-0.312879
s28972	GFOD1	54438	UGGACUUGGUGUGCAUUAAtt	51.4803	-3.45279	-2.22018	91.3364	0.117826	-0.782234
s28971	GFOD1	54438	AGAUCGCUGUCAAAACCCUtt	64.4678	-2.52968	-2.22018	82.9963	-0.483819	-0.782234
s28970	GFOD1	54438	GGCAAGAAGUACAACUGGAtt	92.2781	-0.553009	-2.22018	85.4276	-0.308432	-0.782234
s8079	LAMC1	3915	GAGUAACUCUUAAUCGCCUtt	60.6168	-2.80339	-2.21815	80.8096	-0.641569	-1.1027
s8078	LAMC1	3915	CGAGUGUAUGAAGAACGAAtt	64.5515	-2.52373	-2.21815	69.1397	-1.48342	-1.1027
s8077	LAMC1	3915	CUAUGGAGAUUCAACUGCAtt	90.9221	-0.649391	-2.21815	87.2413	-0.17759	-1.1027
s15830	CDC45L	8318	CUGCAUUUCUUGAGCAUAAtt	61.8919	-2.71277	-2.21786	67.9524	-1.56907	-1.61129
s15831	CDC45L	8318	CGAGCAGUAUGAAUAUCAUtt	64.553	-2.52362	-2.21786	67.1649	-1.62588	-1.61129
s15829	CDC45L	8318	CAACGAUACCCAGAUCAAAtt	91.7111	-0.593308	-2.21786	92.5775	0.207355	-1.61129
s12374	CLIP1	6249	GGGACGAAGUCACAAGUCAtt	14.6974	-6.0672	-2.21775	31.7807	-4.17846	-1.96099
s12372	CLIP1	6249	CGACCUUCAAAGUUAACAAtt	101.215	0.0821755	-2.21775	78.9462	-0.775994	-1.96099
s12373	CLIP1	6249	CGAUCAGCAACCUUACAAAtt	111.377	0.804509	-2.21775	87.9067	-0.129587	-1.96099
s226739	DTL	51514	GGAUACCAGGUGCAACAAAtt	57.2644	-3.04167	-2.21562	55.0506	-2.49979	-4.6141
s28247	DTL	51514	CGUCUCCUAUCAGUCCGUAtt	84.3247	-1.11831	-2.21562	41.8403	-3.45277	-4.6141
s28246	DTL	51514	GGAUAAUCAAAGUAUGGGAtt	85.7938	-1.01389	-2.21562	44.3059	-3.2749	-4.6141
s38173	ZNF484	83744	CAGCGACUGUGGAAAAUCAtt	48.2002	-3.68593	-2.21468	67.7513	-1.58358	-1.68291
s38174	ZNF484	83744	GGAGCCUAUCAUAACCUUAtt	64.6549	-2.51638	-2.21468	80.9725	-0.629817	-1.68291
s38175	ZNF484	83744	GAAUAUGCACUGAAUAUGAtt	104.67	0.327765	-2.21468	75.9095	-0.995053	-1.68291
s36258	ZFAND1	79752	GAAACUUGUUAAAGACAUUtt	53.5736	-3.304	-2.21382	78.7261	-0.791871	-1.53724
s36259	ZFAND1	79752	GGUUGCAUUGAUGAAAUUAtt	64.6783	-2.51472	-2.21382	82.4495	-0.523264	-1.53724
s36260	ZFAND1	79752	CAACAUACAUCUUACCCAUtt	101.735	0.119128	-2.21382	77.0905	-0.909857	-1.53724
s40297	KIAA2013	90231	GCCCAGGAGUGGAAAUGAAtt	37.8013	-4.42505	-2.2133	26.58	-4.55363	-3.65542
s40299	KIAA2013	90231	UCAGUUCCUCCUCUACUCAtt	77.3535	-1.61381	-2.2133	41.7033	-3.46265	-3.65542
s40298	KIAA2013	90231	AGUUUGCAUUGGAAGGAAUtt	85.819	-1.0121	-2.2133	91.474	0.127752	-3.65542
s18079	MED27	9442	CAAUAGUAAAGGGAUAUAAtt	58.0592	-2.98518	-2.21319	66.0368	-1.70726	-1.84469
s18078	MED27	9442	GGACAAAACUCCUCUCUAUtt	66.0107	-2.42002	-2.21319	69.542	-1.4544	-1.84469
s225136	MED27	9442	GGAUAUAACGAGAAUGUCUtt	85.8196	-1.01206	-2.21319	79.372	-0.745272	-1.84469
s42576	OR11H6	122748	CCAAACAUGCUAGUCAAUAtt	80.2192	-1.41012	-2.21286	89.7247	0.00156072	-0.901843
s42575	OR11H6	122748	CAGUCCCUAUUGUUCUUAUtt	83.7531	-1.15894	-2.21286	69.6667	-1.4454	-0.901843
s42577	OR11H6	122748	GAACCCUUAUGGUGAUGUAtt	85.8228	-1.01183	-2.21286	85.322	-0.316045	-0.901843
s35108	CENPH	64946	GGAUAACAUGAAACACCUAtt	76.4148	-1.68052	-2.21056	86.3802	-0.239709	-0.573673
s35110	CENPH	64946	CUACAGAUGGAGAUAAAAAtt	84.8568	-1.0805	-2.21056	68.5014	-1.52946	-0.573673
s35109	CENPH	64946	GCUUCAGAAAGUAAGCUUUtt	85.8479	-1.01005	-2.21056	102.911	0.952836	-0.573673
s38647	FLJ23356	84197	GAAGGUCUUGGAUACACUUtt	35.019	-4.62281	-2.20957	72.6929	-1.2271	-0.708028
s38645	FLJ23356	84197	GGAAGAAACACUAAACCUUtt	83.3991	-1.1841	-2.20957	90.76	0.0762425	-0.708028
s38646	FLJ23356	84197	GAAUAUCACCCUCUAGGUUtt	85.8644	-1.00888	-2.20957	92.4111	0.19535	-0.708028
s50946	ZNF404	342908	GGCCUUUGUUCGCAGCUAUtt	44.0501	-3.9809	-2.20894	89.9444	0.0174043	-0.625188
s50945	ZNF404	342908	CACUGAUUUGAAACCCUAUtt	64.7391	-2.51039	-2.20894	67.1102	-1.62983	-0.625188
s50944	ZNF404	342908	CCUUCAACCUUAUGAGGUUtt	95.5968	-0.31713	-2.20894	109.156	1.40332	-0.625188
s11822	RASA2	5922	CUAACUUUGUAAUCGAGGAtt	15.3202	-6.02293	-2.20794	13.5284	-5.49515	-2.85723
s11824	RASA2	5922	GAAUCUGCGCUACUAUGUAtt	84.287	-1.121	-2.20794	74.5308	-1.09451	-2.85723
s11823	RASA2	5922	GAAGUAACCAGAUCCAGUAtt	118.409	1.30427	-2.20794	96.3208	0.477392	-2.85723
s22336	FKBP9	11328	GGUUCAGAUUCACACCUAUtt	76.0191	-1.70865	-2.20541	61.1153	-2.06229	-1.78828
s22334	FKBP9	11328	GAGUCACAAUCGCAUGAAAtt	82.3757	-1.25684	-2.20541	65.6622	-1.73428	-1.78828
s22335	FKBP9	11328	GGAUAUUUGGAAUUCUGAAtt	85.9204	-1.00489	-2.20541	112.569	1.64954	-1.78828
s29739	RPP25	54913	GAGUCUUGCUUCCAAUAAAtt	69.809	-2.15005	-2.20464	77.9284	-0.849412	-0.91834
s29737	RPP25	54913	CAGGUAGCAUGGACCUUAAtt	80.4135	-1.39631	-2.20464	72.1443	-1.26667	-0.91834
s29738	RPP25	54913	GUCUCAGCGUACUUAAGAAtt	85.9309	-1.00415	-2.20464	94.4727	0.344077	-0.91834
s15532	MYST3	7994	GAAGGAUAUUUAGAGCGGAtt	64.0133	-2.56198	-2.20323	108.474	1.35408	-0.130924
s15533	MYST3	7994	CAAUAGUCCUGAGACCGAAtt	64.8911	-2.49959	-2.20323	86.9927	-0.195524	-0.130924
s15534	MYST3	7994	GCAGGUUUCUCAUCGAUUUtt	124.376	1.72842	-2.20323	95.3331	0.406143	-0.130924
s33844	C20orf77	58490	GAGUAUACCCAGAAUCAGAtt	76.2305	-1.69363	-2.20301	98.7136	0.650008	-0.293084
s33845	C20orf77	58490	GAAAGAUUGCUGAACAUCUtt	80.1097	-1.4179	-2.20301	77.5818	-0.874417	-0.293084
s33843	C20orf77	58490	GAUGUUUCUCUAUUGGAAAtt	85.9453	-1.00313	-2.20301	108.906	1.38524	-0.293084
s36482	CSPP1	79848	GGAGAAGACUAUGAACGGAtt	15.6033	-6.00282	-2.20152	58.3541	-2.26148	-0.950253
s36480	CSPP1	79848	GGACAGAUACCGACAACUAtt	84.0036	-1.14113	-2.20152	106.866	1.2381	-0.950253
s36481	CSPP1	79848	GAAAUCGCCUGAUAGACUAtt	90.7235	-0.663506	-2.20152	103.173	0.971683	-0.950253
s53076	HMCN2	256158	GGCUCAUCGUCACUGGUCAtt	62.6781	-2.65688	-2.20148	41.9575	-3.44431	-1.57909
s53075	HMCN2	256158	CCACCAUAUCACCAAUGAAtt	78.4952	-1.53266	-2.20148	101.479	0.849523	-1.57909
s53077	HMCN2	256158	CCAAACCCAGGAUCCAUAUtt	85.9566	-1.00232	-2.20148	87.9813	-0.124212	-1.57909
s4998	ACSL3	2181	CAUUAUUGCUGGUAUAACUtt	53.3318	-3.32119	-2.20039	66.0037	-1.70965	-0.665242
s4997	ACSL3	2181	GGAACUAACUGAACUAGCUtt	64.9245	-2.49722	-2.20039	93.2028	0.252463	-0.665242
s4999	ACSL3	2181	GAGUAGUUUUCAACGUAAUtt	119.483	1.3806	-2.20039	94.4223	0.340436	-0.665242
s200209	LOC731804	731804	AGAGUACUUAGUGAGCAUCtt	80.8543	-1.36498	-2.20039	88.1769	-0.110098	-0.799038
s61417	LOC731804	731804	GGAGAACCUCAACAUCCUAtt	84.9544	-1.07356	-2.20039	99.5442	0.709928	-0.799038
s200208	LOC731804	731804	GGGAGAACCUCAACAUCCUtt	85.9744	-1.00106	-2.20039	62.4475	-1.96619	-0.799038
s24086	PIGN	23556	GUCUCAUUCCAACCUUAUAtt	62.1138	-2.69699	-2.19941	87.9968	-0.123089	-0.529008
s24088	PIGN	23556	CCUUUACCCUGGGAAUUGAtt	82.0156	-1.28244	-2.19941	76.3879	-0.960545	-0.529008
s24087	PIGN	23556	CAAUCAGGCUGAUAUUGCAtt	85.9801	-1.00065	-2.19941	95.3466	0.407113	-0.529008
s10390	PGAM2	5224	GCACCUGGAAGGGAUGUCAtt	15.8896	-5.98247	-2.19834	103.045	0.962476	-0.204141
s194682	PGAM2	5224	CAGGCGAUCAUGGAGCUGAtt	83.602	-1.16968	-2.19834	98.3631	0.624725	-0.204141
s194683	PGAM2	5224	UGCUACACGUCAGUGCUGAtt	87.8878	-0.865058	-2.19834	103.418	0.989373	-0.204141
s27546	HSD17B12	51144	CCAUCUAUUCUGCAACCAAtt	23.1366	-5.46737	-2.1953	90.7894	0.0783637	-0.822194
s27545	HSD17B12	51144	GGAAUGAAGGUUGUCCUUAtt	64.9943	-2.49225	-2.1953	62.0203	-1.99701	-0.822194
s27547	HSD17B12	51144	GAGUAUCCUGAAUACUUUUtt	107.6	0.535992	-2.1953	85.2949	-0.318006	-0.822194
s10672	PLOD2	5352	GGCUUCAUUUUAUCCGGGAtt	15.929	-5.97967	-2.19519	43.0132	-3.36815	-1.54246
s10673	PLOD2	5352	GCUCCAUAUGUCAACCGUAtt	94.7905	-0.374438	-2.19519	93.0675	0.2427	-1.54246
s10674	PLOD2	5352	CCGUAUAUCUGGUGGUUAUtt	94.8567	-0.369729	-2.19519	86.5632	-0.226507	-1.54246
s228393	USMG5	84833	AACUCAUCAUGUGAUAAUUtt	49.1147	-3.62093	-2.193	79.2187	-0.756335	-0.251432
s39489	USMG5	84833	CUCUUAUACUCUCACAGGUtt	81.6486	-1.30852	-2.193	93.2084	0.252871	-0.251432
s39488	USMG5	84833	GUCUUAUAUUUCAAGUUAAtt	86.0406	-0.996354	-2.193	104.964	1.10093	-0.251432
s50262	RAB37	326624	CCAGAUCCGAGACUAUGUAtt	58.3434	-2.96498	-2.19249	72.8411	-1.21641	-1.42328
s50264	RAB37	326624	AAAUCUUCUUUCGACAACAtt	65.0434	-2.48877	-2.19249	68.6337	-1.51992	-1.42328
s223876	RAB37	326624	UGAUCAUGCUGCUAGGCAAtt	146.766	3.31981	-2.19249	83.6708	-0.43516	-1.42328
s8519	MARS	4141	CAGAGUACCUGAACUAUGAtt	41.304	-4.17609	-2.19053	98.8229	0.657895	-0.364728
s8518	MARS	4141	CAGAGCAAGUGGACCUGUAtt	65.0701	-2.48687	-2.19053	77.6127	-0.87219	-0.364728
s8517	MARS	4141	GGAGCUGAGGAUAACUAUAtt	98.7802	-0.0908581	-2.19053	98.5116	0.635433	-0.364728
s44849	GSG1L	146395	CCAAGACGGUCAUUGAGUUtt	72.7909	-1.9381	-2.18825	91.5822	0.135556	-2.40827
s44850	GSG1L	146395	CGACCUUCAUAGACCCUGAtt	75.1666	-1.76924	-2.18825	53.4405	-2.61594	-2.40827
s225701	GSG1L	146395	UCACCACGCUCAACUCCUAtt	86.089	-0.992909	-2.18825	57.6653	-2.31117	-2.40827
s18075	MED26	9441	GGAAGGAGCUGUCACGCAAtt	57.6617	-3.01344	-2.18641	63.5378	-1.88753	-1.56323
s18076	MED26	9441	GAAAUACCCUAUUACCAAAtt	72.3863	-1.96685	-2.18641	82.1888	-0.542074	-1.56323
s18074	MED26	9441	CCUCGAGACUAUACGGUUAtt	86.1102	-0.991402	-2.18641	71.5687	-1.3082	-1.56323
s7697	KCNA10	3744	CCCUUAGUCAGUUCCCAGAtt	16.0353	-5.97211	-2.18587	100.687	0.792331	-0.291968
s7698	KCNA10	3744	GGAAGAUCCUCAUCAGCGAtt	82.2096	-1.26865	-2.18587	80.1645	-0.688102	-0.291968
s7699	KCNA10	3744	GGAUGAAGGCUUCAUCAAAtt	121.743	1.54124	-2.18587	93.8253	0.297369	-0.291968
s47149	RP11-353N4.5	199882	CCAAGGAAAAGGUACUGGAtt	41.327	-4.17445	-2.18244	50.1015	-2.85682	-1.2684
s47150	RP11-353N4.5	199882	GGAGCAUGUGCUUAGCAAUtt	65.2539	-2.4738	-2.18244	86.67	-0.218805	-1.2684
s225828	RP11-353N4.5	199882	GGCAUUGGAUAUUAUCUUUtt	105.053	0.354964	-2.18244	97.5075	0.562997	-1.2684
s52604	C1QL3	389941	ACAGUGUGGUUCUUCAUUUtt	59.5656	-2.87811	-2.18232	53.7746	-2.59184	-1.46838
s52605	C1QL3	389941	AGAUGAAGUCUAUAUCAAAtt	80.4162	-1.39612	-2.18232	75.9597	-0.991437	-1.46838
s52603	C1QL3	389941	GGUGCGUGCUAGUGCAAUUtt	86.1404	-0.989261	-2.18232	83.1743	-0.470979	-1.46838
s226325	OR6S1	341799	CGACAUUUGUGACACCACUtt	81.7979	-1.29791	-2.17996	57.5805	-2.31729	-0.980897
s50868	OR6S1	341799	GGACAUGUUUAGGAAGGUAtt	85.1426	-1.06018	-2.17996	94.2002	0.324416	-0.980897
s50867	OR6S1	341799	GACACUAACUGGGCAGUGAtt	86.1591	-0.987926	-2.17996	107.404	1.2769	-0.980897
s30165	WDR70	55100	CAUCCUAAGUUCCACUAUAtt	64.3269	-2.53969	-2.17825	81.7927	-0.570646	-0.685276
s30167	WDR70	55100	CACCAAGGGUCAUACAGCAtt	77.8588	-1.57789	-2.17825	68.9731	-1.49544	-0.685276
s30166	WDR70	55100	CAUAGUCACUGGUACAUCUtt	86.1799	-0.986451	-2.17825	93.1121	0.245922	-0.685276
s36973	ASRGL1	80150	GCCUCAUCGUGGUUAGCAAtt	25.0045	-5.33461	-2.17802	62.1957	-1.98435	-2.06197
s36974	ASRGL1	80150	GUAUCAUGGAUGGAAAAGAtt	65.3127	-2.46963	-2.17802	56.799	-2.37366	-2.06197
s36972	ASRGL1	80150	GACCUAUCGUUGGGUUAUAtt	159.21	4.20429	-2.17802	97.2284	0.542863	-2.06197
s36042	HSPBAP1	79663	GCAUUACGUAGAAUCCAUUtt	80.694	-1.37637	-2.17771	71.1426	-1.33893	-0.487757
s36041	HSPBAP1	79663	GGCUUAUGCUGACUAUAAAtt	81.8279	-1.29578	-2.17771	100.307	0.764967	-0.487757
s36040	HSPBAP1	79663	GCACGACACUGGAAUGCUAtt	86.1839	-0.986169	-2.17771	94.1	0.317185	-0.487757
s203	NCOR1	9611	GGUGGAACCUAGAGAUGAAtt	57.2359	-3.0437	-2.17746	45.0627	-3.22031	-1.76565
s202	NCOR1	9611	CCAACUCCAGGUUACCCAAtt	65.3267	-2.46863	-2.17746	80.1523	-0.688983	-1.76565
s201	NCOR1	9611	GGCUUAUGGAGGACCCUAUtt	92.097	-0.565879	-2.17746	72.7412	-1.22361	-1.76565
s20556	VTI1B	10490	CGAGACCAGUUAGAACGUAtt	29.0184	-5.04931	-2.17719	96.1765	0.466987	-1.15699
s20557	VTI1B	10490	GGACCUUGCUAAACUCCAUtt	65.3268	-2.46862	-2.17719	53.0177	-2.64645	-1.15699
s20558	VTI1B	10490	GCUCAGAAAUCAUAGAAGAtt	106.306	0.444071	-2.17719	90.1049	0.0289841	-1.15699
s4361	ECM2	1842	CCAUUGAUCUCUCCUACAAtt	84.7149	-1.09058	-2.17675	66.4511	-1.67737	-0.821098
s4362	ECM2	1842	GGGUCUUCCUGGUUCUAUUtt	84.8006	-1.08449	-2.17675	90.8052	0.0795034	-0.821098
s4360	ECM2	1842	GGAACCAGAUUGAACGGAUtt	86.1925	-0.985552	-2.17675	88.8608	-0.0607604	-0.821098
s614	POLD1	5424	CCUUCAUCCGUAUCAUGGAtt	16.6482	-5.92855	-2.17375	41.1513	-3.50247	-1.61506
s615	POLD1	5424	AGAUGAUCGAGAAAACCAAtt	101.968	0.135722	-2.17375	90.4895	0.0567264	-1.61506
s616	POLD1	5424	CCCUCAAGGUACAAACAUUtt	123.749	1.68385	-2.17375	69.6335	-1.4478	-1.61506
s24402	MTCH1	23787	GGAGUAACCUGAAUCAUCUtt	16.672	-5.92685	-2.17077	45.509	-3.18811	-1.44346
s24401	MTCH1	23787	CCAACAAGGAUGAUAUGAAtt	97.8751	-0.15519	-2.17077	74.0068	-1.13231	-1.44346
s24400	MTCH1	23787	GGAAGUACCUGAGUGUGCAtt	104.059	0.284342	-2.17077	90.8542	0.0830404	-1.44346
s23591	WDR7	23335	CGAUCGUAACAGGAUGUCAtt	16.897	-5.91086	-2.16781	68.9597	-1.49641	-1.53568
s23590	WDR7	23335	CUGCUGGAAUUAUAGAUCAtt	79.1649	-1.48505	-2.16781	90.736	0.0745101	-1.53568
s23592	WDR7	23335	CCGUGGUCAUCGGAACAAAtt	130.985	2.19812	-2.16781	50.7453	-2.81037	-1.53568
s22663	MMRN1	22915	GGAAAAGUCAGCGAAGAUAtt	61.4011	-2.74765	-2.16737	72.5561	-1.23696	-1.28278
s22662	MMRN1	22915	GGAUAAUAGUGAGAUCCAUtt	67.2335	-2.3331	-2.16737	62.7031	-1.94775	-1.28278
s22661	MMRN1	22915	CAGUGAUAUUGGACAACCAtt	86.3048	-0.977571	-2.16737	109.132	1.40157	-1.28278
s12466	SALL1	6299	CCACGAAAGGGAAUCUUAAtt	64.0719	-2.55782	-2.16569	56.8233	-2.37191	-2.13236
s12465	SALL1	6299	CCUGAGCAUUUGGACAAUAtt	65.5029	-2.45611	-2.16569	61.1977	-2.05635	-2.13236
s12464	SALL1	6299	GCAGCGACCUUUCAGAACAtt	109.769	0.690197	-2.16569	96.1225	0.463089	-2.13236
s11284	KLK10	5655	GGAAGAAUCAUUUUCCUCAtt	77.8122	-1.5812	-2.16546	83.2526	-0.46533	-0.339452
s11283	KLK10	5655	ACCCAGAUCUGCAAAUACAtt	80.7717	-1.37085	-2.16546	88.7309	-0.0701342	-0.339452
s11282	KLK10	5655	GGCAAAGGUUUAUUCCAGAtt	86.3219	-0.976361	-2.16546	102.037	0.889774	-0.339452
s46392	DEDD2	162989	GACUUGCACUUGGAUGUCAtt	16.9956	-5.90385	-2.16488	59.0677	-2.21	-0.924109
s46391	DEDD2	162989	AGACCUUUUACAAAUGAUAtt	92.753	-0.519255	-2.16488	102.543	0.926288	-0.924109
s46393	DEDD2	162989	GCUCUUCAAAGAGGACAGAtt	99.6953	-0.0258211	-2.16488	92.6708	0.214086	-0.924109
s41789	FBXO17	115290	CCACGUCUUCACCAACUUUtt	66.7309	-2.36883	-2.16303	84.699	-0.36099	-0.527547
s41787	FBXO17	115290	ACGUAUCUUUUGAGCAGUAtt	81.0539	-1.35079	-2.16303	99.5573	0.710872	-0.527547
s41788	FBXO17	115290	AAAAGGAAGUGGUCAAGUUtt	86.3459	-0.974649	-2.16303	84.6454	-0.364857	-0.527547
s35327	MGC2752	65996	GGGUAACCAUGAGCCUCUUtt	16.9993	-5.90359	-2.16196	37.7984	-3.74435	-1.72941
s35329	MGC2752	65996	GAGAACCCGUGUUUCCUCAtt	77.0302	-1.63678	-2.16196	82.5071	-0.519109	-1.72941
s35328	MGC2752	65996	GUGUGGUGCUCGCACAAGAtt	90.5444	-0.676237	-2.16196	93.2412	0.255236	-1.72941
s55087	LOC642662	642662	CAACAGGCAUUACAACUGAtt	64.7194	-2.51179	-2.16	81.9195	-0.561498	-1.23257
s55086	LOC642662	642662	CAGAACACCUCAAACCCUAtt	65.6422	-2.4462	-2.16	50.905	-2.79885	-1.23257
s55085	LOC642662	642662	CCAACGGCAUCAAUCAUUUtt	101.885	0.129786	-2.16	86.4475	-0.234857	-1.23257
s24820	SFRS18	25957	GCGUAAAAUUGAUGAUCAAtt	33.7301	-4.71441	-2.15964	88.5657	-0.0820502	-0.383903
s226058	C6orf111	25957	GGGUUACAAAAGAGAUGAAtt	82.4897	-1.24874	-2.15964	74.4618	-1.09949	-0.383903
s24822	SFRS18	25957	GUACUACCAAAGAUAGUAAtt	86.3724	-0.972765	-2.15964	101.335	0.839126	-0.383903
s197696	LOC649935	649935	UCUUAUCCCUCGGAACAUGtt	60.8962	-2.78354	-2.15806	84.8603	-0.349355	-0.518671
s57026	LOC649935	649935	CUGCUCGUCUUGUCCAUGAtt	71.5195	-2.02847	-2.15806	103.738	1.01244	-0.518671
s197695	LOC649935	649935	ACCUUCAACUUCCUUCAUUtt	86.3821	-0.972081	-2.15806	71.8127	-1.29059	-0.518671
s9693	NPTX1	4884	CCACUGCGGACCAACUAUAtt	79.4865	-1.4622	-2.15711	77.2608	-0.897577	-0.959231
s9695	NPTX1	4884	ACUUUGCAAUCGCUCAAAAtt	83.564	-1.17238	-2.15711	73.4101	-1.17536	-0.959231
s224133	NPTX1	4884	AGAUGUACGCCUUCACUGUtt	86.3907	-0.97147	-2.15711	99.9918	0.742215	-0.959231
s18144	PCYT1B	9468	GAAUUGUUCGUGACUAUGAtt	59.1362	-2.90863	-2.15701	90.2507	0.0395047	-0.900306
s18143	PCYT1B	9468	CAGACACUGUCGCUACGUAtt	68.0558	-2.27466	-2.15701	59.7665	-2.15959	-0.900306
s225141	PCYT1B	9468	GCAACUUCCUAGAACUGUUtt	86.3911	-0.971438	-2.15701	91.5393	0.132461	-0.900306
s57378	LOC652502	652502	GGAUCUGUUUACUUCACUUtt	17.1772	-5.89094	-2.15618	65.6049	-1.73841	-0.679523
s57376	LOC652502	652502	CCUCUGUCUUCGAUGAGAAtt	84.4154	-1.11187	-2.15618	103.364	0.985466	-0.679523
s57377	LOC652502	652502	CCCUUUCAUCUAUCGAGGAtt	113.927	0.985735	-2.15618	87.2219	-0.178991	-0.679523
s59630	hCG_1986447	729324	CCCUAUUACUUUACUAUGAtt	45.9498	-3.84588	-2.15515	70.4284	-1.39045	-1.10919
s59631	hCG_1986447	729324	GUACUUCUGUGAACCCAGAtt	65.7438	-2.43898	-2.15515	75.0081	-1.06008	-1.10919
s59632	hCG_1986447	729324	GCUGCGGCUUUCUCCCUAAtt	110.821	0.764951	-2.15515	92.4928	0.201244	-1.10919
s194468	GSC2	2928	GCACCAUCUUCAGCGAAGAtt	17.206	-5.8889	-2.15332	85.9335	-0.271937	-1.06052
s194469	GSC2	2928	GCCAAAUGGCGACACCAGAtt	101.273	0.0863256	-2.15332	77.1766	-0.903647	-1.06052
s194470	GSC2	2928	UGCAGAACCAGUAUCCUGAtt	119.306	1.36803	-2.15332	87.7397	-0.141641	-1.06052
s2375	CAMP	820	CCAGAGGAUUGUGACUUCAtt	17.2101	-5.88861	-2.15048	66.4802	-1.67527	-0.726978
s2374	CAMP	820	GGUCCUCAGCUACAAGGAAtt	88.6808	-0.808697	-2.15048	92.1334	0.175319	-0.726978
s2373	CAMP	820	UGAUAAGGAUAACAAGAGAtt	122.835	1.6189	-2.15048	92.0526	0.16949	-0.726978
s23006	PEG10	23089	GGACAAGGAAGAUCACUAUtt	69.4665	-2.17439	-2.14861	95.2647	0.40121	-0.0308242
s23005	PEG10	23089	CCUCUACUGUGGAACAGGAtt	77.0587	-1.63475	-2.14861	106.192	1.18952	-0.0308242
s23004	PEG10	23089	CGACCUACCCAGUAGGAUUtt	86.4842	-0.964825	-2.14861	114.229	1.76929	-0.0308242
s40664	RNF185	91445	AGAAAUUGCUGUCCCAUAAtt	77.1119	-1.63097	-2.14693	92.7906	0.222731	-0.57746
s40663	RNF185	91445	GAGAGAAACUGUCAGAGUAtt	77.6704	-1.59128	-2.14693	94.4952	0.345695	-0.57746
s40665	RNF185	91445	CAUCAGUGGUUGGAGACCAtt	86.4997	-0.963718	-2.14693	72.4381	-1.24548	-0.57746
s3611	CSF3R	1441	GCAUGUCUAUGCCUACUCUtt	46.6555	-3.79572	-2.14686	41.4865	-3.47829	-3.05859
s3609	CSF3R	1441	CCAUGGAUGUUGUGAAACUtt	65.8892	-2.42865	-2.14686	49.351	-2.91096	-3.05859
s3610	CSF3R	1441	CAGGCGAUCUGCAUACUUUtt	106.056	0.426265	-2.14686	91.4661	0.127183	-3.05859
s34488	TINAGL1	64129	GAUCGUGUCUCAAUCCAUUtt	63.7672	-2.57948	-2.14516	74.4987	-1.09683	-1.94566
s34487	TINAGL1	64129	GGAACGUACUGGGACAACUtt	71.4113	-2.03616	-2.14516	78.4074	-0.814858	-1.94566
s34486	TINAGL1	64129	GCAUGGAGGUCGUAUCUAUtt	86.5262	-0.96184	-2.14516	68.0231	-1.56397	-1.94566
s49862	HTR3E	285242	GAUCAAUUCCAAUCCCAGAtt	17.2599	-5.88507	-2.14485	88.6351	-0.0770468	-0.41734
s49863	HTR3E	285242	GGAACCCAGAGGAAUGUGAtt	90.37	-0.688635	-2.14485	77.9483	-0.847981	-0.41734
s49864	HTR3E	285242	GCUCUGAAUUCAGUGUUUAtt	103.531	0.246806	-2.14485	97.6222	0.571272	-0.41734
s31712	WSB2	55884	CAGUUUGAUUGGAAGUCCAtt	77.6826	-1.59041	-2.14453	104.065	1.03607	-0.283535
s31714	WSB2	55884	CAUUUGCUCCUAUGACCAAtt	83.8219	-1.15405	-2.14453	79.9775	-0.701597	-0.283535
s31713	WSB2	55884	CGUUAAUUCGGAAGCUAGAtt	86.53	-0.961567	-2.14453	90.1718	0.0338119	-0.283535
s26792	SLC25A24	29957	GGUUCACGGUUCAAAAUCAtt	52.3509	-3.39091	-2.14315	63.2712	-1.90677	-1.97424
s26793	SLC25A24	29957	GCAGUACUCUGGAAUAUAUtt	65.9732	-2.42268	-2.14315	37.6962	-3.75172	-1.97424
s26791	SLC25A24	29957	GCAUCAGUUAUGUGGUUUAtt	100.84	0.0555301	-2.14315	78.7641	-0.789131	-1.97424
s3370	COPA	1314	GCAGAGACCAUGAUCGUUUtt	59.6088	-2.87504	-2.14236	47.6189	-3.03591	-2.74009
s3369	COPA	1314	GGAUGAGAAAACUCGCUUUtt	65.9871	-2.42169	-2.14236	71.0641	-1.3446	-2.74009
s3368	COPA	1314	GGAUGUGCACUCUCAUUGAtt	91.6959	-0.594393	-2.14236	70.5195	-1.38388	-2.74009
s11120	PRKD1	5587	CCUCAUUGUUUCGAAAUCAtt	61.7804	-2.72069	-2.14209	66.9143	-1.64396	-0.632636
s11121	PRKD1	5587	CAUCAUCUAUGUAAGCCUAtt	65.9936	-2.42123	-2.14209	84.4786	-0.376887	-0.632636
s11119	PRKD1	5587	CGAAGUUUUUAAUUACUCAtt	95.598	-0.317044	-2.14209	106.039	1.17844	-0.632636
s2884	CLGN	1047	GGUCGAUAAUCCUAACUAUtt	79.0118	-1.49593	-2.14057	80.7277	-0.647475	-0.844508
s2883	CLGN	1047	GACUCAUCUUUAUACCCUUtt	83.3001	-1.19114	-2.14057	86.1561	-0.255874	-0.844508
s2882	CLGN	1047	CCUUGAUAGUUCAAUAUGAtt	86.5668	-0.958951	-2.14057	90.4788	0.0559559	-0.844508
s195733	C20orf135	140701	GCAACGAGAUCGACACUAUtt	17.6145	-5.85986	-2.1393	98.5791	0.640304	-0.375635
s44358	C20orf135	140701	UGGACGUGGUGGUCGAGUAtt	82.1702	-1.27145	-2.1393	90.4045	0.0505967	-0.375635
s195734	C20orf135	140701	AGAACGUGGAGGCGACUCAtt	93.303	-0.480167	-2.1393	95.488	0.417319	-0.375635
s17435	PRPF3	9129	CAGUUACUCUGGGAGUAUAtt	63.6192	-2.58999	-2.13839	92.2766	0.18565	-0.717556
s17434	PRPF3	9129	GAAGAUUGCUCAGCGAUUAtt	85.2078	-1.05555	-2.13839	88.4068	-0.0935169	-0.717556
s17436	PRPF3	9129	GGAUAAAGUGGGAUGAACAtt	86.5902	-0.957291	-2.13839	89.2633	-0.0317278	-0.717556
s36223	BBS10	79738	CUCUUAUCCUUAGAUCCAAtt	48.3874	-3.67262	-2.13662	56.9546	-2.36244	-1.62249
s36222	BBS10	79738	GGUAAAUACCAGCUACUAAtt	86.4772	-0.965321	-2.13662	67.8099	-1.57935	-1.62249
s36224	BBS10	79738	CGCAGUGUGAAAUACCUAAtt	86.6098	-0.955898	-2.13662	83.327	-0.459967	-1.62249
s53864	YY2	404281	ACAUCAACAUCAACCCAGAtt	64.4593	-2.53028	-2.13507	75.6688	-1.01242	-0.508902
s53863	YY2	404281	GAUUAUUCCGAGUACUUGAtt	86.5466	-0.960386	-2.13507	89.0773	-0.0451445	-0.508902
s53862	YY2	404281	AGCUUUUCUUGAGAGCUCAtt	86.6274	-0.954647	-2.13507	95.7237	0.434322	-0.508902
s34765	DNAI2	64446	UGACAUCUAUGAAGAGUAUtt	49.508	-3.59297	-2.13424	71.0333	-1.34682	-0.721541
s34766	DNAI2	64446	GGAGGACCCUUCAGCUAAAtt	76.8923	-1.64658	-2.13424	88.7759	-0.0668902	-0.721541
s34764	DNAI2	64446	GGGACUUCAUGUUCGAGCAtt	86.6372	-0.953945	-2.13424	92.2155	0.181245	-0.721541
s42326	OR4C46	119749	CCCAUAUGCUGGAACUCUUtt	64.5672	-2.52261	-2.13367	67.4372	-1.60624	-1.65148
s42328	OR4C46	119749	CAUUCACUCUAUGGAAAGAtt	66.125	-2.41189	-2.13367	66.0895	-1.70346	-1.65148
s42327	OR4C46	119749	CCCUUGCACUAUAUGACUAtt	111.441	0.809062	-2.13367	88.053	-0.119034	-1.65148
s37008	SPSB1	80176	GAACCAGAUGAGACAUUCAtt	17.8338	-5.84427	-2.1311	80.4798	-0.665358	-0.762726
s37010	SPSB1	80176	AGCUCAUCUUUCACCGGCAtt	91.9212	-0.578378	-2.1311	91.7961	0.150987	-0.762726
s37009	SPSB1	80176	GGCUGGAUCUGCUACUGGAtt	162.797	4.45926	-2.1311	64.9472	-1.78586	-0.762726
s7525	ISG20	3669	CGAUGGAGCUCUAUCAAAUtt	62.1681	-2.69314	-2.12949	89.1562	-0.0394522	-0.646125
s7523	ISG20	3669	AGCUGGUGGUGGGUCAUGAtt	66.1878	-2.40742	-2.12949	66.5125	-1.67294	-0.646125
s7524	ISG20	3669	AGAGAUCACCGAUUACAGAtt	103.751	0.262454	-2.12949	101.036	0.817562	-0.646125
s1338	AMPH	273	GGAAGCUAGUGGACUAUGAtt	69.1639	-2.1959	-2.12846	89.1108	-0.0427274	-0.937463
s1337	AMPH	273	GGAUGAGAGUCGAAUCUCUtt	83.8681	-1.15077	-2.12846	89.2651	-0.0315955	-0.937463
s1339	AMPH	273	CAGGAUACUUCAUUAUUCAtt	86.6908	-0.950136	-2.12846	84.7983	-0.35383	-0.937463
s1623	ARRB1	408	GGAGAUCUAUUACCAUGGAtt	17.8873	-5.84048	-2.1284	91.3645	0.119849	-0.153211
s1624	ARRB1	408	CCAAUCUCAUAGAACUUGAtt	89.6181	-0.742074	-2.1284	102.847	0.948165	-0.153211
s1622	ARRB1	408	GGCUUGCGGUGUGGACUAUtt	91.4499	-0.611878	-2.1284	105.344	1.1283	-0.153211
s21818	TMEM115	11070	GGCCCAGCAUGGAUGAUGAtt	80.9262	-1.35987	-2.12825	57.4141	-2.32929	-1.35492
s21819	TMEM115	11070	UGGUCUACCUGUUCACUGUtt	86.353	-0.974144	-2.12825	79.3751	-0.745053	-1.35492
s21817	TMEM115	11070	CGGCGGUACUAUUCCUCUAtt	86.6942	-0.949899	-2.12825	84.4065	-0.382094	-1.35492
s45356	RP11-410N8.4	149950	GAUCCCUGCUCAGAUGUCAtt	17.9714	-5.8345	-2.12572	54.653	-2.52847	-1.09006
s45355	RP11-410N8.4	149950	GAACAAGAAGACAUGCUUUtt	98.8672	-0.0846745	-2.12572	114.94	1.82057	-1.09006
s45357	RP11-410N8.4	149950	GGAAAUAAUUGCUGAAUAAtt	99.5326	-0.0373845	-2.12572	80.81	-0.641538	-1.09006
s25664	PABPC1	26986	AUCCAUUGAUAAUAAAGCAtt	33.4302	-4.73573	-2.12482	92.4014	0.194651	-0.804347
s25666	PABPC1	26986	UAGGCAACAUAUUCAUUAAtt	66.3054	-2.39907	-2.12482	79.7785	-0.715952	-0.804347
s25665	PABPC1	26986	CCUAAAUGAUCGCAAAGUAtt	108.174	0.576811	-2.12482	77.7062	-0.865443	-0.804347
s1497	APOH	350	CACUGGGUUUUAUCUGAAUtt	58.6668	-2.942	-2.12456	101.675	0.863636	-1.37701
s1498	APOH	350	CCAGAAUGCAGGGAAGUAAtt	66.3151	-2.39838	-2.12456	47.4574	-3.04756	-1.37701
s1499	APOH	350	GGAAAAGAAGUGUAGCUAUtt	114.399	1.01928	-2.12456	95.6003	0.425418	-1.37701
s50898	ZKSCAN2	342357	GUGUCUACAUCUAACAAGAtt	73.0673	-1.91845	-2.12413	81.7299	-0.575179	-0.191737
s50899	ZKSCAN2	342357	GGAAUACCCUAGAUCAGGAtt	82.4688	-1.25022	-2.12413	106.844	1.23649	-0.191737
s50897	ZKSCAN2	342357	GCAUCGAAUUUAUCCGCAAtt	86.7436	-0.946384	-2.12413	100.53	0.78105	-0.191737
s18496	AATK	9625	GCACCUUCAUCGCAACAAUtt	53.2385	-3.32782	-2.12383	80.8373	-0.639568	-0.741581
s18495	AATK	9625	CGGUUCCGCUGAGAUCAGAtt	79.109	-1.48903	-2.12383	107.406	1.27708	-0.741581
s18494	AATK	9625	GGUGAAGAUUGGUGACUAUtt	86.7471	-0.946136	-2.12383	69.8257	-1.43394	-0.741581
s14581	UBE2E2	7325	GAAUGGAGGUCAACUAUAUtt	55.4797	-3.16852	-2.12378	63.9793	-1.85568	-1.76848
s14580	UBE2E2	7325	CGAUGGAGAUCAACGUGAAtt	66.3386	-2.39671	-2.12378	65.9181	-1.71582	-1.76848
s14582	UBE2E2	7325	GGAAAAAUAUCCAGCAAAAtt	102.263	0.15665	-2.12378	93.6279	0.283131	-1.76848
s26601	ZDHHC1	29800	GGAUAGAAAGAAGCCUCUAtt	18.0446	-5.8293	-2.12305	56.4623	-2.39795	-1.92715
s26599	ZDHHC1	29800	CUGCCCAUCUUCAACCGAAtt	71.5106	-2.0291	-2.12305	63.8554	-1.86462	-1.92715
s26600	ZDHHC1	29800	GCACGCACAUGUCAUUGAAtt	118.323	1.2982	-2.12305	93.9392	0.305589	-1.92715
s14960	YY1	7528	CAGAAUAUAUGACAGGAAAtt	65.2232	-2.47599	-2.12239	66.1476	-1.69926	-2.9728
s224779	YY1	7528	AGAACUCACCUCCUGAUUAtt	78.1232	-1.55909	-2.12239	68.9621	-1.49623	-2.9728
s14958	YY1	7528	AGCUUUUGUUGAGAGUUCAtt	86.7589	-0.945297	-2.12239	61.5053	-2.03416	-2.9728
s46007	CAMSAP1	157922	GGCUGGAAAAGUGAACGAAtt	18.0459	-5.8292	-2.1204	68.9172	-1.49947	-0.729476
s46009	CAMSAP1	157922	CAUCGAGAAGCUUAACGAAtt	106.545	0.461013	-2.1204	91.938	0.161223	-0.729476
s46008	CAMSAP1	157922	GCUACUAUCCUGAUACUGAtt	114.276	1.01053	-2.1204	92.0978	0.172753	-0.729476
s13858	TCEB1	6921	CAUGUGCUAUCGAAAGUAUtt	29.5808	-5.00934	-2.11965	43.5153	-3.33194	-2.74036
s13856	TCEB1	6921	UCAGUUUGCUGAGAACGAAtt	66.4235	-2.39067	-2.11965	85.9814	-0.268481	-2.74036
s224708	TCEB1	6921	GCUCCACCGAGAUUCCUGAtt	111.414	0.807094	-2.11965	53.4258	-2.61701	-2.74036
s29981	C12orf48	55010	GUAGGGCUUUGACUUCUAAtt	79.3845	-1.46945	-2.1188	84.2319	-0.394688	-1.37026
s29980	C12orf48	55010	CCAUGGUACUGCAUACUGUtt	81.4349	-1.32371	-2.1188	81.4339	-0.59653	-1.37026
s29982	C12orf48	55010	GGUGAAUAAUUCGAUAAAAtt	86.7958	-0.942678	-2.1188	79.5698	-0.731006	-1.37026
s224609	SFTPA2B	6436	UAUUUUCCCUGAGCCUAUAtt	18.046	-5.8292	-2.11777	96.2106	0.469445	-0.112806
s12753	SFTPA2B	6436	CCACGACUUCAGACAUCAAtt	103.175	0.22149	-2.11777	108.65	1.36682	-0.112806
s12754	SFTPA2B	6436	UCACCCAGAUAAUCAUUAAtt	119.276	1.3659	-2.11777	87.2055	-0.180176	-0.112806
s21946	SFRS16	11129	AGAUCUACAUUGAUGAGUUtt	67.6499	-2.30351	-2.11768	77.9633	-0.846897	-0.62164
s21948	SFRS16	11129	GCAUGAUGGUCGACUACAAtt	77.532	-1.60112	-2.11768	83.1149	-0.475266	-0.62164
s21947	SFRS16	11129	ACAACAUGAUUGACCGAUUtt	86.8072	-0.941863	-2.11768	93.7823	0.294269	-0.62164
s2087	BRDT	676	CAAAGACCGUGAUUUAGCAtt	18.1986	-5.81835	-2.11515	67.0573	-1.63365	-0.627392
s2088	BRDT	676	GGAUGUUUUCGAAACGCAUtt	115.223	1.07781	-2.11515	103.857	1.02103	-0.627392
s2086	BRDT	676	GGAUGUUAAUAAUCAGUUAtt	120.84	1.47709	-2.11515	102.279	0.907183	-0.627392
s57829	LOC654264	654264	CCUUCAUGGUCGACAAUGAtt	73.415	-1.89374	-2.11513	43.0904	-3.36258	-1.53904
s57828	LOC654264	654264	GGCGCAACCUGGACAUUGAtt	77.182	-1.626	-2.11513	102.371	0.913841	-1.53904
s57830	LOC654264	654264	GAAUGUGGACUUGACGGAAtt	86.8392	-0.939589	-2.11513	84.0812	-0.405556	-1.53904
s1438	APCS	325	GGCAGGCUCUGAACUAUGAtt	39.8486	-4.27954	-2.11492	35.4159	-3.91622	-1.81785
s1437	APCS	325	GGAUCAAUGGGACACCUUUtt	84.6234	-1.09709	-2.11492	72.7228	-1.22494	-1.81785
s1436	APCS	325	CAUCCAAAGUUAUCGAAAAtt	86.8399	-0.939543	-2.11492	85.1554	-0.328067	-1.81785
s58334	LOC728166	728166	AGUCAGUAAGAGACACUAUtt	18.2144	-5.81722	-2.11255	80.0475	-0.696544	-0.230631
s58333	LOC728166	728166	CCUUCCUUCCGUUAUCUUUtt	91.0753	-0.638499	-2.11255	106.57	1.21676	-0.230631
s227561	LOC728166	728166	GAGCAUCACAGUGAGAAGAtt	99.0872	-0.0690426	-2.11255	95.1677	0.394213	-0.230631
s35769	BCL2L14	79370	AAGAGAUUUUUGUAACUGAtt	76.6109	-1.66659	-2.11227	73.5872	-1.16258	-1.66091
s35768	BCL2L14	79370	CCAUAGAAUUCAAAAUCCUtt	86.4684	-0.965949	-2.11227	75.7216	-1.00861	-1.66091
s35767	BCL2L14	79370	CCGAGUAGCUGAAAUUGUUtt	86.8634	-0.937867	-2.11227	81.1918	-0.613993	-1.66091
s30181	SLFN12	55106	CCUGAGUACUUAGACUUCAtt	29.1056	-5.04311	-2.11222	44.5859	-3.2547	-1.96606
s30182	SLFN12	55106	CAAACUGCCCUAACCUUAAtt	66.5745	-2.37994	-2.11222	63.3665	-1.89989	-1.96606
s30180	SLFN12	55106	GAUUUAAGGUCGCAAGUAAtt	89.1523	-0.775183	-2.11222	90.8416	0.0821273	-1.96606
s7546	ITGA4	3676	GGACAAGACCUGUAGUAAUtt	65.0818	-2.48604	-2.11197	84.2694	-0.39198	-1.27165
s7545	ITGA4	3676	GCAAAUCGUUAAGUAUGUUtt	66.5781	-2.37969	-2.11197	49.9996	-2.86417	-1.27165
s7544	ITGA4	3676	GGAUGAGAAUGUUGCGCAUtt	88.6615	-0.810068	-2.11197	96.5646	0.494979	-1.27165
s32250	ASCL3	56676	CUCUUAUCCUGGGAAAUUAtt	36.8998	-4.48912	-2.10866	67.34	-1.61325	-1.66015
s32252	ASCL3	56676	GAAUAACCCUGGAAAAGUUtt	66.6515	-2.37447	-2.10866	53.1245	-2.63874	-1.66015
s32251	ASCL3	56676	GCUGCGAUCAAGUACAUUAtt	90.8435	-0.654977	-2.10866	113.49	1.71595	-1.66015
s48006	FAM26D	221301	GACUUGCAAGGUCACUAUAtt	78.5476	-1.52893	-2.1075	89.544	-0.0114769	-0.543122
s225889	FAM26D	221301	AGAUAUUUCAGUACCCACUtt	80.3299	-1.40225	-2.1075	69.4222	-1.46304	-0.543122
s48007	FAM26D	221301	GCAUCGCAUAAAGAAGCUAtt	86.9127	-0.934368	-2.1075	97.026	0.528266	-0.543122
s3933	DARS	1615	GGUUAGAGACUUGACAAUAtt	77.7271	-1.58725	-2.10729	65.2779	-1.762	-1.2404
s3932	DARS	1615	GGAUUGGAACGAGUUACUAtt	78.3724	-1.54138	-2.10729	85.4062	-0.309974	-1.2404
s223380	DARS	1615	GCUAAAGAGAGAUAUGGAAtt	86.9143	-0.934253	-2.10729	85.6646	-0.291334	-1.2404
s9782	NUP98	4928	GGAGUUAGCACUAACAUAAtt	53.1703	-3.33267	-2.10713	59.9829	-2.14398	-2.76354
s9784	NUP98	4928	CUACUUAGAUGAUAACCAAtt	66.6727	-2.37296	-2.10713	57.6572	-2.31176	-2.76354
s9783	NUP98	4928	GGAUUGUUUGGAACCAGUUtt	92.9131	-0.507875	-2.10713	70.852	-1.3599	-2.76354
s31140	CHD7	55636	CUAACGUACCUAACCUAUUtt	82.7168	-1.2326	-2.10598	67.7771	-1.58171	-0.600673
s31142	CHD7	55636	GGGAUUAGUUAACAAUACAtt	82.9215	-1.21805	-2.10598	88.9623	-0.0534426	-0.600673
s31141	CHD7	55636	GGAUGACGAUAAGUCGGAAtt	86.9276	-0.933304	-2.10598	95.0519	0.385859	-0.600673
s52063	LOC388177	388177	GCCCUCUCAAAGACACUAAtt	33.4786	-4.73229	-2.10511	115.843	1.88567	-0.416332
s52064	LOC388177	388177	GCAGGAUCCUAUUACUUCUtt	66.7171	-2.3698	-2.10511	78.0292	-0.842145	-0.416332
s52065	LOC388177	388177	GUGGGACUGUAGCUCCAAAtt	122.501	1.59513	-2.10511	86.983	-0.196224	-0.416332
s8598	MCM6	4175	CCCAAUCAGUGGACACUAUtt	18.3978	-5.80419	-2.10484	96.4323	0.485434	-0.322276
s8599	MCM6	4175	GAAUUGAGGAAUCAAUUGAtt	97.2436	-0.200077	-2.10484	99.8553	0.732365	-0.322276
s8600	MCM6	4175	GUACUUGAAGGAAAUCGAAtt	133.897	2.40513	-2.10484	97.6519	0.573418	-0.322276
s61011	LOC730800	730800	CGAUGUCCCGCACUUACAAtt	80.4327	-1.39494	-2.10233	74.1829	-1.11961	-1.12255
s199946	LOC730800	730800	CGCACUCAGAGGCUCCUAAtt	84.6798	-1.09307	-2.10233	87.0153	-0.193898	-1.12255
s199947	LOC730800	730800	CGUCCAGCCGUGUUAUUAUtt	86.9694	-0.930337	-2.10233	82.3521	-0.530295	-1.12255
s14790	VHL	7428	GCUCUACGAAGAUCUGGAAtt	18.4406	-5.80114	-2.1023	40.4164	-3.55549	-1.63853
s14791	VHL	7428	GGAGCCUAGUCAAGCCUGAtt	91.1992	-0.629694	-2.1023	84.3076	-0.389227	-1.63853
s14789	VHL	7428	CAUCCAUUCUACAUCCGUAtt	105.596	0.393618	-2.1023	113.993	1.75221	-1.63853
s16295	PRPF18	8559	GGAUUGAAGAGGUUAAUGAtt	44.3363	-3.96056	-2.10112	22.346	-4.85906	-4.31121
s16297	PRPF18	8559	GAAUCAAUAACGGAUAUUAtt	79.0041	-1.49649	-2.10112	50.2116	-2.84887	-4.31121
s16296	PRPF18	8559	GGAAAGGCGAUGAUCAUAAtt	86.9826	-0.929399	-2.10112	57.6772	-2.31031	-4.31121
s42096	AGAP3	116988	AGCUCUCCACAGAUCUGAAtt	32.5995	-4.79478	-2.10042	93.4078	0.26725	-0.644272
s42097	AGAP3	116988	GGCUCAAUGUGGAGCGUGUtt	81.3322	-1.33101	-2.10042	91.8031	0.15149	-0.644272
s42095	AGAP3	116988	GGUUAUCGACGACAGCAGAtt	86.9875	-0.929052	-2.10042	76.4025	-0.959489	-0.644272
s37	AP2B1	163	GGAGGGUUUUCACGAUGAAtt	57.5593	-3.02072	-2.09991	73.2018	-1.19038	-0.712662
s38	AP2B1	163	GGCUUGGAGAUUUCCGGAAtt	85.8229	-1.01183	-2.09991	92.4579	0.198727	-0.712662
s36	AP2B1	163	GGAUCCCUAUGUUCGGAAAtt	86.993	-0.928659	-2.09991	81.3272	-0.604226	-0.712662
s12528	SCN5A	6331	GACUUGCCUUUGAACUACAtt	75.5972	-1.73864	-2.0987	76.6141	-0.944225	-2.12835
s12530	SCN5A	6331	CCAAAAGACUUUCAUCGUAtt	82.1608	-1.27211	-2.0987	76.5474	-0.949037	-2.12835
s12529	SCN5A	6331	CAGCCUCAGUGGGAAUACAtt	87.0043	-0.927855	-2.0987	54.3716	-2.54878	-2.12835
s4381	DUSP7	1849	AGAUGAACCUGUCACUCAAtt	37.9053	-4.41766	-2.0986	71.6949	-1.29909	-0.610579
s4382	DUSP7	1849	ACAAGUUUCAAACAGAGUAtt	86.7644	-0.94491	-2.0986	83.1161	-0.475176	-0.610579
s4383	DUSP7	1849	AGUCCAACAUCUCGCCCAAtt	87.0046	-0.927837	-2.0986	124.808	2.53245	-0.610579
s25909	CPAMD8	27151	GCGCUGAGGUGUACAUGAAtt	72.2373	-1.97745	-2.09568	81.9007	-0.562855	-1.29577
s25910	CPAMD8	27151	GGGAUGAAUUCAGAACAUUtt	79.4939	-1.46167	-2.09568	85.036	-0.336681	-1.29577
s25911	CPAMD8	27151	CCUUAUAGCUGUGCCCUGAtt	87.0426	-0.92513	-2.09568	84.6211	-0.366613	-1.29577
s46389	ZNF296	162979	GCCUUCUCCAAGUAAAUUUtt	54.82	-3.21541	-2.09478	82.4	-0.52684	-0.407867
s46388	ZNF296	162979	ACAAAGAACUGACCCUGCAtt	82.885	-1.22064	-2.09478	97.8456	0.587393	-0.407867
s46390	ZNF296	162979	GCAGGACCUCGUCAUCGAAtt	87.05	-0.924604	-2.09478	88.0031	-0.122635	-0.407867
s14659	UGT2B15	7366	GAGUCAAAGUUUGAUGUCAtt	18.5515	-5.79327	-2.09476	38.7764	-3.67379	-1.69365
s14658	UGT2B15	7366	GGAAUAUUAUGACUACAGUtt	77.2673	-1.61993	-2.09476	94.9355	0.377456	-1.69365
s14657	UGT2B15	7366	GAUAUAUGGUGUUUCAAAAtt	120.044	1.42047	-2.09476	95.3123	0.404641	-1.69365
s17861	SNAP29	9342	AAGCUAUAAGUACAAGUAAtt	86.5907	-0.957252	-2.09377	73.5574	-1.16473	-0.710525
s17860	SNAP29	9342	GUACUGAUGCUUACCCAAAtt	87.0333	-0.925796	-2.09377	88.6692	-0.0745859	-0.710525
s17859	SNAP29	9342	CAACCAAAGUGGACAAGUUtt	87.0594	-0.923941	-2.09377	92.3673	0.192191	-0.710525
s20090	DSCR4	10281	CUUUAUUUACAGACCCAUAtt	81.4396	-1.32338	-2.09327	96.0788	0.459933	-1.05445
s20089	DSCR4	10281	GCAAUUUUGGGCAAAAUGUtt	83.0705	-1.20746	-2.09327	56.4673	-2.3976	-1.05445
s20091	DSCR4	10281	UCACCAGCAUUGCACUCUAtt	87.0618	-0.923769	-2.09327	75.8363	-1.00033	-1.05445
s17293	SYT7	9066	AGAAGACGGUGACGAUGAAtt	53.0852	-3.33872	-2.0928	81.6408	-0.581602	-0.694947
s17292	SYT7	9066	UCCAAGUCCUGGACUAUGAtt	66.98	-2.35112	-2.0928	100.325	0.766249	-0.694947
s17291	SYT7	9066	CCAUCAUCGUGAACAUCAUtt	89.2203	-0.770349	-2.0928	68.9505	-1.49707	-0.694947
s10602	PLAGL1	5325	GGAAAUGCUGGUAAAGUAAtt	71.3497	-2.04054	-2.09257	64.3312	-1.8303	-1.02483
s10603	PLAGL1	5325	AAGCAGAUACUAAAGGUUUtt	77.9049	-1.57461	-2.09257	92.1167	0.174111	-1.02483
s10601	PLAGL1	5325	GAGCCUCAGUCACCUCAAAtt	87.0714	-0.923086	-2.09257	76.2878	-0.967766	-1.02483
s49461	KIAA1267	284058	GGAUACCCGUUGUUCCACAtt	45.6722	-3.86561	-2.09237	84.4234	-0.380875	-1.35344
s226175	KIAA1267	284058	GAGGAACAAUUACAUAAGAtt	75.954	-1.71328	-2.09237	79.052	-0.768356	-1.35344
s49462	KIAA1267	284058	CCAGCCUAGAUUUCCGAAAtt	87.0774	-0.922659	-2.09237	72.4009	-1.24816	-1.35344
s11764	RALGDS	5900	CGAGCUAGCUCUAACACCAtt	18.6127	-5.78892	-2.09228	56.8955	-2.3667	-1.00656
s11766	RALGDS	5900	UGAUGGAUGCGGAACUGUUtt	70.3473	-2.11178	-2.09228	103.131	0.968696	-1.00656
s11765	RALGDS	5900	AGAACUUCUCGUCACUGUAtt	105.658	0.398005	-2.09228	98.9613	0.667876	-1.00656
s22441	HSPA4L	22824	GAACGUAAGAAAUACAAUUtt	67.9127	-2.28482	-2.09167	58.6404	-2.24083	-0.940915
s22439	HSPA4L	22824	CUUGUUCCCUAUUCAAUCAtt	86.3387	-0.975161	-2.09167	81.061	-0.62343	-0.940915
s22440	HSPA4L	22824	CAUUGAACAUUGAGUGUUUtt	87.0793	-0.922525	-2.09167	90.805	0.0794887	-0.940915
s24249	NUP62	23636	GGAGAGCCUGAUCAACAAAtt	29.255	-5.03249	-2.09031	27.9056	-4.458	-2.11255
s24248	NUP62	23636	GCAAGAUCCUCAAUGCGCAtt	67.0406	-2.34681	-2.09031	78.319	-0.821238	-2.11255
s24247	NUP62	23636	GGGCUUCAGCUUAAAGGCAtt	108.47	0.597874	-2.09031	69.9502	-1.42496	-2.11255
s37643	NDEL1	81565	GCUUAUUGGAAGGAACUUUtt	83.028	-1.21048	-2.09017	61.3338	-2.04653	-2.12301
s37642	NDEL1	81565	GGACCAAGCAUCACGAAAAtt	85.029	-1.06825	-2.09017	111.53	1.57455	-2.12301
s37641	NDEL1	81565	GGAUAUCAGCACUAAACAUtt	87.099	-0.921123	-2.09017	55.0043	-2.50313	-2.12301
s9100	MX1	4599	GAAGAAACUUGUGAACGAAtt	21.292	-5.59848	-2.08957	72.9266	-1.21024	-2.30955
s9101	MX1	4599	CAGAGGAGCUACAAAAGUAtt	67.0555	-2.34575	-2.08957	23.2738	-4.79213	-2.30955
s9099	MX1	4599	CCAUCGGAAUCUUGACGAAtt	105.413	0.380543	-2.08957	107.194	1.26175	-2.30955
s39963	NKD1	85407	GGACGGGAGCAAGCACUUUtt	30.5953	-4.93723	-2.08837	69.5518	-1.45369	-2.08348
s39962	NKD1	85407	AGAUCUCGCCGGGAUAGAAtt	85.1296	-1.0611	-2.08837	76.8659	-0.926062	-2.08348
s39961	NKD1	85407	AGAACAUCGAGAGGAGAAAtt	87.1223	-0.919465	-2.08837	77.0303	-0.9142	-2.08348
s19958	STX6	10228	CCAACGAGCUGAGAAAUAAtt	64.3896	-2.53524	-2.08807	39.8853	-3.5938	-2.49526
s19960	STX6	10228	GCAGUUAUGUUGGAAGAUUtt	68.1867	-2.26535	-2.08807	56.5385	-2.39246	-2.49526
s19959	STX6	10228	GCAACUGAAUUGAGUAUAAtt	87.1254	-0.919251	-2.08807	88.3414	-0.0982296	-2.49526
s12202	RPL26	6154	GGUUGUACGUGGACACUAUtt	18.8714	-5.77053	-2.08736	64.6153	-1.80981	-3.05243
s12201	RPL26	6154	CCACAUUCGAAGGAAGAUUtt	108.25	0.582236	-2.08736	68.247	-1.54782	-3.05243
s12203	RPL26	6154	GAAAUAUGUUAUCUACAUUtt	113.62	0.96391	-2.08736	58.2606	-2.26823	-3.05243
s39588	ZSCAN10	84891	CAGACAAGGAGGAAUUUAAtt	56.387	-3.10404	-2.08635	63.8548	-1.86467	-1.92736
s39586	ZSCAN10	84891	GGAUUUUAGUUGUAAUGCUtt	67.12	-2.34117	-2.08635	37.6352	-3.75612	-1.92736
s39587	ZSCAN10	84891	GCAGUGAAAUUUUGGAGGUtt	87.1658	-0.916377	-2.08635	88.7687	-0.0674057	-1.92736
s32581	CABP4	57010	CCAAGAGUGAUGCAGAGGAtt	83.9274	-1.14655	-2.08587	83.5925	-0.440814	-1.38824
s32580	CABP4	57010	GGGAUGGACGAAUUACGGUtt	83.9353	-1.14599	-2.08587	76.8396	-0.927961	-1.38824
s32579	CABP4	57010	CUGAUAGGCCCAAAGCUGAtt	87.1572	-0.916987	-2.08587	84.0425	-0.408348	-1.38824
s31985	PCDHA10	56139	CGGUCCUAGUGGAACUACUtt	41.6101	-4.15433	-2.08536	12.7304	-5.55272	-2.93637
s31986	PCDHA10	56139	GACCGGUUUAUGAAGUUAAtt	67.17	-2.33761	-2.08536	91.037	0.096226	-2.93637
s31987	PCDHA10	56139	CGCAUUGCUUACUUACAAAtt	89.7964	-0.729402	-2.08536	86.3609	-0.2411	-2.93637
s41212	CPA5	93979	GCGUGGAUCUCAACAGGAAtt	18.9144	-5.76747	-2.08492	49.5634	-2.89563	-1.28829
s41210	CPA5	93979	CCACAGCAUGAACCGCUUAtt	120.585	1.45898	-2.08492	106.745	1.22941	-1.28829
s41211	CPA5	93979	CAUGGGAUCGAGUACAUUUtt	128.716	2.0369	-2.08492	93.6369	0.283777	-1.28829
s820	A2M	2	CGGAGACCGUACGAAAGUAtt	48.3322	-3.67655	-2.08363	73.7431	-1.15134	-0.4229
s819	A2M	2	CAGUGAUGGUUAAGAACGAtt	67.2145	-2.33445	-2.08363	107.256	1.26627	-0.4229
s821	A2M	2	CAAUCGUCAUAAUGUCUAUtt	107.093	0.499984	-2.08363	86.8278	-0.207424	-0.4229
s8056	LAMA2	3908	GGGUCUAAGUCAUUCGACUtt	71.1124	-2.0574	-2.08139	74.5267	-1.09481	-0.593314
s8058	LAMA2	3908	GUGACUGCAUUCGAACAUAtt	86.3068	-0.977431	-2.08139	83.4374	-0.452004	-0.593314
s8057	LAMA2	3908	GAGAUGCAGUUGAUGCGAAtt	87.1986	-0.914046	-2.08139	97.7638	0.581492	-0.593314
s226749	CROP	51747	GGUUCUAACAGACAAAAUUtt	78.7047	-1.51777	-2.0802	52.877	-2.6566	-1.41664
s28608	CROP	51747	GGAUCGAAGAAGAUCAAAAtt	85.5607	-1.03046	-2.0802	81.2138	-0.612412	-1.41664
s28607	CROP	51747	CGAAGAACCUGAUCGUGAUtt	87.211	-0.913167	-2.0802	83.7449	-0.429817	-1.41664
s7593	ITGB6	3694	GGACCAACCUGUGAACGAUtt	19.0031	-5.76117	-2.08008	56.6804	-2.38222	-3.41529
s7594	ITGB6	3694	GAUCUUCGCUGUAACCCAAtt	74.5456	-1.81338	-2.08008	65.2403	-1.76472	-3.41529
s7592	ITGB6	3694	GCAUCGUCAUUCCUAAUGAtt	104.435	0.311087	-2.08008	64.9701	-1.78421	-3.41529
s14827	VSNL1	7447	GGCUAUCUACAAAAUGGUAtt	77.3576	-1.61351	-2.0795	77.7049	-0.865535	-0.61934
s14826	VSNL1	7447	GCACAGAGUUUAAUGAGCAtt	81.139	-1.34474	-2.0795	87.6385	-0.148936	-0.61934
s14828	VSNL1	7447	CGAGUAGACAAGAUUUUCAtt	87.2171	-0.91273	-2.0795	93.8196	0.29696	-0.61934
s60501	LOC730078	730078	ACAGAGACCUGCAAACUAUtt	58.4557	-2.957	-2.0791	76.0658	-0.983782	-2.189
s60503	LOC730078	730078	UAACCUAUCUGGAACUCAUtt	73.2765	-1.90359	-2.0791	69.5823	-1.45149	-2.189
s60502	LOC730078	730078	AAACCAGGGUUGAAAUGCAtt	87.2269	-0.912032	-2.0791	60.3535	-2.11725	-2.189
s17170	F2RL3	9002	ACAGCUGCGUGGAUCCCUUtt	19.0432	-5.75832	-2.07768	71.3327	-1.32522	-0.481535
s194973	F2RL3	9002	GGCUGUACUGGGUCGAACAtt	108.362	0.590202	-2.07768	99.1643	0.682523	-0.481535
s194972	F2RL3	9002	CCAUCUCUACACACAAAAAtt	110.975	0.775916	-2.07768	88.8031	-0.0649254	-0.481535
s25586	OR7C1	26664	CCAUGUACCUAGUCACUUUtt	64.9026	-2.49877	-2.07752	85.315	-0.316553	-0.496404
s25585	OR7C1	26664	CUUCUGCACCGAAAUGGAAtt	82.5262	-1.24615	-2.07752	102.869	0.949742	-0.496404
s25587	OR7C1	26664	UGAGGAACACGGACAUGAAtt	87.2399	-0.911108	-2.07752	79.5707	-0.730942	-0.496404
s17738	COPB2	9276	CGAUGUAUCUCCUAGGCUAtt	83.0546	-1.20859	-2.07732	74.4172	-1.10271	-1.67291
s17736	COPB2	9276	GGUCAAACAAUGUCGCUUUtt	83.6952	-1.16306	-2.07732	70.8807	-1.35783	-1.67291
s17737	COPB2	9276	CAGUAUCCACAGAUCCUGAtt	87.2458	-0.910693	-2.07732	81.0704	-0.622751	-1.67291
s6917	PRMT1	3276	GCAACUCCAUGUUUCAUAAtt	83.3061	-1.19071	-2.07653	51.2332	-2.77517	-1.22407
s6919	PRMT1	3276	GCCUGCAAGUGAAGCGGAAtt	84.5671	-1.10108	-2.07653	94.1446	0.320405	-1.22407
s6918	PRMT1	3276	CGAGGACCGGCAGUACAAAtt	87.2517	-0.910271	-2.07653	94.3131	0.332557	-1.22407
s195355	HS3ST6	64711	CGCAGGUUCUACCAGAUGAtt	19.1246	-5.75253	-2.0753	90.0989	0.0285551	-0.078494
s34832	HS3ST6	64711	GCUACUUCGUGACGCGAGAtt	94.2983	-0.409421	-2.0753	98.5513	0.638296	-0.078494
s195356	HS3ST6	64711	UGAAACGGGUCGUCACGGAtt	105.163	0.362838	-2.0753	109.45	1.42449	-0.078494
s56995	LOC649755	649755	ACUUUUCACCUUACACUUAtt	67.2187	-2.33415	-2.07504	108.031	1.32213	-0.132844
s56996	LOC649755	649755	GGAGCUAACAUGACUGUAUtt	67.3432	-2.32531	-2.07504	85.848	-0.278106	-0.132844
s56997	LOC649755	649755	GCUCAAUACAAAGUAGAUAtt	99.6116	-0.031767	-2.07504	95.2318	0.398836	-0.132844
s52851	LOC390688	390688	CACUGAGCGAUGAUGAAGAtt	67.9884	-2.27945	-2.07504	65.7782	-1.72591	-0.67462
s52850	LOC390688	390688	GGCAAAAUGUUGGACUACAtt	69.0926	-2.20096	-2.07504	84.0779	-0.405793	-0.67462
s226479	LOC390688	390688	UGGCUACACGAGGAGCUGAtt	87.2673	-0.909162	-2.07504	96.5111	0.491119	-0.67462
s2283	CACNA1C	775	CCAGGGAUGUUAGUCUGUAtt	19.1248	-5.75252	-2.07292	43.6956	-3.31893	-1.65309
s2284	CACNA1C	775	GGAAUUCGGUGAUGUAUGAtt	88.993	-0.786503	-2.07292	81.8278	-0.568112	-1.65309
s2285	CACNA1C	775	GAAACUAUAUCCUACUGAAtt	122.068	1.56437	-2.07292	67.4246	-1.60715	-1.65309
s43444	FLJ40298	129852	CAGGAGCUGUUAGAGCCUAtt	19.2018	-5.74704	-2.07056	108.403	1.34896	-0.0945775
s43443	FLJ40298	129852	GGAGCAGAGGUAUUACUGAtt	88.9961	-0.786281	-2.07056	103.966	1.0289	-0.0945775
s225615	FLJ40298	129852	GAGACACGGAGCUUUUGUAtt	111.174	0.790031	-2.07056	96.9738	0.524499	-0.0945775
s20636	IPO8	10526	GCUCGGCUCUUUGAACGAUtt	26.3876	-5.2363	-2.06902	96.0494	0.457814	-0.29767
s20635	IPO8	10526	CAUUCAACAUUCACGAAAAtt	79.5671	-1.45647	-2.06902	90.1249	0.0304285	-0.29767
s20637	IPO8	10526	GCCGUUGAAUUAGCGAAGAtt	87.3305	-0.904673	-2.06902	100.522	0.780475	-0.29767
s27622	HAO2	51179	CAAUGUCCAGGGUAUCAUUtt	62.1208	-2.6965	-2.06848	55.0912	-2.49686	-1.91237
s27624	HAO2	51179	CGAUUGCCCAUCAUCCUGAtt	67.4957	-2.31446	-2.06848	64.0027	-1.854	-1.91237
s27623	HAO2	51179	GAACUUAACACUAACAGAUtt	132.836	2.32971	-2.06848	86.8686	-0.204478	-1.91237
s40509	ZNF598	90850	GCAGCAAGAAGGUAGCACAtt	19.2069	-5.74668	-2.06821	81.6044	-0.584233	-0.385037
s40511	ZNF598	90850	CUCGACAAAUGGUCCUGUAtt	94.5014	-0.394988	-2.06821	87.7661	-0.13973	-0.385037
s40510	ZNF598	90850	GGACUACUACAGCGACUAUtt	121.178	1.50112	-2.06821	98.3686	0.625122	-0.385037
s12815	FBXW4	6468	CAUCCAGACUGAAGACCGAtt	48.0278	-3.69818	-2.06751	32.384	-4.13494	-1.92762
s12814	FBXW4	6468	CUGAGAAUCUGGGACCUCAtt	67.5237	-2.31247	-2.06751	81.9618	-0.558447	-1.92762
s12816	FBXW4	6468	GCAUAUUGUUAGUGCAGGAtt	94.3988	-0.40228	-2.06751	86.3025	-0.245317	-1.92762
s11091	PRKAR2B	5577	GAACAUCGCUACCUAUGAAtt	66.7236	-2.36935	-2.0663	55.9752	-2.43309	-2.45309
s11089	PRKAR2B	5577	CAAUGGAUGUGCAAGCAUUtt	67.5649	-2.30955	-2.0663	62.4638	-1.96501	-2.45309
s11090	PRKAR2B	5577	GCACCAAAGUAUACAACGAtt	97.0641	-0.212837	-2.0663	73.6545	-1.15773	-2.45309
s18000	LPXN	9404	GUUCCAUCCUGAGCACUUUtt	19.214	-5.74618	-2.06588	22.3494	-4.85882	-2.34802
s18002	LPXN	9404	GCUCGUGUAUACUACCAAUtt	82.5322	-1.24572	-2.06588	63.7777	-1.87023	-2.34802
s18001	LPXN	9404	UGUCUGUACUCAUUGCAAAtt	118.951	1.34284	-2.06588	98.6276	0.643801	-2.34802
s27893	CYP39A1	51302	GAUAAUUCCAUGACAUUAUtt	44.2332	-3.96789	-2.06582	86.4317	-0.235999	-2.07042
s27894	CYP39A1	51302	GCAUAGAAAUCCAAAGUAUtt	67.5737	-2.30892	-2.06582	62.0674	-1.99361	-2.07042
s27895	CYP39A1	51302	CAGAUAUAAAAGCAUGUAAtt	100.602	0.0386207	-2.06582	58.3342	-2.26292	-2.07042
s23812	RYBP	23429	GAAACAGUGCUGAAGCCUUtt	60.1462	-2.83684	-2.06365	80.5042	-0.663598	-1.06853
s23813	RYBP	23429	CAAAGACCAGCGAAACAAAtt	67.6204	-2.3056	-2.06365	65.3373	-1.75772	-1.06853
s23811	RYBP	23429	GCAUCUGCGAUGUGAGGAAtt	97.723	-0.166	-2.06365	87.6363	-0.149094	-1.06853
s11816	RARRES3	5920	GCUGUAAACAGGUGGAAAAtt	19.4116	-5.73213	-2.06356	36.5438	-3.83485	-1.77906
s11818	RARRES3	5920	GGUUGUUGCUGGAUGCUCUtt	109.124	0.644315	-2.06356	69.2981	-1.472	-1.77906
s11817	RARRES3	5920	CGAAGGAGAUGGUUGGUCAtt	119.321	1.36909	-2.06356	91.1806	0.106587	-1.77906
s181	NSF	4905	GUUACAUUAUGAACGGUAUtt	76.8358	-1.6506	-2.06352	60.4938	-2.10713	-1.22733
s182	NSF	4905	GGCAGACUUUCUACAUGCAtt	80.5762	-1.38475	-2.06352	81.4168	-0.597762	-1.22733
s180	NSF	4905	GGAAUCAAGAAGUUACUAAtt	87.4095	-0.899056	-2.06352	85.8049	-0.281214	-1.22733
s15492	PLA2G7	7941	GAAUGUUCCCAAGCUCUCAtt	83.2807	-1.19251	-2.06273	88.5217	-0.0852217	-0.589804
s15493	PLA2G7	7941	GCUACUCACCUGAUAAAGAtt	85.8526	-1.00971	-2.06273	87.4828	-0.160169	-0.589804
s15494	PLA2G7	7941	GGACUCUAUUGAUAGGGAAtt	87.4179	-0.898457	-2.06273	94.2944	0.331213	-0.589804
s224691	SSTR4	6754	GGACUACUAUGCCACUGCUtt	64.311	-2.54082	-2.06149	101.862	0.877101	-0.525408
s194819	SSTR4	6754	GGUCAUCUUCGUGAUCCUUtt	67.6502	-2.30348	-2.06149	69.9229	-1.42692	-0.525408
s13504	SSTR4	6754	GUCAACCACGUGUCCCUUAtt	93.1582	-0.490459	-2.06149	88.0419	-0.11984	-0.525408
s13865	TBX3	6926	GAAACUCCCUUAUAGUACAtt	19.4982	-5.72598	-2.06125	39.621	-3.61286	-1.66612
s13867	TBX3	6926	GCUGAUGACUGUCGUUAUAtt	106.798	0.478994	-2.06125	92.4828	0.200523	-1.66612
s13866	TBX3	6926	CCAACAACAUUUCAGACAAtt	117.971	1.27314	-2.06125	100.335	0.76698	-1.66612
s539	SC5DL	6309	GGUUAAUAUCUGGACAAUUtt	48.9352	-3.63369	-2.06053	53.1134	-2.63954	-1.27948
s537	SC5DL	6309	GAGUCUACCUUACCAUAUAtt	67.6735	-2.30183	-2.06053	72.5948	-1.23417	-1.27948
s538	SC5DL	6309	GGAUAAGUAUUCUUACUGUtt	87.8514	-0.867644	-2.06053	100.014	0.74381	-1.27948
s4504	EFNA4	1945	GGGCCUCAACGAUUACCUAtt	81.643	-1.30892	-2.06029	101.637	0.860891	-0.41531
s4506	EFNA4	1945	GGAGAGACUUACUACUACAtt	84.514	-1.10486	-2.06029	85.0097	-0.338576	-0.41531
s4505	EFNA4	1945	AGACCAAACCUUCAAUAAAtt	87.4437	-0.896621	-2.06029	87.0081	-0.194413	-0.41531
s227406	LOC652631	652631	CAGCAGCAGUGAUGAUGUGtt	52.2986	-3.39463	-2.0599	57.5661	-2.31833	-0.981972
s197929	LOC652631	652631	AGUGAUAACGUGGCCAUUAtt	82.9807	-1.21384	-2.0599	90.7112	0.0727226	-0.981972
s227407	LOC652631	652631	CGUCAGCAACAGUGAUAAUtt	87.4461	-0.896455	-2.0599	90.2789	0.0415339	-0.981972
s3589	CSE1L	1434	GAACAUCUUUUAGUCUCGAtt	65.7589	-2.43791	-2.05736	78.971	-0.7742	-1.88844
s3588	CSE1L	1434	GCAAUAUGUUUAUCCAUAAtt	85.1216	-1.06167	-2.05736	76.3968	-0.959902	-1.88844
s3590	CSE1L	1434	GGCUUAUUGGAGCUCUUAAtt	87.4743	-0.89445	-2.05736	70.4318	-1.39021	-1.88844
s4374	DUSP4	1846	CCACUUUGAAGGACACUAUtt	19.572	-5.72073	-2.05667	101.764	0.870023	-0.38827
s223451	DUSP4	1846	UCACGGCUCUGUUGAAUGUtt	95.3618	-0.333832	-2.05667	74.3284	-1.10911	-0.38827
s4373	DUSP4	1846	GCAGUUCGUCUUCAGCUUUtt	110.75	0.759936	-2.05667	109.467	1.42576	-0.38827
s194851	ZNF3	7551	GCUGUGUACUUCAUCCGGAtt	73.8171	-1.86516	-2.05628	85.3849	-0.311512	-1.26508
s15008	ZNF3	7551	ACAGUGCUCUUCCUUCAAAtt	77.662	-1.59187	-2.05628	71.5095	-1.31247	-1.26508
s224785	ZNF3	7551	GGAGUGGAAGCGUUUGGAAtt	87.4845	-0.893725	-2.05628	78.1343	-0.834564	-1.26508
s31835	RAG1AP1	55974	CAAACUAAAUCAACCCAAUtt	71.7837	-2.00969	-2.05619	84.7373	-0.358228	-1.25181
s226881	RAG1AP1	55974	CUUCAGACCCUGUAUAUCUtt	81.5424	-1.31607	-2.05619	59.5393	-2.17598	-1.25181
s31836	RAG1AP1	55974	GGAGCAUGCGUGGUCUUCAtt	87.4865	-0.893584	-2.05619	85.5427	-0.300124	-1.25181
s11652	QARS	5859	CCAUGAAUCUACUAAAGCAtt	22.8024	-5.49113	-2.05455	57.8104	-2.30071	-1.07589
s11653	QARS	5859	GCCUAUCGAGUCAAGUAUAtt	67.7744	-2.29466	-2.05455	75.528	-1.02258	-1.07589
s11651	QARS	5859	CGACUAUUCCAGCACAAGAtt	116.824	1.19167	-2.05455	93.7561	0.292376	-1.07589
s25032	GIGYF2	26058	GGAGUAAUGCUGACACUAAtt	19.6239	-5.71705	-2.05439	102.676	0.935818	-0.0962445
s25034	GIGYF2	26058	GGGUGUUUUUGGUCGAGGAtt	95.2998	-0.338237	-2.05439	101.026	0.816823	-0.0962445
s25033	GIGYF2	26058	GAGUUUGAUUUUCGAGAUAtt	103.458	0.241626	-2.05439	108.301	1.34162	-0.0962445
s9814	OCLN	4950	CUACUUAAGUGUGAUAAUAtt	40.8407	-4.20902	-2.05394	76.9295	-0.921473	-1.37719
s9813	OCLN	4950	CCGAAUCAUUAUGCACCAAtt	84.2132	-1.12624	-2.05394	84.1562	-0.400147	-1.37719
s9812	OCLN	4950	CCUUUUAGGAGGUAGUGUAtt	87.5049	-0.892272	-2.05394	74.9695	-1.06286	-1.37719
s38565	SYDE2	84144	GAACGACCUCAUAUGUUAAtt	63.1453	-2.62368	-2.05317	72.8401	-1.21648	-0.43424
s38564	SYDE2	84144	GCUUUGCUCACAUGCCGAAtt	84.6448	-1.09556	-2.05317	105.37	1.13023	-0.43424
s38563	SYDE2	84144	GAAUUACGCUGACAGAUUUtt	87.516	-0.891484	-2.05317	102.03	0.889267	-0.43424
s38515	PCGF6	84108	GCUGCAUCGUAAGACAUUUtt	63.2183	-2.61849	-2.05297	77.3596	-0.890446	-2.04686
s38516	PCGF6	84108	GGAGCAGUAUCAAACUCUAtt	77.9024	-1.57479	-2.05297	70.245	-1.40369	-2.04686
s38517	PCGF6	84108	GCUUGUCAGGUAGAUAUAAtt	87.5167	-0.891438	-2.05297	64.4731	-1.82007	-2.04686
s35719	ZNF557	79230	GCUUUUCUCUUACAAUUCAtt	73.7929	-1.86688	-2.05287	68.7707	-1.51004	-1.10174
s35721	ZNF557	79230	GGAGAGGAAUCAUCUUGGAtt	86.7237	-0.947797	-2.05287	75.1276	-1.05146	-1.10174
s35720	ZNF557	79230	GGCACGAGGUCAUCUCUUUtt	87.5184	-0.891312	-2.05287	89.6085	-0.00682747	-1.10174
s6245	GSPT1	2935	GGACAAAUAAUGUAUUUGAtt	69.1346	-2.19798	-2.0521	61.9198	-2.00426	-2.39934
s6246	GSPT1	2935	GAACUUCAAUAGAUCAGUUtt	74.6769	-1.80405	-2.0521	74.1612	-1.12117	-2.39934
s6247	GSPT1	2935	GAUUACCGUUUAUUCCAUAtt	87.5243	-0.890897	-2.0521	65.473	-1.74793	-2.39934
s43343	C20orf94	128710	CAGGGUUACUUUUGAAACAtt	82.8905	-1.22025	-2.05045	44.122	-3.28817	-2.4218
s43341	C20orf94	128710	CACUGAAAGAUUAUCUACAtt	86.5469	-0.960363	-2.05045	57.5251	-2.32129	-2.4218
s43342	C20orf94	128710	GUGACUCAGUGAUUGCAGAtt	87.5387	-0.889873	-2.05045	116.296	1.91838	-2.4218
s198758	LOC728721	728721	GCACCUGGCAACGAACGUUtt	53.642	-3.29915	-2.05027	78.9855	-0.773156	-0.854469
s198759	LOC728721	728721	AGCUCUUGGUCGGACCUGUtt	67.8741	-2.28757	-2.05027	70.9655	-1.35171	-0.854469
s198760	LOC728721	728721	CCCGGGUUCUUUGUGUGUCtt	110.91	0.77131	-2.05027	99.8816	0.734262	-0.854469
s194963	GALR2	8811	GUGACACGCAUGAUCCUCAtt	58.1633	-2.97778	-2.05004	68.3341	-1.54154	-1.17378
s194961	GALR2	8811	GCAUCCUGACGGUUGAUGUtt	67.8771	-2.28735	-2.05004	86.3937	-0.238734	-1.17378
s194962	GALR2	8811	AGCGACCUGUUGCACAUGAtt	105.631	0.396075	-2.05004	77.7755	-0.860446	-1.17378
s30435	SBNO1	55206	GAUUGAUGCUGAGCAACGAtt	40.3342	-4.24502	-2.0498	77.5114	-0.879494	-0.764856
s30436	SBNO1	55206	GGAUGAACUUAUCGAUGAAtt	67.8909	-2.28637	-2.0498	91.5823	0.135564	-0.764856
s30437	SBNO1	55206	CGGACGUACUCAUAGAUCAtt	111.803	0.834782	-2.0498	81.0103	-0.627092	-0.764856
s32491	OTUD7B	56957	GCCUGUAUAUGAGAGCCUUtt	19.967	-5.69265	-2.04765	102.214	0.902498	-0.823786
s32489	OTUD7B	56957	GGAACAAGCUGUGAUCCCAtt	80.2071	-1.41098	-2.04765	79.4653	-0.738544	-0.823786
s32490	OTUD7B	56957	GCAUCUAGGUACCAAUGGAtt	97.2905	-0.196744	-2.04765	78.9986	-0.772213	-0.823786
s34031	LGR6	59352	CACUUUUAUGAUAACCCAAtt	67.4917	-2.31475	-2.0472	63.281	-1.90606	-1.14803
s34032	LGR6	59352	GCCCUGUGAGUACCUCUUUtt	67.9316	-2.28348	-2.0472	74.4892	-1.09751	-1.14803
s34033	LGR6	59352	GGAGUUUCCAGAUCUCAAAtt	111.203	0.792077	-2.0472	90.4576	0.0544255	-1.14803
s32955	ZNF286A	57335	CCAUUGAAGCUUGAGAGAAtt	59.0854	-2.91225	-2.04705	67.8159	-1.57891	-1.63821
s32954	ZNF286A	57335	GACUGACACGGAAUAGUGUtt	80.8931	-1.36222	-2.04705	80.6048	-0.656338	-1.63821
s32953	ZNF286A	57335	CAGAGCUAAUUUAACUAAAtt	87.583	-0.886725	-2.04705	81.4351	-0.596441	-1.63821
s33693	WDR19	57728	CUAGCACUCUCUACCCAAAtt	24.8952	-5.34237	-2.04649	95.5543	0.422096	-0.117275
s33692	WDR19	57728	GCAUCUAUCUGGAUCACCUtt	67.9437	-2.28263	-2.04649	99.6818	0.719852	-0.117275
s33691	WDR19	57728	GCCGCAUCAUGAUUGGUUUtt	98.4889	-0.111568	-2.04649	107.049	1.25131	-0.117275
s225592	KLHDC7A	127707	CUAUACCUUCUCAUCCAUAtt	77.8951	-1.57531	-2.04618	93.7707	0.293429	-1.38405
s43222	KLHDC7A	127707	CGACUACUAUGUGGAAUCUtt	79.2898	-1.47617	-2.04618	86.0644	-0.262491	-1.38405
s43221	KLHDC7A	127707	AGGUGAUGAGCGAAAACUAtt	87.5963	-0.885777	-2.04618	47.276	-3.06064	-1.38405
s34354	PRDM14	63978	CAAGUACUGUGGUAAAUCUtt	66.1564	-2.40966	-2.04555	87.287	-0.174292	-1.36779
s34352	PRDM14	63978	GGCUACAGAUGUGAAAGAUtt	67.953	-2.28196	-2.04555	47.6592	-3.033	-1.36779
s34353	PRDM14	63978	GUCAGAGGAUGGUCCCAAAtt	108.73	0.616367	-2.04555	99.3068	0.692802	-1.36779
s38439	C1orf49	84066	GGGAAAGACUCACAGAGAAtt	69.3437	-2.18311	-2.04531	73.5306	-1.16666	-0.581603
s38440	C1orf49	84066	GGAUCUAAUGGACAAGGAUtt	85.5476	-1.03139	-2.04531	89.6037	-0.00716744	-0.581603
s38438	C1orf49	84066	ACGAAUUUGUGGAAAUUAUtt	87.6021	-0.885362	-2.04531	94.4229	0.340484	-0.581603
s22406	RRAS2	22800	GAUCCAACCAUUGAAGAUUtt	31.337	-4.88451	-2.04484	38.2	-3.71537	-3.89771
s22408	RRAS2	22800	GCACGGCAGCUUAAGGUAAtt	67.971	-2.28069	-2.04484	35.6438	-3.89978	-3.89771
s22407	RRAS2	22800	GAACCAACACGGAAAGAAAtt	95.0256	-0.357728	-2.04484	72.9495	-1.20858	-3.89771
s24729	AHCTF1	25909	CAUCAUCAGUUUUUCGAUUtt	70.383	-2.10925	-2.04367	72.481	-1.24238	-2.07198
s24728	AHCTF1	25909	GAAUGAUCGUGAUCCUCGUtt	81.1146	-1.34648	-2.04367	77.134	-0.90672	-2.07198
s24727	AHCTF1	25909	GCGAUUGUCUGCUUACAGAtt	87.623	-0.88388	-2.04367	66.7378	-1.65669	-2.07198
s14997	ZIC1	7545	AGCCCUAUCUUUGCAAGAUtt	51.4497	-3.45497	-2.0432	64.1865	-1.84074	-0.749065
s14995	ZIC1	7545	CAAAAAGUCGUGCAACAAAtt	68.0044	-2.27831	-2.0432	91.805	0.151625	-0.749065
s14996	ZIC1	7545	AGAAUUUAAAGAUCCACAAtt	90.8921	-0.651525	-2.0432	87.7384	-0.141734	-0.749065
s16834	LIN7A	8825	GCUGCUAUCAGUGAACGGAtt	20.3909	-5.66252	-2.03881	92.5521	0.205526	-0.603673
s16836	LIN7A	8825	GGCUCGCUUUGAAAAGCUAtt	90.477	-0.681029	-2.03881	94.0712	0.315107	-0.603673
s16835	LIN7A	8825	CGAGAGGUGUAUCAAUAUAtt	96.5215	-0.251401	-2.03881	89.94	0.0170919	-0.603673
s22446	PUF60	22827	CGUGGGCUCUAUCUACUAUtt	57.02	-3.05905	-2.03731	58.8915	-2.22272	-1.69748
s22445	PUF60	22827	GCUUCAUUGAGUACGAGAAtt	77.6719	-1.59117	-2.03731	74.2104	-1.11762	-1.69748
s223539	PUF60	22827	GCAUCGACAUGUCCUGGGAtt	87.6871	-0.879327	-2.03731	80.8392	-0.63943	-1.69748
s49733	C1orf111	284680	AGUCCUGCUGAACACCUUAtt	20.396	-5.66216	-2.03663	63.4886	-1.89108	-0.878416
s49732	C1orf111	284680	ACAUCCCAGGACAUCCUAAtt	96.729	-0.236651	-2.03663	90.0275	0.0234036	-0.878416
s49734	C1orf111	284680	GCUGCAAGGUGUACUACCAtt	110.887	0.76964	-2.03663	87.4675	-0.161272	-0.878416
s11955	RFC5	5985	GAAUGCCUUGAGAAGAGUAtt	35.5652	-4.58399	-2.03618	53.5755	-2.6062	-1.31251
s11954	RFC5	5985	CUUCAGUUCGAAUACAUUUtt	68.1218	-2.26996	-2.03618	72.1296	-1.26774	-1.31251
s11953	RFC5	5985	CAUCCUAGCCUGUGCGAAAtt	102.556	0.177498	-2.03618	97.6777	0.575279	-1.31251
s27817	BET1L	51272	GGGAUGCAGAGGAUCAGAAtt	63.8859	-2.57104	-2.03481	88.5814	-0.0809193	-0.503945
s226724	BET1L	51272	AGGACUUACCUACAAAAUAtt	84.0568	-1.13736	-2.03481	95.8178	0.441109	-0.503945
s226725	BET1L	51272	GGAUCUACCCAGCACCAAAtt	87.7056	-0.87801	-2.03481	74.3471	-1.10777	-0.503945
s11648	PZP	5858	CUAACCCUAUUGUUCGCAAtt	49.9566	-3.56109	-2.0327	94.6713	0.358403	-0.567189
s224507	PZP	5858	GGAUUGAAGGUGUUCACUAtt	70.595	-2.09417	-2.0327	90.1875	0.0349471	-0.567189
s11650	PZP	5858	GCAUCACCCAACAAGUACAtt	87.7261	-0.876551	-2.0327	90.2674	0.0407097	-0.567189
s30691	SPTLC3	55304	GGAUGGGAUUCGCAACUAAtt	56.4897	-3.09674	-2.03242	83.2558	-0.465103	-0.603126
s30692	SPTLC3	55304	GAGUCUAUGAGGACAAUAAtt	86.8426	-0.939346	-2.03242	78.5989	-0.801048	-0.603126
s30690	SPTLC3	55304	CAAAUCAUCAGAUCACUAAtt	87.7278	-0.876432	-2.03242	99.7254	0.722996	-0.603126
s38602	LOXL4	84171	UGAAGAUGAGGGACCCUAAtt	20.5413	-5.65184	-2.0323	105.502	1.13974	-0.0578231
s38601	LOXL4	84171	ACAACUUUGCUAUCCAGGAtt	109.941	0.702395	-2.0323	100.915	0.808845	-0.0578231
s38600	LOXL4	84171	ACAUGAGAAUGAUGCUGCUtt	116.582	1.17441	-2.0323	111.136	1.54614	-0.0578231
s2873	CDX1	1044	AGCGCAAAGUGAACAAGAAtt	62.5861	-2.66342	-2.032	49.4555	-2.90342	-1.85912
s2875	CDX1	1044	CAAUCCGGCGGAAAUCAGAtt	68.1873	-2.26531	-2.032	64.6479	-1.80746	-1.85912
s2874	CDX1	1044	GGAGUUUCAUUACAGCCGUtt	108.343	0.588802	-2.032	94.8572	0.371808	-1.85912
s5220	FOXF1	2294	CGAAAGGAGUUUGUCUUCUtt	60.0923	-2.84068	-2.0306	37.858	-3.74004	-1.72517
[truncated: 62,756 more rows]

## Sheet: S2B - Gene Level & CSA Results
NCBI_Gene_ID	Symbol	LogP_Viability	LogP_Reporter	Median_Seed_Corrected_Z-score	LogP_Reporter_Seed_Corrected	Gene_Name
6651	SON	-5.43771	-9.03589	-20.3536	-9.44539	SON DNA binding protein
5901	RAN	-8.40804	-8.58568	-17.2122	-9.01502	RAN, member RAS oncogene family
23451	SF3B1	-7.44867	-8.42088	-24.0614	-8.89825	splicing factor 3b, subunit 1, 155kDa
10482	NXF1	-6.51534	-8.21818	-17.8636	-8.69208	nuclear RNA export factor 1
8517	IKBKG	-1.06634	-8.15356	-17.9102	-8.66068	inhibitor of kappa light polypeptide gene enhancer in B-cells, kinase gamma
7132	TNFRSF1A	-1.17242	-8.1431	-24.4003	-8.64526	tumor necrosis factor receptor superfamily, member 1A
10946	SF3A3	-3.01689	-8.08201	-15.5422	-8.58534	splicing factor 3a, subunit 3, 60kDa
5707	PSMD1	-9.83974	-8.28618	-17.7473	-8.55639	proteasome (prosome, macropain) 26S subunit, non-ATPase, 1
652595	LOC652595	-4.83783	-7.86282	-14.8508	-8.36993	NA
5705	PSMC5	-8.1122	-7.97696	-30	-8.34534	proteasome (prosome, macropain) 26S subunit, ATPase, 5
10291	SF3A1	-3.73511	-8.00478	-19.5368	-8.32121	splicing factor 3a, subunit 1, 120kDa
83443	SF3B5	-3.60374	-7.53725	-13.9775	-8.09165	splicing factor 3b, subunit 5, 10kDa
6627	SNRPA1	-1.54191	-7.18889	-13.3069	-7.8375	small nuclear ribonucleoprotein polypeptide A'
23450	SF3B3	-5.7659	-7.02876	-18.9083	-7.75755	splicing factor 3b, subunit 3, 130kDa
51585	PCF11	-3.29535	-7.40654	-12.2284	-7.59037	PCF11, cleavage and polyadenylation factor subunit, homolog (S. cerevisiae)
5709	PSMD3	-8.80869	-6.62762	-9.83157	-7.39441	proteasome (prosome, macropain) 26S subunit, non-ATPase, 3
5717	PSMD11	-6.21984	-6.80907	-9.26169	-7.15393	proteasome (prosome, macropain) 26S subunit, non-ATPase, 11
5700	PSMC1	-5.79479	-6.27581	-8.46357	-7.05077	proteasome (prosome, macropain) 26S subunit, ATPase, 1
5713	PSMD7	-6.71868	-6.27332	-10.9957	-6.98913	proteasome (prosome, macropain) 26S subunit, non-ATPase, 7
9861	PSMD6	-7.08769	-6.20798	-14.3779	-6.93028	proteasome (prosome, macropain) 26S subunit, non-ATPase, 6
51639	SF3B6	-3.47997	-6.46263	-7.15026	-6.90183	splicing factor 3B, 14 kDa subunit
8175	SF3A2	-2.22571	-6.09285	-7.38038	-6.89381	splicing factor 3a, subunit 2, 66kDa
5704	PSMC4	-8.51447	-6.34999	-23.7543	-6.84286	proteasome (prosome, macropain) 26S subunit, ATPase, 4
5706	PSMC6	-6.43425	-5.92863	-12.8066	-6.76455	proteasome (prosome, macropain) 26S subunit, ATPase, 6
23165	NUP205	-2.32224	-5.82259	-8.03825	-6.6737	nucleoporin 205kDa
9343	EFTUD2	-2.10092	-5.8314	-6.05784	-6.47093	elongation factor Tu GTP binding domain containing 2
10992	SF3B2	-3.36934	-5.60778	-10.9854	-6.45943	splicing factor 3b, subunit 2, 145kDa
7307	U2AF1	-4.73786	-5.19409	-11.3669	-6.07747	U2 small nuclear RNA auxiliary factor 1
57082	KNL1	-3.02527	-5.06127	-5.57561	-5.96108	cancer susceptibility candidate 5
55122	AKIRIN2	-2.86347	-5.02649	-4.85948	-5.92449	akirin 2
5689	PSMB1	-1.881	-4.97969	-6.9229	-5.87785	proteasome (prosome, macropain) subunit, beta type, 1
5714	PSMD8	-5.97517	-4.97236	-5.75402	-5.85965	proteasome (prosome, macropain) 26S subunit, non-ATPase, 8
5708	PSMD2	-6.86256	-5.48713	-17.5257	-5.82942	proteasome (prosome, macropain) 26S subunit, non-ATPase, 2
5702	PSMC3	-7.73483	-5.41319	-16.7568	-5.79445	proteasome (prosome, macropain) 26S subunit, ATPase, 3
29980	DONSON	-6.1548	-4.90206	-5.43073	-5.78077	downstream neighbor of SON
6117	RPA1	-5.89108	-4.85192	-5.39201	-5.73072	replication protein A1, 70kDa
5682	PSMA1	-3.12647	-4.82715	-5.95644	-5.70159	proteasome (prosome, macropain) subunit, alpha type, 1
5970	RELA	-1.82033	-5.44033	-5.60791	-5.65907	v-rel reticuloendotheliosis viral oncogene homolog A (avian)
5430	POLR2A	-5.88923	-5.31289	-16.5832	-5.64137	polymerase (RNA) II (DNA directed) polypeptide A, 220kDa
10262	SF3B4	-5.02649	-5.27178	-16.3115	-5.55373	splicing factor 3b, subunit 4, 49kDa
11338	U2AF2	-4.79086	-4.67016	-5.60407	-5.53503	U2 small nuclear RNA auxiliary factor 2
701	BUB1B	-1.89116	-4.60097	-4.76012	-5.47046	budding uninhibited by benzimidazoles 1 homolog beta (yeast)
11132	CAPN10	-1.5508	-5.40145	-14.9129	-5.38965	calpain 10
7919	DDX39B	-0.355127	-4.50299	-4.84554	-5.38361	DEAD (Asp-Glu-Ala-Asp) box polypeptide 39B
7175	TPR	-0.316645	-4.44378	-5.76313	-5.3356	translocated promoter region, nuclear basket protein
147841	SPC24	-4.97693	-4.34184	-4.59332	-5.23336	SPC24, NDC80 kinetochore complex component, homolog (S. cerevisiae)
56949	XAB2	-4.53777	-4.33006	-3.60853	-5.22224	XPA binding protein 2
1659	DHX8	-5.19626	-4.18188	-4.29765	-5.06681	DEAH (Asp-Glu-Ala-His) box polypeptide 8
83540	NUF2	-6.91835	-4.09465	-6.4948	-4.96836	NUF2, NDC80 kinetochore complex component, homolog (S. cerevisiae)
5684	PSMA3	-3.03723	-4.14842	-4.90424	-4.96199	proteasome (prosome, macropain) subunit, alpha type, 3
6633	SNRPD2	-4.32171	-4.07936	-3.4788	-4.94666	small nuclear ribonucleoprotein D2 polypeptide 16.5kDa
8717	TRADD	-0.24874	-4.05291	-6.28435	-4.91652	TNFRSF1A-associated via death domain
5718	PSMD12	-5.76758	-4.34692	-3.62802	-4.91565	proteasome (prosome, macropain) 26S subunit, non-ATPase, 12
5686	PSMA5	-1.75465	-4.32615	-3.59974	-4.91041	proteasome (prosome, macropain) subunit, alpha type, 5
5436	POLR2G	-6.09069	-4.31672	-4.48906	-4.8905	polymerase (RNA) II (DNA directed) polypeptide G
1147	CHUK	-0.613337	-4.02169	-3.89602	-4.87005	conserved helix-loop-helix ubiquitous kinase
6636	SNRPF	-4.45602	-4.01159	-3.81997	-4.8591	small nuclear ribonucleoprotein polypeptide F
10594	PRPF8	-3.29787	-3.97366	-3.63808	-4.81541	PRP8 pre-mRNA processing factor 8 homolog (S. cerevisiae)
23524	SRRM2	-4.90292	-4.19844	-3.8911	-4.8009	serine/arginine repetitive matrix 2
57461	ISY1	-5.71965	-3.93556	-3.76952	-4.76922	ISY1 splicing factor homolog (S. cerevisiae)
26271	FBXO5	-4.44399	-3.91388	-3.96634	-4.74364	F-box protein 5
6421	SFPQ	-3.09826	-3.87984	-3.45989	-4.70658	splicing factor proline/glutamine-rich
3183	HNRNPC	-0.326579	-3.86295	-8.01262	-4.68733	heterogeneous nuclear ribonucleoprotein C (C1/C2)
51729	WBP11	-4.81656	-3.84359	-3.76429	-4.66764	WW domain binding protein 11
9716	AQR	-6.88618	-3.789	-4.34701	-4.59926	aquarius homolog (mouse)
372	ARCN1	-2.20472	-3.77908	-5.3823	-4.58355	archain 1
5688	PSMA7	-2.49079	-3.77762	-3.62379	-4.5822	proteasome (prosome, macropain) subunit, alpha type, 7
5683	PSMA2	-1.7606	-3.89935	-4.90791	-4.58084	proteasome (prosome, macropain) subunit, alpha type, 2
57405	SPC25	-3.10675	-4.18688	-3.96838	-4.56002	SPC25, NDC80 kinetochore complex component, homolog (S. cerevisiae)
4236	MFAP1	-3.41115	-3.69308	-3.36496	-4.49566	microfibrillar-associated protein 1
5701	PSMC2	-5.82083	-3.68284	-2.96106	-4.48744	proteasome (prosome, macropain) 26S subunit, ATPase, 2
51371	POMP	-2.65941	-3.95384	-5.17951	-4.48178	proteasome maturation protein
10403	NDC80	-6.54252	-3.66061	-3.10773	-4.46556	NDC80 kinetochore complex component homolog (S. cerevisiae)
58509	CACTIN	-4.22495	-3.6493	-3.04795	-4.45322	cactin, spliceosome C complex subunit
8775	NAPA	-2.12804	-3.58848	-2.6388	-4.38796	N-ethylmaleimide-sensitive factor attachment protein, alpha
27243	CHMP2A	-8.10206	-3.78275	-4.63518	-4.32748	charged multivesicular body protein 2A
10569	SLU7	-7.16899	-4.66726	-5.73861	-4.29445	SLU7 splicing factor homolog (S. cerevisiae)
996	CDC27	-2.83494	-3.51057	-3.54049	-4.29337	cell division cycle 27 homolog (S. cerevisiae)
220134	SKA1	-4.01334	-3.54221	-2.63577	-4.2633	spindle and kinetochore associated complex subunit 1
27079	RPUSD2	-1.04664	-4.09	-2.91957	-4.24172	RNA pseudouridylate synthase domain containing 2
9939	RBM8A	-7.14455	-3.74692	-4.68681	-4.21947	RNA binding motif protein 8A
8940	TOP3B	-1.61212	-3.68707	-7.40396	-4.20833	topoisomerase (DNA) III beta
5691	PSMB3	-1.33902	-3.35025	-5.92104	-4.13455	proteasome (prosome, macropain) subunit, beta type, 3
23020	SNRNP200	-3.49136	-3.33663	-5.48584	-4.12306	small nuclear ribonucleoprotein 200kDa (U5)
5687	PSMA6	-3.01975	-3.56972	-7.02145	-4.11095	proteasome (prosome, macropain) subunit, alpha type, 6
5356	PLRG1	-2.9819	-3.97664	-6.82368	-4.07235	pleiotropic regulator 1
8896	BUD31	-4.19642	-4.38538	-3.65144	-4.07121	BUD31 homolog (S. cerevisiae)
6928	HNF1B	-2.44817	-3.54282	-3.2677	-4.0671	HNF1 homeobox B
9775	EIF4A3	-8.35792	-3.26319	-3.77839	-4.05347	eukaryotic translation initiation factor 4A3
54856	GON4L	-2.55131	-3.31852	-3.05297	-4.03463	gon-4-like (C. elegans)
213	ALB	-2.77808	-3.48909	0.145902	-4.03301	albumin
3550	IK	-5.14154	-3.4612	-2.32143	-4.01256	IK cytokine, down-regulator of HLA II
29956	CERS2	-0.90124	-4.00716	-6.4652	-3.99075	ceramide synthase 2
7316	UBC	-6.61147	-4.33415	-6.46298	-3.98846	ubiquitin C
4809	SNU13	-5.97474	-3.6234	-6.42594	-3.97711	NHP2 non-histone chromosome protein 2-like 1 (S. cerevisiae)
57122	NUP107	-1.17349	-3.1548	-2.3731	-3.93605	nucleoporin 107kDa
84911	ZNF382	-2.06755	-3.47938	-2.30474	-3.83443	zinc finger protein 382
55258	THNSL2	-1.15976	-3.06252	-2.14571	-3.83176	threonine synthase-like 2 (S. cerevisiae)
6628	SNRPB	-3.28785	-3.41253	-2.30618	-3.82303	small nuclear ribonucleoprotein polypeptides B and B1
6035	RNASE1	-2.1311	-3.50471	-5.88967	-3.81516	ribonuclease, RNase A family, 1 (pancreatic)
9984	THOC1	-0.287853	-3.03495	-2.77895	-3.802	THO complex 1
229	ALDOB	-1.32404	-3.84666	-3.35658	-3.78903	aldolase B, fructose-bisphosphate
7784	ZP3	-1.07807	-3.21962	-5.74232	-3.76611	zona pellucida glycoprotein 3 (sperm receptor)
9688	NUP93	-1.70819	-3.00068	-3.68288	-3.76491	nucleoporin 93kDa
84844	PHF5A	-2.48739	-2.98687	-1.88408	-3.75266	PHD finger protein 5A
1111	CHEK1	-8.15356	-6.35791	-5.93222	-3.72207	checkpoint kinase 1
4173	MCM4	-0.106477	-3.1839	-1.83436	-3.70963	minichromosome maintenance complex component 4
387893	KMT5A	-5.5915	-2.95072	-2.4821	-3.70928	SET domain containing (lysine methyltransferase) 8
2912	GRM2	-1.08387	-4.58193	-5.40522	-3.67722	glutamate receptor, metabotropic 2
5514	PPP1R10	-2.92597	-2.9216	-1.98779	-3.67505	protein phosphatase 1, regulatory subunit 10
51362	CDC40	-5.70513	-4.63793	-5.38565	-3.67245	cell division cycle 40 homolog (S. cerevisiae)
6634	SNRPD3	-3.40735	-2.89813	-1.80049	-3.64763	small nuclear ribonucleoprotein D3 polypeptide 18kDa
114026	ZIM3	-1.9386	-2.84741	-1.75119	-3.59447	zinc finger, imprinted 3
91746	YTHDC1	-1.40643	-2.80393	-2.65926	-3.54187	YTH domain containing 1
81894	SLC25A28	-1.33324	-3.14531	-2.09235	-3.53336	solute carrier family 25 (mitochondrial iron transporter), member 28
51340	CRNKL1	-4.25888	-2.91315	-4.85312	-3.51103	crooked neck pre-mRNA splicing factor-like 1 (Drosophila)
10450	PPIE	-2.66189	-3.28604	-2.1657	-3.50458	peptidylprolyl isomerase E (cyclophilin E)
2299	FOXI1	-2.04763	-3.16435	-1.70274	-3.49837	forkhead box I1
130535	KCTD18	-0.768871	-3.39008	-2.2796	-3.49513	potassium channel tetramerisation domain containing 18
5515	PPP2CA	-3.62795	-2.81401	-3.27987	-3.48341	protein phosphatase 2, catalytic subunit, alpha isozyme
10574	CCT7	-2.67265	-3.4117	-2.30506	-3.47759	chaperonin containing TCP1, subunit 7 (eta)
717	C2	-0.609956	-2.94454	-3.83277	-3.47701	complement component 2
1039	CDR2	-3.48791	-2.85731	-4.70818	-3.45381	cerebellar degeneration-related protein 2, 62kDa
10575	CCT4	-3.90539	-2.71884	-3.11019	-3.44632	chaperonin containing TCP1, subunit 4 (delta)
6428	SRSF3	-2.96172	-3.14374	-2.06737	-3.44547	serine/arginine-rich splicing factor 3
162	AP1B1	-1.58329	-2.70401	-2.07713	-3.4311	adaptor-related protein complex 1, beta 1 subunit
10208	USPL1	-2.84571	-2.82713	-4.62006	-3.4165	ubiquitin specific peptidase like 1
255928	SYT14	-1.18998	-2.68554	-1.73139	-3.41246	synaptotagmin XIV
6637	SNRPG	-5.19409	-2.68065	-2.74738	-3.40447	small nuclear ribonucleoprotein polypeptide G
4351	MPI	-2.20902	-2.93054	-2.96375	-3.39164	mannose phosphate isomerase
6701	SPRR2B	-0.241453	-3.03107	-4.56577	-3.39096	small proline-rich protein 2B
8291	DYSF	-0.666987	-2.85657	-1.98589	-3.38297	dysferlin, limb girdle muscular dystrophy 2B (autosomal recessive)
9550	ATP6V1G1	-2.39521	-3.13013	-0.974535	-3.37985	ATPase, H+ transporting, lysosomal 13kDa, V1 subunit G1
8454	CUL1	-0.330429	-3.30942	-4.54441	-3.37847	cullin 1
10794	ZNF460	-0.388823	-2.84383	-1.6836	-3.37382	zinc finger protein 460
57187	THOC2	-0.681553	-2.85854	-4.36364	-3.36847	THO complex 2
81576	YJU2B	-2.0517	-2.77162	-1.59396	-3.36633	coiled-coil domain containing 130
162968	ZNF497	-2.33727	-2.64049	-1.64515	-3.35624	zinc finger protein 497
8880	FUBP1	-3.88749	-4.25676	-6.60126	-3.35428	far upstream element (FUSE) binding protein 1
119358	SNRPD2P1	-3.56972	-2.85792	-4.46163	-3.34748	small nuclear ribonucleoprotein D2 pseudogene 1
7272	TTK	-2.14766	-2.86579	-3.42107	-3.33057	TTK protein kinase
79724	ZNF768	-1.38137	-2.89275	-2.18413	-3.32462	zinc finger protein 768
9531	BAG3	-1.07558	-2.62064	-1.67328	-3.32358	BCL2-associated athanogene 3
4004	LMO1	-1.22506	-2.61046	-1.59026	-3.32152	LIM domain only 1 (rhombotin 1)
214	ALCAM	-0.516207	-2.60629	-1.6073	-3.31766	activated leukocyte cell adhesion molecule
25930	PTPN23	-1.69917	-2.98422	-4.37954	-3.31651	protein tyrosine phosphatase, non-receptor type 23
5932	RBBP8	-0.920893	-3.05683	-1.90555	-3.31587	retinoblastoma binding protein 8
10213	PSMD14	-3.3412	-3.00998	-4.09756	-3.30234	proteasome (prosome, macropain) 26S subunit, non-ATPase, 14
647188	LOC647188	-3.39808	-2.80778	-4.34041	-3.29783	NA
1287	COL4A5	-0.432001	-2.68808	-2.00386	-3.29753	collagen, type IV, alpha 5
55795	PCID2	-0.133614	-2.64539	-1.87174	-3.26728	PCI domain containing 2
7772	ZNF229	-0.87703	-2.5868	-1.52265	-3.26531	zinc finger protein 229
3684	ITGAM	-1.38758	-3.00856	-2.64181	-3.2545	integrin, alpha M (complement component 3 receptor 3 subunit)
30846	EHD2	-1.34258	-3.14431	-4.13282	-3.22315	EH-domain containing 2
6950	TCP1	-2.67704	-2.51955	-1.84767	-3.22307	t-complex 1
1000	CDH2	-0.910624	-3.05552	0	-3.22018	cadherin 2, type 1, N-cadherin (neuronal)
51710	ZNF44	-1.70383	-2.59991	-1.43293	-3.21664	zinc finger protein 44
7415	VCP	-2.08486	-2.63372	-4.09517	-3.20915	valosin containing protein
2553	GABPB1	-1.85535	-2.63455	-1.47521	-3.19683	GA binding protein transcription factor, beta subunit 1
283248	RCOR2	-0.33989	-2.55082	-1.51139	-3.19472	REST corepressor 2
6635	SNRPE	-2.93171	-2.49188	-3.08596	-3.19076	small nuclear ribonucleoprotein polypeptide E
54801	HAUS6	-1.59358	-2.48157	-1.3716	-3.18078	HAUS augmin-like complex, subunit 6
4853	NOTCH2	-0.221149	-2.66945	-4.00573	-3.17556	notch 2
29842	TFCP2L1	-0.401099	-2.46986	-1.79023	-3.16743	transcription factor CP2-like 1
26512	INTS6	-2.02297	-2.45839	-1.35066	-3.15513	integrator complex subunit 6
6752	SSTR2	-0.484876	-2.82417	-1.77106	-3.15196	somatostatin receptor 2
23091	ZC3H13	-0.840667	-2.45548	-2.27874	-3.15174	zinc finger CCCH-type containing 13
647654	CDC27P5	-2.86416	-2.76455	-2.02024	-3.1461	cell division cycle protein 27 homolog
219855	SLC37A2	-1.48241	-2.56342	-3.92799	-3.13895	solute carrier family 37 (glycerol-3-phosphate transporter), member 2
29979	UBQLN1	-0.0954621	-2.70932	-3.83039	-3.10138	ubiquilin 1
27020	NPTN	-0.66707	-2.56558	-1.41365	-3.09792	neuroplastin
8737	RIPK1	-0.572083	-2.51067	-3.81328	-3.09406	receptor (TNFRSF)-interacting serine-threonine kinase 1
1134	CHRNA1	-0.18615	-2.50944	-3.81113	-3.09325	cholinergic receptor, nicotinic, alpha 1 (muscle)
54776	PPP1R12C	-1.35594	-3.08703	-3.80763	-3.09244	protein phosphatase 1, regulatory subunit 12C
3309	HSPA5	-1.37471	-2.40315	-1.57894	-3.08992	heat shock 70kDa protein 5 (glucose-regulated protein, 78kDa)
84874	ZNF514	-0.802667	-2.38772	-1.62285	-3.06938	zinc finger protein 514
563	AZGP1	-0.745922	-2.61599	-1.45655	-3.06472	alpha-2-glycoprotein 1, zinc-binding
84620	ST6GAL2	-1.86879	-3.39579	-1.24802	-3.05712	ST6 beta-galactosamide alpha-2,6-sialyltranferase 2
728440	LOC728440	-2.20266	-2.46294	-3.70195	-3.05604	NA
10376	TUBA1B	-1.57952	-2.46101	-3.69964	-3.05526	tubulin, alpha 1b
51364	ZMYND10	-1.53214	-2.42109	-1.27791	-3.05104	zinc finger, MYND-type containing 10
9793	CKAP5	-7.51132	-4.26956	-5.53514	-3.04693	cytoskeleton associated protein 5
732243	LOC732243	-0.865423	-2.68086	-3.67996	-3.04602	NA
7922	SLC39A7	-0.926396	-2.70209	-3.65811	-3.03386	solute carrier family 39 (zinc transporter), member 7
390874	ONECUT3	-1.20665	-2.44042	-3.65564	-3.02934	one cut homeobox 3
58517	RBM25	-2.7106	-3.40867	-2.31077	-3.02104	RNA binding motif protein 25
8728	ADAM19	-1.75352	-3.22029	0	-3.01195	ADAM metallopeptidase domain 19
65991	FUNDC2	-0.902285	-3.63973	-1.30647	-3.00518	FUN14 domain containing 2
5693	PSMB5	-1.683	-2.89219	-1.96832	-3.00377	proteasome (prosome, macropain) subunit, beta type, 5
1041	CDSN	-0.53905	-2.31556	-1.56319	-2.9772	corneodesmosin
280657	SSX6P	-0.315747	-2.70097	-0.513793	-2.97246	synovial sarcoma, X breakpoint 6 (pseudogene)
5977	DPF2	-1.08866	-2.66205	-1.26096	-2.97147	D4, zinc and double PHD fingers family 2
3169	FOXA1	-1.24782	-2.30265	-2.49351	-2.96382	forkhead box A1
9798	IST1	-0.975389	-2.33558	-1.35911	-2.95971	increased sodium tolerance 1 homolog (yeast)
79156	PLEKHF1	-1.73317	-2.37312	-3.4893	-2.95803	pleckstrin homology domain containing, family F (with FYVE domain) member 1
8343	H2BC7	-2.84299	-2.69099	-0.945722	-2.95398	histone cluster 1, H2bf
59286	UBL5	-5.05151	-2.28278	-2.49878	-2.94131	ubiquitin-like 5
5528	PPP2R5D	-1.57073	-2.69029	-3.44486	-2.93484	protein phosphatase 2, regulatory subunit B', delta
55683	KANSL3	-1.06082	-2.55025	-1.8883	-2.93134	KAT8 regulatory NSL complex subunit 3
79574	EPS8L3	-0.137912	-2.26606	-1.18315	-2.92202	EPS8-like 3
7358	UGDH	-1.16731	-3.11312	-3.41546	-2.92083	UDP-glucose 6-dehydrogenase
728242	LOC728242	-1.7949	-2.68123	-0.85956	-2.91923	X antigen family, member 2B
1195	CLK1	-1.89509	-2.32212	-1.40098	-2.91051	CDC-like kinase 1
730074	LOC730074	-1.70457	-2.32478	-3.3928	-2.90965	NA
200008	CDCP2	-1.88279	-2.33869	-2.46367	-2.90957	CUB domain containing protein 2
55234	SMU1	-6.96815	-2.43224	-1.16286	-2.90544	smu-1 suppressor of mec-8 and unc-52 homolog (C. elegans)
5657	PRTN3	-2.88718	-2.6717	-0.503457	-2.90285	proteinase 3
80110	ZNF614	-1.68679	-2.32056	-1.2097	-2.88926	zinc finger protein 614
7544	ZFY	-2.3152	-2.43146	-2.53539	-2.88852	zinc finger protein, Y-linked
22944	KIN	-0.0925238	-2.23706	-1.11898	-2.88704	KIN, antigenic determinant of recA protein homolog (mouse)
83889	WDR87	-1.85517	-2.38797	-1.24782	-2.8852	WD repeat domain 87
728543	LOC728543	-1.91016	-2.47267	-3.33461	-2.87949	uncharacterized LOC728543
84560	MT4	-0.727892	-3.14464	-2.0585	-2.87236	metallothionein 4
11052	CPSF6	-0.938332	-2.32296	-2.42418	-2.872	cleavage and polyadenylation specific factor 6, 68kDa
56950	SMYD2	-1.51728	-2.4318	-3.30921	-2.87071	SET and MYND domain containing 2
7465	WEE1	-7.20401	-2.32118	-3.30808	-2.86883	WEE1 homolog (S. pombe)
9978	RBX1	-2.408	-2.84693	-3.2949	-2.85954	ring-box 1, E3 ubiquitin protein ligase
3191	HNRNPL	-0.976882	-2.80289	-0.942355	-2.85711	heterogeneous nuclear ribonucleoprotein L
23025	UNC13A	-2.16216	-2.44817	-3.25491	-2.84367	unc-13 homolog A (C. elegans)
23556	PIGN	-0.529008	-2.19941	-1.40697	-2.84349	phosphatidylinositol glycan anchor biosynthesis, class N
9441	MED26	-1.56323	-2.18641	-2.25166	-2.82823	mediator complex subunit 26
9796	PHYHIP	-1.64636	-2.47974	-3.22848	-2.82809	phytanoyl-CoA 2-hydroxylase interacting protein
389941	C1QL3	-1.46838	-2.18232	-1.4328	-2.824	complement component 1, q subcomponent-like 3
55100	WDR70	-0.685276	-2.17825	-1.46262	-2.81891	WD repeat domain 70
1073	CFL2	-0.662802	-2.3407	-3.20416	-2.81747	cofilin 2 (muscle)
3912	LAMB1	-1.08592	-3.1648	-1.85027	-2.80463	laminin, beta 1
84669	USP32	-0.296811	-2.58636	-3.16912	-2.79546	ubiquitin specific peptidase 32
729738	LOC729738	-0.983466	-2.26395	-3.16436	-2.79375	NA
127703	C1orf216	-0.490769	-2.57111	-1.39453	-2.7902	chromosome 1 open reading frame 216
8289	ARID1A	-0.620086	-2.29287	-2.81757	-2.78811	AT rich interactive domain 1A (SWI-like)
23125	CAMTA2	-2.75735	-2.35114	-1.51282	-2.78742	calmodulin binding transcription activator 2
23089	PEG10	-0.0308242	-2.14861	-1.41446	-2.78384	paternally expressed 10
91445	RNF185	-0.57746	-2.14693	-1.07515	-2.78213	ring finger protein 185
51514	DTL	-4.6141	-2.21562	-1.10033	-2.78162	denticleless E3 ubiquitin protein ligase homolog (Drosophila)
10392	NOD1	-0.39137	-2.49953	-1.50452	-2.7674	nucleotide-binding oligomerization domain containing 1
64446	DNAI2	-0.721541	-2.13424	-1.81168	-2.76404	dynein, axonemal, intermediate chain 2
7027	TFDP1	-2.41562	-2.54922	-0.425534	-2.7545	transcription factor Dp-1
342357	ZKSCAN2	-0.191737	-2.12413	-1.38293	-2.75167	zinc finger with KRAB and SCAN domains 2
7369	UMOD	-1.33662	-3.58247	-3.08132	-2.75146	uromodulin
7528	YY1	-2.9728	-2.12239	-1.38761	-2.74935	YY1 transcription factor
7391	USF1	-0.804913	-2.45508	-1.31221	-2.74868	upstream transcription factor 1
6241	RRM2	-6.82326	-5.3342	-7.85544	-2.74689	ribonucleotide reductase M2
55010	PARPBP	-1.37026	-2.1188	-1.35602	-2.7452	PARP1 binding protein
132625	ZFP42	-1.95839	-2.50293	-3.06159	-2.73746	ZFP42 zinc finger protein
51271	UBAP1	-2.35046	-2.9199	-1.67089	-2.73712	ubiquitin associated protein 1
654264	LOC654264	-1.53904	-2.11513	-1.09546	-2.73203	NA
7298	TYMS	-3.10324	-2.46876	-3.05087	-2.72895	thymidylate synthetase
80150	ASRGL1	-2.06197	-2.17802	-3.05043	-2.7279	asparaginase like 1
10576	CCT2	-1.62554	-2.64401	-2.04859	-2.7198	chaperonin containing TCP1, subunit 2 (beta)
5460	POU5F1	-0.860819	-2.54229	-1.39174	-2.71931	POU class 5 homeobox 1
84971	ATG4D	-0.918397	-2.40226	-1.06709	-2.71623	autophagy related 4D, cysteine peptidase
162979	ZNF296	-0.407867	-2.09478	-1.2505	-2.71526	zinc finger protein 296
5325	PLAGL1	-1.02483	-2.09257	-1.5862	-2.713	pleiomorphic adenoma gene-like 1
284058	KANSL1	-1.35344	-2.09237	-1.76169	-2.71268	KAT8 regulatory NSL complex subunit 1
26589	MRPL46	-0.999768	-2.56369	-0.321946	-2.71106	mitochondrial ribosomal protein L46
4917	NTN3	-1.01094	-2.55224	-1.67643	-2.70881	netrin 3
54908	SPDL1	-7.49221	-2.33569	-3.00603	-2.70291	spindle apparatus coiled-coil protein 1
84891	ZSCAN10	-1.92736	-2.08635	-2.70161	-2.70255	zinc finger and SCAN domain containing 10
5685	PSMA4	-3.03182	-3.18042	-2.99667	-2.69729	proteasome (prosome, macropain) subunit, alpha type, 4
7399	USH2A	-0.846658	-2.24267	-1.12425	-2.69377	Usher syndrome 2A (autosomal recessive, mild)
9276	COPB2	-1.67291	-2.07732	-1.26286	-2.69329	coatomer protein complex, subunit beta 2 (beta prime)
165530	CLEC4F	-0.416307	-2.36171	-2.97962	-2.68968	C-type lectin domain family 4, member F
1314	COPA	-2.74009	-2.14236	-2.97698	-2.68716	coatomer protein complex, subunit alpha
9442	MED27	-1.84469	-2.21319	-2.97442	-2.68565	mediator complex subunit 27
22824	HSPA4L	-0.940915	-2.09167	-0.994	-2.68315	heat shock 70kDa protein 4-like
152	ADRA2C	-2.15461	-2.43554	-2.96633	-2.68114	adrenoceptor alpha 2C
79980	DSN1	-1.66796	-3.11464	-1.96786	-2.67968	DSN1, MIND kinetochore complex component, homolog (S. cerevisiae)
23640	HSPBP1	-0.565854	-2.33752	-2.69145	-2.6684	HSPA (heat shock 70kDa) binding protein, cytoplasmic cochaperone 1
7551	ZNF3	-1.26508	-2.05628	-1.14392	-2.66528	zinc finger protein 3
4950	LOC4950	-1.37719	-2.05394	-1.23328	-2.66202	NA
2935	GSPT1	-2.39934	-2.0521	-1.35297	-2.66031	G1 to S phase transition 1
83849	SYT15	-0.333949	-2.31484	-1.36564	-2.65861	synaptotagmin XV
58490	RPRD1B	-0.293084	-2.20301	-1.39563	-2.65845	regulation of nuclear pre-mRNA domain containing 1B
128710	SLX4IP	-2.4218	-2.05045	-0.97955	-2.65799	SLX4 interacting protein
57804	POLD4	-1.35634	-2.36653	-2.91841	-2.65747	polymerase (DNA-directed), delta 4, accessory subunit
4088	SMAD3	-1.3917	-2.92483	-2.91429	-2.65407	SMAD family member 3
57335	ZNF286A	-1.63821	-2.04705	-1.52085	-2.65366	zinc finger protein 286A
3064	HTT	-1.0115	-2.88718	-0.604629	-2.65311	huntingtin
25909	AHCTF1	-2.07198	-2.04367	-1.44874	-2.64873	AT hook containing transcription factor 1
10526	IPO8	-0.29767	-2.06902	-1.31036	-2.64842	importin 8
51444	RNF138	-2.19495	-2.25046	-1.13002	-2.64812	ring finger protein 138, E3 ubiquitin protein ligase
5967	REG1A	-1.56537	-2.99546	-1.76828	-2.64673	regenerating islet-derived 1 alpha
51601	LIPT1	-1.0197	-2.44085	-1.23439	-2.64612	lipoyltransferase 1
339501	PRSS38	-0.912587	-2.62692	0	-2.64416	protease, serine, 38
9625	AATK	-0.741581	-2.12383	-1.62971	-2.64275	apoptosis-associated tyrosine kinase
54815	GATAD2A	-2.88035	-2.36274	-2.88057	-2.63871	GATA zinc finger domain containing 2A
3664	IRF6	-3.65461	-2.5886	-2.88051	-2.63824	interferon regulatory factor 6
2294	FOXF1	-1.72517	-2.0306	-1.0848	-2.63163	forkhead box F1
84833	ATP5MK	-0.251432	-2.193	-1.25636	-2.63011	up-regulated during skeletal muscle growth 5 homolog (mouse)
5478	PPIA	-1.24131	-2.68537	-2.86133	-2.62878	peptidylprolyl isomerase A (cyclophilin A)
124245	ZC3H18	-0.630517	-2.45601	-2.86118	-2.62831	zinc finger CCCH-type containing 18
10190	TXNDC9	-1.0783	-2.02079	-1.38671	-2.6209	thioredoxin domain containing 9
8497	PPFIA4	-0.467016	-2.73235	-0.604749	-2.61838	protein tyrosine phosphatase, receptor type, f polypeptide (PTPRF), interacting protein (liprin), alpha 4
23398	PPWD1	-3.24097	-3.81169	-2.84116	-2.61803	peptidylprolyl isomerase domain and WD repeat containing 1
221150	SKA3	-7.01993	-3.03598	-2.8401	-2.61664	spindle and kinetochore associated complex subunit 3
93323	HAUS8	-0.701206	-2.30548	-1.17647	-2.61266	HAUS augmin-like complex, subunit 8
4085	MAD2L1	-1.94736	-2.4614	-2.42343	-2.6052	MAD2 mitotic arrest deficient-like 1 (yeast)
10581	IFITM2	-0.393796	-2.00157	-0.945198	-2.60357	interferon induced transmembrane protein 2
51179	HAO2	-1.91237	-2.06848	-2.81536	-2.6033	hydroxyacid oxidase 2 (long chain)
64763	ZNF574	-1.47927	-1.99821	-0.961374	-2.5972	zinc finger protein 574
5818	NECTIN1	-1.96971	-1.99746	-0.99343	-2.59617	poliovirus receptor-related 1 (herpesvirus entry mediator C)
3899	AFF3	-0.706034	-1.99737	-1.32143	-2.59602	AF4/FMR2 family, member 3
23429	RYBP	-1.06853	-2.06365	-2.80217	-2.59332	RING1 and YY1 binding protein
6309	SC5D	-1.27948	-2.06053	-2.79656	-2.59152	sterol-C5-desaturase (ERG3 delta-5-desaturase homolog, S. cerevisiae)-like
10518	CIB2	-1.18623	-1.98966	-1.44215	-2.58719	calcium and integrin binding family member 2
1452	CSNK1A1	-2.21786	-2.40682	-2.76326	-2.5768	casein kinase 1, alpha 1
29107	NXT1	-0.418647	-1.97997	-1.83715	-2.57581	NTF2-like export factor 1
25833	POU2F3	-0.896787	-1.97831	-1.07037	-2.57508	POU class 2 homeobox 3
26986	PABPC1	-0.804347	-2.12482	-2.75581	-2.57326	poly(A) binding protein, cytoplasmic 1
57062	DDX24	-1.63643	-3.35764	-1.84248	-2.56567	DEAD (Asp-Glu-Ala-Asp) box polypeptide 24
8218	CLTCL1	-0.945638	-2.70851	-0.934883	-2.56394	clathrin, heavy chain-like 1
5432	POLR2C	-2.88478	-2.51504	0	-2.56358	polymerase (RNA) II (DNA directed) polypeptide C, 33kDa
5710	PSMD4	-1.31404	-2.41312	-2.13496	-2.56308	proteasome (prosome, macropain) 26S subunit, non-ATPase, 4
6754	SSTR4	-0.525408	-2.06149	-2.73926	-2.56189	somatostatin receptor 4
4928	NUP98	-2.76354	-2.10713	-2.73003	-2.55842	nucleoporin 98kDa
5345	SERPINF2	-0.949756	-3.28279	-2.72931	-2.55712	serpin peptidase inhibitor, clade F (alpha-2 antiplasmin, pigment epithelium derived factor), member 2
23270	TSPYL4	-2.38051	-2.41043	-0.672766	-2.55628	TSPY-like 4
1044	CDX1	-1.85912	-2.032	-2.71962	-2.55281	caudal type homeobox 1
7593	MZF1	-1.371	-2.40022	0	-2.54911	myeloid zinc finger 1
5694	PSMB6	-1.82201	-3.51176	-2.31415	-2.54834	proteasome (prosome, macropain) subunit, beta type, 6
56139	PCDHA10	-2.93637	-2.08536	-2.70849	-2.54723	protocadherin alpha 10
55039	TRMT12	-2.20794	-2.4053	-0.620142	-2.54206	tRNA methyltransferase 12 homolog (S. cerevisiae)
8608	RDH16	-1.59669	-2.34358	-2.69861	-2.54043	retinol dehydrogenase 16 (all-trans)
51123	ZNF706	-0.652905	-1.94799	-1.13391	-2.5404	zinc finger protein 706
23636	NUP62	-2.11255	-2.09031	-2.68766	-2.53536	nucleoporin 62kDa
64427	TTC31	-0.838301	-1.97868	-1.47207	-2.53334	tetratricopeptide repeat domain 31
2623	GATA1	-0.614393	-2.34638	-0.97571	-2.5325	GATA binding protein 1 (globin transcription factor 1)
6789	STK4	-0.637077	-2.44155	-2.68076	-2.53073	serine/threonine kinase 4
9478	CABP1	-0.446291	-1.98466	-1.21311	-2.52367	calcium binding protein 1
5859	QARS1	-1.07589	-2.05455	-2.66436	-2.52281	glutaminyl-tRNA synthetase
343069	HNRNPCL1	-1.30483	-1.99327	-2.66167	-2.52198	heterogeneous nuclear ribonucleoprotein C-like 1
60672	MIIP	-1.22531	-2.57437	-2.66166	-2.52156	migration and invasion inhibitory protein
55753	OGDHL	-0.84121	-1.9314	-1.70441	-2.51713	oxoglutarate dehydrogenase-like
732447	LOC732447	-2.02622	-2.39025	0.160805	-2.51493	NA
5690	PSMB2	-1.3482	-1.96971	-2.03252	-2.51158	proteasome (prosome, macropain) subunit, beta type, 2
5372	PMM1	-2.69099	-2.37097	-1.40245	-2.50841	phosphomannomutase 1
3960	LGALS4	-0.65331	-2.7767	-1.13055	-2.50441	lectin, galactoside-binding, soluble, 4
7536	SF1	-1.33173	-1.97143	-2.62126	-2.49947	splicing factor 1
1441	CSF3R	-3.05859	-2.14686	-2.62069	-2.49907	colony stimulating factor 3 receptor (granulocyte)
284119	CAVIN1	-0.854588	-1.95158	-0.880124	-2.49809	polymerase I and transcript release factor
2274	FHL2	-0.944132	-1.91582	-1.37485	-2.497	four and a half LIM domains 2
55142	HAUS2	-1.29399	-2.22591	-1.11009	-2.49168	HAUS augmin-like complex, subunit 2
84958	SYTL1	-0.640633	-2.48455	-1.20058	-2.49113	synaptotagmin-like 1
6993	DYNLT1	-3.10381	-2.3305	0.207061	-2.4894	dynein, light chain, Tctex-type 1
124925	SEZ6	-0.647253	-2.70211	-2.59113	-2.48704	seizure related 6 homolog (mouse)
143884	CWF19L2	-2.61989	-1.90927	-1.17423	-2.48637	CWF19-like 2, cell cycle control (S. pombe)
350	APOH	-1.37701	-2.12456	-2.58706	-2.48426	apolipoprotein H (beta-2-glycoprotein I)
4352	MPL	-0.578338	-2.42401	-2.58242	-2.48109	myeloproliferative leukemia virus oncogene
84811	BUD13	-0.178429	-2.02212	-1.10193	-2.48082	BUD13 homolog (S. cerevisiae)
2733	GLE1	-2.10739	-1.90396	-1.6087	-2.47866	GLE1 RNA export mediator homolog (yeast)
7029	TFDP2	-1.29208	-2.30548	-1.22693	-2.47718	transcription factor Dp-2 (E2F dimerization partner 2)
23373	CRTC1	-0.404268	-1.91704	-0.974387	-2.47234	CREB regulated transcription coactivator 1
9611	NCOR1	-1.76565	-2.17746	-2.56723	-2.47205	nuclear receptor corepressor 1
5896	RAG1	-2.27047	-2.30145	0.905235	-2.4712	recombination activating gene 1
730078	LOC730078	-2.189	-2.0791	-2.22786	-2.46658	NA
163071	ZNF114	-1.22233	-1.89402	-1.05038	-2.46604	zinc finger protein 114
730115	LOC730115	-0.46729	-2.29745	-1.5923	-2.4653	NA
5893	RAD52	-2.17636	-1.93537	-2.54383	-2.4604	RAD52 homolog (S. cerevisiae)
79648	MCPH1	-1.55259	-3.02815	-2.54165	-2.45886	microcephalin 1
2079	ERH	-3.98518	-2.51358	-2.5416	-2.45847	enhancer of rudimentary homolog (Drosophila)
51164	DCTN4	-0.25524	-1.88561	-0.961554	-2.45633	dynactin 4 (p62)
10295	BCKDK	-0.87739	-1.88467	-1.31218	-2.45447	branched chain ketoacid dehydrogenase kinase
10694	CCT8	-2.3101	-3.75695	-2.52624	-2.45005	chaperonin containing TCP1, subunit 8 (theta)
199882	PDE4DIPP3	-1.2684	-2.18244	-2.52277	-2.4489	phosphodiesterase 4D interacting protein-like
8317	CDC7	-1.50075	-3.14775	-1.58335	-2.44458	cell division cycle 7 homolog (S. cerevisiae)
3190	HNRNPK	-4.36171	-1.87293	-2.04841	-2.44405	heterogeneous nuclear ribonucleoprotein K
91272	BOD1	-0.282589	-2.42873	-1.02561	-2.44182	biorientation of chromosomes in cell division 1
57402	S100A14	-1.72035	-2.63319	-1.82337	-2.43881	S100 calcium binding protein A14
5911	RAP2A	-1.86924	-2.322	0.11799	-2.43693	RAP2A, member of RAS oncogene family
4084	MXD1	-2.69701	-2.409	-2.49295	-2.43158	MAX dimerization protein 1
55253	TYW1	-1.1379	-2.02186	-2.48993	-2.43046	tRNA-yW synthesizing protein 1 homolog (S. cerevisiae)
22826	DNAJC8	-0.834721	-2.331	-1.19776	-2.42904	DnaJ (Hsp40) homolog, subfamily C, member 8
341359	SYT10	-0.519965	-2.63943	-1.44501	-2.42761	synaptotagmin X
730103	LOC730103	-0.992098	-2.28957	-2.0027	-2.42609	NA
5976	UPF1	-1.69855	-2.42033	-2.47404	-2.42305	UPF1 regulator of nonsense transcripts homolog (yeast)
339327	ZNF546	-0.94646	-1.85459	-0.818625	-2.42282	zinc finger protein 546
114793	FMNL2	-2.4292	-1.94659	-1.53895	-2.42114	formin-like 2
56938	BMAL2	-1.3657	-1.85092	-1.93692	-2.41856	aryl hydrocarbon receptor nuclear translocator-like 2
51144	HSD17B12	-0.822194	-2.1953	-2.4643	-2.4179	hydroxysteroid (17-beta) dehydrogenase 12
1665	DHX15	-1.65044	-1.85017	-1.05168	-2.41727	DEAH (Asp-Glu-Ala-His) box polypeptide 15
5985	RFC5	-1.31251	-2.03618	-2.46292	-2.41643	replication factor C (activator 1) 5, 36.5kDa
646629	LOC646629	-0.842344	-2.39496	-2.42182	-2.41586	zinc finger protein 470 pseudogene
7941	PLA2G7	-0.589804	-2.06273	-0.966252	-2.4156	phospholipase A2, group VII (platelet-activating factor acetylhydrolase, plasma)
24144	TFIP11	-2.02991	-2.93973	-2.07264	-2.41547	tuftelin interacting protein 11
7771	ZNF112	-0.997491	-1.84801	-0.97815	-2.41252	zinc finger protein 112 homolog (mouse)
9643	MORF4L2	-1.38453	-2.02783	-2.4511	-2.41095	mortality factor 4 like 2
5582	PRKCG	-0.590008	-2.25217	0.214799	-2.41032	protein kinase C, gamma
1831	TSC22D3	-0.707551	-1.93353	-0.941098	-2.40932	TSC22 domain family, member 3
9380	GRHPR	-0.864675	-2.41592	-2.44851	-2.40805	glyoxylate reductase/hydroxypyruvate reductase
57188	ADAMTSL3	-1.78435	-1.84229	-0.896443	-2.40638	ADAMTS-like 3
11321	GPN1	-0.892973	-2.543	-1.01005	-2.4009	GPN-loop GTPase 1
730712	LOC730712	-1.03841	-1.83791	-0.785779	-2.39925	NA
81930	KIF18A	-4.04302	-1.83635	-1.69297	-2.39773	kinesin family member 18A
265	AMELX	-0.632926	-1.99949	-2.43102	-2.39617	amelogenin, X-linked
2271	FH	-1.26264	-1.83462	-0.809196	-2.39571	fumarate hydratase
79738	BBS10	-1.62249	-2.13662	-1.03265	-2.39533	Bardet-Biedl syndrome 10
10922	FASTK	-0.720147	-1.87739	-2.41993	-2.39118	Fas-activated serine/threonine kinase
55051	NRDE2	-0.298176	-1.83092	-1.59131	-2.39027	NRDE-2, necessary for RNA interference, domain containing
6310	ATXN1	-3.55355	-2.35706	-0.68258	-2.39014	ataxin 1
9410	SNRNP40	-2.07871	-2.72469	-1.56323	-2.3899	small nuclear ribonucleoprotein 40kDa (U5)
7325	UBE2E2	-1.76848	-2.12378	-2.41163	-2.38834	ubiquitin-conjugating enzyme E2E 2
956	ENTPD3	-0.932811	-1.8283	-1.76288	-2.38662	ectonucleoside triphosphate diphosphohydrolase 3
3837	KPNB1	-1.7457	-2.86633	-1.70938	-2.38625	karyopherin (importin) beta 1
6249	CLIP1	-1.96099	-2.21775	0	-2.38524	CAP-GLY domain containing linker protein 1
90231	KIAA2013	-3.65542	-2.2133	-1.09823	-2.38386	KIAA2013
29800	ZDHHC1	-1.92715	-2.12305	-2.40226	-2.38374	zinc finger, DHHC-type containing 1
10281	DSCR4	-1.05445	-2.09327	-0.943301	-2.38286	Down syndrome critical region gene 4
10331	B3GNT3	-1.11094	-1.86915	-2.40098	-2.38269	UDP-GlcNAc:betaGal beta-1,3-N-acetylglucosaminyltransferase 3
9107	MTMR6	-0.720981	-2.32216	-2.39996	-2.38198	myotubularin related protein 6
55554	KLK15	-0.619664	-1.94012	-0.831568	-2.37748	kallikrein-related peptidase 15
7511	XPNPEP1	-0.645468	-2.28568	-1.04837	-2.3756	X-prolyl aminopeptidase (aminopeptidase P) 1, soluble
54795	TRPM4	-0.639506	-2.37234	-1.18321	-2.37549	transient receptor potential cation channel, subfamily M, member 4
731292	LOC731292	-2.03881	-1.81811	-0.902474	-2.37324	NA
9562	MINPP1	-1.1802	-1.97057	-2.38064	-2.37254	multiple inositol-polyphosphate phosphatase 1
57175	CORO1B	-2.43705	-2.37483	-2.07273	-2.37237	coronin, actin binding protein, 1B
326	AIRE	-2.59784	-2.62501	-1.53841	-2.37001	autoimmune regulator
119749	OR4C46	-1.65148	-2.13367	-2.37555	-2.36942	olfactory receptor, family 4, subfamily C, member 46
57496	MRTFB	-1.58322	-1.8548	-2.37238	-2.36562	MKL/myocardin-like 2
57153	SLC44A2	-0.332417	-1.81154	-0.890876	-2.36457	solute carrier family 44, member 2
649935	LOC649935	-0.518671	-2.15806	-2.37105	-2.36424	UPF0607 protein ENSP00000381514-like
5692	PSMB4	-0.883697	-1.85349	-2.36943	-2.36321	proteasome (prosome, macropain) subunit, beta type, 4
5922	RASA2	-2.85723	-2.20794	0	-2.36153	RAS p21 protein activator 2
8241	RBM10	-0.778061	-1.80711	-1.08812	-2.35988	RNA binding motif protein 10
113130	CDCA5	-3.65894	-1.86346	-1.81133	-2.35951	cell division cycle associated 5
9899	SV2B	-2.73565	-2.27422	-0.0406294	-2.35695	synaptic vesicle glycoprotein 2B
25949	SYF2	-5.45481	-1.80341	-2.01615	-2.35594	SYF2 homolog, RNA splicing factor (S. cerevisiae)
50632	CALY	-1.13528	-2.63152	-1.09733	-2.35361	calcyon neuron-specific vesicular protein
10204	NUTF2	-0.72852	-1.80044	-1.51309	-2.35251	nuclear transport factor 2
1437	CSF2	-1.07468	-1.79972	-1.20197	-2.35153	colony stimulating factor 2 (granulocyte-macrophage)
23562	CLDN14	-0.653443	-2.26251	-0.983024	-2.35141	claudin 14
22820	COPG1	-2.58413	-1.79916	-0.888679	-2.35068	coatomer protein complex, subunit gamma 1
57010	CABP4	-1.38824	-2.08587	-1.25691	-2.35019	calcium binding protein 4
131544	CRYBG3	-0.362462	-1.79692	-0.793282	-2.34909	beta-gamma crystallin domain containing 3
94056	SYAP1	-0.312879	-2.22107	-0.465051	-2.34791	synapse associated protein 1
56287	GKN1	-0.332959	-1.79476	-0.914803	-2.34616	gastrokine 1
731813	LOC731813	-1.77645	-1.84568	-2.34311	-2.34484	NA
7776	ZNF236	-1.06302	-1.79341	-1.2293	-2.3447	zinc finger protein 236
4909	NTF4	-1.1472	-2.2486	-0.114845	-2.34346	neurotrophin 4
54867	TMEM214	-0.470404	-1.90339	-2.33332	-2.33947	transmembrane protein 214
79744	ZNF419	-0.862852	-2.54982	-0.788726	-2.33911	zinc finger protein 419
64699	TMPRSS3	-2.28182	-1.83227	-2.32557	-2.3368	transmembrane protease, serine 3
55333	SYNJ2BP	-0.910826	-1.78538	-1.19044	-2.335	synaptojanin 2 binding protein
83643	CCDC3	-0.346238	-1.78435	-1.12924	-2.33427	coiled-coil domain containing 3
9129	PRPF3	-0.717556	-2.13839	-1.03427	-2.33379	PRP3 pre-mRNA processing factor 3 homolog (S. cerevisiae)
10121	ACTR1A	-1.54319	-1.87081	-1.45083	-2.33331	ARP1 actin-related protein 1 homolog A, centractin alpha (yeast)
57528	KCTD16	-0.905144	-1.78285	-0.814695	-2.33186	potassium channel tetramerisation domain containing 16
3676	ITGA4	-1.27165	-2.11197	-2.31192	-2.33049	integrin, alpha 4 (antigen CD49D, alpha 4 subunit of VLA-4 receptor)
5352	PLOD2	-1.54246	-2.19519	-0.212474	-2.33039	procollagen-lysine, 2-oxoglutarate 5-dioxygenase 2
729201	SPACA5B	-1.40163	-1.78135	-1.03015	-2.33017	sperm acrosome associated 5B
5424	POLD1	-1.61506	-2.17375	0.134478	-2.32612	polymerase (DNA directed), delta 1, catalytic subunit
64689	GORASP1	-0.568713	-1.7752	-0.780032	-2.32381	golgi reassembly stacking protein 1, 65kDa
221955	DAGLB	-0.680264	-1.77457	-1.23608	-2.32285	diacylglycerol lipase, beta
7545	ZIC1	-0.749065	-2.0432	-2.29792	-2.3216	Zic family member 1
5626	PROP1	-1.93327	-1.813	-2.29267	-2.31834	PROP paired-like homeobox 1
387509	GPR153	-1.0536	-1.89825	-0.834205	-2.31652	G protein-coupled receptor 153
7638	ZNF221	-1.07393	-1.76815	-1.25622	-2.31569	zinc finger protein 221
145483	FAM161B	-1.00105	-1.76674	-0.910777	-2.31414	family with sequence similarity 161, member B
3778	KCNMA1	-1.52925	-2.31304	-2.28364	-2.31378	potassium large conductance calcium-activated channel, subfamily M, alpha member 1
2928	GSC2	-1.06052	-2.15332	0.0119991	-2.31355	goosecoid homeobox 2
23584	VSIG2	-2.11777	-3.02486	-1.07595	-2.31035	V-set and immunoglobulin domain containing 2
79612	NAA16	-0.451078	-1.76082	-1.14066	-2.30644	N(alpha)-acetyltransferase 16, NatA auxiliary subunit
1733	DIO1	-0.780585	-2.42512	-2.26073	-2.30187	deiodinase, iodothyronine, type I
163115	ZNF781	-0.669725	-1.75733	-0.995867	-2.30172	zinc finger protein 781
286826	LIN9	-0.19224	-2.00382	-0.920644	-2.30149	lin-9 homolog (C. elegans)
7392	USF2	-1.49562	-1.75555	-1.82767	-2.29996	upstream transcription factor 2, c-fos interacting
84081	NSRP1	-1.93976	-2.75451	-2.2471	-2.29677	nuclear speckle splicing regulatory protein 1
652586	LOC652586	-0.783959	-2.6894	-2.24384	-2.29486	double homeobox protein 4-like protein 4-like
7692	ZNF133	-1.62968	-1.84436	-0.791635	-2.29444	zinc finger protein 133
8870	IER3	-0.377858	-1.74821	-0.98485	-2.29082	immediate early response 3
65996	CENPBD2P	-1.72941	-2.16196	-1.87068	-2.2907	CENPB DNA-binding domains containing 1 pseudogene
7428	VHL	-1.63853	-2.1023	0	-2.28945	von Hippel-Lindau tumor suppressor, E3 ubiquitin protein ligase
5082	PDCL	-0.431074	-1.74721	-1.06508	-2.28895	phosducin-like
128859	BPIFB6	-0.624834	-1.74606	-0.778279	-2.28813	BPI fold containing family B, member 6
80176	SPSB1	-0.762726	-2.1311	-0.607124	-2.28556	splA/ryanodine receptor domain and SOCS box containing 1
260429	PRSS33	-1.14452	-2.41646	-1.27411	-2.28487	protease, serine, 33
6091	ROBO1	-1.02765	-2.27491	-1.21191	-2.28325	roundabout, axon guidance receptor, homolog 1 (Drosophila)
23746	AIPL1	-0.811273	-1.74238	-1.30878	-2.28174	aryl hydrocarbon receptor interacting protein-like 1
90952	ESAM	-1.27933	-2.76619	-1.24812	-2.28171	endothelial cell adhesion molecule
2297	FOXD1	-0.568139	-2.29034	-2.21869	-2.28164	forkhead box D1
8559	PRPF18	-4.31121	-2.10112	-1.13571	-2.27931	PRP18 pre-mRNA processing factor 18 homolog (S. cerevisiae)
200958	MUC20	-0.556505	-2.26305	-0.136981	-2.27789	mucin 20, cell surface associated
4521	NUDT1	-1.04858	-1.73847	-1.03663	-2.2778	nudix (nucleoside diphosphate linked moiety X)-type motif 1
3987	LIMS1	-0.873489	-2.25577	0.391891	-2.27411	LIM and senescent cell antigen-like domains 1
54807	ZNF586	-1.41297	-1.73474	-1.1348	-2.2733	zinc finger protein 586
348235	SKA2	-3.74336	-1.80379	-2.20298	-2.27295	spindle and kinetochore associated complex subunit 2
8318	CDC45	-1.61129	-2.21786	-2.20099	-2.27202	cell division cycle 45 homolog (S. cerevisiae)
1155	TBCB	-0.59088	-2.30241	-1.95866	-2.27134	tubulin folding cofactor B
7105	TSPAN6	-1.82591	-1.73336	-1.00826	-2.27088	tetraspanin 6
90850	ZNF598	-0.385037	-2.06821	-0.409208	-2.27035	zinc finger protein 598
5571	PRKAG1	-0.54189	-1.79976	-2.1875	-2.26373	protein kinase, AMP-activated, gamma 1 non-catalytic subunit
6926	TBX3	-1.66612	-2.06125	0	-2.26294	T-box 3
26157	GIMAP2	-0.420676	-1.72759	-0.835344	-2.26251	GTPase, IMAP family member 2
90416	CCDC32	-0.033065	-2.69854	-2.18152	-2.26159	chromosome 15 open reading frame 57
163255	ZNF540	-1.22902	-1.7421	-2.17362	-2.25855	zinc finger protein 540
163081	ZNF567	-0.920224	-1.97419	-0.896749	-2.2575	zinc finger protein 567
7447	VSNL1	-0.61934	-2.0795	-0.982694	-2.25318	visinin-like 1
283985	FADS6	-2.48224	-2.22396	-2.16535	-2.25279	fatty acid desaturase domain family, member 6
116150	NUS1	-0.744176	-1.83527	-0.782815	-2.25159	nuclear undecaprenyl pyrophosphate synthase 1 homolog (S. cerevisiae)
4090	SMAD5	-0.460596	-1.71898	-0.730716	-2.25125	SMAD family member 5
5999	RGS4	-2.03804	-1.9825	-2.16026	-2.25069	regulator of G-protein signaling 4
2534	FYN	-0.616205	-1.73301	-2.15723	-2.24888	FYN oncogene related to SRC, FGR, YES
6436	LOC6436	-0.112806	-2.11777	0.218588	-2.24849	NA
10458	BAIAP2	-0.955896	-1.71463	-1.30436	-2.24661	BAI1-associated protein 2
64711	HS3ST6	-0.078494	-2.0753	0	-2.24495	heparan sulfate (glucosamine) 3-O-sulfotransferase 6
64151	NCAPG	-1.0838	-1.71328	-0.706544	-2.24492	non-SMC condensin I complex, subunit G
163	AP2B1	-0.712662	-2.09991	-1.00109	-2.24323	adaptor-related protein complex 2, beta 1 subunit
339318	ZNF181	-1.41846	-2.50255	-1.38394	-2.24222	zinc finger protein 181
1070	CETN3	-1.43643	-1.87951	-2.14193	-2.242	centrin, EF-hand protein, 3
4318	MMP9	-1.02156	-2.45716	-1.48419	-2.24144	matrix metallopeptidase 9 (gelatinase B, 92kDa gelatinase, 92kDa type IV collagenase)
5864	RAB3A	-1.36998	-1.97859	-0.815144	-2.24121	RAB3A, member RAS oncogene family
84875	PARP10	-1.25521	-1.74008	-2.13845	-2.23992	poly (ADP-ribose) polymerase family, member 10
187	APLNR	-1.17339	-2.0015	-2.13798	-2.23962	apelin receptor
3488	IGFBP5	-1.15539	-2.48509	-1.15037	-2.2384	insulin-like growth factor binding protein 5
84922	FIZ1	-0.858354	-1.70849	-1.06098	-2.23795	FLT3-interacting zinc finger 1
645420	LOC645420	-1.7933	-1.70811	-1.66197	-2.23773	NA
162972	ZNF550	-0.385903	-1.707	-1.34863	-2.23605	zinc finger protein 550
730295	LOC730295	-0.681723	-1.73611	-0.757898	-2.23325	NA
5324	PLAG1	-1.25745	-1.86668	-1.30321	-2.23258	pleiomorphic adenoma gene 1
23787	MTCH1	-1.44346	-2.17077	0	-2.23108	mitochondrial carrier 1
57563	KLHL8	-0.943758	-1.99849	-0.93688	-2.23057	kelch-like 8 (Drosophila)
84146	ZNF644	-0.844085	-1.9807	-2.12549	-2.22988	zinc finger protein 644
83590	TMUB1	-1.71921	-2.01861	-1.31757	-2.22912	transmembrane and ubiquitin-like domain containing 1
7404	UTY	-1.31718	-1.7003	-1.54546	-2.22656	ubiquitously transcribed tetratricopeptide repeat containing, Y-linked
6297	SALL2	-2.17846	-2.02094	-2.11926	-2.22607	sal-like 2 (Drosophila)
121536	AEBP2	-1.24463	-1.87956	-1.61818	-2.2259	AE binding protein 2
5920	PLAAT4	-1.77906	-2.06356	0.250855	-2.22431	retinoic acid receptor responder (tazarotene induced) 3
54541	DDIT4	-0.1105	-3.65029	-1.93478	-2.22124	DNA-damage-inducible transcript 4
7099	TLR4	-0.992511	-1.70867	-2.11279	-2.22053	toll-like receptor 4
23585	TMEM50A	-0.521945	-2.53012	-2.11115	-2.2185	transmembrane protein 50A
775	CACNA1C	-1.65309	-2.07292	-0.633344	-2.21434	calcium channel, voltage-dependent, L type, alpha 1C subunit
54460	MRPS21	-1.76646	-1.69032	-0.67312	-2.21395	mitochondrial ribosomal protein S21
643534	LOC643534	-0.354308	-1.79157	-0.928811	-2.21362	NA
5879	RAC1	-1.60015	-2.00923	-0.327025	-2.21107	ras-related C3 botulinum toxin substrate 1 (rho family, small GTP binding protein Rac1)
6790	AURKA	-2.39568	-1.69762	-2.09253	-2.21014	aurora kinase A
163050	ZNF564	-1.47573	-1.68679	-1.03736	-2.20956	zinc finger protein 564
65018	PINK1	-1.81486	-1.94871	-2.09231	-2.20928	PTEN induced putative kinase 1
7932	OR2H2	-0.771176	-1.68576	-0.755631	-2.20846	olfactory receptor, family 2, subfamily H, member 2
7755	ZNF205	-0.910839	-2.43837	-1.2634	-2.20627	zinc finger protein 205
79759	ZNF668	-0.532786	-1.68261	-0.737378	-2.20496	zinc finger protein 668
84905	ZNF341	-0.912082	-1.68173	-1.93896	-2.20375	zinc finger protein 341
343851	RPS10P30	-3.10413	-1.68885	-2.07711	-2.2013	ribosomal protein S10 pseudogene 30
5347	PLK1	-6.45121	-2.76868	-2.07048	-2.19875	polo-like kinase 1
5577	PRKAR2B	-2.45309	-2.0663	-2.06947	-2.1979	protein kinase, cAMP-dependent, regulatory, type II, beta
730821	LOC730821	-1.11941	-1.76207	-1.48279	-2.19559	NA
727878	LOC727878	-0.554224	-1.73836	-2.0667	-2.19536	NA
5239	PGM5	-0.0997109	-1.97964	-0.121865	-2.19508	phosphoglucomutase 5
6236	RRAD	-0.412664	-1.69008	-2.06402	-2.19395	Ras-related associated with diabetes
83743	GRWD1	-0.130887	-1.74621	-0.789432	-2.19353	glutamate-rich WD repeat containing 1
22807	IKZF2	-0.64098	-1.67364	-0.919263	-2.19244	IKAROS family zinc finger 2 (Helios)
126208	ZNF787	-0.35862	-1.67313	-1.21333	-2.19169	zinc finger protein 787
84108	PCGF6	-2.04686	-2.05297	-1.72278	-2.19147	polycomb group ring finger 6
55884	WSB2	-0.283535	-2.14453	-1.03924	-2.19115	WD repeat and SOCS box containing 2
8323	FZD6	-0.676782	-2.02031	-0.911834	-2.18931	frizzled family receptor 6
23049	SMG1	-0.33557	-1.70789	-1.1659	-2.18898	smg-1 homolog, phosphatidylinositol 3-kinase-related kinase (C. elegans)
6927	HNF1A	-0.623562	-1.97021	-1.34946	-2.18884	HNF1 homeobox A
1595	CYP51A1	-1.32575	-1.84477	-0.970973	-2.18877	cytochrome P450, family 51, subfamily A, polypeptide 1
221472	FGD2	-1.79772	-1.67626	-2.05456	-2.18723	FYVE, RhoGEF and PH domain containing 2
57325	KAT14	-1.33282	-1.98469	-2.04541	-2.18333	CSRP2 binding protein
342908	ZNF404	-0.625188	-2.20894	-2.04488	-2.18277	zinc finger protein 404
284680	SPATA46	-0.878416	-2.03663	0	-2.1827	chromosome 1 open reading frame 111
2219	FCN1	-0.48209	-2.62034	-1.46052	-2.1822	ficolin (collagen/fibrinogen domain containing) 1
7455	ZAN	-0.967699	-2.02588	-0.0675766	-2.17965	zonadhesin
10383	TUBB4B	-2.22779	-1.66459	-2.03838	-2.17807	tubulin, beta 4B class IVb
5995	RGR	-0.739755	-1.78914	-2.03703	-2.17696	retinal G protein coupled receptor
64409	GALNT17	-1.04093	-2.31781	-0.694872	-2.17664	Williams-Beuren syndrome chromosome region 17
59277	NTN4	-1.03738	-1.6604	-0.937332	-2.17427	netrin 4
57689	LRRC4C	-0.691478	-1.67045	-0.830573	-2.17374	leucine rich repeat containing 4C
5618	PRLR	-0.367316	-1.97396	0	-2.17364	prolactin receptor
150383	CDPF1	-1.13239	-1.65976	-0.890961	-2.1731	cysteine-rich, DPF motif domain containing 1
8563	THOC5	-0.30869	-1.94638	-1.01916	-2.17246	THO complex 5
79230	ZNF557	-1.10174	-2.05287	-0.958035	-2.17224	zinc finger protein 557
5422	POLA1	-2.32871	-1.66015	-2.0306	-2.17202	polymerase (DNA directed), alpha 1, catalytic subunit
2908	NR3C1	-0.968397	-2.00396	-2.02954	-2.17147	nuclear receptor subfamily 3, group C, member 1 (glucocorticoid receptor)
983	CDK1	-1.72881	-1.65846	-0.843454	-2.17139	cyclin-dependent kinase 1
730122	LOC730122	-1.0287	-1.95375	-0.688892	-2.17066	NA
4146	MATN1	-1.40233	-1.75577	-2.02826	-2.16983	matrilin 1, cartilage matrix protein
27130	INVS	-0.318519	-1.95195	0	-2.1677	inversin
730271	LOC730271	-0.37001	-1.65273	-0.682472	-2.16491	NA
79590	MRPL24	-0.418821	-1.93962	0	-2.16476	mitochondrial ribosomal protein L24
9527	GOSR1	-0.664185	-1.81051	-2.01998	-2.16465	golgi SNAP receptor complex member 1
84798	C19orf48P	-1.53885	-1.65073	-0.815932	-2.16237	chromosome 19 open reading frame 48
2672	GFI1	-0.600932	-1.6488	-0.892711	-2.15972	growth factor independent 1 transcription repressor
163051	ZNF709	-0.416592	-2.25295	-1.29215	-2.1592	zinc finger protein 709
1139	CHRNA7	-1.97162	-1.98734	0	-2.15895	cholinergic receptor, nicotinic, alpha 7 (neuronal)
3491	CCN1	-0.676304	-1.6473	-0.883791	-2.15782	cysteine-rich, angiogenic inducer, 61
7203	CCT3	-1.28824	-1.64602	-0.666926	-2.15614	chaperonin containing TCP1, subunit 3 (gamma)
84171	LOXL4	-0.0578231	-2.0323	0.128002	-2.15607	lysyl oxidase-like 4
81550	TDRD3	-0.202574	-1.93753	-0.646723	-2.15267	tudor domain containing 3
8443	GNPAT	-2.28957	-1.96099	0	-2.15037	glyceronephosphate O-acyltransferase
2849	GPR26	-1.00352	-1.64005	-1.11153	-2.14942	G protein-coupled receptor 26
51117	COQ4	-1.77077	-2.25488	-1.40592	-2.14795	coenzyme Q4 homolog (S. cerevisiae)
7484	WNT9B	-1.7696	-2.52167	0	-2.14754	wingless-type MMTV integration site family, member 9B
1836	SLC26A2	-0.46848	-1.63864	-0.752588	-2.14722	solute carrier family 26 (sulfate transporter), member 2
23619	ZIM2	-0.902205	-1.8748	-1.01644	-2.14565	zinc finger, imprinted 2
651536	LOC651536	-1.38102	-1.94311	0	-2.14474	immunoglobulin iota chain-like
25936	NSL1	-0.992959	-1.80556	-0.697193	-2.14461	NSL1, MIND kinetochore complex component, homolog (S. cerevisiae)
93343	MVB12A	-0.861625	-1.8602	-1.28291	-2.14242	multivesicular body subunit 12A
6385	SDC4	-0.593857	-1.9014	0.154656	-2.14195	syndecan 4
23341	DNAJC16	-0.561234	-2.41839	-1.98088	-2.14081	DnaJ (Hsp40) homolog, subfamily C, member 16
55591	VEZT	-0.390889	-1.632	-0.774426	-2.1395	vezatin, adherens junctions transmembrane protein
28952	CCDC22	-0.304185	-1.63193	-1.67438	-2.13929	coiled-coil domain containing 22
729413	LOC729413	-1.47898	-1.63137	-0.834763	-2.13898	NA
53833	IL20RB	-1.24395	-2.49434	-1.97742	-2.13738	interleukin 20 receptor beta
6427	SRSF2	-0.355893	-1.90781	0	-2.13643	serine/arginine-rich splicing factor 2
51302	CYP39A1	-2.07042	-2.06582	-1.97495	-2.13581	cytochrome P450, family 39, subfamily A, polypeptide 1
727874	WBP11P3	-1.78793	-1.84438	-1.97109	-2.13319	WW domain binding protein 11 pseudogene
22827	PUF60	-1.69748	-2.03731	-0.870195	-2.13297	poly-U binding splicing factor 60KDa
5831	PYCR1	-0.108671	-1.71545	-0.688993	-2.13173	pyrroline-5-carboxylate reductase 1
9002	F2RL3	-0.481535	-2.07768	0.0483397	-2.13099	coagulation factor II (thrombin) receptor-like 3
10384	BTN3A3	-0.10015	-1.91539	-1.96541	-2.12927	butyrophilin, subfamily 3, member A3
2782	GNB1	-0.284194	-1.624	-1.04009	-2.12925	guanine nucleotide binding protein (G protein), beta polypeptide 1
55530	SVOP	-2.11655	-1.62379	-1.72705	-2.12894	SV2 related protein homolog (rat)
874	CBR3	-0.261392	-1.81532	-1.96216	-2.12823	carbonyl reductase 3
6545	SLC7A4	-0.424873	-1.94994	-1.96167	-2.12745	solute carrier family 7 (orphan transporter), member 4
3675	ITGA3	-0.770078	-1.62094	-1.95921	-2.12537	integrin, alpha 3 (antigen CD49C, alpha 3 subunit of VLA-3 receptor)
5971	RELB	-0.848901	-1.61821	-1.42956	-2.12318	v-rel reticuloendotheliosis viral oncogene homolog B
10242	KCNMB2	-2.52167	-1.94839	0.246591	-2.12294	potassium large conductance calcium-activated channel, subfamily M, beta member 2
8321	FZD1	-0.354691	-1.97135	-0.730977	-2.12143	frizzled family receptor 1
650689	LOC650689	-1.31921	-1.72578	-0.658905	-2.11877	NA
1810	DR1	-1.12686	-1.61533	-1.94605	-2.11789	down-regulator of transcription 1, TBP-binding (negative cofactor 2)
3567	IL5	-1.7999	-1.88273	0	-2.11504	interleukin 5 (colony-stimulating factor, eosinophil)
10669	CGREF1	-0.562719	-1.69578	-0.672877	-2.11489	cell growth regulator with EF-hand domain 1
55974	SLC50A1	-1.25181	-2.05619	-1.16546	-2.11427	solute carrier family 50 (sugar transporter), member 1
286128	ZFP41	-0.480137	-1.61174	-1.45062	-2.11295	ZFP41 zinc finger protein
8675	STX16	-1.41653	-1.61153	-0.704246	-2.11264	syntaxin 16
6094	ROM1	-1.28049	-1.89981	0	-2.11244	retinal outer segment membrane protein 1
350383	GPR142	-2.19834	-1.89823	0.245184	-2.10985	G protein-coupled receptor 142
55592	GOLGA2P5	-0.839077	-1.74498	-0.885347	-2.10797	golgin A2 pseudogene 5
5947	RBP1	-0.914447	-2.30955	-0.013563	-2.10472	retinol binding protein 1, cellular
220202	ATOH7	-0.336108	-1.60216	-1.92579	-2.10438	atonal homolog 7 (Drosophila)
130612	TMEM198	-0.595893	-2.46545	-0.873994	-2.10411	transmembrane protein 198
54700	RRN3	-2.13507	-2.23985	-1.1436	-2.10391	RRN3 RNA polymerase I transcription factor homolog (S. cerevisiae)
28231	SLCO4A1	-0.418204	-1.72402	-1.92551	-2.10362	solute carrier organic anion transporter family, member 4A1
479	ATP12A	-1.67167	-1.86048	0	-2.10218	ATPase, H+/K+ transporting, nongastric, alpha polypeptide
8187	ZNF239	-0.586013	-1.61827	-1.92315	-2.1011	zinc finger protein 239
3996	LLGL1	-1.60698	-1.89024	-1.02827	-2.10038	lethal giant larvae homolog 1 (Drosophila)
4904	YBX1	-2.6418	-1.59942	-1.92227	-2.10009	Y box binding protein 1
29940	DSE	-0.245215	-1.60138	-0.770953	-2.10007	dermatan sulfate epimerase
54437	SEMA5B	-0.407675	-2.35776	-1.92091	-2.09959	sema domain, seven thrombospondin repeats (type 1 and type 1-like), transmembrane domain (TM) and short cytoplasmic domain, (semaphorin) 5B
6331	SCN5A	-2.12835	-2.0987	-0.945188	-2.09957	sodium channel, voltage-gated, type V, alpha subunit
23426	GRIP1	-2.43554	-2.28406	-1.92005	-2.09934	glutamate receptor interacting protein 1
25961	NUDT13	-1.20355	-1.85293	-1.91869	-2.09858	nudix (nucleoside diphosphate linked moiety X)-type motif 13
51440	HPCAL4	-1.84784	-1.85827	-1.91756	-2.09808	hippocalcin like 4
342945	ZSCAN22	-1.97901	-2.41264	-1.9143	-2.09608	zinc finger and SCAN domain containing 22
116337	PANX3	-0.688938	-1.62414	-0.612548	-2.09484	pannexin 3
732307	LOC732307	-0.404158	-1.97208	-0.388756	-2.09465	NA
51283	BFAR	-0.58928	-1.6719	-0.898351	-2.09424	bifunctional apoptosis regulator
148003	LGALS16	-1.64726	-3.41908	-0.732712	-2.09293	lectin, galactoside-binding, soluble, 16
5097	PCDH1	-0.614505	-1.595	-0.775652	-2.09273	protocadherin 1
51015	ISOC1	-0.682497	-2.24507	-0.650202	-2.09217	isochorismatase domain containing 1
6632	SNRPD1	-3.479	-1.59192	-1.91025	-2.09208	small nuclear ribonucleoprotein D1 polypeptide 16kDa
5929	RBBP5	-0.976891	-3.12169	-1.90999	-2.09133	retinoblastoma binding protein 5
57478	USP31	-3.10652	-1.5911	-1.90942	-2.09084	ubiquitin specific peptidase 31
2052	EPHX1	-0.328992	-1.96835	0	-2.0897	epoxide hydrolase 1, microsomal (xenobiotic)
1396	CRIP1	-1.52882	-1.93847	-1.90736	-2.0891	cysteine-rich protein 1 (intestinal)
9578	CDC42BPB	-0.48037	-1.95554	-1.9053	-2.08786	CDC42 binding protein kinase beta (DMPK-like)
79801	SHCBP1	-0.599098	-1.71628	-1.13295	-2.08782	SHC SH2-domain binding protein 1
728290	LINC02027	-0.388964	-1.92573	-1.81913	-2.08725	uncharacterized LOC728290
51069	MRPL2	-0.40674	-1.64987	-0.634517	-2.08673	mitochondrial ribosomal protein L2
10142	AKAP9	-0.517135	-1.58906	-0.738114	-2.08633	A kinase (PRKA) anchor protein (yotiao) 9
646498	C3orf84	-2.09228	-1.84486	0.574706	-2.08481	uncharacterized LOC646498
729792	LOC729792	-0.771459	-1.58689	-0.588032	-2.08463	NA
131566	DCBLD2	-1.06268	-1.69719	-0.674112	-2.08403	discoidin, CUB and LCCL domain containing 2
642662	LOC642662	-1.23257	-2.16	-1.89712	-2.0834	NA
126129	CPT1C	-1.87819	-1.98928	-0.311299	-2.08238	carnitine palmitoyltransferase 1C
5768	QSOX1	-1.19674	-2.26121	-1.63862	-2.07997	quiescin Q6 sulfhydryl oxidase 1
1047	CLGN	-0.844508	-2.14057	-1.31122	-2.07956	calmegin
7543	ZFX	-1.00837	-1.58125	-1.2253	-2.07668	zinc finger protein, X-linked
2067	ERCC1	-0.658066	-1.57792	-1.888	-2.07653	excision repair cross-complementing rodent repair deficiency, complementation group 1 (includes overlapping antisense sequence)
3744	KCNA10	-0.291968	-2.18587	-1.40543	-2.07518	potassium voltage-gated channel, shaker-related subfamily, member 10
84861	KLHL22	-1.19835	-1.57997	-1.0366	-2.0749	kelch-like 22 (Drosophila)
8888	MCM3AP	-0.0377638	-1.57632	-1.8858	-2.07457	minichromosome maintenance complex component 3 associated protein
55689	YEATS2	-0.689529	-1.57915	-0.827596	-2.07401	YEATS domain containing 2
8120	AP3B2	-1.41449	-1.57552	-1.88459	-2.0736	adaptor-related protein complex 3, beta 2 subunit
55876	GSDMB	-0.469827	-1.57686	-1.09795	-2.07114	gasdermin B
9682	KDM4A	-2.24507	-1.57154	-1.87876	-2.07068	lysine (K)-specific demethylase 4A
144535	CFAP54	-0.552624	-1.88121	0	-2.07045	chromosome 12 open reading frame 55
259287	TAS2R41	-0.473237	-1.76327	-1.87405	-2.0685	taste receptor, type 2, member 41
390335	LOC390335	-1.36371	-1.97774	0	-2.0681	NA
340990	OTOG	-0.788571	-1.82578	-1.87308	-2.06729	otogelin
5954	RCN1	-0.59672	-1.57382	-0.983165	-2.06711	reticulocalbin 1, EF-hand calcium binding domain
29945	ANAPC4	-0.485021	-1.57295	-1.00607	-2.06602	anaphase promoting complex subunit 4
2776	GNAQ	-0.754752	-2.01128	0.47405	-2.06577	guanine nucleotide binding protein (G protein), q polypeptide
55094	GPATCH1	-0.836937	-1.85256	-1.87161	-2.06535	G patch domain containing 1
29088	MRPL15	-0.660773	-1.57194	-0.69451	-2.06484	mitochondrial ribosomal protein L15
158880	USP51	-1.42847	-1.71133	-0.615893	-2.06475	ubiquitin specific peptidase 51
5518	PPP2R1A	-0.0825606	-1.98457	-0.642441	-2.06357	protein phosphatase 2, regulatory subunit A, alpha
57116	ZNF695	-1.73585	-2.45384	-1.20807	-2.06344	zinc finger protein 695
727843	LOC727843	-0.581119	-1.93889	-1.86492	-2.06126	NA
2913	GRM3	-0.757869	-1.82979	-0.206377	-2.06114	glutamate receptor, metabotropic 3
79879	CCDC134	-1.38195	-1.99774	-0.915536	-2.06073	coiled-coil domain containing 134
353324	SPATA12	-0.88932	-1.93362	-0.589095	-2.05867	spermatogenesis associated 12
285267	ZNF619	-1.13479	-1.57605	-1.86047	-2.05815	zinc finger protein 619
2566	GABRG2	-1.7743	-1.86484	1.3953	-2.05655	gamma-aminobutyric acid (GABA) A receptor, gamma 2
51083	GAL	-0.417386	-1.56436	-0.581773	-2.05614	galanin/GMAP prepropeptide
54903	MKS1	-0.582361	-1.60662	-0.597966	-2.05584	Meckel syndrome, type 1
85364	ZCCHC3	-1.24113	-1.56336	-0.655579	-2.05467	zinc finger, CCHC domain containing 3
51666	ASB4	-0.900599	-1.99517	-0.0941411	-2.05428	ankyrin repeat and SOCS box containing 4
55340	GIMAP5	-1.0233	-1.56096	-0.876417	-2.05205	GTPase, IMAP family member 5
5719	PSMD13	-0.987643	-1.62863	-0.616858	-2.05195	proteasome (prosome, macropain) 26S subunit, non-ATPase, 13
401068	LOC401068	-1.77312	-1.55976	-0.633465	-2.05059	uncharacterized LOC401068
2705	GJB1	-1.47047	-2.23337	-1.11649	-2.04991	gap junction protein, beta 1, 32kDa
677	ZFP36L1	-0.941077	-1.82047	-1.84763	-2.04958	ZFP36 ring finger protein-like 1
2155	F7	-2.06125	-3.04855	-0.408554	-2.04753	coagulation factor VII (serum prothrombin conversion accelerator)
55320	MIS18BP1	-0.397238	-1.5573	-0.976508	-2.04739	MIS18 binding protein 1
80328	ULBP2	-0.238458	-1.69874	-0.675569	-2.047	UL16 binding protein 2
3445	IFNA8	-0.59922	-1.59946	-0.730875	-2.04671	interferon, alpha 8
6855	SYP	-0.642558	-1.55557	-0.902108	-2.04535	synaptophysin
4857	NOVA1	-1.02182	-1.54819	-1.83976	-2.04438	neuro-oncological ventral antigen 1
644021	CTSLP3	-0.255624	-1.55457	-0.881568	-2.0441	cathepsin L1 pseudogene 3
22978	NT5C2	-0.89352	-1.65397	-1.83755	-2.04297	5'-nucleotidase, cytosolic II
959	CD40LG	-0.204152	-1.55358	-0.615283	-2.04294	CD40 ligand
3605	IL17A	-2.02026	-1.55272	-1.1804	-2.04217	interleukin 17A
2331	FMOD	-1.33017	-1.80495	0.523426	-2.04089	fibromodulin
913	CD1E	-1.08572	-1.64744	-0.943831	-2.04043	CD1e molecule
58533	SNX6	-0.850292	-1.55027	-0.711639	-2.03947	sorting nexin 6
10465	PPIH	-1.8325	-1.96388	-1.55592	-2.03908	peptidylprolyl isomerase H (cyclophilin H)
390816	THA1P	-1.99914	-1.96465	-1.10629	-2.0387	threonine aldolase 1, pseudogene
26017	FAM32A	-3.06908	-3.04054	-1.82765	-2.03595	family with sequence similarity 32, member A
9993	DGCR2	-0.245612	-1.86777	0	-2.03434	DiGeorge syndrome critical region gene 2
653155	PRPF4BP1	-0.784833	-1.61018	-1.34925	-2.03265	PRP4 pre-mRNA processing factor 4 homolog B (yeast) pseudogene
64946	CENPH	-0.573673	-2.21056	-0.862541	-2.03227	centromere protein H
800	CALD1	-2.12305	-1.78874	-1.02526	-2.03218	caldesmon 1
6301	SARS1	-1.19814	-1.54308	-1.09515	-2.03007	seryl-tRNA synthetase
57728	WDR19	-0.117275	-2.04649	-0.561776	-2.03004	WD repeat domain 19
170591	S100Z	-2.20351	-1.78146	-0.258998	-2.0279	S100 calcium binding protein Z
9817	KEAP1	-1.55291	-1.53101	-1.81342	-2.02669	kelch-like ECH-associated protein 1
2551	GABPA	-0.371454	-1.53888	-0.832932	-2.02596	GA binding protein transcription factor, alpha subunit 60kDa
80142	PTGES2	-2.02269	-2.01094	-1.5017	-2.02577	prostaglandin E synthase 2
2273	FHL1	-0.627099	-2.38082	-1.00621	-2.02568	four and a half LIM domains 1
128822	CST9	-0.961812	-1.64624	-1.81233	-2.02554	cystatin 9 (testatin)
8503	PIK3R3	-1.88733	-1.92762	0	-2.02365	phosphoinositide-3-kinase, regulatory subunit 3 (gamma)
1757	SARDH	-0.446008	-1.58516	-1.81087	-2.02324	sarcosine dehydrogenase
54790	TET2	-0.408254	-2.01341	-0.885233	-2.0232	tet methylcytosine dioxygenase 2
79981	FRMD1	-0.573202	-1.53626	-0.674171	-2.02273	FERM domain containing 1
57595	PDZD4	-1.86457	-1.82421	-0.773516	-2.02216	PDZ domain containing 4
8908	GYG2	-1.07816	-1.78562	-1.07365	-2.02197	glycogenin 2
57599	WDR48	-0.483694	-1.53547	-0.568079	-2.02187	WD repeat domain 48
132612	ADAD1	-2.26305	-1.79615	-0.440967	-2.02155	adenosine deaminase domain containing 1 (testis-specific)
9227	LRAT	-0.100324	-1.68702	-1.80393	-2.0198	lecithin retinol acyltransferase (phosphatidylcholine--retinol O-acyltransferase)
1491	CTH	-1.02588	-1.53796	-1.80389	-2.01958	cystathionase (cystathionine gamma-lyase)
25998	IBTK	-0.640352	-1.77906	0.414852	-2.01945	inhibitor of Bruton agammaglobulinemia tyrosine kinase
114884	OSBPL10	-1.83114	-1.53325	-0.786733	-2.01883	oxysterol binding protein-like 10
4820	NKTR	-0.83724	-1.85474	-0.38799	-2.01736	natural killer-tumor recognition sequence
4141	MARS1	-0.364728	-2.19053	-1.8012	-2.01661	methionyl-tRNA synthetase
79955	PDZD7	-0.973818	-1.52374	-1.80114	-2.01638	PDZ domain containing 7
201176	ARHGAP27	-0.718673	-2.22779	0.578792	-2.01529	Rho GTPase activating protein 27
325	APCS	-1.81785	-2.11492	-1.01369	-2.01524	amyloid P component, serum
5313	PKLR	-1.18293	-1.65163	-1.80026	-2.01457	pyruvate kinase, liver and RBC
5412	UBL3	-0.482003	-1.52934	-0.575202	-2.01429	ubiquitin-like 3
55680	RUFY2	-0.873046	-1.6125	-0.84551	-2.0142	RUN and FYVE domain containing 2
56997	COQ8A	-1.09588	-1.52915	-1.58161	-2.0141	aarF domain containing kinase 3
163087	ZNF383	-0.655638	-1.52908	-1.00781	-2.01401	zinc finger protein 383
4846	NOS3	-0.206756	-1.83385	-0.26771	-2.01322	nitric oxide synthase 3 (endothelial cell)
29035	HAPSTR1	-0.541754	-1.54703	-1.79477	-2.01162	chromosome 16 open reading frame 72
285242	HTR3E	-0.41734	-2.14485	-0.363679	-2.01117	5-hydroxytryptamine (serotonin) receptor 3E, ionotropic
8208	CHAF1B	-1.70588	-1.51827	-1.79392	-2.01094	chromatin assembly factor 1, subunit B (p60)
7514	XPO1	-0.645494	-1.52544	-1.03886	-2.00958	exportin 1 (CRM1 homolog, yeast)
80008	TMEM156	-0.121536	-1.6851	-0.748397	-2.0092	transmembrane protein 156
1326	MAP3K8	-0.658421	-1.52467	-1.51392	-2.00873	mitogen-activated protein kinase kinase kinase 8
1315	COPB1	-3.3115	-1.62449	-0.612691	-2.00789	coatomer protein complex, subunit beta 1
91351	DDX60L	-0.777512	-1.77549	0.701141	-2.00708	DEAD (Asp-Glu-Ala-Asp) box polypeptide 60-like
3998	LMAN1	-0.838077	-2.26423	-1.32506	-2.00704	lectin, mannose-binding, 1
146395	GSG1L	-2.40827	-2.18825	-0.855998	-2.00591	GSG1-like
440163	RNASE13	-0.850752	-1.80115	-0.150108	-2.00505	ribonuclease, RNase A family, 13 (non-active)
6059	ABCE1	-2.7723	-1.94889	-0.871528	-2.00304	ATP-binding cassette, sub-family E (OABP), member 1
51066	SSUH2	-0.634159	-1.52059	-0.568538	-2.00235	ssu-2 homolog (C. elegans)
84866	TMEM25	-0.560923	-2.52737	-0.975419	-2.00198	transmembrane protein 25
2113	ETS1	-0.290408	-1.51968	-0.696406	-2.00086	v-ets erythroblastosis virus E26 oncogene homolog 1 (avian)
28968	SLC6A16	-0.331922	-2.49576	0	-1.99903	solute carrier family 6, member 16
23641	LDOC1	-1.62246	-2.78265	-1.07168	-1.99796	leucine zipper, down-regulated in cancer 1
255403	ZNF718	-1.48225	-1.67415	-1.77529	-1.99793	zinc finger protein 718
578	BAK1	-0.307412	-1.58772	-1.77363	-1.99749	BCL2-antagonist/killer 1
4081	MAB21L1	-2.64802	-2.02166	-0.835981	-1.99704	mab-21-like 1 (C. elegans)
317772	H2AC21	-0.641763	-1.602	-0.595028	-1.99675	histone cluster 2, H2ab
6442	SGCA	-1.4327	-1.51536	-0.540514	-1.99535	sarcoglycan, alpha (50kDa dystrophin-associated glycoprotein)
26284	ERAL1	-2.34079	-1.5153	-0.616575	-1.99526	Era G-protein-like 1 (E. coli)
136332	LRGUK	-0.668716	-2.38535	-1.03694	-1.99506	leucine-rich repeats and guanylate kinase domain containing
389118	CDHR4	-1.95375	-1.82312	-0.731898	-1.99309	cadherin-related family member 4
3235	HOXD9	-0.520862	-1.82736	-1.76834	-1.99305	homeobox D9
79752	ZFAND1	-1.53724	-2.21382	-1.7676	-1.99216	zinc finger, AN1-type domain 1
27443	CECR2	-0.749645	-1.61779	-0.607745	-1.99154	cat eye syndrome chromosome region, candidate 2
115509	ZNF689	-0.652062	-1.51234	-0.745089	-1.99061	zinc finger protein 689
575	ADGRB1	-0.587686	-1.7402	-0.114892	-1.98917	brain-specific angiogenesis inhibitor 1
84190	METTL25	-0.787693	-1.51093	-0.690706	-1.98895	methyltransferase like 25
125170	MIEF2	-0.930499	-1.51054	-0.921873	-1.98848	Smith-Magenis syndrome chromosome region, candidate 7
728142	LOC728142	-0.347559	-1.50952	-1.09363	-1.98756	NA
79663	HSPBAP1	-0.487757	-2.17771	-0.877066	-1.9846	HSPB (heat shock 27kDa) associated protein 1
11262	SP140	-1.971	-1.56416	-1.75647	-1.98402	SP140 nuclear body protein
57556	SEMA6A	-0.927379	-2.9459	-1.7563	-1.98381	sema domain, transmembrane domain (TM), and cytoplasmic domain, (semaphorin) 6A
79999	GRAPL-AS1	-0.59581	-1.97914	-0.972522	-1.9834	uncharacterized LOC79999
898	CCNE1	-1.93362	-1.64812	-1.75469	-1.98228	cyclin E1
5438	POLR2I	-2.87343	-1.50587	-1.2563	-1.98211	polymerase (RNA) II (DNA directed) polypeptide I, 14.5kDa
644697	LOC644697	-2.73911	-1.49471	-1.75255	-1.9814	NA
10687	PNMA2	-0.467405	-2.30112	-1.03571	-1.98137	paraneoplastic Ma antigen 2
9785	DHX38	-2.65338	-1.49411	-1.75114	-1.98097	DEAH (Asp-Glu-Ala-His) box polypeptide 38
1121	CHM	-0.277079	-1.50421	-0.681198	-1.97962	choroideremia (Rab escort protein 1)
9416	DDX23	-2.14276	-1.54901	-0.553777	-1.97953	DEAD (Asp-Glu-Ala-Asp) box polypeptide 23
22893	BAHD1	-0.816233	-2.23119	0.418993	-1.97953	bromo adjacent homology domain containing 1
55559	HAUS7	-1.03241	-1.83536	-0.663708	-1.97815	HAUS augmin-like complex, subunit 7
66002	CYP4F12	-1.8356	-1.7949	-0.29287	-1.97763	cytochrome P450, family 4, subfamily F, polypeptide 12
3816	KLK1	-0.389506	-1.81621	-1.7466	-1.97748	kallikrein 1
729380	LOC729380	-0.297573	-1.64016	-1.74488	-1.97597	NA
57165	GJC2	-1.7251	-1.96333	-0.931029	-1.97531	gap junction protein, gamma 2, 47kDa
79797	ZNF408	-0.447057	-2.01171	-0.60095	-1.97366	zinc finger protein 408
340385	ZNF517	-0.981541	-1.50045	-0.756011	-1.97311	zinc finger protein 517
1123	CHN1	-0.371372	-1.73156	-1.73955	-1.97272	chimerin 1
5365	PLXNB3	-0.91919	-1.87221	-1.34799	-1.97197	plexin B3
151242	PPP1R1C	-0.409518	-1.49873	-0.693853	-1.97128	protein phosphatase 1, regulatory (inhibitor) subunit 1C
157922	CAMSAP1	-0.729476	-2.1204	0.18959	-1.9701	calmodulin regulated spectrin-associated protein 1
84924	ZNF566	-0.679416	-1.49765	-1.43927	-1.96973	zinc finger protein 566
3892	KRT86	-0.458903	-1.63542	-1.73247	-1.96927	keratin 86
7494	XBP1	-2.45151	-1.48229	-1.73199	-1.96906	X-box binding protein 1
843	CASP10	-0.773024	-1.89156	-1.25973	-1.96824	caspase 10, apoptosis-related cysteine peptidase
4681	NBL1	-0.337567	-1.71681	-0.195441	-1.96639	neuroblastoma, suppression of tumorigenicity 1
22938	SNW1	-5.02554	-1.47934	-1.72738	-1.96627	SNW domain containing 1
1942	EFNA1	-0.304776	-1.49479	-1.33893	-1.96572	ephrin-A1
728168	LOC728168	-1.43721	-1.61264	-0.603367	-1.96508	NA
50636	ANO7	-0.0527429	-1.76144	-0.836138	-1.96472	anoctamin 7
26682	OR4F4	-0.433741	-2.01334	-0.361287	-1.96454	olfactory receptor, family 4, subfamily F, member 4
81858	SHARPIN	-1.54922	-1.98155	-1.72418	-1.96434	SHANK-associated RH domain interactor
401541	CENPP	-0.863607	-1.62193	-1.72341	-1.96349	centromere protein P
2712	GK2	-0.834315	-1.47557	-1.72097	-1.96199	glycerol kinase 2
22915	MMRN1	-1.28278	-2.16737	-0.637308	-1.96172	multimerin 1
57232	ZNF630	-1.05142	-1.49163	-0.638681	-1.96118	zinc finger protein 630
6019	RLN2	-0.858182	-1.83795	0.325269	-1.96087	relaxin 2
166336	PRICKLE2	-1.58046	-1.83008	-1.71825	-1.95965	prickle homolog 2 (Drosophila)
6238	RRBP1	-0.562929	-1.88426	0	-1.95905	ribosome binding protein 1 homolog 180kDa (dog)
4854	NOTCH3	-0.162589	-1.60938	-1.71808	-1.95901	notch 3
732024	LOC732024	-0.29522	-1.49011	-0.50828	-1.95873	NA
8602	NOP14	-0.386931	-1.47334	-1.71773	-1.95859	NOP14 nucleolar protein homolog (yeast)
729305	LINC02714	-0.509743	-1.49005	-0.527939	-1.95855	uncharacterized LOC729305
9218	VAPA	-0.767103	-1.7076	-0.144208	-1.95724	VAMP (vesicle-associated membrane protein)-associated protein A, 33kDa
79370	BCL2L14	-1.66091	-2.11227	-1.01174	-1.95593	BCL2-like 14 (apoptosis facilitator)
5213	PFKM	-0.780292	-2.01671	-0.535743	-1.95584	phosphofructokinase, muscle
1667	DEFA1	-1.73901	-2.2772	-1.7151	-1.95583	defensin, alpha 1
25893	TRIM58	-0.451373	-1.75239	-0.445421	-1.95363	tripartite motif containing 58
11033	ADAP1	-0.640166	-1.6351	-1.71191	-1.95288	ArfGAP with dual PH domains 1
127829	ARL8A	-0.200294	-1.84347	0	-1.95184	ADP-ribosylation factor-like 8A
7431	VIM	-1.28672	-1.64673	-0.873183	-1.95097	vimentin
55209	SETD5	-0.614711	-1.96998	-0.849828	-1.95079	SET domain containing 5
3779	KCNMB1	-0.341721	-1.73253	-1.70702	-1.95014	potassium large conductance calcium-activated channel, subfamily M, beta member 1
6003	RGS13	-0.534698	-1.84766	0	-1.95006	regulator of G-protein signaling 13
139735	ZFP92	-0.325892	-1.48388	-1.63785	-1.94998	ZFP92 zinc finger protein
23002	DAAM1	-0.226055	-1.51001	-0.692838	-1.9498	dishevelled associated activator of morphogenesis 1
51429	SNX9	-0.567295	-1.4835	-0.522799	-1.94944	sorting nexin 9
3914	LAMB3	-0.857266	-1.48344	-0.731028	-1.94935	laminin, beta 3
1997	ELF1	-1.50382	-1.65151	-0.635987	-1.94792	E74-like factor 1 (ets domain transcription factor)
26995	TRUB2	-0.309149	-1.67524	-0.657279	-1.94675	TruB pseudouridine (psi) synthase homolog 2 (E. coli)
374887	YJEFN3	-1.69561	-1.72097	0.370793	-1.94651	YjeF N-terminal domain containing 3
284254	DYNAP	-2.17857	-1.73317	-1.70217	-1.94637	dynactin associated protein
29841	GRHL1	-0.89247	-1.47999	-1.41723	-1.94505	grainyhead-like 1 (Drosophila)
5395	PMS2	-1.32097	-1.90081	-1.06373	-1.94475	PMS2 postmeiotic segregation increased 2 (S. cerevisiae)
9071	CLDN10	-2.21177	-1.89955	-1.04495	-1.94388	claudin 10
249	ALPL	-0.678456	-1.45998	-1.69616	-1.94344	alkaline phosphatase, liver/bone/kidney
5878	RAB5C	-1.81033	-1.70056	-0.206278	-1.94299	RAB5C, member RAS oncogene family
375611	SLC26A5	-0.837578	-1.4586	-1.6942	-1.94198	solute carrier family 26, member 5 (prestin)
730800	LOC730800	-1.12255	-2.10233	-0.509424	-1.94138	NA
7840	ALMS1	-0.804059	-1.69957	-0.171713	-1.94124	Alstrom syndrome 1
645864	MAGEB17	-2.60399	-1.52349	-1.69229	-1.93991	melanoma antigen family B, 17
4357	MPST	-0.968276	-1.61101	-1.68885	-1.93866	mercaptopyruvate sulfurtransferase
124961	ZFP3	-2.24156	-1.69169	0.331857	-1.93777	ZFP3 zinc finger protein
140700	SAMD10	-0.95308	-1.4738	-0.684912	-1.93728	sterile alpha motif domain containing 10
644139	PIRT	-0.353282	-1.47342	-1.04389	-1.93657	phosphoinositide-interacting regulator of transient receptor potential channels
56158	TEX12	-0.168976	-1.53809	-1.68554	-1.93639	testis expressed 12
91544	UBXN11	-1.09552	-1.86338	0	-1.93604	UBX domain protein 11
23358	USP24	-0.958871	-1.86025	-0.730064	-1.93523	ubiquitin specific peptidase 24
85315	PAQR8	-1.27309	-1.71065	0	-1.93261	progestin and adipoQ receptor family member VIII
90589	ZNF625	-1.36552	-1.47012	-0.869225	-1.93213	zinc finger protein 625
27071	DAPP1	-0.202732	-1.46969	-1.2228	-1.93142	dual adaptor of phosphotyrosine and 3-phosphoinositides
80168	MOGAT2	-1.24966	-1.69759	0	-1.9309	monoacylglycerol O-acyltransferase 2
10036	CHAF1A	-3.70662	-1.46894	-0.553036	-1.93035	chromatin assembly factor 1, subunit A (p150)
652859	LOC652859	-0.723468	-1.52791	-0.538678	-1.92858	NA
58516	SINHCAF	-0.835078	-1.46677	-0.704404	-1.92805	family with sequence similarity 60, member A
3135	HLA-G	-1.84826	-1.44593	-1.67361	-1.92775	major histocompatibility complex, class I, G
5784	PTPN14	-1.20835	-2.43705	-0.446269	-1.92751	protein tyrosine phosphatase, non-receptor type 14
5814	PURB	-0.625472	-1.9291	-1.67319	-1.92714	purine-rich element binding protein B
84775	ZNF607	-0.985951	-1.46578	-0.822276	-1.92664	zinc finger protein 607
732363	LOC732363	-1.71474	-1.81195	-1.6704	-1.9255	NA
51642	MRPL48	-0.808502	-1.46429	-0.561136	-1.92523	mitochondrial ribosomal protein L48
23096	IQSEC2	-1.91595	-1.50051	-0.516529	-1.92452	IQ motif and Sec7 domain 2
3694	ITGB6	-3.41529	-2.08008	-1.11462	-1.92414	integrin, beta 6
3909	LAMA3	-2.41043	-1.56604	-0.864203	-1.92285	laminin, alpha 3
6182	MRPL12	-0.802664	-1.73917	-1.66623	-1.92204	mitochondrial ribosomal protein L12
3381	IBSP	-1.01229	-1.4612	-1.65504	-1.92135	integrin-binding sialoprotein
93661	CAPZA3	-0.265232	-1.7171	-0.592562	-1.91977	capping protein (actin filament) muscle Z-line, alpha 3
166378	AFG2A	-0.30115	-2.43159	-0.226805	-1.91914	spermatogenesis associated 5
1024	CDK8	-1.11888	-1.78475	-1.66256	-1.919	cyclin-dependent kinase 8
9994	CASP8AP2	-2.06485	-1.63858	-1.66087	-1.91678	caspase 8 associated protein 2
4884	NPTX1	-0.959231	-2.15711	-0.890646	-1.91652	neuronal pentraxin I
5224	PGAM2	-0.204141	-2.19834	-0.633846	-1.916	phosphoglycerate mutase 2 (muscle)
6911	TBX6	-0.468395	-1.67074	-0.00219893	-1.91584	T-box 6
1460	CSNK2B	-2.14051	-1.71981	-0.826653	-1.91469	casein kinase 2, beta polypeptide
6921	ELOC	-2.74036	-2.11965	0	-1.9142	transcription elongation factor B (SIII), polypeptide 1 (15kDa, elongin C)
5294	PIK3CG	-0.902487	-1.56771	-1.656	-1.91416	phosphatidylinositol-4,5-bisphosphate 3-kinase, catalytic subunit gamma
25880	TMEM186	-1.22375	-1.70274	-1.6539	-1.91295	transmembrane protein 186
64802	NMNAT1	-0.75625	-1.63571	-1.65383	-1.91275	nicotinamide nucleotide adenylyltransferase 1
56165	TDRD1	-0.981748	-1.43191	-1.65234	-1.91154	tudor domain containing 1
57369	GJD2	-0.519599	-1.64031	-1.55406	-1.9111	gap junction protein, delta 2, 36kDa
163227	ZNF100	-1.4411	-1.53829	-0.546394	-1.91023	zinc finger protein 100
11328	FKBP9	-1.78828	-2.20541	-0.553551	-1.91014	FK506 binding protein 9, 63 kDa
1656	DDX6	-0.780097	-1.65255	-0.483808	-1.90931	DEAD (Asp-Glu-Ala-Asp) box helicase 6
152015	ROPN1B	-0.641109	-1.57406	-0.656262	-1.9091	rhophilin associated tail protein 1B
60385	TSKS	-0.587807	-1.69365	0	-1.90608	testis-specific serine kinase substrate
130074	FAM168B	-1.08778	-1.60352	-1.64556	-1.90555	family with sequence similarity 168, member B
349633	PLET1	-0.603799	-1.5083	-0.786227	-1.90388	chromosome 11 open reading frame 34
79673	ZNF329	-1.21112	-1.4464	-0.522105	-1.90362	zinc finger protein 329
93129	ORAI3	-1.36607	-1.57288	-0.7016	-1.90353	ORAI calcium release-activated calcium modulator 3
3849	KRT2	-0.38959	-1.53051	-1.64325	-1.90336	keratin 2
10164	CHST4	-0.909169	-1.64548	0.298048	-1.90288	carbohydrate (N-acetylglucosamine 6-O) sulfotransferase 4
56894	AGPAT3	-2.45793	-1.5153	-1.53167	-1.90249	1-acylglycerol-3-phosphate O-acyltransferase 3
57134	MAN1C1	-1.52759	-1.64374	0	-1.90129	mannosidase, alpha, class 1C, member 1
58489	ABHD17C	-0.368994	-2.60183	-0.943602	-1.90033	family with sequence similarity 108, member C1
116092	DNTTIP1	-0.499584	-1.92092	0.0756421	-1.8997	deoxynucleotidyltransferase, terminal, interacting protein 1
55206	SBNO1	-0.764856	-2.0498	-1.6369	-1.8992	strawberry notch homolog 1 (Drosophila)
29899	GPSM2	-0.964705	-1.42065	-1.63284	-1.89703	G-protein signaling modulator 2
6862	TBXT	-1.5658	-1.65077	0.211536	-1.89654	T, brachyury homolog (mouse)
85282	LOC85282	-0.346088	-1.84287	-0.742899	-1.89558	NA
150160	CCT8L2	-1.4311	-1.82015	-1.63143	-1.89545	chaperonin containing TCP1, subunit 8 (theta)-like 2
7373	COL14A1	-0.7466	-1.44006	-1.01123	-1.89506	collagen, type XIV, alpha 1
90187	EMILIN3	-1.54545	-1.95754	-0.947075	-1.89454	elastin microfibril interfacer 3
2135	EXTL2	-0.434361	-1.4189	-1.63048	-1.89427	exostoses (multiple)-like 2
728357	LOC728357	-1.24797	-1.51813	-0.835938	-1.89411	NA
4238	MFAP3	-0.226148	-1.63	0.0193559	-1.89185	microfibrillar-associated protein 3
51263	MRPL30	-0.335457	-1.43673	-0.719762	-1.89162	mitochondrial ribosomal protein L30
57466	SCAF4	-1.26912	-1.92594	-0.361906	-1.8903	SR-related CTD-associated factor 4
57704	GBA2	-0.192357	-1.43521	-0.588319	-1.88964	glucosidase, beta (bile acid) 2
79868	ALG13	-1.28977	-1.52192	-0.773239	-1.88898	asparagine-linked glycosylation 13 homolog (S. cerevisiae)
2664	GDI1	-0.666082	-1.62496	-0.973707	-1.88875	GDP dissociation inhibitor 1
8030	CCDC6	-1.28564	-1.77819	-1.62365	-1.8886	coiled-coil domain containing 6
55116	TMEM39B	-0.440099	-1.72306	-0.105169	-1.88721	transmembrane protein 39B
23759	PPIL2	-2.08378	-1.48992	-0.9618	-1.88613	peptidylprolyl isomerase (cyclophilin)-like 2
83795	KCNK16	-1.45793	-1.81916	-0.539142	-1.88604	potassium channel, subfamily K, member 16
8202	NCOA3	-0.66764	-1.43279	-0.819077	-1.88596	nuclear receptor coactivator 3
728155	LOC728155	-1.74129	-1.41106	-1.61957	-1.88529	NA
7398	USP1	-1.91097	-1.73048	-0.940987	-1.88414	ubiquitin specific peptidase 1
54843	SYTL2	-0.52031	-1.73352	-0.579388	-1.88399	synaptotagmin-like 2
2938	GSTA1	-0.413601	-1.43086	-0.64539	-1.88339	glutathione S-transferase alpha 1
730132	LOC730132	-0.922224	-1.67204	-0.539945	-1.88314	NA
3421	IDH3G	-0.851408	-1.96392	-1.615	-1.88296	isocitrate dehydrogenase 3 (NAD+) gamma
7037	TFRC	-3.25876	-1.40879	-1.61451	-1.88276	transferrin receptor (p90, CD71)
478	ATP1A3	-2.041	-1.61916	0.0175493	-1.88262	ATPase, Na+/K+ transporting, alpha 3 polypeptide
10135	NAMPT	-1.54109	-1.44952	-1.30392	-1.88143	nicotinamide phosphoribosyltransferase
54829	ASPN	-2.93781	-1.73496	-0.996326	-1.88134	asporin
2907	GRINA	-0.548235	-1.53442	-1.6122	-1.88083	glutamate receptor, ionotropic, N-methyl D-aspartate-associated protein 1 (glutamate binding)
253980	KCTD13	-1.07023	-1.61043	-0.906503	-1.88015	potassium channel tetramerisation domain containing 13
140576	S100A16	-0.924025	-1.68428	-1.00934	-1.87998	S100 calcium binding protein A16
9589	WTAP	-1.58961	-2.02049	-1.61028	-1.87986	Wilms tumor 1 associated protein
131920	TMEM207	-0.344469	-1.42761	-0.461195	-1.87887	transmembrane protein 207
727725	LOC727725	-1.39127	-1.42737	-0.815322	-1.87845	NA
27229	TUBGCP4	-1.08757	-1.9362	-1.0971	-1.87836	tubulin, gamma complex associated protein 4
3761	KCNJ4	-1.66563	-1.4258	-0.802226	-1.87683	potassium inwardly-rectifying channel, subfamily J, member 4
5426	POLE	-2.17312	-1.42574	-1.09027	-1.87675	polymerase (DNA directed), epsilon, catalytic subunit
201134	CEP112	-0.775929	-1.73477	0	-1.87657	centrosomal protein 112kDa
23580	CDC42EP4	-0.837563	-1.45326	-0.776766	-1.87547	CDC42 effector protein (Rho GTPase binding) 4
26011	TENM4	-1.32452	-1.78387	-0.598416	-1.87507	teneurin transmembrane protein 4
55388	MCM10	-2.85117	-1.4231	-1.06361	-1.87378	minichromosome maintenance complex component 10
5563	PRKAA2	-1.15071	-1.40987	-1.60166	-1.87371	protein kinase, AMP-activated, alpha 2 catalytic subunit
23708	GSPT2	-0.964644	-1.7551	-1.60043	-1.87294	G1 to S phase transition 2
25957	PNISR	-0.383903	-2.15964	-0.124099	-1.87209	PNN-interacting serine/arginine-rich protein
84814	PLPP7	-0.88821	-1.46138	-0.484558	-1.87174	phosphatidic acid phosphatase type 2 domain containing 3
4709	NDUFB3	-0.0728432	-1.42166	-0.570888	-1.87157	NADH dehydrogenase (ubiquinone) 1 beta subcomplex, 3, 12kDa
23387	SIK3	-0.537005	-1.42148	-0.499164	-1.87132	SIK family kinase 3
130752	MDH1B	-1.35003	-1.61417	-0.604331	-1.87073	malate dehydrogenase 1B, NAD (soluble)
6294	SAFB	-0.353367	-1.39859	-1.59721	-1.87065	scaffold attachment factor B
2208	FCER2	-1.46127	-1.61343	-0.20982	-1.87061	Fc fragment of IgE, low affinity II, receptor for (CD23)
60559	SPCS3	-1.0856	-1.57355	-1.23198	-1.86954	signal peptidase complex subunit 3 homolog (S. cerevisiae)
9463	PICK1	-0.656037	-1.72411	0.659364	-1.86913	protein interacting with PRKCA 1
9446	GSTO1	-0.380233	-1.50102	-0.668331	-1.86912	glutathione S-transferase omega 1
84522	JAGN1	-0.307263	-3.00294	-1.59474	-1.86798	jagunal homolog 1 (Drosophila)
55666	NPLOC4	-0.275881	-1.42622	-0.617182	-1.86785	nuclear protein localization 4 homolog (S. cerevisiae)
51517	NCKIPSD	-0.247205	-2.41813	-0.950664	-1.86768	NCK interacting protein with SH3 domain
93979	CPA5	-1.28829	-2.08492	1.33343	-1.86766	carboxypeptidase A5
5437	POLR2H	-3.53249	-1.56726	-1.59276	-1.86646	polymerase (RNA) II (DNA directed) polypeptide H
4905	NSF	-1.22733	-2.06352	-1.54891	-1.866	N-ethylmaleimide-sensitive factor
57633	LRRN1	-1.08657	-1.41497	-1.59063	-1.86532	leucine rich repeat neuronal 1
731294	LOC731294	-2.30273	-1.74587	-0.187331	-1.86473	NA
23503	ZFYVE26	-1.21389	-1.59983	-0.842388	-1.86457	zinc finger, FYVE domain containing 26
23192	ATG4B	-2.69294	-3.11904	-1.58741	-1.86399	autophagy related 4B, cysteine peptidase
54816	ZNF280D	-0.915422	-1.41539	-0.619883	-1.86297	zinc finger protein 280D
9371	KIF3B	-0.802325	-1.5005	-1.5855	-1.86286	kinesin family member 3B
22800	RRAS2	-3.89771	-2.04484	-1.58458	-1.8621	related RAS viral (r-ras) oncogene homolog 2
8085	KMT2D	-1.53226	-1.66337	-0.595124	-1.86182	myeloid/lymphoid or mixed-lineage leukemia 2
3910	LAMA4	-0.385512	-1.41384	-0.975714	-1.86145	laminin, alpha 4
163688	CALML6	-0.862755	-1.95366	-0.881907	-1.86103	calmodulin-like 6
10147	SUGP2	-0.691151	-1.77787	-0.35536	-1.86037	SURP and G patch domain containing 2
10490	VTI1B	-1.15699	-2.17719	-1.58244	-1.86003	vesicle transport through interaction with t-SNAREs homolog 1B (yeast)
165100	TEX44	-0.546336	-2.42088	-1.35676	-1.85892	chromosome 2 open reading frame 57
148156	ZNF558	-2.54922	-1.62024	-1.44381	-1.85749	zinc finger protein 558
11020	IFT27	-0.269467	-1.63532	-0.717533	-1.85743	intraflagellar transport 27 homolog (Chlamydomonas)
59341	TRPV4	-1.5689	-1.41246	-1.57911	-1.85739	transient receptor potential cation channel, subfamily V, member 4
60488	MRPS35	-0.510231	-1.60313	-1.07635	-1.85709	mitochondrial ribosomal protein S35
5016	OVGP1	-1.28716	-1.81654	-1.12766	-1.85605	oviductal glycoprotein 1, 120kDa
29951	PDZRN4	-0.461642	-2.01823	-0.931087	-1.85492	PDZ domain containing ring finger 4
54739	XAF1	-1.37561	-1.85617	0	-1.85462	XIAP associated factor 1
10714	POLD3	-1.19602	-1.40807	-0.496034	-1.85358	polymerase (DNA-directed), delta 3, accessory subunit
64163	LOC64163	-0.823638	-1.52262	-1.57278	-1.85215	NA
85416	ZIC5	-1.17331	-1.40683	-0.65239	-1.85191	Zic family member 5
727800	RNF208	-0.877565	-1.43491	-0.462609	-1.85166	ring finger protein 208
9968	MED12	-0.727752	-1.38307	-1.57199	-1.85159	mediator complex subunit 12
5218	CDK14	-0.553259	-1.40624	-0.510649	-1.85116	cyclin-dependent kinase 14
83597	RTP3	-1.64026	-1.46148	-1.57148	-1.85103	receptor (chemosensory) transporter protein 3
5287	PIK3C2B	-0.660313	-1.50744	-1.57057	-1.85047	phosphatidylinositol-4-phosphate 3-kinase, catalytic subunit type 2 beta
79153	GDPD3	-2.32019	-1.59591	0.632694	-1.85036	glycerophosphodiester phosphodiesterase domain containing 3
83650	SLC35G5	-1.04806	-1.81175	-1.57047	-1.8501	solute carrier family 35, member G5
1742	DLG4	-2.41004	-1.85904	-1.27688	-1.84895	discs, large homolog 4 (Drosophila)
9618	TRAF4	-1.56074	-1.44455	-1.5675	-1.84879	TNF receptor-associated factor 4
6304	SATB1	-1.43872	-1.40411	-0.720648	-1.84825	SATB homeobox 1
729591	LOC729591	-1.74866	-1.54857	-1.5672	-1.84824	NA
645922	S100A7L2	-0.290534	-1.40239	-0.835818	-1.84634	S100 calcium binding protein A7-like 2
441454	PTMAP11	-1.6081	-1.37775	-1.5646	-1.84619	prothymosin, alpha pseudogene
5463	POU6F1	-1.74614	-1.65559	-0.639532	-1.84617	POU class 6 homeobox 1
57180	ACTR3B	-2.75822	-2.89114	-0.824089	-1.84615	ARP3 actin-related protein 3 homolog B (yeast)
23317	DNAJC13	-1.37905	-2.47228	-0.540528	-1.84476	DnaJ (Hsp40) homolog, subfamily C, member 13
408	ARRB1	-0.153211	-2.1284	-0.34598	-1.84475	arrestin, beta 1
23120	ATP10B	-0.370784	-1.3762	-1.56241	-1.84453	ATPase, class V, type 10B
9730	DCAF1	-1.68225	-1.4219	-0.495323	-1.84435	Vpr (HIV-1) binding protein
55192	DNAJC17	-0.771532	-1.49159	-1.00331	-1.84402	DnaJ (Hsp40) homolog, subfamily C, member 17
3913	LAMB2	-2.87031	-1.40027	-0.562861	-1.84319	laminin, beta 2 (laminin S)
23552	CDK20	-1.13316	-2.61689	-1.55839	-1.84213	cyclin-dependent kinase 20
93492	TPTE2	-1.18143	-1.67636	0.377463	-1.84197	transmembrane phosphoinositide 3-phosphatase and tensin homolog 2
25901	CCDC28A	-0.645165	-1.39844	-0.564378	-1.84112	coiled-coil domain containing 28A
55578	SUPT20H	-1.84959	-1.37258	-1.55616	-1.84102	suppressor of Ty 20 homolog (S. cerevisiae)
50506	DUOX2	-1.50781	-1.58665	-0.190583	-1.84059	dual oxidase 2
11128	POLR3A	-0.709853	-1.37217	-1.55574	-1.84028	polymerase (RNA) III (DNA directed) polypeptide A, 155kDa
93349	SP140L	-0.308002	-1.39774	-1.09601	-1.84021	SP140 nuclear body protein-like
29990	PILRB	-1.34641	-2.35285	-0.483057	-1.83996	paired immunoglobin-like type 2 receptor beta
7048	TGFBR2	-0.880835	-2.44989	-1.15601	-1.83963	transforming growth factor, beta receptor II (70/80kDa)
3654	IRAK1	-1.77104	-1.64638	-0.533008	-1.83947	interleukin-1 receptor-associated kinase 1
5715	PSMD9	-1.83318	-1.37031	-1.55282	-1.83881	proteasome (prosome, macropain) 26S subunit, non-ATPase, 9
10512	SEMA3C	-0.976295	-1.53467	-1.55204	-1.83826	sema domain, immunoglobulin domain (Ig), short basic domain, secreted, (semaphorin) 3C
3010	H1-6	-1.03889	-1.39609	-0.556011	-1.83815	histone cluster 1, H1t
55165	CEP55	-1.93788	-1.62663	-1.20061	-1.83784	centrosomal protein 55kDa
158038	LINGO2	-1.47804	-1.97117	-0.502138	-1.83757	leucine rich repeat and Ig domain containing 2
23531	MMD	-0.501193	-1.43224	-1.55092	-1.83753	monocyte to macrophage differentiation-associated
166	TLE5	-1.06007	-1.39509	-1.18776	-1.83683	amino-terminal enhancer of split
2120	ETV6	-1.56799	-1.94136	-0.235644	-1.83647	ets variant 6
4599	MX1	-2.30955	-2.08957	-1.45544	-1.8351	myxovirus (influenza virus) resistance 1, interferon-inducible protein p78 (mouse)
53336	CPXCR1	-0.246586	-1.75354	-0.479152	-1.83493	CPX chromosome region, candidate 1
122509	IFI27L1	-0.29938	-1.60175	-1.54638	-1.83369	interferon, alpha-inducible protein 27-like 1
6392	SDHD	-0.685662	-1.95627	-1.54428	-1.83241	succinate dehydrogenase complex, subunit D, integral membrane protein
5126	PCSK2	-0.498642	-2.00315	0.133859	-1.83238	proprotein convertase subtilisin/kexin type 2
5360	PLTP	-0.299935	-1.71455	-0.587527	-1.83164	phospholipid transfer protein
3622	ING2	-1.05861	-1.73585	-0.956846	-1.82968	inhibitor of growth family, member 2
57026	PDXP	-0.427191	-1.60883	-0.44488	-1.82894	pyridoxal (pyridoxine, vitamin B6) phosphatase
149483	CCDC17	-1.4857	-1.79609	-1.23161	-1.82834	coiled-coil domain containing 17
57001	SDHAF3	-0.954631	-1.6468	-0.786564	-1.82714	ACN9 homolog (S. cerevisiae)
135138	PACRG	-0.165822	-1.56507	0.043499	-1.827	PARK2 co-regulated
7353	UFD1	-0.553209	-1.38684	-0.856555	-1.82689	ubiquitin fusion degradation 1 like (yeast)
79818	ZNF552	-1.4191	-1.38626	-1.24402	-1.82624	zinc finger protein 552
11070	TMEM115	-1.35492	-2.12825	-0.48449	-1.82444	transmembrane protein 115
55852	TEX2	-0.798248	-1.38381	-0.472821	-1.82281	testis expressed 2
81551	STMN4	-0.477525	-1.59699	-0.590247	-1.8215	stathmin-like 4
4790	NFKB1	-1.31476	-2.9013	-1.52771	-1.82136	nuclear factor of kappa light polypeptide gene enhancer in B-cells 1
5276	SERPINI2	-0.430853	-1.51716	-1.52669	-1.82082	serpin peptidase inhibitor, clade I (pancpin), member 2
55361	PI4K2A	-1.57313	-1.69072	-0.859025	-1.82045	phosphatidylinositol 4-kinase type 2 alpha
5900	RALGDS	-1.00656	-2.09228	-0.998342	-1.82036	ral guanine nucleotide dissociation stimulator
130075	OR9A4	-0.753075	-1.38143	-0.515066	-1.82028	olfactory receptor, family 9, subfamily A, member 4
10153	CEBPZ	-0.456391	-1.3513	-1.52426	-1.81867	CCAAT/enhancer binding protein (C/EBP), zeta
340252	ZNF680	-1.28117	-1.45682	-0.493303	-1.81809	zinc finger protein 680
6468	FBXW4	-1.92762	-2.06751	-1.20585	-1.81784	F-box and WD repeat domain containing 4
256892	OR51F1	-0.492859	-1.37992	-0.527629	-1.81752	olfactory receptor, family 51, subfamily F, member 1
60496	AASDHPPT	-0.209072	-1.59219	-1.52209	-1.81742	aminoadipate-semialdehyde dehydrogenase-phosphopantetheinyl transferase
23291	FBXW11	-0.734572	-1.35968	-1.52149	-1.81706	F-box and WD repeat domain containing 11
676	BRDT	-0.627392	-2.11515	0.702699	-1.81643	bromodomain, testis-specific
115939	TSR3	-1.02489	-1.93023	-1.52096	-1.81617	TSR3, 20S rRNA accumulation, homolog (S. cerevisiae)
5538	PPT1	-0.978049	-1.59754	-0.688638	-1.81492	palmitoyl-protein thioesterase 1
2717	GLA	-0.926601	-1.9512	-1.51972	-1.81492	galactosidase, alpha
79692	ZNF322	-1.13294	-1.37708	-0.846124	-1.81468	zinc finger protein 322
10590	SCGN	-0.956399	-1.46869	-0.904317	-1.81452	secretagogin, EF-hand calcium binding protein
6612	SUMO3	-0.379141	-1.63405	-0.622018	-1.81395	SMT3 suppressor of mif two 3 homolog 3 (S. cerevisiae)
23532	PRAME	-0.886444	-1.65973	-0.133956	-1.81382	preferentially expressed antigen in melanoma
126393	HSPB6	-0.959799	-1.83555	-1.29616	-1.81371	heat shock protein, alpha-crystallin-related, B6
2817	GPC1	-1.11649	-1.36672	-1.51908	-1.81367	glypican 1
64651	CSRNP1	-0.857657	-1.37586	-0.582811	-1.81266	cysteine-serine-rich nuclear protein 1
5917	RARS1	-1.85904	-1.53972	1.05899	-1.81253	arginyl-tRNA synthetase
84134	TOMM40L	-1.08125	-1.37552	-1.13754	-1.81249	translocase of outer mitochondrial membrane 40 homolog (yeast)-like
1429	CRYZ	-1.55931	-1.64113	0	-1.81124	crystallin, zeta (quinone reductase)
116729	PPP1R27	-0.186788	-1.81135	-1.03872	-1.80995	protein phosphatase 1, regulatory subunit 27
54968	TMEM70	-2.44875	-1.51703	-0.685451	-1.80918	transmembrane protein 70
116988	AGAP3	-0.644272	-2.10042	-0.861571	-1.80866	ArfGAP with GTPase domain, ankyrin repeat and PH domain 3
163223	ZNF676	-1.45562	-2.49748	-1.51194	-1.80781	zinc finger protein 676
730923	LOC730923	-0.818644	-1.8098	-1.51166	-1.80745	NA
51719	CAB39	-0.207975	-1.34291	-1.50911	-1.80533	calcium binding protein 39
1832	DSP	-0.52082	-1.61786	-0.841283	-1.80523	desmoplakin
3300	DNAJB2	-0.391842	-1.52616	-0.537076	-1.80507	DnaJ (Hsp40) homolog, subfamily B, member 2
79626	TNFAIP8L2	-0.788494	-1.64737	-0.690731	-1.80491	tumor necrosis factor, alpha-induced protein 8-like 2
5142	PDE4B	-1.27456	-1.81979	-1.50788	-1.80481	phosphodiesterase 4B, cAMP-specific
57336	ZNF287	-0.961692	-1.38443	-1.39539	-1.80459	zinc finger protein 287
148022	TICAM1	-1.68877	-1.9131	-0.880636	-1.80419	toll-like receptor adaptor molecule 1
6875	TAF4B	-0.683746	-1.68588	-0.640396	-1.80357	TAF4b RNA polymerase II, TATA box binding protein (TBP)-associated factor, 105kDa
126364	LRRC25	-0.638839	-1.71355	-1.50629	-1.8034	leucine rich repeat containing 25
7553	ZNF7	-1.17984	-1.53894	-0.546799	-1.8029	zinc finger protein 7
5860	QDPR	-0.575487	-1.53835	-0.259571	-1.8023	quinoid dihydropteridine reductase
349075	ZNF713	-0.72923	-1.36624	-0.970198	-1.80194	zinc finger protein 713
55973	BCAP29	-0.484254	-1.36589	-0.479388	-1.80138	B-cell receptor-associated protein 29
1060	CENPC	-1.31069	-2.66609	-1.50435	-1.80129	centromere protein C 1
57473	ZNF512B	-0.535305	-1.44988	-0.510473	-1.8009	zinc finger protein 512B
56676	ASCL3	-1.66015	-2.10866	-1.49865	-1.8001	achaete-scute complex homolog 3 (Drosophila)
151295	SLC23A3	-0.766449	-1.71335	-0.714972	-1.79994	solute carrier family 23 (nucleobase transporters), member 3
84142	ABRAXAS1	-0.499494	-1.37062	-1.50254	-1.79953	family with sequence similarity 175, member A
4018	LPA	-0.902505	-1.68841	-0.850341	-1.79938	lipoprotein, Lp(a)
266	AMELY	-0.101954	-1.45516	-0.479609	-1.79713	amelogenin, Y-linked
51300	TIMMDC1	-0.420237	-1.57639	-0.785482	-1.79658	translocase of inner mitochondrial membrane domain containing 1
284288	RSL24D1P11	-0.661508	-1.33343	-1.49627	-1.79604	ribosomal L24 domain containing 1 pseudogene 11
54875	CNTLN	-0.365223	-1.71992	0	-1.79603	centlein, centrosomal protein
820	CAMP	-0.726978	-2.15048	-0.651771	-1.79479	cathelicidin antimicrobial peptide
55790	CSGALNACT1	-1.34381	-2.57658	-0.98648	-1.79474	chondroitin sulfate N-acetylgalactosaminyltransferase 1
10434	LYPLA1	-0.978045	-2.02801	-0.635571	-1.79355	lysophospholipase I
10890	RAB10	-0.260431	-1.65613	-1.49286	-1.79308	RAB10, member RAS oncogene family
64324	NSD1	-1.10532	-1.40801	-0.847819	-1.79275	nuclear receptor binding SET domain protein 1
6005	RHAG	-0.519411	-1.52759	-0.332711	-1.79231	Rh-associated glycoprotein
29993	PACSIN1	-1.31637	-1.71167	0.7118	-1.79108	protein kinase C and casein kinase substrate in neurons 1
649217	LOC649217	-0.93588	-1.70416	-0.680063	-1.79107	NA
57602	USP36	-0.294538	-1.86693	-0.985966	-1.79068	ubiquitin specific peptidase 36
644056	LOC644056	-1.4545	-1.59358	0	-1.78985	NA
5655	KLK10	-0.339452	-2.16546	-1.05646	-1.78964	kallikrein-related peptidase 10
5067	CNTN3	-0.188259	-1.32786	-1.48925	-1.78927	contactin 3 (plasmacytoma associated)
93953	GCNA	-0.715066	-1.53699	-0.0461545	-1.78863	acidic repeat containing
10146	G3BP1	-1.22699	-1.42914	-1.08004	-1.78853	GTPase activating protein (SH3 domain) binding protein 1
30014	SPANXA1	-0.384586	-1.53351	-0.610768	-1.78805	sperm protein associated with the nucleus, X-linked, family member A1
2348	FOLR1	-1.15847	-1.71449	-1.48723	-1.78771	folate receptor 1 (adult)
10916	MAGED2	-1.56517	-1.3556	-1.22955	-1.78742	melanoma antigen family D, 2
51081	MRPS7	-0.0555325	-2.37571	-0.448487	-1.78741	mitochondrial ribosomal protein S7
9559	VPS26A	-2.08827	-2.24515	-1.48699	-1.78737	vacuolar protein sorting 26 homolog A (S. pombe)
128153	SPATA17	-0.891113	-1.35543	-0.568744	-1.78734	spermatogenesis associated 17
169044	COL22A1	-1.30831	-1.79783	-1.48555	-1.7865	collagen, type XXII, alpha 1
255743	NPNT	-0.79199	-1.3539	-0.573043	-1.78536	nephronectin
10664	CTCF	-0.644965	-1.35384	-0.500647	-1.78528	CCCTC-binding factor (zinc finger protein)
126074	SWSAP1	-1.86896	-2.65624	-0.986724	-1.7852	SWIM-type zinc finger 7 associated protein 1
644378	GCNT2P1	-0.964423	-1.35372	-0.573286	-1.78496	glucosaminyl (N-acetyl) transferase 6
23076	RRP1B	-0.697301	-1.42881	-0.575443	-1.78441	ribosomal RNA processing 1 homolog B (S. cerevisiae)
84614	ZBTB37	-1.1159	-1.35253	-0.428201	-1.78346	zinc finger and BTB domain containing 37
51764	GNG13	-2.0953	-1.32338	-1.48169	-1.78323	guanine nucleotide binding protein (G protein), gamma 13
64132	XYLT2	-1.82159	-1.71474	-0.82965	-1.78255	xylosyltransferase II
25898	RCHY1	-0.658336	-1.35185	-0.664121	-1.78235	ring finger and CHY zinc finger domain containing 1, E3 ubiquitin protein ligase
219990	OOSP2	-0.615979	-1.35151	-0.5186	-1.78203	placenta-specific 1-like
3887	KRT81	-0.945474	-1.53294	-1.47867	-1.77964	keratin 81
9911	TMCC2	-1.73155	-1.76596	-0.532719	-1.77927	transmembrane and coiled-coil domain family 2
10579	TACC2	-0.98291	-1.4234	-0.452713	-1.77903	transforming, acidic coiled-coil containing protein 2
9569	GTF2IRD1	-1.71883	-1.57902	-0.647923	-1.77817	GTF2I repeat domain containing 1
30836	DNTTIP2	-0.658577	-1.67354	0	-1.77775	deoxynucleotidyltransferase, terminal, interacting protein 2
84450	ZNF512	-1.13889	-1.39286	-0.438112	-1.77667	zinc finger protein 512
222553	SLC35F1	-1.59573	-1.5629	-0.723548	-1.77656	solute carrier family 35, member F1
3171	FOXA3	-0.597261	-1.31798	-1.47289	-1.77588	forkhead box A3
5585	PKN1	-0.892774	-1.55362	0	-1.77537	protein kinase N1
90233	ZNF551	-1.58529	-1.73884	-1.47201	-1.77537	zinc finger protein 551
79987	SVEP1	-0.450439	-1.85468	-0.546142	-1.77494	sushi, von Willebrand factor type A, EGF and pentraxin domain containing 1
486	FXYD2	-0.131094	-1.43655	-0.475422	-1.77439	FXYD domain containing ion transport regulator 2
11201	POLI	-0.83534	-1.63681	0	-1.77419	polymerase (DNA directed) iota
7093	TLL2	-1.11045	-1.31692	-1.47091	-1.77418	tolloid-like 2
79668	PARP8	-0.284688	-1.60118	-0.594007	-1.77345	poly (ADP-ribose) polymerase family, member 8
3315	HSPB1	-0.591324	-1.50874	-0.196136	-1.77301	heat shock 27kDa protein 1
1842	ECM2	-0.821098	-2.17675	-0.406335	-1.77117	extracellular matrix protein 2, female organ and adipocyte specific
85407	NKD1	-2.08348	-2.08837	-0.66157	-1.7707	naked cuticle homolog 1 (Drosophila)
79906	MORN1	-0.847041	-1.34133	-0.424594	-1.76953	MORN repeat containing 1
284948	SH2D6	-0.904126	-1.58207	-1.4636	-1.76927	SH2 domain containing 6
653381	SORD2P	-0.220829	-1.34065	-0.978144	-1.76906	SORD pseudogene
27246	RNF115	-1.36529	-1.57759	0.359796	-1.76831	ring finger protein 115
4259	MGST3	-0.340868	-1.33987	-1.17569	-1.76828	microsomal glutathione S-transferase 3
118812	MORN4	-1.73693	-1.62413	-1.2646	-1.76715	MORN repeat containing 4
258	AMBN	-0.817249	-3.37533	-1.45799	-1.7659	ameloblastin (enamel matrix protein)
84417	ECRG4	-0.276374	-1.35049	-0.437791	-1.76585	chromosome 2 open reading frame 40
222235	FBXL13	-1.15931	-1.48677	-0.505	-1.76546	F-box and leucine-rich repeat protein 13
54948	MRPL16	-0.359494	-1.70722	-0.682863	-1.765	mitochondrial ribosomal protein L16
10046	MAMLD1	-0.126266	-1.55788	0	-1.76367	mastermind-like domain containing 1
4159	MC3R	-0.962955	-1.30642	-1.45556	-1.76322	melanocortin 3 receptor
8356	H3C12	-0.664373	-1.40098	-0.395514	-1.76274	histone cluster 1, H3j
11025	LILRB3	-0.159359	-1.33515	-1.29017	-1.76219	leukocyte immunoglobulin-like receptor, subfamily B (with TM and ITIM domains), member 3
54883	CWC25	-1.56613	-1.60028	-1.45503	-1.76205	CWC25 spliceosome-associated protein homolog (S. cerevisiae)
131583	FAM43A	-0.523434	-1.33431	-0.623139	-1.76056	family with sequence similarity 43, member A
25865	PRKD2	-0.595226	-1.78707	-1.45286	-1.76004	protein kinase D2
5591	PRKDC	-0.965455	-1.47691	-0.730225	-1.75908	protein kinase, DNA-activated, catalytic polypeptide
3489	IGFBP6	-0.352692	-1.33246	-0.468854	-1.75838	insulin-like growth factor binding protein 6
14	AAMP	-0.39901	-1.33207	-0.59128	-1.758	angio-associated, migratory cell protein
131601	TPRA1	-0.331715	-2.66734	-1.31521	-1.75761	transmembrane protein, adipocyte asscociated 1
54475	NLE1	-0.0699739	-1.33168	-0.409951	-1.75706	notchless homolog 1 (Drosophila)
58472	SQOR	-1.25774	-1.81264	0	-1.75566	sulfide quinone reductase-like (yeast)
254102	EHBP1L1	-0.923333	-1.40422	-0.437872	-1.75559	EH domain binding protein 1-like 1
10849	POLR1G	-1.51568	-1.76494	-1.44616	-1.75455	CD3e molecule, epsilon associated protein
1849	DUSP7	-0.610579	-2.0986	-1.00014	-1.75453	dual specificity phosphatase 7
128360	OR10T2	-0.30398	-1.32989	-0.855559	-1.75428	olfactory receptor, family 10, subfamily T, member 2
729600	LOC729600	-1.61667	-1.2968	-1.44503	-1.75356	NA
7124	TNF	-1.10702	-1.5761	-0.464406	-1.7534	tumor necrosis factor
10778	ZNF271P	-0.858315	-1.40145	-0.435419	-1.75288	zinc finger protein 271
9945	GFPT2	-0.553201	-1.65037	-0.635096	-1.75281	glutamine-fructose-6-phosphate transaminase 2
92235	STYXL2	-0.818007	-1.36825	-1.44461	-1.75273	dual specificity phosphatase 27 (putative)
6495	SIX1	-0.563897	-1.29596	-1.4439	-1.7519	SIX homeobox 1
2783	GNB2	-0.548541	-1.5444	-0.439189	-1.75188	guanine nucleotide binding protein (G protein), beta polypeptide 2
728626	LOC728626	-0.333184	-1.50038	-1.44306	-1.75108	NA
55052	MRPL20	-0.102869	-2.35252	0	-1.75004	mitochondrial ribosomal protein L20
79627	OGFRL1	-1.31595	-1.4237	-0.727628	-1.74995	opioid growth factor receptor-like 1
6396	SEC13	-0.545487	-1.72752	-1.24497	-1.74926	SEC13 homolog (S. cerevisiae)
2658	GDF2	-0.485481	-1.32587	-0.447266	-1.74903	growth differentiation factor 2
23039	XPO7	-0.464556	-1.38979	-0.524417	-1.74864	exportin 7
64753	CCDC136	-0.748707	-1.42004	-0.449707	-1.7481	coiled-coil domain containing 136
9447	AIM2	-0.555521	-1.53361	-0.75448	-1.74781	absent in melanoma 2
91683	SYT12	-1.97774	-1.38453	-1.43743	-1.74778	synaptotagmin XII
5332	PLCB4	-0.196927	-1.29055	-1.43633	-1.74712	phospholipase C, beta 4
1019	CDK4	-0.364328	-1.29046	-1.4363	-1.74696	cyclin-dependent kinase 4
4951	OCM2	-0.906394	-1.32359	-0.88071	-1.74672	oncomodulin 2
729093	LOC729093	-1.73369	-1.4647	0	-1.74669	NA
119385	AGAP11	-0.525036	-1.3227	-0.396593	-1.74603	ankyrin repeat and GTPase domain Arf GTPase activating protein 11
55352	COPRS	-0.39331	-1.32254	-0.53274	-1.74587	coordinator of PRMT5, differentiation stimulator
342909	ZNF284	-0.410043	-1.73276	-0.703149	-1.74564	zinc finger protein 284
652502	LOC652502	-0.679523	-2.15618	0	-1.74559	NA
5087	PBX1	-0.91096	-1.63998	-0.521243	-1.74533	pre-B-cell leukemia homeobox 1
1393	CRHBP	-0.955592	-1.72434	-1.43371	-1.74499	corticotropin releasing hormone binding protein
9404	LPXN	-2.34802	-2.06588	-1.31386	-1.74448	leupaxin
5780	PTPN9	-0.165878	-1.57805	-1.43283	-1.74433	protein tyrosine phosphatase, non-receptor type 9
4037	LRP3	-2.14207	-1.52249	-1.13696	-1.74338	low density lipoprotein receptor-related protein 3
27301	APEX2	-1.22074	-1.48669	-1.429	-1.74156	APEX nuclease (apurinic/apyrimidinic endonuclease) 2
6196	RPS6KA2	-0.46259	-2.27906	-1.42809	-1.74107	ribosomal protein S6 kinase, 90kDa, polypeptide 2
1511	CTSG	-0.562062	-1.62291	-1.42779	-1.74074	cathepsin G
29851	ICOS	-1.0602	-1.31794	-0.383062	-1.74058	inducible T-cell co-stimulator
3018	H2BC3	-0.407773	-1.92105	-1.42714	-1.73976	histone cluster 1, H2bb
64386	MMP25	-0.95258	-1.35082	-1.4269	-1.73944	matrix metallopeptidase 25
1796	DOK1	-1.06466	-1.49252	-0.905012	-1.739	docking protein 1, 62kDa (downstream of tyrosine kinase 1)
6599	SMARCC1	-0.229421	-1.40793	-1.07816	-1.73874	SWI/SNF related, matrix associated, actin dependent regulator of chromatin, subfamily c, member 1
64375	IKZF4	-1.62094	-1.43592	-1.42487	-1.73814	IKAROS family zinc finger 4 (Eos)
652265	LOC652265	-0.577178	-1.31617	-0.428564	-1.73806	NA
167681	PRSS35	-1.92594	-1.45562	0	-1.73791	protease, serine, 35
25928	SOSTDC1	-1.33039	-1.31589	-0.790356	-1.73783	sclerostin domain containing 1
731029	LOC731029	-0.430601	-1.74681	0	-1.73682	NA
163033	ZNF579	-0.783996	-2.72959	-1.42179	-1.73667	zinc finger protein 579
219960	OR10Q1	-1.11272	-1.28168	-1.42109	-1.73651	olfactory receptor, family 10, subfamily Q, member 1
440253	WHAMMP2	-0.503323	-1.4976	-1.41987	-1.73538	WAS protein homolog associated with actin, golgi membranes and microtubules pseudogene 2
162427	RETREG3	-1.94083	-1.92249	-1.41883	-1.73489	family with sequence similarity 134, member C
83756	TAS1R3	-0.47286	-1.28049	-1.41858	-1.73473	taste receptor, type 1, member 3
645852	SF3A2P1	-0.411006	-1.5404	-1.28343	-1.73466	splicing factor 3a, subunit 2, 66kDa pseudogene
729054	LOC729054	-0.494629	-1.32698	-1.41828	-1.73408	NA
729407	LOC729407	-0.583239	-1.3128	-0.832427	-1.73401	NA
2937	GSS	-1.66889	-1.68204	-0.512407	-1.73358	glutathione synthetase
6721	SREBF2	-1.15035	-1.38959	-1.02716	-1.73302	sterol regulatory element binding transcription factor 2
4478	MSN	-0.30762	-1.2792	-1.41746	-1.73295	moesin
64063	PRSS22	-0.971791	-1.31225	-1.10125	-1.73287	protease, serine, 22
730765	LOC730765	-0.984659	-1.69475	-0.439998	-1.73264	NA
8854	ALDH1A2	-0.0246377	-1.73911	0.459573	-1.7325	aldehyde dehydrogenase 1 family, member A2
121599	SPIC	-0.453795	-1.48716	-1.41572	-1.73166	Spi-C transcription factor (Spi-1/PU.1 related)
991	CDC20	-2.97257	-1.64958	-0.610187	-1.73036	cell division cycle 20 homolog (S. cerevisiae)
5031	P2RY6	-1.1149	-2.31116	-0.506595	-1.72953	pyrimidinergic receptor P2Y, G-protein coupled, 6
64072	CDH23	-1.80622	-1.63085	-0.251677	-1.72717	cadherin-related 23
25980	AAR2	-1.05602	-1.971	-1.41057	-1.72716	AAR2 splicing factor homolog (S. cerevisiae)
55628	ZNF407	-1.87429	-1.68181	-0.505304	-1.72695	zinc finger protein 407
728579	LOC728579	-0.53737	-1.49857	-1.4103	-1.72684	NA
283585	LINC01148	-1.73738	-1.65258	-0.441429	-1.72665	uncharacterized LOC283585
90990	KIFC2	-0.23538	-1.55945	-1.40984	-1.72636	kinesin family member C2
548644	POLR2J3	-4.23686	-1.44153	-1.08082	-1.72634	polymerase (RNA) II (DNA directed) polypeptide J3
732477	LOC732477	-0.638085	-1.48285	0	-1.72611	NA
10847	SRCAP	-0.384963	-1.30675	-0.482006	-1.72536	Snf2-related CREBBP activator protein
3726	JUNB	-0.782124	-1.39956	-0.433623	-1.72513	jun B proto-oncogene
55727	BTBD7	-1.18371	-1.27236	-1.40889	-1.72508	BTB (POZ) domain containing 7
391169	CDKN2AIPNLP1	-0.635231	-1.44565	-0.120228	-1.72505	CDKN2A interacting protein N-terminal like pseudogene 1
51172	NAGPA	-0.207393	-1.30648	-0.421701	-1.72498	N-acetylglucosamine-1-phosphodiester alpha-N-acetylglucosaminidase
140701	ABHD16B	-0.375635	-2.1393	-1.40886	-1.72492	abhydrolase domain containing 16B
57221	ARFGEF3	-0.133067	-1.30637	-0.676197	-1.7249	KIAA1244
3710	ITPR3	-1.40139	-1.32825	-0.7999	-1.72475	inositol 1,4,5-trisphosphate receptor, type 3
84193	SETD3	-0.970646	-1.33314	-1.40873	-1.7246	SET domain containing 3
9352	TXNL1	-0.158791	-1.30604	-0.794738	-1.72438	thioredoxin-like 1
79651	RHBDF2	-2.1993	-1.30544	-0.475733	-1.72385	rhomboid 5 homolog 2 (Drosophila)
51260	PBDC1	-0.819638	-1.27146	-1.40788	-1.72348	polysaccharide biosynthesis domain containing 1
3708	ITPR1	-0.772227	-1.60299	-1.2805	-1.72295	inositol 1,4,5-trisphosphate receptor, type 1
3656	IRAK2	-0.328215	-1.30462	-0.502305	-1.72264	interleukin-1 receptor-associated kinase 2
51433	ANAPC5	-1.54407	-1.3044	-0.6321	-1.72226	anaphase promoting complex subunit 5
8328	GFI1B	-0.838202	-1.27055	-1.4065	-1.72204	growth factor independent 1B transcription repressor
51427	ZNF107	-2.00008	-1.32159	-0.475838	-1.72203	zinc finger protein 107
7979	SEM1	-0.0874173	-1.30396	-0.675792	-1.72128	split hand/foot malformation (ectrodactyly) type 1
933	CD22	-0.583116	-1.26946	-1.40578	-1.72125	CD22 molecule
130507	UBR3	-2.5531	-1.3039	-0.700933	-1.7212	ubiquitin protein ligase E3 component n-recognin 3 (putative)
84939	PWWP3A	-1.08351	-1.87539	-0.77894	-1.72105	melanoma associated antigen (mutated) 1
344595	DUBR	-1.41294	-1.89963	-1.20939	-1.72085	uncharacterized LOC344595
648894	LOC648894	-1.28666	-1.4862	-0.521646	-1.7197	NA
25988	HINFP	-2.95687	-2.5531	-1.4039	-1.71966	histone H4 transcription factor
85019	TMEM241	-0.795172	-1.3987	-1.4029	-1.71886	transmembrane protein 241
729381	LOC729381	-0.621932	-1.30221	-0.610562	-1.71879	NA
4791	NFKB2	-3.51564	-1.44895	-0.167839	-1.71877	nuclear factor of kappa light polypeptide gene enhancer in B-cells 2 (p49/p100)
400073	C12orf76	-2.09106	-1.52699	-1.40229	-1.71775	chromosome 12 open reading frame 76
388948	LINC01118	-0.818126	-1.62916	0	-1.71773	uncharacterized LOC388948
4986	OPRK1	-0.984162	-1.66704	-0.0795656	-1.7167	opioid receptor, kappa 1
59335	PRDM12	-0.844854	-1.30019	-0.784807	-1.71669	PR domain containing 12
7789	ZXDA	-1.06138	-1.38509	-0.614434	-1.71639	zinc finger, X-linked, duplicated A
643703	LOC643703	-0.845663	-1.29937	-0.802722	-1.71571	NA
3425	IDUA	-2.42088	-1.48344	0	-1.71566	iduronidase, alpha-L-
29086	BABAM1	-0.672435	-1.94387	-0.42617	-1.71556	BRISC and BRCA1 A complex member 1
84148	KAT8	-0.538773	-1.38393	-0.930184	-1.71526	K(lysine) acetyltransferase 8
339488	TFAP2E	-1.70707	-1.29882	-0.371209	-1.71511	transcription factor AP-2 epsilon (activating enhancer binding protein 2 epsilon)
84271	POLDIP3	-0.671879	-1.31313	-0.714714	-1.71488	polymerase (DNA-directed), delta interacting protein 3
80117	ARL14	-1.18457	-1.55239	-0.556679	-1.71436	ADP-ribosylation factor-like 14
134266	GRPEL2	-0.563755	-2.02088	-0.508012	-1.71421	GrpE-like 2, mitochondrial (E. coli)
27294	DHDH	-1.02469	-1.59974	-1.39566	-1.7138	dihydrodiol dehydrogenase (dimeric)
55890	GPRC5C	-0.410185	-1.43536	0.184394	-1.7136	G protein-coupled receptor, family C, group 5, member C
55536	CDCA7L	-1.21938	-1.30418	-1.27627	-1.71323	cell division cycle associated 7-like
199786	NIBAN3	-1.1288	-1.49621	-0.992726	-1.71258	family with sequence similarity 129, member C
50852	TRAT1	-0.488105	-1.49403	-0.511639	-1.71174	T cell receptor associated transmembrane adaptor 1
729570	LOC729570	-0.408069	-1.29605	-0.593829	-1.71166	NA
2736	GLI2	-1.02925	-1.47868	0	-1.71155	GLI family zinc finger 2
10874	NMU	-1.89041	-1.26163	-1.39297	-1.71143	neuromedin U
54857	GDPD2	-2.32623	-1.33554	-1.39287	-1.71128	glycerophosphodiester phosphodiesterase domain containing 2
63982	ANO3	-1.23422	-1.58301	-1.39277	-1.71112	anoctamin 3
5516	PPP2CB	-0.299895	-1.46757	0	-1.70951	protein phosphatase 2, catalytic subunit, beta isozyme
3663	IRF5	-1.80241	-1.72274	-0.629932	-1.70882	interferon regulatory factor 5
51068	NMD3	-0.222285	-1.29355	-0.584496	-1.70867	NMD3 homolog (S. cerevisiae)
138883	OR1N1	-0.204117	-1.35994	-0.3615	-1.70755	olfactory receptor, family 1, subfamily N, member 1
22934	RPIA	-3.25504	-1.46241	-1.22541	-1.70748	ribose 5-phosphate isomerase A
83882	TSPAN10	-0.0364401	-1.55464	-0.584487	-1.7071	tetraspanin 10
53635	PTOV1	-0.588855	-1.34132	-1.2575	-1.70688	prostate tumor overexpressed 1
10085	EDIL3	-0.727676	-1.25637	-1.38608	-1.70626	EGF-like repeats and discoidin I-like domains 3
131368	ZPLD1	-0.38853	-1.37824	-0.415648	-1.70613	zona pellucida-like domain containing 1
64943	NT5DC2	-1.15892	-1.84602	-1.38592	-1.7061	5'-nucleotidase domain containing 2
1412	CRYBA2	-0.457729	-1.96414	-1.38576	-1.70595	crystallin, beta A2
414153	SNRPEP2	-3.66798	-1.32981	-1.38542	-1.70579	small nuclear ribonucleoprotein polypeptide E pseudogene 2
27439	TMEM121B	-0.676737	-2.342	-1.38538	-1.70564	cat eye syndrome chromosome region, candidate 6
30833	NT5C	-0.183009	-1.48049	-0.499476	-1.70554	5', 3'-nucleotidase, cytosolic
27151	CPAMD8	-1.29577	-2.09568	-0.70004	-1.70509	C3 and PZP-like, alpha-2-macroglobulin domain containing 8
64979	MRPL36	-1.36507	-1.99261	-0.446938	-1.70501	mitochondrial ribosomal protein L36
4207	BORCS8-MEF2B	-1.19905	-1.30424	-1.38382	-1.70454	MEF2BNB-MEF2B readthrough
252839	TMEM9	-1.04881	-1.51838	-0.0567255	-1.70446	transmembrane protein 9
644691	LOC644691	-0.981434	-1.46056	-1.38357	-1.70423	NA
5530	PPP3CA	-0.782793	-1.25335	-1.38271	-1.70361	protein phosphatase 3, catalytic subunit, alpha isozyme
6049	RNF6	-0.353275	-1.5928	0	-1.70345	ring finger protein (C3H2C3 type) 6
672	BRCA1	-0.876335	-1.28592	-1.38255	-1.70314	breast cancer 1, early onset
23380	SRGAP2	-0.296179	-1.25211	-1.38123	-1.70252	SLIT-ROBO Rho GTPase activating protein 2
644055	LOC644055	-1.60642	-1.54109	0.0653059	-1.70245	NA
55812	SPATA7	-0.532213	-1.31184	-1.3807	-1.70221	spermatogenesis associated 7
6299	SALL1	-2.13236	-2.16569	-1.3807	-1.70205	sal-like 1 (Drosophila)
133522	PPARGC1B	-1.04921	-1.28845	-0.381422	-1.70204	peroxisome proliferator-activated receptor gamma, coactivator 1 beta
9534	ZNF254	-0.708428	-1.35201	-0.534861	-1.70152	zinc finger protein 254
26040	SETBP1	-0.490536	-1.39944	-0.491992	-1.70115	SET binding protein 1
140690	CTCFL	-0.662211	-1.52201	-0.533243	-1.70077	CCCTC-binding factor (zinc finger protein)-like
533	ATP6V0B	-2.17977	-1.4191	-0.252967	-1.70045	ATPase, H+ transporting, lysosomal 21kDa, V0 subunit b
415	ARSL	-0.110531	-1.7696	0.602582	-1.69946	arylsulfatase E (chondrodysplasia punctata 1)
23362	PSD3	-0.51327	-1.34401	-1.37761	-1.69941	pleckstrin and Sec7 domain containing 3
5433	POLR2D	-3.61498	-1.2858	-0.986593	-1.69899	polymerase (RNA) II (DNA directed) polypeptide D
129025	ZNF280A	-1.0682	-2.24628	-1.37693	-1.69895	zinc finger protein 280A
55486	PARL	-0.628239	-1.83738	-0.598897	-1.69885	presenilin associated, rhomboid-like
6834	SURF1	-1.04989	-1.28526	-0.382335	-1.69833	surfeit 1
26045	LRRTM2	-0.199302	-1.28505	-0.388868	-1.69803	leucine rich repeat transmembrane neuronal 2
29087	THYN1	-0.285862	-1.45435	-0.618404	-1.69788	thymocyte nuclear protein 1
730834	LOC730834	-0.650583	-1.28462	-0.371128	-1.69773	NA
729095	LOC729095	-0.379425	-1.76843	0.675885	-1.69747	NA
91687	CENPL	-0.85361	-1.28618	-0.37006	-1.69722	centromere protein L
5146	PDE6C	-0.14411	-1.67095	-0.702331	-1.69707	phosphodiesterase 6C, cGMP-specific, cone, alpha prime
203197	TMEM268	-0.643432	-1.28419	-0.550269	-1.69685	chromosome 9 open reading frame 91
128344	CIMAP3	-0.385374	-1.28338	-0.509531	-1.69574	primary cilia formation
65117	RSRC2	-0.177827	-1.88066	-1.37203	-1.6957	arginine/serine-rich coiled-coil 2
10161	LPAR6	-0.818719	-1.5515	0.0761933	-1.6955	lysophosphatidic acid receptor 6
53842	CLDN22	-0.772224	-1.28316	-0.394442	-1.69537	claudin 22
6913	TBX15	-1.15486	-1.24542	-1.37165	-1.69477	T-box 15
57404	CYP20A1	-0.844368	-2.22813	-0.575874	-1.6947	cytochrome P450, family 20, subfamily A, polypeptide 1
271	AMPD2	-1.36101	-1.415	0	-1.69452	adenosine monophosphate deaminase 2
6920	TCEA3	-2.28657	-1.41551	-1.37135	-1.69447	transcription elongation factor A (SII), 3
51343	FZR1	-1.12498	-1.30653	-0.356838	-1.69433	fizzy/cell division cycle 20 related 1 (Drosophila)
55501	CHST12	-0.638692	-1.47851	-0.704206	-1.69418	carbohydrate (chondroitin 4) sulfotransferase 12
9092	SART1	-1.38311	-1.24463	-1.37076	-1.694	squamous cell carcinoma antigen recognized by T cells
56901	NDUFA4L2	-1.10317	-1.6513	-1.10139	-1.69359	NADH dehydrogenase (ubiquinone) 1 alpha subcomplex, 4-like 2
896	CCND3	-0.246427	-1.27975	-1.37026	-1.69323	cyclin D3
57223	PPP4R3B	-0.568501	-1.28144	-0.594437	-1.69308	SMEK homolog 2, suppressor of mek1 (Dictyostelium)
1025	CDK9	-0.151176	-1.29458	-0.709954	-1.69293	cyclin-dependent kinase 9
51493	RTCB	-0.0885905	-1.54571	-0.55125	-1.69278	chromosome 22 open reading frame 28
2660	MSTN	-1.12488	-1.59459	-1.36906	-1.69277	myostatin
5387	PMS2P3	-1.10241	-1.41145	-0.502397	-1.69255	postmeiotic segregation increased 2 pseudogene 3
79872	CBLL1	-0.892918	-1.74129	0.381203	-1.69158	Cbl proto-oncogene, E3 ubiquitin protein ligase-like 1
116115	ZNF526	-1.50274	-1.60778	-0.00589569	-1.6906	zinc finger protein 526
83931	STK40	-1.65223	-1.47816	-1.36506	-1.69047	serine/threonine kinase 40
6854	SYN2	-0.695204	-1.24087	-1.36358	-1.68986	synapsin II
9096	TBX18	-0.950415	-1.77668	-0.302142	-1.68963	T-box 18
64412	GZF1	-1.40609	-1.278	-1.00781	-1.68888	GDNF-inducible zinc finger protein 1
7356	SCGB1A1	-1.39949	-2.46604	-0.63732	-1.68866	secretoglobin, family 1A, member 1 (uteroglobin)
11023	VAX1	-0.0565827	-1.30226	-0.353437	-1.68858	ventral anterior homeobox 1
8811	GALR2	-1.17378	-2.05004	-1.36132	-1.68772	galanin receptor 2
3373	HYAL1	-0.620409	-1.63853	-1.36108	-1.68741	hyaluronoglucosaminidase 1
6184	RPN1	-1.54661	-1.40543	0.718047	-1.68673	ribophorin I
375	ARF1	-1.32534	-1.28795	-1.35971	-1.68604	ADP-ribosylation factor 1
8529	CYP4F2	-0.0851785	-1.32864	-1.35935	-1.68588	cytochrome P450, family 4, subfamily F, polypeptide 2
2043	EPHA4	-0.279416	-1.27559	-0.60052	-1.68579	EPH receptor A4
50619	DEF6	-0.630616	-1.5494	-0.860086	-1.68576	differentially expressed in FDCP 6 homolog (mouse)
27074	LAMP3	-0.586237	-1.95537	-0.66797	-1.68572	lysosomal-associated membrane protein 3
338872	C1QTNF9	-1.11292	-1.25922	-1.35913	-1.68558	C1q and tumor necrosis factor related protein 9
9818	NUP58	-1.18079	-1.4728	-1.35886	-1.68512	nucleoporin like 1
54853	WDR55	-0.299433	-1.27489	-0.381231	-1.68506	WD repeat domain 55
79586	CHPF	-1.44895	-1.52046	-0.532255	-1.68484	chondroitin polymerizing factor
1952	CELSR2	-1.38154	-1.40443	-0.359063	-1.6848	cadherin, EGF LAG seven-pass G-type receptor 2 (flamingo homolog, Drosophila)
54894	RNF43	-2.46598	-1.24003	-1.35724	-1.68436	ring finger protein 43
126003	TRAPPC5	-0.519565	-1.62905	-0.601322	-1.68425	trafficking protein particle complex 5
134353	LSM11	-0.983171	-1.34731	-0.389829	-1.6841	LSM11, U7 small nuclear RNA associated
441662	TET1P1	-1.58437	-1.61226	-1.35614	-1.68345	tet methylcytosine dioxygenase 1 pseudogene 1
284098	PIGW	-0.546779	-1.38077	-1.35605	-1.68314	phosphatidylinositol glycan anchor biosynthesis, class W
2745	GLRX	-0.713444	-1.27318	-1.03975	-1.6822	glutaredoxin (thioltransferase)
54847	SIDT1	-0.515436	-1.27206	-0.510957	-1.68117	SID1 transmembrane family, member 1
150290	DUSP18	-0.55524	-1.39949	0.0547865	-1.68002	dual specificity phosphatase 18
51213	LUZP4	-0.123742	-1.27051	-0.478372	-1.67935	leucine zipper protein 4
84073	MYCBPAP	-0.158383	-1.57579	-1.35059	-1.67905	MYCBP associated protein
79862	ZNF669	-2.4773	-1.8772	-1.3502	-1.6789	zinc finger protein 669
57610	RANBP10	-0.221864	-1.26976	-0.340239	-1.67854	RAN binding protein 10
8195	MKKS	-0.746252	-1.23048	-1.34913	-1.67754	McKusick-Kaufman syndrome
284459	ZNF875	-1.15798	-1.42781	-1.34908	-1.67739	HKR1, GLI-Kruppel zinc finger family member
80741	LY6G5C	-1.28081	-1.46412	0	-1.67718	lymphocyte antigen 6 complex, locus G5C
9443	MED7	-3.30879	-1.26838	-0.706925	-1.67708	mediator complex subunit 7
245711	SPDYA	-1.9617	-2.83582	-0.998903	-1.67606	speedy homolog A (Xenopus laevis)
147949	ZNF583	-0.869052	-1.26763	-0.809178	-1.67585	zinc finger protein 583
83698	CALN1	-0.575671	-1.54315	-1.00232	-1.6757	calneuron 1
653073	GOLGA8J	-2.02853	-2.81576	-1.34674	-1.67528	golgin A8 family, member J
731945	LOC731945	-0.476603	-1.26673	-0.484105	-1.67439	NA
11055	ZPBP	-0.496296	-1.28814	-1.3439	-1.67363	zona pellucida binding protein
284716	RIMKLA	-0.6	-1.24061	-1.34381	-1.67348	ribosomal modification protein rimK-like family member A
345643	MCIDAS	-0.824428	-1.50811	-0.553648	-1.67343	multiciliate cell differentiation 1
6014	RIT2	-1.06748	-1.22628	-1.34239	-1.67288	Ras-like without CAAX 2
81607	NECTIN4	-1.03959	-1.46014	0	-1.67156	poliovirus receptor-related 4
118461	C10orf71	-0.218367	-1.38562	-0.421523	-1.67134	chromosome 10 open reading frame 71
79819	DNAI4	-0.700909	-1.58274	-1.3401	-1.67123	WD repeat domain 78
730809	LOC730809	-0.523073	-1.26243	-0.380467	-1.66974	NA
79085	SLC25A23	-1.3733	-1.68395	-0.513192	-1.6697	solute carrier family 25 (mitochondrial carrier; phosphate carrier), member 23
51333	ZNF771	-0.84768	-1.51087	-1.33764	-1.66913	zinc finger protein 771
2101	ESRRA	-0.063473	-1.64377	-1.33744	-1.66884	estrogen-related receptor alpha
401321	LINC00997	-1.14834	-1.38834	-0.295892	-1.66878	uncharacterized LOC401321
83648	FAM167A	-0.338731	-1.46231	-0.485144	-1.66822	family with sequence similarity 167, member A
63922	CHTF18	-1.38028	-1.59826	-0.0481662	-1.66785	CTF18, chromosome transmission fidelity factor 18 homolog (S. cerevisiae)
57579	FAM135A	-0.689445	-1.52692	-0.120712	-1.66693	family with sequence similarity 135, member A
23673	STX12	-0.683115	-1.3918	-1.29248	-1.66655	syntaxin 12
10156	RASA4	-0.293207	-1.51173	-1.33515	-1.666	RAS p21 protein activator 4
3069	HDLBP	-0.746778	-1.50463	-1.33478	-1.66571	high density lipoprotein binding protein
4043	LRPAP1	-0.904274	-1.22023	-1.33462	-1.66556	low density lipoprotein receptor-related protein associated protein 1
133619	PRRC1	-0.639859	-1.75284	-0.419821	-1.66518	proline-rich coiled-coil 1
83549	UCK1	-1.20819	-1.66646	-0.990309	-1.6646	uridine-cytidine kinase 1
643377	LOC643377	-0.98964	-1.25835	-0.542985	-1.66446	NA
57128	LYRM4	-0.589598	-1.25814	-0.404966	-1.66431	LYR motif containing 4
132158	GLYCTK	-0.659738	-1.45787	0.0966158	-1.66417	glycerate kinase
29765	TMOD4	-0.559977	-1.2187	-1.33227	-1.66407	tropomodulin 4 (muscle)
79573	TTC13	-0.24049	-1.25745	-0.938532	-1.66338	tetratricopeptide repeat domain 13
160365	CLECL1P	-1.23661	-1.25671	-0.819711	-1.66273	C-type lectin-like 1
6866	TAC3	-1.49807	-1.43323	0	-1.66235	tachykinin 3
3301	DNAJA1	-0.252152	-1.26317	-0.502405	-1.66201	DnaJ (Hsp40) homolog, subfamily A, member 1
728192	LINC00460	-1.80878	-1.30177	-0.709203	-1.66186	long intergenic non-protein coding RNA 460
64766	S100PBP	-0.725081	-1.38075	0.187423	-1.66144	S100P binding protein
55065	SLC52A1	-1.11589	-1.4235	-1.32847	-1.66096	solute carrier family 52, riboflavin transporter, member 1
29106	SCG3	-0.478861	-1.35731	-0.916306	-1.66064	secretogranin III
2570	GABRR2	-0.344678	-1.8407	0.0706327	-1.66053	gamma-aminobutyric acid (GABA) A receptor, rho 2
131055	PPIAP74	-0.385957	-1.25455	-0.454533	-1.65985	peptidylprolyl isomerase A (cyclophilin A) pseudogene
644297	FAM215B	-2.11309	-1.37888	0	-1.65962	family with sequence similarity 215, member B (non-protein coding)
54885	TBC1D8B	-0.719424	-1.21406	-1.32611	-1.65948	TBC1 domain family, member 8B (with GRAM domain)
90293	KLHL13	-0.580106	-1.25355	-0.423968	-1.65906	kelch-like 13 (Drosophila)
650538	LOC650538	-0.365577	-1.21355	-1.32541	-1.65889	NA
6949	TCOF1	-2.15322	-1.42532	-0.0221618	-1.65872	Treacher Collins-Franceschetti syndrome 1
6845	VAMP7	-0.480024	-1.25276	-0.753065	-1.65783	vesicle-associated membrane protein 7
1031	CDKN2C	-1.01941	-1.63169	0	-1.65781	cyclin-dependent kinase inhibitor 2C (p18, inhibits CDK4)
5051	PAFAH2	-0.270768	-1.25265	-0.566227	-1.65776	platelet-activating factor acetylhydrolase 2, 40kDa
93100	NAPRT	-0.175735	-1.25223	-0.668194	-1.65747	nicotinate phosphoribosyltransferase domain containing 1
360023	ZBTB41	-1.35788	-1.26481	-0.320837	-1.65733	zinc finger and BTB domain containing 41
93109	TMEM44	-0.440635	-1.64089	-1.32259	-1.65727	transmembrane protein 44
26523	AGO1	-1.66827	-1.25202	-0.51038	-1.65711	eukaryotic translation initiation factor 2C, 1
5923	RASGRF1	-1.51562	-1.66385	-1.32159	-1.65698	Ras protein-specific guanine nucleotide-releasing factor 1
2563	GABRD	-1.14319	-1.37654	0	-1.65691	gamma-aminobutyric acid (GABA) A receptor, delta
79929	MAP6D1	-0.340134	-1.25186	-0.728063	-1.6569	MAP6 domain containing 1
81847	RNF146	-0.068813	-1.4261	-0.454095	-1.65654	ring finger protein 146
55746	NUP133	-0.827511	-1.21499	-1.32025	-1.6561	nucleoporin 133kDa
51573	GDE1	-1.16869	-1.39026	0	-1.65601	glycerophosphodiester phosphodiesterase 1
84632	AFAP1L2	-0.116923	-1.25108	-1.12866	-1.65582	actin filament associated protein 1-like 2
55239	OGFOD1	-0.889157	-1.62744	-1.31909	-1.65551	2-oxoglutarate and iron-dependent oxygenase domain containing 1
51538	ZCCHC17	-0.579216	-1.25034	-0.387247	-1.65496	zinc finger, CCHC domain containing 17
7145	TNS1	-1.43891	-1.45413	-1.28018	-1.65367	tensin 1
7917	BAG6	-1.30405	-1.20869	-1.3166	-1.65346	BCL2-associated athanogene 6
64978	MRPL38	-0.665808	-1.85189	-0.871052	-1.65339	mitochondrial ribosomal protein L38
55611	OTUB1	-0.277495	-1.51904	1.27994	-1.65333	OTU domain, ubiquitin aldehyde binding 1
26664	OR7C1	-0.496404	-2.07752	-1.31608	-1.65316	olfactory receptor, family 7, subfamily C, member 1
59352	LGR6	-1.14803	-2.0472	-1.31482	-1.65214	leucine-rich repeat containing G protein-coupled receptor 6
5550	PREP	-1.17868	-1.24803	-0.61082	-1.65167	prolyl endopeptidase
5064	PALM	-0.228102	-1.38978	0.241713	-1.65155	paralemmin
284186	TMEM105	-2.2935	-1.91438	-0.733598	-1.65103	transmembrane protein 105
80829	ZFP91	-0.297923	-1.68877	-0.0564508	-1.64889	ZFP91 zinc finger protein
6613	SUMO2	-1.12013	-1.59871	-0.832627	-1.64881	SMT3 suppressor of mif two 3 homolog 2 (S. cerevisiae)
4863	NPAT	-0.442188	-1.75276	-1.31064	-1.64878	nuclear protein, ataxia-telangiectasia locus
81565	NDEL1	-2.12301	-2.09017	-0.835685	-1.64867	nudE nuclear distribution E homolog (A. nidulans)-like 1
57094	CPA6	-1.16466	-1.32145	-0.439941	-1.64824	carboxypeptidase A6
649425	LOC649425	-0.766377	-1.24494	-0.34828	-1.64817	double homeobox protein 4-like protein 4-like
23012	STK38L	-0.245868	-1.33998	-0.823443	-1.64803	serine/threonine kinase 38 like
2564	GABRE	-2.08857	-1.48645	0	-1.64801	gamma-aminobutyric acid (GABA) A receptor, epsilon
257364	SNX33	-0.671441	-1.70677	-0.507363	-1.64732	sorting nexin 33
2812	GP1BB	-0.440636	-1.92363	-0.923318	-1.6471	glycoprotein Ib (platelet), beta polypeptide
732034	LOC732034	-1.62645	-2.00064	-0.465957	-1.64689	NA
10844	TUBGCP2	-0.284622	-1.20278	-1.30689	-1.64602	tubulin, gamma complex associated protein 2
8630	HSD17B6	-1.72306	-1.24264	-0.603987	-1.64539	hydroxysteroid (17-beta) dehydrogenase 6 homolog (mouse)
55144	LRRC8D	-0.680677	-1.24196	-1.17842	-1.64475	leucine rich repeat containing 8 family, member D
652203	LOC652203	-1.54523	-1.24139	-0.79015	-1.64397	NA
11047	ADRM1	-0.247716	-1.36349	-0.403738	-1.64383	adhesion regulating molecule 1
53981	CPSF2	-1.69808	-1.78328	-1.30433	-1.6437	cleavage and polyadenylation specific factor 2, 100kDa
439996	IFIT1B	-1.5145	-1.4154	-1.3042	-1.64355	interferon-induced protein with tetratricopeptide repeats 1B
9902	MRC2	-0.671711	-1.35938	-1.27555	-1.6434	mannose receptor, C type 2
10093	ARPC4	-1.78466	-1.63499	-0.441513	-1.64276	actin related protein 2/3 complex, subunit 4, 20kDa
727794	LOC727794	-1.93962	-1.51129	0	-1.64275	NA
3903	LAIR1	-0.576676	-1.34347	-1.30323	-1.64225	leukocyte-associated immunoglobulin-like receptor 1
9501	RPH3AL	-0.355748	-1.20046	-1.30291	-1.64153	rabphilin 3A-like (without C2 domains)
5919	RARRES2	-2.18318	-1.70861	-0.844093	-1.64101	retinoic acid receptor responder (tazarotene induced) 2
113622	ADPRHL1	-0.365095	-1.23831	-0.554934	-1.6407	ADP-ribosylhydrolase like 1
6017	RLBP1	-0.739369	-1.35744	-0.481638	-1.64015	retinaldehyde binding protein 1
9529	BAG5	-0.515323	-1.27329	-0.552516	-1.63943	BCL2-associated athanogene 5
1384	CRAT	-1.21423	-1.35611	-0.657294	-1.63928	carnitine O-acetyltransferase
5521	PPP2R2B	-0.756957	-1.76263	-1.29868	-1.63908	protein phosphatase 2, regulatory subunit B, beta
55858	TMEM165	-1.63571	-1.23665	-1.09845	-1.63886	transmembrane protein 165
26164	MTG2	-0.990953	-1.23649	-0.70446	-1.63865	GTP binding protein 5 (putative)
64170	CARD9	-0.760922	-1.7457	-0.933756	-1.63842	caspase recruitment domain family, member 9
80258	EFHC2	-0.873922	-1.52449	-1.19103	-1.63815	EF-hand domain (C-terminal) containing 2
1834	DSPP	-1.04075	-1.23608	-0.746184	-1.63787	dentin sialophosphoprotein
401647	GOLGA7B	-0.296962	-1.39833	-0.432849	-1.63745	golgin A7 family, member B
339324	ZNF260	-1.18693	-1.51568	-1.22903	-1.63731	zinc finger protein 260
10606	PAICS	-1.01371	-1.87998	-0.480254	-1.63681	phosphoribosylaminoimidazole carboxylase, phosphoribosylaminoimidazole succinocarboxamide synthetase
10753	CAPN9	-0.982653	-1.19559	-1.29572	-1.63678	calpain 9
7260	EIPR1	-0.883417	-1.59905	0	-1.6367	tumor suppressing subtransferable candidate 1
121278	TPH2	-2.27803	-1.25309	-0.444192	-1.63667	tryptophan hydroxylase 2
51691	LSM8	-3.56831	-1.45025	-1.29542	-1.63664	N(alpha)-acetyltransferase 38, NatC auxiliary subunit
3674	ITGA2B	-1.86422	-1.91713	-0.304075	-1.63603	integrin, alpha 2b (platelet glycoprotein IIb of IIb/IIIa complex, antigen CD41)
151306	GPBAR1	-0.371274	-1.70256	-1.12685	-1.63584	G protein-coupled bile acid receptor 1
56138	PCDHA11	-0.443643	-1.45367	-1.29303	-1.6352	protocadherin alpha 11
56979	PRDM9	-2.4015	-2.34309	-1.20832	-1.63519	PR domain containing 9
3047	HBG1	-0.796338	-1.78026	0	-1.63499	hemoglobin, gamma A
643594	LOC643594	-0.628304	-1.51472	-0.384874	-1.63434	NA
2691	GHRH	-0.647786	-1.66981	0.57381	-1.63328	growth hormone releasing hormone
11085	ADAM30	-0.411866	-1.23177	-0.680238	-1.63265	ADAM metallopeptidase domain 30
23645	PPP1R15A	-1.0815	-1.43912	-0.0688953	-1.63243	protein phosphatase 1, regulatory subunit 15A
163131	ZNF780B	-0.890714	-1.23131	-1.06984	-1.63208	zinc finger protein 780B
1133	CHRM5	-0.822895	-1.29938	-0.407967	-1.63201	cholinergic receptor, muscarinic 5
79852	EPHX3	-2.06356	-1.34951	0	-1.63158	epoxide hydrolase 3
5817	PVR	-0.723117	-1.41431	-1.28833	-1.63134	poliovirus receptor
4698	NDUFA5	-0.524335	-1.34246	-0.496031	-1.63124	NADH dehydrogenase (ubiquinone) 1 alpha subcomplex, 5, 13kDa
57343	ZNF304	-0.613132	-1.61547	-1.28803	-1.6312	zinc finger protein 304
80212	CCDC92	-0.85909	-1.52376	-0.534869	-1.63061	coiled-coil domain containing 92
501	ALDH7A1	-1.2641	-1.24744	-1.2868	-1.63049	aldehyde dehydrogenase 7 family, member A1
2826	CCR10	-0.749637	-1.40062	-0.434619	-1.63018	chemokine (C-C motif) receptor 10
1729	DIAPH1	-0.443178	-1.50621	-0.126466	-1.62989	diaphanous homolog 1 (Drosophila)
26160	IFT172	-0.405467	-1.85874	-1.19082	-1.62927	intraflagellar transport 172 homolog (Chlamydomonas)
169792	GLIS3	-1.6394	-1.34474	-0.875778	-1.62904	GLIS family zinc finger 3
79158	GNPTAB	-0.577366	-1.22841	-0.511089	-1.62878	N-acetylglucosamine-1-phosphate transferase, alpha and beta subunits
11051	NUDT21	-1.52454	-1.19757	-1.28348	-1.62779	nudix (nucleoside diphosphate linked moiety X)-type motif 21
521	ATP5ME	-1.26964	-1.22702	-0.44936	-1.62737	ATP synthase, H+ transporting, mitochondrial Fo complex, subunit E
11261	CHP1	-0.281435	-1.8607	-1.28161	-1.62694	calcineurin-like EF hand protein 1
244	LOC244	-0.310285	-1.58285	-0.0345061	-1.62652	annexin A8-like 2
644010	LOC644010	-0.881042	-1.22578	-0.354938	-1.62576	NA
93627	TBCK	-0.465634	-1.62652	-0.388788	-1.62569	TBC1 domain containing kinase
729746	LOC729746	-0.886695	-1.68966	-0.769053	-1.62485	NA
166752	FREM3	-0.418532	-1.39364	0	-1.62485	FRAS1 related extracellular matrix 3
51608	GET4	-0.214917	-1.42694	-0.454761	-1.62394	golgi to ER traffic protein 4 homolog (S. cerevisiae)
139425	DCAF8L1	-0.486321	-1.22356	-0.582327	-1.6238	DDB1 and CUL4 associated factor 8-like 1
328	APEX1	-1.16498	-2.68387	-1.27726	-1.62354	APEX nuclease (multifunctional DNA repair enzyme) 1
125931	CEACAM20	-0.162669	-1.22269	-0.355495	-1.62289	carcinoembryonic antigen-related cell adhesion molecule 20
729388	LOC729388	-0.968215	-1.43704	-1.27593	-1.62241	NA
64376	IKZF5	-0.809564	-1.22217	-0.327117	-1.6224	IKAROS family zinc finger 5 (Pegasus)
2650	GCNT1	-2.34439	-3.02209	0	-1.62235	glucosaminyl (N-acetyl) transferase 1, core 2
50833	TAS2R16	-0.870739	-1.22284	-0.338084	-1.62233	taste receptor, type 2, member 16
221786	FAM200A	-0.487262	-1.54806	-1.27561	-1.62199	family with sequence similarity 200, member A
28956	LAMTOR2	-1.57101	-1.27646	-1.27447	-1.62114	late endosomal/lysosomal adaptor, MAPK and MTOR activator 2
89782	LMLN	-1.38075	-1.50747	-1.27429	-1.621	leishmanolysin-like (metallopeptidase M8 family)
1879	EBF1	-0.350768	-1.22099	-0.723686	-1.62093	early B-cell factor 1
130106	CIB4	-2.57571	-1.44183	0.225112	-1.62069	calcium and integrin binding family member 4
3208	HPCA	-0.293404	-1.22084	-0.560572	-1.62051	hippocalcin
3609	ILF3	-0.0871723	-1.49962	-0.540607	-1.61961	interleukin enhancer binding factor 3, 90kDa
84837	ARHGAP5-AS1	-0.901361	-1.42767	-1.04497	-1.61904	ARHGAP5 antisense RNA 1 (head to head)
4093	SMAD9	-1.44018	-1.72812	-0.698854	-1.6187	SMAD family member 9
79084	WDR77	-0.225	-1.21848	-0.816072	-1.61793	WD repeat domain 77
5028	P2RY1	-1.56507	-1.57166	-0.323979	-1.6174	purinergic receptor P2Y, G-protein coupled, 1
80270	HSD3B7	-2.80315	-1.76643	-0.798112	-1.61696	hydroxy-delta-5-steroid dehydrogenase, 3 beta- and steroid delta-isomerase 7
8801	SUCLG2	-0.276982	-1.21761	-0.569423	-1.61675	succinate-CoA ligase, GDP-forming, beta subunit
6674	SPAG1	-0.898555	-1.37054	0	-1.61658	sperm associated antigen 1
54718	BTN2A3P	-1.47863	-1.17716	-1.2666	-1.61595	butyrophilin, subfamily 2, member A3, pseudogene
144453	BEST3	-0.328795	-1.38405	-0.075433	-1.61576	bestrophin 3
54934	KANSL2	-0.675085	-1.17684	-1.26623	-1.61567	KAT8 regulatory NSL complex subunit 2
153020	RASGEF1B	-0.654634	-1.75114	-0.410966	-1.6155	RasGEF domain family, member 1B
11313	LYPLA2	-0.707924	-1.42502	-0.453596	-1.61501	lysophospholipase II
9429	ABCG2	-0.18133	-1.33031	-0.27137	-1.61494	ATP-binding cassette, sub-family G (WHITE), member 2
55248	PACC1	-0.867563	-1.56285	-1.2647	-1.61483	transmembrane protein 206
10538	BATF	-0.482848	-1.17555	-1.26444	-1.61441	basic leucine zipper transcription factor, ATF-like
54585	LZTFL1	-1.26753	-1.32617	-0.936966	-1.61413	leucine zipper transcription factor-like 1
226	ALDOA	-2.27596	-1.17523	-1.26407	-1.61386	aldolase A, fructose-bisphosphate
23660	ZKSCAN5	-0.767428	-1.60683	-0.598117	-1.61376	zinc finger with KRAB and SCAN domains 5
10663	CXCR6	-1.415	-1.56435	-0.488608	-1.61332	chemokine (C-X-C motif) receptor 6
199	AIF1	-0.944921	-1.65746	-0.578548	-1.61272	allograft inflammatory factor 1
22885	ABLIM3	-1.18652	-1.71718	-1.03194	-1.61169	actin binding LIM protein family, member 3
7266	DNAJC7	-2.26674	-1.17395	-1.26227	-1.61149	DnaJ (Hsp40) homolog, subfamily C, member 7
23368	PPP1R13B	-0.0449071	-1.21336	-0.611461	-1.61147	protein phosphatase 1, regulatory subunit 13B
8861	LDB1	-0.438267	-1.21489	-0.280228	-1.61098	LIM domain binding 1
731289	LOC731289	-0.566971	-1.24416	-0.422995	-1.61057	NA
5054	SERPINE1	-1.89823	-1.32288	0	-1.61008	serpin peptidase inhibitor, clade E (nexin, plasminogen activator inhibitor type 1), member 1
140732	SUN5	-0.749249	-1.75127	-0.381354	-1.60974	Sad1 and UNC84 domain containing 5
23023	TMCC1	-1.39122	-1.81785	-0.208987	-1.60927	transmembrane and coiled-coil domain family 1
1521	CTSW	-1.86048	-1.34301	1.0029	-1.60847	cathepsin W
6171	RPL41	-0.345939	-1.54453	-1.2584	-1.60829	ribosomal protein L41
55251	PCMTD2	-0.0374337	-1.21051	-0.392743	-1.60815	protein-L-isoaspartate (D-aspartate) O-methyltransferase domain containing 2
3669	ISG20	-0.646125	-2.12949	-1.25783	-1.60732	interferon stimulated exonuclease gene 20kDa
729190	LOC729190	-0.427533	-1.50663	-0.294751	-1.6069	NA
643386	LOC643386	-0.656794	-1.44291	-0.140958	-1.60686	NA
131408	FAM131A	-0.266223	-1.39915	-0.371291	-1.60676	family with sequence similarity 131, member A
94033	FTMT	-1.82845	-1.20923	-0.293625	-1.60656	ferritin mitochondrial
5473	PPBP	-0.841587	-1.20908	-0.315905	-1.60649	pro-platelet basic protein (chemokine (C-X-C motif) ligand 7)
127833	SYT2	-0.892589	-2.29642	-0.966805	-1.6058	synaptotagmin II
1778	DYNC1H1	-0.452008	-1.20847	-0.589724	-1.60545	dynein, cytoplasmic 1, heavy chain 1
2589	GALNT1	-0.196921	-1.649	0.507417	-1.60527	UDP-N-acetyl-alpha-D-galactosamine:polypeptide N-acetylgalactosaminyltransferase 1 (GalNAc-T1)
27077	B9D1	-0.845061	-1.20827	-0.28815	-1.60518	B9 protein domain 1
399693	CCDC187	-0.767211	-1.81006	0.105933	-1.60447	uncharacterized MGC50722
143570	XRRA1	-1.72097	-1.5058	-0.6105	-1.60288	X-ray radiation resistance associated 1
64798	DEPTOR	-0.229544	-1.20618	-0.414256	-1.60269	DEP domain containing MTOR-interacting protein
2651	GCNT2	-1.00413	-1.49917	-1.25257	-1.60194	glucosaminyl (N-acetyl) transferase 2, I-branching enzyme (I blood group)
79047	KCTD15	-1.04732	-1.2886	-1.11245	-1.60118	potassium channel tetramerisation domain containing 15
1213	CLTC	-0.865738	-1.98228	-1.25108	-1.60084	clathrin, heavy chain (Hc)
256158	HMCN2	-1.57909	-2.20148	-0.760977	-1.60084	hemicentin 2
8293	SERF1A	-2.00038	-1.39315	-0.413444	-1.60051	small EDRK-rich factor 1A (telomeric)
10675	CSPG5	-0.218314	-1.20542	-0.2722	-1.59981	chondroitin sulfate proteoglycan 5 (neuroglycan C)
5367	PMCH	-0.577029	-1.2043	-0.484151	-1.59974	pro-melanin-concentrating hormone
27329	ANGPTL3	-0.396498	-2.0276	-1.24897	-1.59906	angiopoietin-like 3
3397	ID1	-0.192637	-1.41044	-0.350839	-1.59893	inhibitor of DNA binding 1, dominant negative helix-loop-helix protein
57326	PBXIP1	-0.225333	-1.2474	-0.306379	-1.59891	pre-B-cell leukemia homeobox interacting protein 1
81558	FAM117A	-0.50663	-1.20329	-0.494582	-1.59823	family with sequence similarity 117, member A
57727	NCOA5	-0.398002	-1.44891	-0.487636	-1.59816	nuclear receptor coactivator 5
4066	LYL1	-0.309302	-1.54178	-0.272358	-1.59815	lymphoblastic leukemia derived sequence 1
10981	RAB32	-1.84179	-1.42274	-0.409866	-1.59802	RAB32, member RAS oncogene family
9719	ADAMTSL2	-0.53955	-1.38192	-1.24766	-1.59728	ADAMTS-like 2
55902	ACSS2	-1.43873	-1.60824	-0.290095	-1.59713	acyl-CoA synthetase short-chain family member 2
286256	LCN12	-0.898631	-1.7863	0.172963	-1.5958	lipocalin 12
8792	TNFRSF11A	-0.385534	-2.24481	-0.771299	-1.59548	tumor necrosis factor receptor superfamily, member 11a, NFKB activator
7403	KDM6A	-0.838326	-1.20142	-0.286071	-1.59521	lysine (K)-specific demethylase 6A
55002	TMCO3	-0.828487	-1.93444	-0.630683	-1.59507	transmembrane and coiled-coil domains 3
23019	CNOT1	-1.78054	-1.82465	-1.24472	-1.59469	CCR4-NOT transcription complex, subunit 1
730465	LOC730465	-0.417959	-1.20106	-0.434519	-1.59466	NA
84275	SLC25A33	-0.828095	-1.16135	-1.2443	-1.59428	solute carrier family 25 (pyrimidine nucleotide carrier), member 33
10232	MSLN	-2.0072	-1.30132	-0.921839	-1.59424	mesothelin
6478	SIAH2	-1.40344	-1.4607	0	-1.59347	siah E3 ubiquitin protein ligase 2
64776	CFAP68	-0.695615	-1.2	-0.34575	-1.59323	chromosome 11 open reading frame 1
144809	FAM216B	-0.469019	-1.16018	-1.24272	-1.59319	family with sequence similarity 216, member B
27237	ARHGEF16	-1.09827	-1.29783	0	-1.59269	Rho guanine nucleotide exchange factor (GEF) 16
26012	NSMF	-1.01798	-1.79661	-1.24197	-1.59251	nasal embryonic LHRH factor
57573	ZNF471	-0.807865	-1.1597	-1.24144	-1.5921	zinc finger protein 471
5238	PGM3	-2.31781	-1.35522	1.06697	-1.59192	phosphoglucomutase 3
644659	HMGB1P22	-0.616382	-1.37494	-0.280665	-1.59186	high mobility group box 1 pseudogene 22
23741	EID1	-0.326663	-1.39035	-0.711009	-1.59172	EP300 interacting inhibitor of differentiation 1
401074	LINC00960	-1.44274	-1.73366	-1.24121	-1.5917	uncharacterized LOC401074
731286	LOC731286	-0.941269	-1.19869	-0.541175	-1.59138	NA
7134	TNNC1	-0.963565	-1.65166	0.640808	-1.59115	troponin C type 1 (slow)
128229	TSACC	-0.610741	-1.15916	-1.24111	-1.59102	TSSK6 activating co-chaperone
729702	LOC729702	-1.83281	-1.19798	-0.622951	-1.59063	NA
132204	SYNPR	-0.487139	-1.44311	-1.24059	-1.59061	synaptoporin
55915	LANCL2	-0.753757	-1.19788	-0.406303	-1.59049	LanC lantibiotic synthetase component C-like 2 (bacterial)
161145	TMEM229B	-0.917488	-3.3115	-0.30822	-1.59038	transmembrane protein 229B
116843	SLC18B1	-0.365543	-1.21362	-0.709471	-1.59036	solute carrier family 18, subfamily B, member 1
83460	EMC6	-0.985575	-1.15822	-1.24028	-1.59034	ER membrane protein complex subunit 6
84807	NFKBID	-0.691884	-1.32922	-1.23993	-1.59007	nuclear factor of kappa light polypeptide gene enhancer in B-cells inhibitor, delta
729206	LOC729206	-0.722556	-1.19728	-0.435442	-1.58968	NA
11173	ADAMTS7	-0.260356	-1.33746	0.0411658	-1.58961	ADAM metallopeptidase with thrombospondin type 1 motif, 7
57763	ANKRA2	-0.579545	-1.19692	-0.27907	-1.58927	ankyrin repeat, family A (RFXANK-like), 2
59284	CACNG7	-0.199184	-1.50793	-1.23846	-1.58926	calcium channel, voltage-dependent, gamma subunit 7
26229	B3GAT3	-1.06344	-1.37869	-1.23806	-1.58885	beta-1,3-glucuronyltransferase 3 (glucuronosyltransferase I)
440026	TMEM41B	-1.80582	-1.36191	0	-1.58884	transmembrane protein 41B
7918	GPANK1	-0.39914	-1.19662	-0.397704	-1.58879	G patch domain and ankyrin repeats 1
388795	EFCAB8	-0.479348	-1.19596	-0.471221	-1.58845	EF-hand calcium binding domain 8
2058	EPRS1	-1.32617	-1.41529	-1.23744	-1.58831	glutamyl-prolyl-tRNA synthetase
204	AK2	-1.06461	-1.52959	-1.14793	-1.58807	adenylate kinase 2
93487	MAPK1IP1L	-0.785398	-1.19566	-0.793568	-1.58804	mitogen-activated protein kinase 1 interacting protein 1-like
5272	SERPINB9	-0.722563	-1.4817	-1.23681	-1.5875	serpin peptidase inhibitor, clade B (ovalbumin), member 9
5573	PRKAR1A	-0.383443	-1.60458	-0.696034	-1.58731	protein kinase, cAMP-dependent, regulatory, type I, alpha
337970	KRTAP19-3	-0.729914	-1.81069	-1.23637	-1.58709	keratin associated protein 19-3
51133	KCTD3	-0.508575	-1.32771	-0.373737	-1.58695	potassium channel tetramerisation domain containing 3
5587	PRKD1	-0.632636	-2.14209	-1.2359	-1.58655	protein kinase D1
5298	PI4KB	-0.785723	-1.68491	-0.300691	-1.58654	phosphatidylinositol 4-kinase, catalytic, beta
997	CDC34	-1.95554	-1.35478	-0.519918	-1.58578	cell division cycle 34 homolog (S. cerevisiae)
645379	LOC645379	-0.816249	-1.39267	-0.679531	-1.58502	NA
57003	CCDC47	-1.46021	-1.63341	-0.621456	-1.58484	coiled-coil domain containing 47
5937	RBMS1	-2.01652	-1.39607	0.483626	-1.58426	RNA binding motif, single stranded interacting protein 1
93099	DMKN	-0.936228	-1.1931	-0.278724	-1.58416	dermokine
151835	CPNE9	-0.325744	-1.45172	-0.476496	-1.5841	copine family member IX
55345	ZGRF1	-0.727489	-2.27801	-0.728671	-1.58362	chromosome 4 open reading frame 21
28514	DLL1	-0.594897	-1.73108	-1.23363	-1.58359	delta-like 1 (Drosophila)
9718	ECE2	-0.756248	-1.42511	0.236159	-1.58292	endothelin converting enzyme 2
818	CAMK2G	-0.844448	-1.15307	-1.23298	-1.58279	calcium/calmodulin-dependent protein kinase II gamma
81442	OR6N2	-0.269557	-1.63067	-0.407586	-1.5824	olfactory receptor, family 6, subfamily N, member 2
50	ACO2	-0.820982	-1.54661	0	-1.58199	aconitase 2, mitochondrial
2833	CXCR3	-0.221554	-1.38311	1.11027	-1.58123	chemokine (C-X-C motif) receptor 3
9521	EEF1E1	-0.409181	-1.15182	-1.23085	-1.58091	eukaryotic translation elongation factor 1 epsilon 1
23161	SNX13	-0.646651	-1.19089	-0.30495	-1.58084	sorting nexin 13
81846	SBF2	-1.0228	-1.34907	0.273904	-1.58048	SET binding factor 2
23528	ZNF281	-0.312827	-1.45871	-1.23044	-1.58024	zinc finger protein 281
200810	ALG1L1P	-0.997408	-1.58513	0.218563	-1.57898	asparagine-linked glycosylation 1-like
55909	BIN3	-1.13369	-2.00391	-1.22941	-1.5789	bridging integrator 3
90196	SYS1	-0.207722	-1.89076	-0.829103	-1.57881	SYS1 Golgi-localized integral membrane protein homolog (S. cerevisiae)
5435	POLR2F	-2.56616	-1.30562	0	-1.57823	polymerase (RNA) II (DNA directed) polypeptide F
54471	MIEF1	-1.11731	-2.23136	-1.22862	-1.5781	Smith-Magenis syndrome chromosome region, candidate 7-like
115350	FCRL1	-0.781065	-1.20352	-1.22787	-1.57743	Fc receptor-like 1
64319	FBRS	-0.0521773	-1.19839	-1.22765	-1.5773	fibrosin
152518	NFXL1	-0.841089	-1.26774	-0.360261	-1.57665	nuclear transcription factor, X-box binding-like 1
4363	ABCC1	-1.42272	-1.80638	-0.528132	-1.57599	ATP-binding cassette, sub-family C (CFTR/MRP), member 1
5930	RBBP6	-2.95791	-1.20327	-1.22582	-1.5757	retinoblastoma binding protein 6
116225	ZMYND19	-0.881321	-1.80791	-0.868699	-1.5755	zinc finger, MYND-type containing 19
25929	GEMIN5	-1.0164	-1.28044	-0.51962	-1.57524	gem (nuclear organelle) associated protein 5
728721	LOC728721	-0.854469	-2.05027	-1.22551	-1.5749	NA
55975	KLHL7	-1.36959	-1.46437	-1.22537	-1.5745	kelch-like 7 (Drosophila)
51330	TNFRSF12A	-0.253663	-1.3072	-1.1251	-1.5745	tumor necrosis factor receptor superfamily, member 12A
342132	ZNF774	-0.232018	-1.35691	-0.439111	-1.57402	zinc finger protein 774
224	ALDH3A2	-0.268151	-1.15572	-1.22415	-1.57397	aldehyde dehydrogenase 3 family, member A2
202134	FAM153B	-1.13167	-1.18543	-0.603613	-1.57395	family with sequence similarity 153, member B
57209	ZNF248	-1.69971	-1.54255	-0.508704	-1.57382	zinc finger protein 248
91807	MYLK3	-1.43258	-1.46298	-0.324076	-1.57376	myosin light chain kinase 3
140890	SREK1	-0.292631	-1.34127	-0.498661	-1.57341	splicing regulatory glutamine/lysine-rich protein 1
79589	RNF128	-0.36226	-1.1461	-1.22292	-1.57318	ring finger protein 128, E3 ubiquitin protein ligase
7769	ZNF226	-1.12679	-1.52034	-0.175241	-1.57302	zinc finger protein 226
81545	FBXO38	-0.205115	-1.68166	-0.662509	-1.57294	F-box protein 38
11041	B4GAT1	-0.231295	-2.28778	-1.2227	-1.57238	UDP-GlcNAc:betaGal beta-1,3-N-acetylglucosaminyltransferase 1
60412	EXOC4	-0.92225	-1.41598	-0.446254	-1.57207	exocyst complex component 4
51124	IER3IP1	-0.373837	-1.74015	-1.22173	-1.57145	immediate early response 3 interacting protein 1
687	KLF9	-1.31722	-1.83931	-0.479957	-1.57133	Kruppel-like factor 9
9172	MYOM2	-0.214368	-1.18358	-0.370924	-1.57113	myomesin 2
51107	APH1A	-0.861819	-1.36734	0	-1.57081	anterior pharynx defective 1 homolog A (C. elegans)
5529	PPP2R5E	-0.68608	-1.18283	-0.360008	-1.57025	protein phosphatase 2, regulatory subunit B', epsilon isoform
79625	NDNF	-0.558954	-1.60173	-0.482284	-1.57012	neuron-derived neurotrophic factor
114569	MAL2	-1.22841	-1.57984	-0.831739	-1.57007	mal, T-cell differentiation protein 2 (gene/pseudogene)
8148	TAF15	-0.999578	-1.39169	-0.426436	-1.56999	TAF15 RNA polymerase II, TATA box binding protein (TBP)-associated factor, 68kDa
7278	TUBA3C	-1.05553	-1.32865	0.230791	-1.56934	tubulin, alpha 3c
5522	PPP2R2C	-0.142143	-1.14349	-1.21827	-1.56894	protein phosphatase 2, regulatory subunit B, gamma
9026	HIP1R	-1.55717	-1.32165	0.245373	-1.56787	huntingtin interacting protein 1 related
8161	COIL	-2.01334	-1.2797	0	-1.56714	coilin
171482	FAM9A	-1.3021	-1.14081	-1.21535	-1.56683	family with sequence similarity 9, member A
55531	ELMOD1	-0.763485	-1.18004	-0.298258	-1.56663	ELMO/CED-12 domain containing 1
10692	RRH	-0.459308	-1.42637	-0.305855	-1.56641	retinal pigment epithelium-derived rhodopsin homolog
3738	KCNA3	-0.309865	-1.17959	-0.40251	-1.56603	potassium voltage-gated channel, shaker-related subfamily, member 3
286451	YIPF6	-0.55501	-1.17944	-0.711869	-1.56596	Yip1 domain family, member 6
55198	APPL2	-2.18896	-1.26912	-0.0516535	-1.56569	adaptor protein, phosphotyrosine interaction, PH domain and leucine zipper containing 2
9457	FHL5	-0.852806	-1.62787	-1.21406	-1.56499	four and a half LIM domains 5
10661	KLF1	-0.618776	-2.27918	-1.06857	-1.56489	Kruppel-like factor 1 (erythroid)
9318	COPS2	-1.07536	-1.23026	-1.21403	-1.56473	COP9 constitutive photomorphogenic homolog subunit 2 (Arabidopsis)
9575	CLOCK	-1.1067	-1.22464	-1.21401	-1.5646	clock homolog (mouse)
5955	RCN2	-0.613269	-1.17745	-0.363208	-1.56355	reticulocalbin 2, EF-hand calcium binding domain
54457	TAF7L	-1.91232	-1.371	0	-1.56351	TAF7-like RNA polymerase II, TATA box binding protein (TBP)-associated factor, 50kDa
3099	HK2	-1.4696	-1.27274	-0.793521	-1.56279	hexokinase 2
64344	HIF3A	-1.04194	-1.26375	-0.0982736	-1.56207	hypoxia inducible factor 3, alpha subunit
26996	GPR160	-0.938165	-1.5398	-0.547368	-1.56168	G protein-coupled receptor 160
4295	MLN	-0.54918	-1.4624	-0.505911	-1.56148	motilin
23078	VWA8	-0.795442	-1.17582	-0.441805	-1.56128	von Willebrand factor A domain containing 8
257240	KLHL34	-1.02779	-1.62329	-0.48191	-1.56068	kelch-like 34 (Drosophila)
23559	WBP1	-0.833732	-1.79574	-1.21039	-1.56067	WW domain binding protein 1
147685	C19orf18	-1.3089	-1.76726	-0.318433	-1.56063	chromosome 19 open reading frame 18
55636	CHD7	-0.600673	-2.10598	-0.711093	-1.56062	chromodomain helicase DNA binding protein 7
5965	RECQL	-0.590912	-1.21239	-1.21019	-1.56028	RecQ protein-like (DNA helicase Q1-like)
8872	CDC123	-0.736867	-1.32049	-0.88606	-1.56002	cell division cycle 123 homolog (S. cerevisiae)
53827	FXYD5	-0.434499	-1.38821	-1.20976	-1.55989	FXYD domain containing ion transport regulator 5
79622	SNRNP25	-0.206753	-1.17458	-0.50766	-1.55962	small nuclear ribonucleoprotein 25kDa (U11/U12)
23210	JMJD6	-1.1186	-1.28118	0.853985	-1.55919	jumonji domain containing 6
2827	GPR3	-1.99517	-2.45455	-0.326679	-1.55862	G protein-coupled receptor 3
389812	LCN15	-1.36011	-1.94722	-1.20877	-1.55845	lipocalin 15
5625	PRODH	-1.0905	-1.78214	-1.20862	-1.55819	proline dehydrogenase (oxidase) 1
25822	DNAJB5	-0.70062	-1.44075	-1.20837	-1.5578	DnaJ (Hsp40) homolog, subfamily B, member 5
57526	PCDH19	-1.08366	-1.32658	1.02357	-1.55777	protocadherin 19
128240	NAXE	-0.418265	-1.1723	-0.259788	-1.55715	apolipoprotein A-I binding protein
2	A2M	-0.4229	-2.08363	-1.20656	-1.55676	alpha-2-macroglobulin
3936	LCP1	-0.441144	-1.13448	-1.20612	-1.5565	lymphocyte cytosolic protein 1 (L-plastin)
56666	PANX2	-1.30807	-1.17175	-0.944228	-1.55649	pannexin 2
81031	SLC2A10	-1.33199	-1.37315	-0.411742	-1.55636	solute carrier family 2 (facilitated glucose transporter), member 10
92346	C1orf105	-1.76033	-2.89434	-1.10826	-1.55596	chromosome 1 open reading frame 105
257160	RNF214	-1.78419	-1.46262	-1.2056	-1.55585	ring finger protein 214
646449	LOC646449	-0.560903	-1.17077	-0.312908	-1.5551	NA
11009	IL24	-0.781496	-1.28361	-1.20457	-1.55507	interleukin 24
5533	PPP3CC	-1.40749	-1.13312	-1.2043	-1.55468	protein phosphatase 3, catalytic subunit, gamma isozyme
54930	HAUS4	-0.6499	-1.36274	-1.20393	-1.55455	HAUS augmin-like complex, subunit 4
9482	STX8	-0.65887	-2.33848	-1.2038	-1.55442	syntaxin 8
1823	DSC1	-0.408721	-1.17017	-0.272438	-1.55436	desmocollin 1
259217	HSPA12A	-1.00844	-1.16998	-0.518157	-1.55397	heat shock 70kDa protein 12A
58530	LY6G6D	-0.610651	-1.63567	-0.340866	-1.55383	lymphocyte antigen 6 complex, locus G6D
79931	TNIP3	-0.271	-1.29976	-0.317892	-1.55351	TNFAIP3 interacting protein 3
51657	STYXL1	-0.279281	-1.50779	-0.782571	-1.55284	serine/threonine/tyrosine interacting-like 1
51018	RRP15	-0.329433	-1.33535	-0.0943999	-1.5528	ribosomal RNA processing 15 homolog (S. cerevisiae)
84365	NIFK	-1.6943	-1.3299	-1.20237	-1.55248	MKI67 (FHA domain) interacting nucleolar phosphoprotein
7994	KAT6A	-0.130924	-2.20323	-1.20161	-1.55158	K(lysine) acetyltransferase 6A
3161	HMMR	-0.731345	-1.1307	-1.20148	-1.55132	hyaluronan-mediated motility receptor (RHAMM)
2625	GATA3	-1.18986	-1.16731	-0.257683	-1.55085	GATA binding protein 3
5903	RANBP2	-1.66337	-1.29246	0.32445	-1.55069	RAN binding protein 2
145389	SLC38A6	-0.619249	-1.5145	0	-1.54999	solute carrier family 38, member 6
23345	SYNE1	-1.5179	-1.40245	-0.396225	-1.54929	spectrin repeat containing, nuclear envelope 1
1184	CLCN5	-1.22053	-1.16588	-0.451557	-1.54913	chloride channel, voltage-sensitive 5
729757	LOC729757	-0.536428	-1.16573	-0.445803	-1.54867	NA
728976	LOC728976	-0.462449	-1.35382	-1.19643	-1.54861	NA
6753	SSTR3	-1.16872	-1.25044	-0.417337	-1.54859	somatostatin receptor 3
59339	PLEKHA2	-1.03895	-1.3384	-0.598829	-1.54827	pleckstrin homology domain containing, family A (phosphoinositide binding specific) member 2
5828	PEX2	-0.144293	-1.12678	-1.19573	-1.54784	peroxisomal biogenesis factor 2
126282	TNFAIP8L1	-1.18961	-1.41449	-0.243251	-1.54781	tumor necrosis factor, alpha-induced protein 8-like 1
55726	INTS13	-0.277025	-1.1648	-0.384123	-1.54755	asunder, spermatogenesis regulator homolog (Drosphila)
79716	NPEPL1	-0.93445	-1.43216	-0.0416721	-1.5472	aminopeptidase-like 1
4130	MAP1A	-0.63213	-1.28416	0	-1.5465	microtubule-associated protein 1A
54107	POLE3	-1.48005	-1.17732	-1.19352	-1.5463	polymerase (DNA directed), epsilon 3, accessory subunit
23026	MYO16	-0.21025	-1.12364	-1.1926	-1.54553	myosin XVI
54988	ACSM5	-0.64291	-1.17005	-1.19259	-1.5454	acyl-CoA synthetase medium-chain family member 5
5858	PZP	-0.567189	-2.0327	-0.49362	-1.54511	pregnancy-zone protein
729210	LOC729210	-0.447946	-1.28683	-0.717875	-1.54498	NA
80152	CENPT	-2.36481	-1.16264	-0.341951	-1.54438	centromere protein T
51174	TUBD1	-1.35833	-1.24633	-0.930649	-1.54373	tubulin, delta 1
4885	NPTX2	-1.01089	-1.16126	-0.678403	-1.54307	neuronal pentraxin II
25820	ARIH1	-2.17077	-1.24565	0	-1.54304	ariadne homolog, ubiquitin-conjugating enzyme E2 binding protein, 1 (Drosophila)
10610	ST6GALNAC2	-0.491779	-1.22245	-1.19016	-1.54284	ST6 (alpha-N-acetyl-neuraminyl-2,3-beta-galactosyl-1,3)-N-acetylgalactosaminide alpha-2,6-sialyltransferase 2
54977	SLC25A38	-0.603516	-1.3539	0	-1.54235	solute carrier family 25, member 38
23217	ZFR2	-0.187515	-1.16043	-0.633811	-1.54221	zinc finger RNA binding protein 2
7365	UGT2B10	-0.832598	-1.79739	0.029678	-1.54166	UDP glucuronosyltransferase 2 family, polypeptide B10
731940	LOC731940	-0.340229	-1.3463	-1.18895	-1.54156	NA
10578	GNLY	-1.71992	-1.1205	-1.18849	-1.54131	granulysin
84823	LMNB2	-0.349037	-1.41288	-0.533221	-1.5411	lamin B2
10005	ACOT8	-1.32206	-1.25845	-0.462585	-1.54029	acyl-CoA thioesterase 8
651302	ZKSCAN8P1	-0.767729	-1.22048	-1.18731	-1.54016	zinc finger protein 192 pseudogene 1
8744	TNFSF9	-1.45731	-1.28647	-1.07158	-1.54004	tumor necrosis factor (ligand) superfamily, member 9
116519	APOA5	-1.38772	-1.51452	-1.18714	-1.53978	apolipoprotein A-V
9915	ARNT2	-0.512421	-1.18005	-1.18686	-1.53965	aryl-hydrocarbon receptor nuclear translocator 2
118487	CHCHD1	-1.02709	-1.27456	0.0442651	-1.53961	coiled-coil-helix-coiled-coil-helix domain containing 1
51780	KDM3B	-0.478774	-1.15788	-0.255148	-1.53906	lysine (K)-specific demethylase 3B
883	KYAT1	-1.49869	-1.24225	0	-1.53892	cysteine conjugate-beta lyase, cytoplasmic
5620	PRM2	-0.0906562	-1.15739	-0.524733	-1.53867	protamine 2
9209	LRRFIP2	-0.828905	-1.44605	-1.18503	-1.53838	leucine rich repeat (in FLII) interacting protein 2
7046	TGFBR1	-0.673323	-1.43163	-0.12428	-1.53824	transforming growth factor, beta receptor 1
54474	KRT20	-0.238753	-1.15671	-0.333321	-1.53795	keratin 20
652147	LOC652147	-1.81786	-1.50476	-1.18322	-1.53762	NA
54987	CZIB	-0.884012	-1.15632	-0.323831	-1.53749	chromosome 1 open reading frame 123
6888	TALDO1	-0.745855	-1.1176	-1.18306	-1.53711	transaldolase 1
11155	LDB3	-0.201084	-1.39074	-0.144926	-1.53688	LIM domain binding 3
9541	CIR1	-1.24207	-1.15607	-0.749013	-1.53677	corepressor interacting with RBPJ, 1
9271	PIWIL1	-0.0660681	-1.15578	-0.647293	-1.53631	piwi-like 1 (Drosophila)
55196	RESF1	-0.257584	-1.11553	-1.18043	-1.53559	KIAA1551
311	ANXA11	-1.47338	-1.23788	-1.09603	-1.53552	annexin A11
399671	HEATR4	-0.898514	-1.11531	-1.18013	-1.53521	HEAT repeat containing 4
6878	TAF6	-2.17224	-1.15446	-0.681709	-1.53507	TAF6 RNA polymerase II, TATA box binding protein (TBP)-associated factor, 80kDa
4689	NCF4	-0.134261	-1.29013	-0.343633	-1.53494	neutrophil cytosolic factor 4, 40kDa
26737	OR1L1	-0.544303	-1.93816	-0.663751	-1.53487	olfactory receptor, family 1, subfamily L, member 1
57172	CAMK1G	-0.954753	-1.50557	0.871773	-1.53485	calcium/calmodulin-dependent protein kinase IG
2192	FBLN1	-1.11424	-1.79038	-1.17952	-1.5347	fibulin 1
126410	CYP4F22	-1.07628	-1.15358	-0.587359	-1.53409	cytochrome P450, family 4, subfamily F, polypeptide 22
117245	PLAAT5	-0.860572	-1.63892	-1.17876	-1.53407	HRAS-like suppressor family, member 5
387	RHOA	-1.72722	-1.90259	-1.17829	-1.53356	ras homolog family member A
79022	TMEM106C	-0.496502	-1.6414	-0.423955	-1.53356	transmembrane protein 106C
57715	SEMA4G	-0.73125	-1.11368	-1.17828	-1.53344	sema domain, immunoglobulin domain (Ig), transmembrane domain (TM) and short cytoplasmic domain, (semaphorin) 4G
5101	PCDH9	-0.083161	-1.73511	-0.698136	-1.53317	protocadherin 9
10633	RASL10A	-0.0672804	-1.15285	-0.315193	-1.53291	RAS-like, family 10, member A
10771	ZMYND11	-2.29745	-1.5377	-0.414762	-1.53282	zinc finger, MYND-type containing 11
51806	CALML5	-1.02457	-1.19753	-1.17762	-1.53268	calmodulin-like 5
129080	EMID1	-0.343918	-1.15261	-0.426658	-1.53258	EMI domain containing 1
55291	PPP6R3	-0.565915	-1.15251	-0.637474	-1.53245	protein phosphatase 6, regulatory subunit 3
55149	MTPAP	-0.288137	-1.48404	0.0493925	-1.53215	mitochondrial poly(A) polymerase
59344	ALOXE3	-1.0445	-1.13283	-1.17659	-1.53192	arachidonate lipoxygenase 3
25976	TIPARP	-0.213731	-1.88105	-1.17652	-1.53167	TCDD-inducible poly(ADP-ribose) polymerase
3882	KRT32	-0.185565	-1.11191	-1.17638	-1.53129	keratin 32
732174	LOC732174	-0.705769	-1.44784	1.13354	-1.53081	NA
2161	F12	-1.12169	-1.18986	-1.17541	-1.53016	coagulation factor XII (Hageman factor)
582	BBS1	-0.095898	-1.11088	-1.17505	-1.52978	Bardet-Biedl syndrome 1
130557	ZNF513	-0.487991	-1.11081	-1.17491	-1.52966	zinc finger protein 513
90019	SYT8	-0.963739	-1.23422	0.453409	-1.52947	synaptotagmin VIII
3645	INSRR	-0.850763	-2.25864	-0.288861	-1.52946	insulin receptor-related receptor
5926	ARID4A	-1.55883	-1.38573	-0.421644	-1.52913	AT rich interactive domain 4A (RBP1-like)
8557	TCAP	-1.20789	-1.15012	-0.569237	-1.52894	titin-cap
84279	PRADC1	-0.523178	-1.15008	-0.322068	-1.52887	protease-associated domain containing 1
6873	TAF2	-0.660158	-1.77508	-1.17393	-1.52865	TAF2 RNA polymerase II, TATA box binding protein (TBP)-associated factor, 150kDa
9628	RGS6	-0.718872	-1.64636	0	-1.52814	regulator of G-protein signaling 6
389674	HNRNPA1P4	-1.46169	-1.26145	-1.17279	-1.52765	heterogeneous nuclear ribonucleoprotein A1 pseudogene 4
26027	ACOT11	-0.497445	-1.87743	-0.278941	-1.52672	acyl-CoA thioesterase 11
57663	USP29	-0.730306	-1.14833	-0.413405	-1.52666	ubiquitin specific peptidase 29
349136	WDR86	-0.798881	-1.95141	-1.1721	-1.52665	WD repeat domain 86
54477	PLEKHA5	-0.217913	-1.63928	-0.656744	-1.5264	pleckstrin homology domain containing, family A member 5
4313	MMP2	-0.513578	-1.12401	-1.17199	-1.52627	matrix metallopeptidase 2 (gelatinase A, 72kDa gelatinase, 72kDa type IV collagenase)
442444	FAM47C	-0.151063	-1.30838	0.0694808	-1.52615	family with sequence similarity 47, member C
729939	LOC729939	-0.435006	-1.15346	-1.17154	-1.52615	NA
27248	ERLEC1	-0.141524	-1.14784	-0.433088	-1.52614	endoplasmic reticulum lectin 1
79898	ZNF613	-0.561573	-1.42568	-0.756885	-1.52608	zinc finger protein 613
8986	RPS6KA4	-0.333846	-1.74784	-1.17025	-1.52515	ribosomal protein S6 kinase, 90kDa, polypeptide 4
4807	NHLH1	-0.453082	-1.3456	-0.771649	-1.52482	nescient helix loop helix 1
55905	RNF114	-0.368807	-1.14653	-0.526716	-1.52471	ring finger protein 114
89797	NAV2	-1.38834	-1.47118	-0.766498	-1.52413	neuron navigator 2
79074	C2orf49	-0.597831	-1.36182	-0.797224	-1.52406	chromosome 2 open reading frame 49
55892	MYNN	-1.17586	-1.73573	-0.689769	-1.52393	myoneurin
51111	KMT5B	-0.0722216	-1.14575	-0.931676	-1.52387	suppressor of variegation 4-20 homolog 1 (Drosophila)
80704	SLC19A3	-0.375324	-1.52612	-1.16866	-1.52365	solute carrier family 19, member 3
119692	OR51S1	-1.45665	-1.23795	-0.436146	-1.52355	olfactory receptor, family 51, subfamily S, member 1
642781	LOC642781	-0.581107	-1.14556	-0.246081	-1.52335	NA
57127	RHBG	-1.58464	-1.12423	-1.16771	-1.5224	Rh family, B glycoprotein (gene/pseudogene)
57624	NYAP2	-0.617941	-1.87519	-1.08396	-1.52219	neuronal tyrosine-phosphorylated phosphoinositide-3-kinase adaptor 2
2683	B4GALT1	-1.08903	-1.31318	-1.16669	-1.52215	UDP-Gal:betaGlcNAc beta 1,4- galactosyltransferase, polypeptide 1
56884	FSTL5	-1.16393	-1.14445	-0.895484	-1.52173	follistatin-like 5
51167	CYB5R4	-1.6351	-1.25356	0.380966	-1.52154	cytochrome b5 reductase 4
132321	C4orf33	-0.299975	-1.14396	-0.314157	-1.52089	chromosome 4 open reading frame 33
258010	SVIP	-0.599777	-1.14387	-0.527684	-1.52063	small VCP/p97-interacting protein
81563	C1orf21	-1.14275	-2.27379	-0.505336	-1.5205	chromosome 1 open reading frame 21
54820	NDE1	-0.340491	-1.41802	-1.16447	-1.52041	nudE nuclear distribution E homolog 1 (A. nidulans)
55022	PID1	-0.600872	-1.47948	-0.597809	-1.52031	phosphotyrosine interaction domain containing 1
28983	TMPRSS11E	-2.31045	-1.38169	-0.193886	-1.52023	transmembrane protease, serine 11E
79572	ATP13A3	-0.648763	-1.10167	-1.163	-1.51991	ATPase type 13A3
128553	TSHZ2	-0.739021	-1.36883	-1.10669	-1.51928	teashirt zinc finger homeobox 2
10123	ARL4C	-0.843072	-1.1427	-0.528822	-1.51915	ADP-ribosylation factor-like 4C
222487	ADGRG3	-0.354493	-1.7397	-0.616539	-1.51895	G protein-coupled receptor 97
10938	EHD1	-1.0227	-1.2231	-0.172533	-1.51892	EH-domain containing 1
29992	PILRA	-0.914443	-1.14212	-0.448078	-1.51863	paired immunoglobin-like type 2 receptor alpha
5886	RAD23A	-2.02801	-1.22278	0	-1.51827	RAD23 homolog A (S. cerevisiae)
79178	THTPA	-1.12512	-1.15579	-1.16177	-1.51818	thiamine triphosphatase
79780	CCDC82	-0.542506	-1.87369	0.202842	-1.51762	coiled-coil domain containing 82
80313	LRRC27	-1.25264	-1.39298	-0.427746	-1.5174	leucine rich repeat containing 27
51004	COQ6	-0.860291	-1.43733	-1.16073	-1.51731	coenzyme Q6 homolog, monooxygenase (S. cerevisiae)
80114	BICC1	-0.742548	-1.14111	-0.487891	-1.51721	bicaudal C homolog 1 (Drosophila)
11169	WDHD1	-1.33746	-1.88726	-0.677828	-1.51676	WD repeat and HMG-box DNA binding protein 1
9364	RAB28	-0.501159	-1.14053	-0.453503	-1.5165	RAB28, member RAS oncogene family
728780	ANKDD1B	-0.532825	-1.18652	-1.10797	-1.51611	ankyrin repeat and death domain containing 1B
28954	REM1	-0.286733	-1.2071	-0.273782	-1.51592	RAS (RAD and GEM)-like GTP-binding 1
730242	LOC730242	-0.21141	-1.13985	-0.448633	-1.51573	NA
9973	CCS	-1.70789	-1.65823	-0.622378	-1.51568	copper chaperone for superoxide dismutase
5924	RASGRF2	-0.868478	-1.24955	-0.308487	-1.51541	Ras protein-specific guanine nucleotide-releasing factor 2
125997	MBD3L2	-1.08636	-1.58637	-0.284914	-1.51515	methyl-CpG binding domain protein 3-like 2
9810	RNF40	-1.95735	-1.24023	-0.24249	-1.51503	ring finger protein 40, E3 ubiquitin protein ligase
286828	CSN1S2AP	-2.11523	-1.13903	-0.881375	-1.51495	casein alpha s2-like A, pseudogene
10467	ZNHIT1	-0.803673	-1.22569	-0.150721	-1.51439	zinc finger, HIT-type containing 1
26108	PYGO1	-1.25904	-1.90101	-1.15728	-1.5141	pygopus homolog 1 (Drosophila)
729791	LOC729791	-0.684752	-1.09653	-1.15654	-1.51385	NA
7288	TULP2	-0.785355	-1.25851	-0.8895	-1.51322	tubby like protein 2
7915	ALDH5A1	-0.231946	-1.28905	0	-1.5131	aldehyde dehydrogenase 5 family, member A1
79628	SH3TC2	-0.352645	-1.09588	-1.15567	-1.51299	SH3 domain and tetratricopeptide repeats 2
728147	LOC728147	-0.828408	-1.13749	-0.283039	-1.51277	uncharacterized LOC728147
1048	CEACAM5	-0.907968	-1.1373	-0.483566	-1.51251	carcinoembryonic antigen-related cell adhesion molecule 5
728166	LOC728166	-0.230631	-2.11255	-0.673218	-1.51246	NA
57577	CCDC191	-0.118889	-1.13725	-0.398131	-1.51238	KIAA1407
79414	LRFN3	-0.477583	-1.09531	-1.15502	-1.51237	leucine rich repeat and fibronectin type III domain containing 3
1512	CTSH	-0.443432	-1.13706	-0.501489	-1.51219	cathepsin H
51765	STK26	-0.968913	-1.21321	-1.15462	-1.51213	serine/threonine protein kinase MST4
284402	SCGB2B2	-0.405116	-1.13662	-0.889606	-1.51142	secretoglobin, family 2B, member 2
64682	ANAPC1	-0.650073	-1.09423	-1.15382	-1.51102	anaphase promoting complex subunit 1
645397	LOC645397	-0.502849	-1.46127	0	-1.51054	methylenetetrahydrofolate dehydrogenase (NADP+ dependent) 1-like pseudogene
123920	CMTM3	-0.941823	-1.67074	-0.495114	-1.51046	CKLF-like MARVEL transmembrane domain containing 3
1258	CNGB1	-0.334183	-1.43558	-0.46324	-1.51039	cyclic nucleotide gated channel beta 1
148808	MFSD4A	-0.400322	-1.13571	-0.457704	-1.5102	major facilitator superfamily domain containing 4
152330	CNTN4	-1.44732	-1.4733	-0.530634	-1.51001	contactin 4
5431	POLR2B	-3.13189	-1.49869	-1.15226	-1.50992	polymerase (RNA) II (DNA directed) polypeptide B, 140kDa
374864	CCDC178	-0.779999	-1.67824	0.943135	-1.5099	coiled-coil domain containing 178
25973	PARS2	-1.49941	-1.23821	-0.338209	-1.50969	prolyl-tRNA synthetase 2, mitochondrial (putative)
7276	TTR	-0.105357	-1.13523	-0.290901	-1.50962	transthyretin
54980	C2orf42	-0.269135	-1.1348	-0.486178	-1.50917	chromosome 2 open reading frame 42
30001	ERO1A	-1.94655	-1.0925	-1.15144	-1.50893	ERO1-like (S. cerevisiae)
10298	PAK4	-1.19532	-1.46931	-0.383474	-1.50863	p21 protein (Cdc42/Rac)-activated kinase 4
26127	FGFR1OP2	-0.524983	-1.74718	-1.151	-1.50844	FGFR1 oncogene partner 2
23094	SIPA1L3	-1.01758	-1.42947	-1.15096	-1.50832	signal-induced proliferation-associated 1 like 3
23239	PHLPP1	-0.0786452	-1.21137	-0.219343	-1.50815	PH domain and leucine rich repeat protein phosphatase 1
375057	STUM	-2.43484	-1.21311	-1.15088	-1.50808	chromosome 1 open reading frame 95
6664	SOX11	-0.599352	-1.45844	-0.519868	-1.50799	SRY (sex determining region Y)-box 11
219738	FAM241B	-1.04638	-1.21129	-1.1508	-1.50771	chromosome 10 open reading frame 35
113451	AZIN2	-0.439644	-1.13374	-0.878847	-1.5077	arginine decarboxylase
8790	FPGT	-1.06842	-1.58462	0	-1.50736	fucose-1-phosphate guanylyltransferase
51199	NIN	-0.548365	-1.63643	-0.544319	-1.50672	ninein (GSK3B interacting protein)
51134	CEP83	-0.735679	-1.18748	-0.255521	-1.50661	coiled-coil domain containing 41
1677	DFFB	-0.644483	-1.09107	-1.14957	-1.50649	DNA fragmentation factor, 40kDa, beta polypeptide (caspase-activated DNase)
444	ASPH	-0.600049	-1.56945	0.225868	-1.50609	aspartate beta-hydroxylase
11251	PTGDR2	-1.41246	-2.27054	-1.14911	-1.506	prostaglandin D2 receptor 2
9312	KCNB2	-0.234472	-1.59915	-1.14901	-1.50588	potassium voltage-gated channel, Shab-related subfamily, member 2
55742	PARVA	-1.74423	-1.51444	-1.14888	-1.50563	parvin, alpha
4842	NOS1	-0.63307	-1.53092	-0.230857	-1.50546	nitric oxide synthase 1 (neuronal)
51115	RMDN1	-0.54419	-1.41117	-0.411318	-1.50533	family with sequence similarity 82, member B
55813	UTP6	-1.3495	-1.09971	-1.14807	-1.5049	UTP6, small subunit (SSU) processome component, homolog (yeast)
1519	CTSO	-0.871956	-1.21829	0.877093	-1.50483	cathepsin O
5992	RFX4	-0.836339	-1.13129	-1.04417	-1.50444	regulatory factor X, 4 (influences HLA class II expression)
650686	LOC650686	-0.4731	-1.1312	-0.851285	-1.50438	NA
135892	TRIM50	-0.970827	-1.63254	0	-1.5042	tripartite motif containing 50
7071	KLF10	-0.638471	-1.13052	-0.254767	-1.50361	Kruppel-like factor 10
51085	MLXIPL	-0.187409	-1.52892	-0.811125	-1.50357	MLX interacting protein-like
10131	TRAP1	-1.02239	-1.44866	-0.482033	-1.50294	TNF receptor-associated protein 1
115207	KCTD12	-0.987389	-1.12976	-0.271496	-1.50246	potassium channel tetramerisation domain containing 12
79609	VCPKMT	-0.34585	-1.52825	-0.12984	-1.50232	methyltransferase like 21D
64925	CCDC71	-1.28478	-1.96799	-0.901794	-1.50182	coiled-coil domain containing 71
90381	TICRR	-2.66306	-1.18425	-1.14408	-1.5015	TOPBP1-interacting checkpoint and replication regulator
5527	PPP2R5C	-0.34463	-1.33704	-0.911896	-1.50107	protein phosphatase 2, regulatory subunit B', gamma
6934	TCF7L2	-0.447077	-1.37423	-1.0777	-1.5003	transcription factor 7-like 2 (T-cell specific, HMG-box)
29960	MRM2	-1.71655	-1.36457	-1.14241	-1.50016	FtsJ RNA methyltransferase homolog 2 (E. coli)
6839	SUV39H1	-0.666866	-1.1277	-0.912546	-1.49998	suppressor of variegation 3-9 homolog 1 (Drosophila)
10124	ARL4A	-0.581289	-1.12732	-0.310596	-1.49934	ADP-ribosylation factor-like 4A
58484	NLRC4	-0.233197	-1.12713	-0.675373	-1.49921	NLR family, CARD domain containing 4
54438	GFOD1	-0.782234	-2.22018	-0.818216	-1.4992	glucose-fructose oxidoreductase domain containing 1
1650	DDOST	-1.41094	-2.0253	-1.14113	-1.49919	dolichyl-diphosphooligosaccharide--protein glycosyltransferase
9586	CREB5	-1.08611	-1.19518	-1.14075	-1.49895	cAMP responsive element binding protein 5
4175	MCM6	-0.322276	-2.10484	-0.204696	-1.49858	minichromosome maintenance complex component 6
730058	DNM1P49	-0.862677	-1.12646	-0.563854	-1.49845	UPF0621 protein C-like
26206	SPAG8	-0.175535	-1.08472	-1.14053	-1.49835	sperm associated antigen 8
7866	IFRD2	-1.66704	-1.27165	0	-1.49796	interferon-related developmental regulator 2
140738	TMEM37	-0.585996	-1.18863	-0.256775	-1.49769	transmembrane protein 37
730413	LOC730413	-0.435791	-1.2794	-0.249715	-1.49762	NA
6489	ST8SIA1	-1.26304	-1.75352	-0.249173	-1.49734	ST8 alpha-N-acetyl-neuraminide alpha-2,8-sialyltransferase 1
448834	KPRP	-0.511385	-1.12588	-0.57889	-1.49674	keratinocyte proline-rich protein
54884	RETSAT	-1.41858	-1.23755	-0.3091	-1.49672	retinol saturase (all-trans-retinol 13,14-reductase)
790955	UQCC3	-0.920632	-1.12584	-0.227226	-1.49667	chromosome 11 open reading frame 83
4664	NAB1	-0.869059	-1.38412	-1.13712	-1.49629	NGFI-A binding protein 1 (EGR1 binding protein 1)
83417	FCRL4	-1.12154	-1.33958	-0.384147	-1.49623	Fc receptor-like 4
23569	PADI4	-1.16025	-1.1255	-0.519202	-1.4961	peptidyl arginine deiminase, type IV
55635	DEPDC1	-0.214656	-1.5508	0.309274	-1.4961	DEP domain containing 1
29994	BAZ2B	-0.63013	-1.0821	-1.13657	-1.49593	bromodomain adjacent to zinc finger domain, 2B
5275	SERPINB13	-0.664487	-1.08189	-1.13634	-1.49581	serpin peptidase inhibitor, clade B (ovalbumin), member 13
54830	NUP62CL	-0.483455	-1.12526	-0.284853	-1.49578	nucleoporin 62kDa C-terminal like
728518	LOC728518	-1.32021	-1.86924	-1.08948	-1.49548	NA
146057	TTBK2	-0.626787	-1.35655	0	-1.49487	tau tubulin kinase 2
56957	OTUD7B	-0.823786	-2.04765	-0.394569	-1.49477	OTU domain containing 7B
118430	MUCL1	-0.216481	-1.08104	-1.13435	-1.49437	mucin-like 1
84439	HHIPL1	-1.11217	-1.61199	-0.257339	-1.49425	HHIP-like 1
9152	SLC6A5	-0.166263	-1.51852	-0.379341	-1.49413	solute carrier family 6 (neurotransmitter transporter, glycine), member 5
644727	LOC644727	-0.416204	-1.12436	-0.325797	-1.49407	uncharacterized LOC644727
127018	LYPLAL1	-0.669859	-1.08026	-1.1335	-1.49365	lysophospholipase-like 1
2840	GPR17	-1.01889	-1.45339	0	-1.49364	G protein-coupled receptor 17
652516	LOC652516	-1.36877	-1.12379	-0.787964	-1.4935	NA
1690	COCH	-0.271187	-1.85543	-0.231785	-1.49344	coagulation factor C homolog, cochlin (Limulus polyphemus)
345895	RSPH4A	-1.88973	-1.58682	-0.592317	-1.49325	radial spoke head 4 homolog A (Chlamydomonas)
81611	ANP32E	-1.38169	-1.4913	0.0599943	-1.49302	acidic (leucine-rich) nuclear phosphoprotein 32 family, member E
113277	TMEM106A	-0.755514	-1.2702	0.0264759	-1.4918	transmembrane protein 106A
219956	OR9Q1	-1.18853	-1.12288	-0.517751	-1.49154	olfactory receptor, family 9, subfamily Q, member 1
23623	RUSC1	-1.71269	-1.07807	-1.13013	-1.49113	RUN and SH3 domain containing 1
[truncated: 19,567 more rows]
