# Supplementary material for: Functional RNAi Screening Identifies G2/M and Kinetochore Components as Modulators of TNFα/NF-κB Prosurvival Signaling in Head and Neck Squamous Cell Carcinoma
Source: Cancer Res Commun. 2024 Nov 7;4(11):2903–18. doi: 10.1158/2767-9764.CRC-24-0274 (PMC11541648; doi:10.1158/2767-9764.CRC-24-0274)
Supplement: Table S3 [file crc-24-0274_table_s3_suppst3.xlsx]

## Sheet: S3A Prim-Secondary siRNA Level
Seed	LOCUSID	Guide Strand Sequence	Assay Readout (as percentage of Negative Control)	SYMBOL	Z-Score	Screen	Median Z-Score of siRNAs with the same seed sequence	Seed Corrected Z-Score
ACGGTC	8517	AACGGTCTCCATCACAATC	1.85099	IKBKG	-28.5267	primary	-0.374045	-28.1527
GAAGTC	820	TGAAGTCACAATCCTCTGG	0.958139	CAMP	-33.2345	secondary	-5.77834	-27.4561
CTCTTT	6651	TCTCTTTTACAGGTAATGG	2.49049	SON	-26.4051	secondary	-0.0794139	-26.3257
AAGTTG	7132	AAAGTTGGGACAGTCACCG	3.00481	TNFRSF1A	-25.0629	primary	-0.662847	-24.4
CTTCAT	6651	TCTTCATTTGGTAGACTCC	4.19957	SON	-22.6695	secondary	-0.246592	-22.4229
AACAGC	8517	CAACAGCTGAAGCGTAAGG	4.4705	IKBKG	-22.2225	secondary	-0.587718	-21.6348
TACTAC	6651	ATACTACTTACAACCGGGC	4.38018	SON	-22.3684	primary	-1.03544	-21.333
CACGAA	5657	TCACGAAGGAGTCTATTCC	5.745	PRTN3	-20.4292	primary	0.255234	-20.4292
ACGATG	6651	TACGATGACATCATAGACC	5.80656	SON	-20.353	primary	0.294039	-20.353
CATGGC	983	TCATGGCTACCACTTGACC	7.08336	CDC2	-18.932	secondary	0.119611	-18.932
AATTTG	7027	AAATTTGTCATTGGAGATG	7.58073	TFDP1	-18.4469	primary	0.0848679	-18.4469
TTCCTG	5901	TTTCCTGTCCTTAATATCC	6.06915	RAN	-20.0368	primary	-1.67228	-18.3645
CCTGTT	26589	TCCTGTTCAGGGATGTTCG	7.45334	MRPL46	-18.568	primary	-0.45325	-18.1148
ATCGAT	8517	TATCGATCACCTCCTGTTT	8.1723	IKBKG	-17.9096	primary	0.665576	-17.9096
TCCAGA	2155	ATCCAGAACAGCTTCGTCC	8.28134	F7	-17.8149	secondary	-0.129057	-17.6858
ACGGTC	6651	AACGGTCTCACTAAATCTG	8.20647	SON	-17.8798	primary	-0.374045	-17.5058
TTCGGT	5901	TTTCGGTGGAAGACAATGG	9.0103	RAN	-17.2117	primary	0.828084	-17.2117
CTGGTT	6928	TCTGGTTGGAGCTATAGGC	9.03999	HNF1B	-17.1882	primary	-0.321834	-16.8664
TTAGAT	7272	TTTAGATCCAGGCACAACC	9.49188	TTK	-16.8395	primary	-0.197487	-16.642
CTGAGT	7593	TCTGAGTCCTCTGTAACCT	10.1339	MZF1	-16.3716	primary	0.172358	-16.3716
CAATGT	11132	GCAATGTACACCTCACTCG	9.22323	CAPN10	-17.0447	primary	-0.760828	-16.2839
TCTTGT	5901	TTCTTGTAAGTAACTCTCG	10.6818	RAN	-15.9951	primary	0.700399	-15.9951
TTAGGG	5901	GTTAGGGTCTCCAATGAGC	10.3734	RAN	-16.2045	secondary	-0.23058	-15.9739
TCACGT	8608	TTCACGTCCAGTATGGTCA	11.3992	RDH16	-15.5303	primary	0.214839	-15.5303
TACCAC	6993	TTACCACCAATTGCGCTTT	11.5403	DYNLT1	-15.4424	primary	-0.00572679	-15.4367
GTGAGA	3675	AGTGAGAAGTGGCATCTCC	12.0233	ITGA3	-15.1493	secondary	0.420988	-15.1493
CTGCAT	7029	TCTGCATCCAAGCATAACC	12.1589	TFDP2	-15.0691	primary	0.606601	-15.0691
TTCGTA	5896	TTTCGTAAAAGGCCTAGGG	12.1906	RAG1	-15.0505	primary	0.275222	-15.0505
TGGTTG	11132	CTGGTTGCGATGGTCACTG	9.00035	CAPN10	-17.2196	primary	-2.30689	-14.9127
GTTCGT	5911	AGTTCGTCCACCATTGTTT	11.7126	RAP2A	-15.3365	primary	-0.530131	-14.8063
CCTGGT	5582	TCCTGGTTCAGTAACTTGT	13.8316	PRKCG	-14.1476	primary	0.0911013	-14.1476
TCCTCA	8517	TTCCTCATGTCCTCGATCC	14.0472	IKBKG	-14.037	primary	0.384955	-14.037
ATCGAA	7132	AATCGAATTATTTTGAGGG	14.1108	TNFRSF1A	-14.0047	primary	0.312271	-14.0047
CGATCT	6310	TCGATCTTCAGGTCGTTGC	11.2048	ATXN1	-15.6533	primary	-1.75916	-13.8942
GACTTG	6249	TGACTTGTGACTTCGTCCC	14.6974	CLIP1	-13.7135	primary	0.25012	-13.7135
CCTCGA	5922	TCCTCGATTACAAAGTTAG	15.3202	RASA2	-13.4168	primary	0.247649	-13.4168
CAAAAG	6117	ACAAAAGGCTTCAAAATCC	16.1378	RPA1	-13.0451	secondary	0.943368	-13.0451
CCCGGA	5352	TCCCGGATAAAATGAAGCC	15.929	PLOD2	-13.1382	primary	-0.292303	-12.8459
CCATGA	5424	TCCATGATACGGATGAAGG	16.6482	POLD1	-12.8225	primary	0.186795	-12.8225
CTCATT	3550	ACTCATTCCGCTCATATGC	17.0125	IK	-12.6677	secondary	-0.0669664	-12.6007
TCCAGA	7428	TTCCAGATCTTCGTAGAGC	18.4406	VHL	-12.0914	primary	-0.129057	-11.9624
GAATGT	80176	TGAATGTCTCATCTGGTTC	17.8338	SPSB1	-12.3306	primary	-0.371563	-11.9591
GACATC	90952	TGACATCTAATGCTGGTGC	3.19567	ESAM	-24.6226	primary	-12.6748	-11.9478
GTGCTA	90850	TGTGCTACCTTCTTGCTGC	19.2069	ZNF598	-11.8003	primary	0.288081	-11.8003
GTACTA	6926	TGTACTATAAGGGAGTTTC	19.4982	TBX3	-11.6927	primary	0.137048	-11.6927
GTTGTA	2299	TGTTGTAGAAGTGAGGGCT	19.7123	FOXI1	-11.6147	primary	0.0249686	-11.6147
TTTGGT	6035	ATTTGGTTACAGTAGGTGG	18.4491	RNASE1	-12.0881	primary	-0.501883	-11.5863
CGTTTC	5970	ACGTTTCTCCTCAATCCGG	19.0043	RELA	-11.8762	secondary	-0.304915	-11.5713
CCTCTT	5976	ACCTCTTTGCATTTTGCCC	20.2191	UPF1	-11.4332	secondary	0.552111	-11.4332
CAGTGA	4318	TCAGTGAAGCGGTACATAG	18.7212	MMP9	-11.9835	primary	-0.569066	-11.4144
TACTCT	2908	ATACTCTTCATAAGATACC	13.0795	NR3C1	-14.5473	secondary	-3.21918	-11.3281
AGCTAA	2912	TAGCTAATCTGTGGGATCT	18.4974	GRM2	-12.0695	primary	-0.757611	-11.3119
TTTCCA	5920	TTTTCCACCTGTTTACAGC	19.4116	RARRES3	-11.7245	primary	-0.501978	-11.2226
GGAGTC	7784	TGGAGTCCAACCTCAAACC	17.8208	ZP3	-12.3359	secondary	-1.19894	-11.1369
ACAGAC	775	TACAGACTAACATCCCTGG	19.1248	CACNA1C	-11.831	primary	-0.743167	-11.0878
AATTGT	5879	TAATTGTCAAAGACAGTAG	21.2449	RAC1	-11.0793	primary	0.181686	-11.0793
CGTGTA	7922	ACGTGTATGACTGTGAGCG	21.4184	SLC39A7	-11.0212	primary	-0.00587569	-11.0153
AATCTT	7922	AAATCTTCATGTGAGTGCC	21.6956	SLC39A7	-10.9293	secondary	0.6049	-10.9293
TAAGCA	5347	TTAAGCAGCTCGTTAATGG	20.8379	PLK1	-11.2176	primary	-0.321811	-10.8958
ATGGAC	5347	AATGGACCACACATCCACC	21.8082	PLK1	-10.8922	secondary	1.00237	-10.8922
TGACAT	29956	TTGACATCAGAGGCAATGC	21.7535	LASS2	-10.9102	primary	-0.12037	-10.7898
GATGCT	10558	AGATGCTAAAGCTGCTGCC	17.7004	SPTLC1	-12.3843	secondary	-1.59988	-10.7845
TGATAA	59286	TTGATAATAAAGCTCCAGG	20.2883	UBL5	-11.4087	secondary	-0.693607	-10.7151
GGCTTC	5896	TGGCTTCTGACCATCAGCC	19.6551	RAG1	-11.6354	secondary	-0.938539	-10.6969
TAAGGA	83744	ATAAGGAGTTTTCTGACGG	21.8916	ZNF484	-10.865	secondary	-0.292598	-10.5724
TTCACT	8717	ATTCACTACAGGCTGACCC	22.4399	TRADD	-10.6881	secondary	-0.13111	-10.557
TCTGGG	10376	TTCTGGGAGCATGACATGC	20.978	TUBA1B	-11.1697	secondary	-0.665371	-10.5044
TTCTCG	8737	ATTCTCGTAAGGTCTTTGC	19.5688	RIPK1	-11.6669	primary	-1.27862	-10.3883
ACAGTG	5514	TACAGTGAGCGGTAGATGC	23.2931	PPP1R10	-10.4213	secondary	-0.0523135	-10.369
TCACCT	5422	GTCACCTAGCAGACCATCC	23.5533	POLA1	-10.3419	secondary	-0.00801914	-10.3339
GTCGCA	7465	TGTCGCACATCAAATTCCC	23.4405	WEE1	-10.3762	secondary	-0.0449552	-10.3313
GTTGAT	6421	TGTTGATAAAAACTTCTCC	23.0222	SFPQ	-10.505	secondary	-0.238402	-10.2666
AGTTGC	7484	AAGTTGCTCAGAAACTTGG	8.26129	WNT9B	-17.8322	primary	-7.73961	-10.0926
AAGTGC	9793	CAAGTGCAGCTTCTAATCC	11.4485	CKAP5	-15.4995	secondary	-5.42605	-10.0735
AATAGC	5587	TAATAGCTACATCTCTTCC	24.5657	PRKD1	-10.041	secondary	0.168859	-10.041
AGGGAT	9002	AAGGGATCCACGCAGCTGT	19.0432	F2RL3	-11.8615	primary	-1.83821	-10.0233
TGAATT	8880	TTGAATTCAGTGATGTCCC	24.6779	FUBP1	-10.0084	secondary	0.767711	-10.0084
TTAACT	8880	TTTAACTCCAGCCCGTTCC	25.2093	FUBP1	-9.85611	primary	0.0239772	-9.85611
CTTTCA	3567	TCTTTCACCAATGCACTTG	25.0511	IL5	-9.90113	primary	-0.0829986	-9.81813
TCCAGA	7298	TTCCAGAACACACGTTTGG	25.213	TYMS	-9.85505	secondary	-0.129057	-9.726
AAGTGC	5947	AAAGTGCTCAGCGTGCGGA	12.0826	RBP1	-15.1141	primary	-5.42605	-9.68806
AGGTGT	717	TAGGTGTTAGTCCCAGTTC	21.4606	C2	-11.0071	primary	-1.3764	-9.63072
TCCTGT	51015	ATCCTGTCCATCATGCTTC	13.9296	ISOC1	-14.0971	primary	-4.46997	-9.62714
CTGGGA	3744	TCTGGGAACTGACTAAGGG	16.0353	KCNA10	-13.0906	primary	-3.70261	-9.38802
AGTCTT	6421	TAGTCTTTTGAATTCATCC	26.1294	SFPQ	-9.59982	secondary	-0.290232	-9.30959
TGGTTA	8517	CTGGTTAAATACACATCGG	26.5921	IKBKG	-9.47432	secondary	-0.172734	-9.30158
AAGTTT	6421	TAAGTTTTCTCTCCAGGCC	27.5805	SFPQ	-9.2134	secondary	0.07897	-9.2134
TAGTTG	26271	ATAGTTGCTAAGACATGTC	23.9485	FBXO5	-10.2229	primary	-1.01824	-9.20468
TGGTTC	56949	TTGGTTCCGCATGATTTCC	26.3298	XAB2	-9.54518	secondary	-0.403727	-9.14146
ACTAGG	5970	CACTAGGCGAGTTATAGCC	27.1071	RELA	-9.33719	secondary	-0.218064	-9.11912
GCTTTA	23091	CGCTTTAACTGATCAATCC	19.7118	ZC3H13	-11.6148	secondary	-2.58982	-9.02501
TTCCGC	56949	GTTCCGCATGATTTCCTCC	25.8513	XAB2	-9.67633	secondary	-0.680121	-8.99621
CAACTT	7298	TCAACTTTTCGAAGAATCC	28.5109	TYMS	-8.97621	secondary	0.0837861	-8.97621
TAGTTC	8503	ATAGTTCTCAGCAGCATCC	23.5209	PIK3R3	-10.3517	primary	-1.40155	-8.95019
TAGATG	25998	ATAGATGCAAAAGTGACTG	28.5121	IBTK	-8.97592	primary	-0.0676926	-8.90822
CCATGG	201176	ACCATGGTCATGGGCATGC	14.2513	ARHGAP27	-13.9339	primary	-5.04254	-8.89133
TACGTT	5970	TTACGTTTCTCCTCAATCC	27.5736	RELA	-9.2152	primary	-0.358879	-8.85632
TCGTTC	11052	ATCGTTCACGTCTTGATCC	17.1323	CPSF6	-12.6176	primary	-3.82753	-8.79003
TGTGAT	7369	TTGTGATGAACCAAGAGGC	28.3429	UMOD	-9.01846	primary	-0.336735	-8.68172
TCCTGT	7099	ATCCTGTACCCACTGTTCC	15.9612	TLR4	-13.1238	secondary	-4.46997	-8.65381
CTCCAT	5700	CCTCCATGAGAAGATAGTC	30.0562	PSMC1	-8.59885	secondary	-0.0262834	-8.57257
AAGTTC	8940	AAAGTTCTCAGGGTAGTGG	26.2197	TOP3B	-9.57517	primary	-1.02981	-8.54536
AAGTCA	229	AAAGTCAACACCATCTTTC	30.4055	ALDOB	-8.51625	primary	0.209181	-8.51625
TACTTT	5700	TTACTTTCATTCTACGTTC	27.2663	PSMC1	-9.29531	primary	-0.831842	-8.46347
TTCGAG	6117	TTTCGAGAAATAATACACC	30.5729	RPA1	-8.47699	primary	-0.0219308	-8.45506
GTTTCT	6651	AGTTTCTAAGATGTGTGGC	30.7574	SON	-8.43398	secondary	0.0246114	-8.43398
CTATTA	83540	CCTATTATCTGAAAGGTCC	31.0427	NUF2	-8.36796	secondary	0.413295	-8.36796
AATGCT	5700	GAATGCTGACGTAGTGTTC	18.4459	PSMC1	-12.0894	secondary	-3.75954	-8.32983
ACAGTC	9793	AACAGTCGAACCATTCTCC	24.6658	CKAP5	-10.0119	primary	-1.7115	-8.30043
TAAAGT	1441	TTAAAGTATGCAGATCGCC	31.4922	CSF3R	-8.26519	secondary	0.248394	-8.26519
AGTGTA	4236	GAGTGTATTTGGTGCGACC	21.4602	MFAP1	-11.0073	secondary	-2.819	-8.18826
TGGTTG	51144	TTGGTTGCAGAATAGATGG	23.1366	HSD17B12	-10.4695	primary	-2.30689	-8.16263
CTCAAG	10376	TCTCAAGGGCAGCCATATC	31.6545	TUBA1B	-8.22843	secondary	-0.07087	-8.15756
TTGGTT	387893	TTTGGTTTGGAAAAGGTAC	30.2589	SETD8	-8.5508	primary	-0.43173	-8.11907
ACTACT	10694	TACTACTACAAATACAGCC	26.778	CCT8	-9.42452	secondary	-1.4011	-8.02342
GCTTTA	5859	TGCTTTAGTAGATTCATGG	22.8024	QARS	-10.5735	primary	-2.58982	-7.98373
TACTTT	6921	ATACTTTCGATAGCACATG	29.5808	TCEB1	-8.71284	primary	-0.831842	-7.881
AAAATA	3550	AAAAATATTCATGTCAGCC	33.4082	IK	-7.84292	secondary	0.522835	-7.84292
AGAGGT	8289	TAGAGGTCCAGAGGTTTCC	25.1915	ARID1A	-9.86117	primary	-2.04968	-7.81148
AGGTGT	56949	TAGGTGTTGATGATCTCCC	28.0314	XAB2	-9.09747	primary	-1.3764	-7.72108
AAGTGA	701	CAAGTGAAACACCAATCCC	32.2661	BUB1B	-8.09161	secondary	-0.387263	-7.70435
TGTTAC	701	TTGTTACATTTCTGAAGCC	34.1295	BUB1B	-7.6902	secondary	0.173392	-7.6902
TTGGTA	1111	TTTGGTAAAGAATCGTGTC	33.9898	CHEK1	-7.71954	primary	-0.0632601	-7.65628
ATGTGA	9793	TATGTGAACAGCTATTTCC	34.6494	CKAP5	-7.58213	secondary	0.60628	-7.58213
TCAATT	147841	CTCAATTTTACTAACTTGG	30.9893	SPC24	-8.38027	secondary	-0.804605	-7.57566
TCACCA	10558	TTCACCACAGTTTTGTGGC	33.9176	SPTLC1	-7.73473	secondary	-0.180445	-7.55428
ATATCT	5700	AATATCTGCATAGGTCTCC	34.9555	PSMC1	-7.51924	secondary	0.0588605	-7.51924
TACTCT	54541	CTACTCTTACATTCATGCG	22.3069	DDIT4	-10.7306	secondary	-3.21918	-7.51144
AAGTTT	5700	AAAGTTTCTATTCGGTTTG	35.2105	PSMC1	-7.46728	primary	0.07897	-7.46728
TTAGCC	8517	ATTAGCCCGAGGCAAGTGG	35.2422	IKBKG	-7.46084	secondary	1.16571	-7.46084
ACTCTT	90850	AACTCTTGTAATACTGGGC	25.2981	ZNF598	-9.83097	secondary	-2.37576	-7.45521
CCTTGT	8940	TCCTTGTAGAGCTTGATGG	35.5257	TOP3B	-7.40356	primary	0.348762	-7.40356
TTTAAC	7175	TTTTAACTGAAGTTCACCC	35.8018	TPR	-7.34821	secondary	1.12318	-7.34821
TGATAA	5356	ATGATAATGCCGTATAACC	32.5883	PLRG1	-8.02057	secondary	-0.693607	-7.32696
ACGTTC	10490	TACGTTCTAACTGGTCTCG	29.0184	VTI1B	-8.85006	primary	-1.53504	-7.31502
CATAGA	55234	TCATAGAGGTCAATGAGGG	32.3903	SMU1	-8.06415	secondary	-0.779443	-7.2847
TATAGT	51517	ATATAGTGCCCAACTGCGC	28.4213	NCKIPSD	-8.99873	secondary	-1.80504	-7.19369
CTCTCA	57405	GCTCTCAGGATTCTTAGGG	36.6049	SPC25	-7.18961	secondary	0.555991	-7.18961
AGTGTG	7298	AAGTGTGTATAAAGTCACC	27.6933	TYMS	-9.18424	secondary	-2.01662	-7.16762
TCCCAT	84851	CTCCCATTCATCTTCCTCC	36.8071	TRIM52	-7.15023	secondary	0.882353	-7.15023
TAAGCT	3550	TTAAGCTTCTTGTTACGGG	24.8031	IK	-9.97226	secondary	-2.8677	-7.10456
CGTGGT	59286	ACGTGGTCCTTAAAAATCG	36.0497	UBL5	-7.29887	secondary	-0.21293	-7.08594
CCATGT	4084	ACCATGTTCAGCTTCTCTC	33.9933	MXD1	-7.71879	secondary	-0.650001	-7.06879
GGTGTT	5900	TGGTGTTAGAGCTAGCTCG	18.6127	RALGDS	-12.025	primary	-4.97678	-7.04824
ACTCTT	2776	TACTCTTGCCACTCTCTCC	26.781	GNAQ	-9.42371	secondary	-2.37576	-7.04795
CACATC	5356	TCACATCCCAAATCCGTGC	37.4011	PLRG1	-7.03576	primary	0.327678	-7.03576
ACCTTT	1039	AACCTTTGCATGTTGTTCG	21.4975	CDR2	-10.9949	secondary	-3.96905	-7.0258
TCAGAT	116988	TTCAGATCTGTGGAGAGCT	32.5995	AGAP3	-8.01811	primary	-1.0945	-6.92362
AAATTC	7272	TAAATTCTTCTTTTCCTCC	38.4403	TTK	-6.83983	secondary	0.159636	-6.83983
TAAGTA	1452	TTAAGTACATCGCAAATTC	34.8203	CSNK1A1	-7.54694	primary	-0.720108	-6.82683
ATAATA	5356	AATAATAGCATTATGACCG	38.3596	PLRG1	-6.85485	primary	-0.0312432	-6.8236
ATGGTG	6789	AATGGTGTTCCTATCACTG	36.5878	STK4	-7.19295	primary	-0.369667	-6.82329
GGAAGC	9002	AGGAAGCAGAGTTTGATCC	38.867	F2RL3	-6.7609	secondary	0	-6.7609
AGGCTC	51081	TAGGCTCACAGTTTTTCAG	10.7041	MRPS7	-15.9802	primary	-9.2223	-6.75792
TGAGAT	8880	GTGAGATCTGTTCACCTCC	38.9218	FUBP1	-6.75084	secondary	0.222328	-6.75084
ATGATA	124245	TATGATACGGCTCTGTTTC	38.4841	ZC3H18	-6.83169	primary	-0.11279	-6.7189
GTATGT	51362	GGTATGTGAAGATAGGACC	37.6515	CDC40	-6.98807	secondary	-0.384953	-6.60311
CCTTGT	10403	GCCTTGTTTATTTACATCC	39.9854	NDC80	-6.55808	secondary	0.348762	-6.55808
AGATTC	51601	TAGATTCATATGGTCATGG	36.1498	LIPT1	-7.27906	primary	-0.727457	-6.5516
TATTTC	284058	TTATTTCGGAAATCTAGGC	40.0349	KIAA1267	-6.54924	secondary	0.354042	-6.54924
ATCTTC	22800	AATCTTCAATGGTTGGATC	31.337	RRAS2	-8.3005	primary	-1.76372	-6.53678
TTCCAA	7465	TTTCCAATAAGTCGAGATG	39.4615	WEE1	-6.65238	primary	-0.130816	-6.52157
TTGGAT	7919	ATTGGATCTTGCATGAACT	36.693	BAT1	-7.17241	primary	-0.666627	-6.50579
AAGCTT	83540	TAAGCTTCTGGACCGTATC	39.048	NUF2	-6.72769	primary	-0.232967	-6.49473
ATGTAA	8737	CATGTAAGTAGCACATTCC	40.4538	RIPK1	-6.47483	secondary	0.129433	-6.47483
TGAAAT	57405	TTGAAATTCTGCTAGGCCC	40.4881	SPC25	-6.46877	secondary	0.0286781	-6.46877
CATGTC	29956	TCATGTCATAGAACCAGGG	28.8829	LASS2	-8.88353	primary	-2.41841	-6.46513
AGGATG	8717	TAGGATGCAACTCAAACAG	35.7817	TRADD	-7.35223	primary	-0.925529	-6.4267
AGACCT	10450	TAGACCTGGTCCCGTATGC	40.892	PPIE	-6.39779	secondary	0.500539	-6.39779
AAGTGC	9404	AAAGTGCTCAGGATGGAAC	19.214	LPXN	-11.7977	primary	-5.42605	-6.37165
AGTATG	8608	CAGTATGGTCAGCAAGTCC	40.5574	RODH-4	-6.45653	secondary	-0.152836	-6.3037
CAGATT	8717	TCAGATTTCGCAGCGCATC	41.5483	TRADD	-6.28397	primary	0.0038394	-6.28397
GTCGTC	24144	AGTCGTCCTGCTTAACAGG	40.4434	TFIP11	-6.47666	secondary	-0.202544	-6.27412
TACACA	8880	CTACACAGAAATATTAACC	28.0234	FUBP1	-9.09953	secondary	-2.83921	-6.26032
AGGTTG	996	TAGGTTGAGTTATTCCTCC	41.1053	CDC27	-6.3606	secondary	-0.144401	-6.2162
ACGCTT	7175	TACGCTTAGTATGAACTTC	42.1749	TPR	-6.17694	primary	0.0279273	-6.17694
TAGCTC	23524	TTAGCTCCGGAGATGATCG	40.0926	SRRM2	-6.53895	primary	-0.407634	-6.13132
TCGTTA	57082	TTCGTTATCTATTTCCACC	42.4911	CASC5	-6.12354	primary	0.259095	-6.12354
ATTCGT	6421	TATTCGTACTCAAACGTGC	42.9545	SFPQ	-6.046	primary	0.427312	-6.046
TATAAG	58517	TTATAAGCATGTCTGAAGC	40.6141	RBM25	-6.44654	secondary	-0.45483	-5.99171
CCATGG	408	TCCATGGTAATAGATCTCC	21.3894	ARRB1	-11.0309	secondary	-5.04254	-5.98835
ACTTGA	5345	AACTTGAGGAGGGTAAGTG	42.922	SERPINF2	-6.0514	primary	-0.0693365	-5.98206
GAGTCC	6035	TGAGTCCATATGCTGCCGC	38.9445	RNASE1	-6.74666	primary	-0.857064	-5.8896
TTATCA	3445	TTTATCATCAAACTCCTCC	40.0751	IFNA8	-6.54206	secondary	-0.65744	-5.88462
ATTACT	701	TATTACTCTCCTTCCCACC	33.3056	BUB1B	-7.86492	secondary	-2.03748	-5.82745
GTGTCA	5424	AGTGTCACCATACACCACC	37.4481	POLD1	-7.02678	secondary	-1.23586	-5.79092
GCTTGC	6790	TGCTTGCAAAGGAATGCGC	40.8936	AURKA	-6.39751	primary	-0.615903	-5.78161
TTAGCA	10450	TTTAGCAATGGGCTCTCCC	44.6785	PPIE	-5.76466	secondary	0.182655	-5.76466
TGTCGA	7175	TTGTCGATAACGCAGACTC	44.6904	TPR	-5.76275	primary	0.17634	-5.76275
TGGCCA	7922	ATGGCCATGGTGTAAATCC	43.7185	SLC39A7	-5.91995	secondary	-0.163052	-5.7569
TCTTGA	51362	ATCTTGATATACACTGTCC	44.7532	CDC40	-5.75271	primary	0.469674	-5.75271
CATCTT	7784	ACATCTTCTGTGTCCATGG	44.4876	ZP3	-5.79527	primary	-0.05302	-5.74225
TCGTTC	10526	ATCGTTCAAAGAGCCGAGC	26.3876	IPO8	-9.52952	primary	-3.82753	-5.70199
TATAAG	83744	ATATAAGGTTATGATAGGC	42.4778	ZNF484	-6.12578	secondary	-0.45483	-5.67095
CAATGT	4853	TCAATGTCAATGTTACATC	40.8167	NOTCH2	-6.41098	primary	-0.760828	-5.65015
TGACTA	7175	CTGACTATGTAGCAATTCC	45.5172	TPR	-5.6317	secondary	0.281901	-5.6317
CAGGGA	5970	TCAGGGATGACGTAAAGGG	45.6713	RELA	-5.60753	primary	0.48199	-5.60753
TGAAGT	85463	TTGAAGTCCATATGATTCC	26.1288	ZC3H12C	-9.59998	secondary	-4.00569	-5.59429
TGTGAT	2650	TTGTGATGAACCACTATAG	43.6588	GCNT1	-5.92971	primary	-0.336735	-5.59298
GATTCA	57082	AGATTCACTGGTACTCTCC	43.3227	CASC5	-5.98498	primary	-0.409432	-5.57555
TAATTT	8454	TTAATTTGAGTGCTGTCGG	40.3706	CUL1	-6.48955	secondary	-0.950875	-5.53867
ATTGTA	7132	CATTGTACAAGTAGGTTCC	45.674	TNFRSF1A	-5.60712	secondary	-0.0917698	-5.51535
TAACAT	221150	TTAACATCATCCTTTAGAG	23.5982	C13orf3	-10.3283	primary	-4.83549	-5.49279
TATACA	7358	ATATACAGCACACAGGGCC	43.8863	UGDH	-5.89256	secondary	-0.428055	-5.46451
ATTCTT	3064	GATTCTTCGGGTCTCTTGC	46.7619	HTT	-5.43881	secondary	0.59424	-5.43881
AGTGAA	2912	AAGTGAATTCGTCCAATCG	19.7115	GRM2	-11.6149	primary	-6.20978	-5.40516
TCGCAA	6117	TTCGCAATGATAGTGCTTG	47.0716	RPA1	-5.39163	primary	0.203497	-5.39163
AGCTTA	51362	TAGCTTAATTTTACAGTCC	47.1134	CDC40	-5.38528	primary	0.147126	-5.38528
ATCTTC	9643	AATCTTCACTTTAACCTCC	36.9811	MORF4L2	-7.1165	primary	-1.76372	-5.35278
ATACAC	1147	TATACACTTTGGATCCTTC	47.3653	CHUK	-5.34715	primary	0.367226	-5.34715
TCAACT	5911	ATCAACTGACAATCACTGC	45.7444	RAP2A	-5.5961	secondary	-0.258695	-5.3374
TGGTTG	161145	TTGGTTGCAAGCAAGCACC	34.5156	C14orf83	-7.60979	primary	-2.30689	-5.3029
CATACA	51362	ACATACAATATTGGTATGC	46.3458	CDC40	-5.50271	secondary	-0.204918	-5.29779
TCAGGA	1147	TTCAGGAACATCACAGGCC	47.8853	CHUK	-5.26909	secondary	0.611127	-5.26909
ATAACG	4790	CATAACGGAAACGAAATCC	48.5338	NFKB1	-5.17291	secondary	0.465639	-5.17291
GTTTTT	83540	CGTTTTTTGATGAAAATCC	48.6654	NUF2	-5.15355	secondary	1.12574	-5.15355
ATCATT	51362	AATCATTGATATGAGCTGG	40.2494	CDC40	-6.51103	secondary	-1.35792	-5.15311
ATGAAG	8454	TATGAAGCGACCACAAGCC	42.0154	CUL1	-6.20403	primary	-1.06671	-5.13732
TTAAAG	10403	TTTAAAGATTCTTGGAACC	48.9483	NDC80	-5.11211	secondary	1.13836	-5.11211
GCTTTG	5976	TGCTTTGATAGTGCCTTCG	37.9179	UPF1	-6.93766	primary	-1.8279	-5.10977
ACAAGT	5515	CACAAGTAGAAGGGAGGCC	34.5423	PPP2CA	-7.60426	secondary	-2.51828	-5.08598
ACATGT	2297	AACATGTTAACCATTTTTC	39.2678	FOXD1	-6.68755	primary	-1.61299	-5.07456
GACCAA	55234	TGACCAAACTTAATATGCC	44.1614	SMU1	-5.84789	secondary	-0.779716	-5.06818
TTCCGC	8896	TTTCCGCTTGTAAAAGAGG	44.9852	BUD31	-5.71574	secondary	-0.680121	-5.03562
ATTGTT	55122	TATTGTTCTGCAAGTTTTG	49.601	C6orf166	-5.01742	primary	0.183071	-5.01742
TGGTTC	54776	TTGGTTCCGAAGGTCCTCC	47.0857	PPP1R12C	-5.38948	primary	-0.403727	-4.98576
GTGGAA	284058	TGTGGAACAACGGGTATCC	45.6722	KIAA1267	-5.60739	primary	-0.63778	-4.96961
TGCGAA	5858	TTGCGAACAATAGGGTTAG	49.9566	PZP	-4.96634	primary	0.0701687	-4.96634
ACCTGG	9531	GACCTGGGACATCAATGGC	47.1617	BAG3	-5.37796	secondary	-0.505765	-4.87219
ATTTGA	55122	TATTTGATCATGCGTAAAC	50.7115	C6orf166	-4.85911	primary	0.153703	-4.85911
TCTGCT	7919	TTCTGCTCCACTAGTAGCT	47.6825	BAT1	-5.29943	primary	-0.453943	-4.84549
AGTGTT	84669	TAGTGTTAATGATGTAGCC	48.5253	USP32	-5.17418	secondary	-0.338636	-4.83554
GACTAC	57082	TGACTACTGCGGTAAGTGC	50.9045	CASC5	-4.83196	primary	0.735731	-4.83196
TTAGTT	701	TTTAGTTCAGCTAGTGTGC	51.0064	BUB1B	-4.81766	primary	0.204321	-4.81766
ACATTG	1452	TACATTGTAGTCTTTTTCC	47.2007	CSNK1A1	-5.37205	secondary	-0.563539	-4.80851
CAGTTT	11328	ACAGTTTTCAGGTACTACC	51.3158	FKBP9	-4.77442	secondary	0.0491794	-4.77442
CACAGC	10694	ACACAGCCTCTTCTAATCC	50.199	CCT8	-4.93174	secondary	-0.162932	-4.76881
CTGTTG	55122	TCTGTTGGAAACTCGTTTC	51.3676	C6orf166	-4.76721	primary	0.439635	-4.76721
CTTGTT	701	TCTTGTTACAATCATAGGG	51.4212	BUB1B	-4.75976	primary	0.254708	-4.75976
TCTTGC	7545	ATCTTGCAAAGATAGGGCT	51.4497	ZIC1	-4.7558	primary	0.0109584	-4.7558
AGCAGA	6701	AAGCAGATCGGTGCTAGAG	51.481	SPRR2B	-4.75145	secondary	0.529858	-4.75145
ACAATT	10574	AACAATTGCCTGATAATCC	51.6081	CCT7	-4.73382	secondary	0.0586022	-4.73382
TGTATT	1039	TTGTATTCTGGAGGTGTTG	51.7962	CDR2	-4.70781	primary	0.00616531	-4.70781
CGGTCT	6468	TCGGTCTTCAGTCTGGATG	48.0278	FBXW4	-5.24784	primary	-0.541745	-4.7061
ATCGCT	5514	TATCGCTCCTGACTATTGC	51.8197	PPP1R10	-4.70457	primary	0.384011	-4.70457
GTTGCA	5356	CGTTGCATTCTGAGGACCC	51.9357	PLRG1	-4.68857	secondary	0.199456	-4.68857
TTGCTA	6701	TTTGCTATCAGGGAACATC	48.3446	SPRR2B	-5.20084	primary	-0.533771	-4.66707
TTTCTG	7175	CTTTCTGGTTTTTTCTTCC	52.1107	TPR	-4.66452	secondary	0.572737	-4.66452
ATGGAG	7919	GATGGAGACATAGGAGCCC	51.472	BAT1	-4.7527	secondary	-0.093554	-4.65915
TTTGGA	983	ATTTGGATGACGAAGTTCC	52.3429	CDC2	-4.63274	secondary	0.273572	-4.63274
AAGGTG	328	AAAGGTGTAGGCATAGGGT	47.8391	APEX1	-5.27598	primary	-0.658098	-4.61789
ACGATA	5515	AACGATAACAATAGTTTGG	52.2883	PPP2CA	-4.6402	primary	-0.0377876	-4.60241
CTCTTC	348235	TCTCTTCTTTAGTCAGTGG	52.5942	FAM33A	-4.5985	secondary	0.549543	-4.5985
TCGCAT	147841	TTCGCATTGAGAAGGCTCT	45.544	SPC24	-5.62748	primary	-1.03045	-4.59703
AGTCGC	147841	TAGTCGCTGATGAATTTCC	50.6428	SPC24	-4.86881	primary	-0.275541	-4.59327
CTGGGA	6701	TCTGGGAACTGACAAAGCC	31.4783	SPRR2B	-8.26833	primary	-3.70261	-4.56572
ACGTTC	8454	TACGTTCCAACTCTGACGG	42.7543	CUL1	-6.0794	primary	-1.53504	-4.54436
GTATTC	5356	AGTATTCAACTTCTTGTCC	52.6234	PLRG1	-4.59453	secondary	-0.0546559	-4.53987
GATAAA	7298	TGATAAACCACAGCAACTC	53.3667	TYMS	-4.49425	primary	0.236397	-4.49425
CAGTTG	10575	TCAGTTGCAAGAGTCAGAG	46.6338	CCT4	-5.45843	primary	-0.978495	-4.47993
TTACTG	6117	TTTACTGACAGGATCATGC	53.7426	RPA1	-4.44407	primary	0.316109	-4.44407
CAGCAA	57405	TCAGCAATCAATTTTAACA	53.7838	SPC25	-4.43859	primary	0.262044	-4.43859
TAGCTT	9978	TTAGCTTGACATTCTATGC	50.8483	RBX1	-4.83986	primary	-0.419303	-4.42055
TCAGGT	4352	TTCAGGTCCAAGGTAAAGC	46.8662	MPL	-5.42289	primary	-1.01132	-4.41157
CTCAAA	57082	TCTCAAAGCATTGGATTCC	54.0073	CASC5	-4.40894	secondary	0.470084	-4.40894
AGAGTA	3837	AAGAGTATTCAATACAACC	51.0645	KPNB1	-4.80952	secondary	-0.407884	-4.40164
CTTCAT	10576	ACTTCATCATCTTGAACCC	52.3081	CCT2	-4.6375	secondary	-0.246592	-4.3909
GAGTAG	1441	AGAGTAGGCATAGACATGC	46.6555	CSF3R	-5.4551	primary	-1.06432	-4.39077
CTTCAT	9793	TCTTCATACCCACTTAACC	52.3316	CKAP5	-4.63428	secondary	-0.246592	-4.38769
TGCATT	9978	CTGCATTCCACTTTTTCAC	54.193	RBX1	-4.3844	secondary	0.460372	-4.3844
TGAACA	55100	ATGAACAGTCAAATTTCGG	47.7665	WDR70	-5.28684	secondary	-0.911463	-4.37538
GATCCA	9978	AGATCCATAATGTGGTTCC	54.3812	RBX1	-4.35961	secondary	0.283147	-4.35961
TCAGAT	162	TTCAGATCGAGCAGGTTGC	46.7227	AP1B1	-5.44481	primary	-1.0945	-4.35031
ATAGCC	5970	TATAGCCTCAGGGTACTCC	45.4022	RELA	-5.64979	primary	-1.3041	-4.34569
TCAGTT	7391	CTCAGTTCAAGGACACACC	50.5654	USF1	-4.87974	secondary	-0.536821	-4.34292
TCATCC	6249	GTCATCCACAAATTCCTCC	54.5379	CLIP1	-4.33904	secondary	0.716152	-4.33904
TAGTGT	26058	TTAGTGTCAGCATTACTCC	19.6239	GIGYF2	-11.6468	primary	-7.35956	-4.28724
TAGTTG	6297	TTAGTTGCATGCGAGTTGC	47.6529	SALL2	-5.30387	primary	-1.01824	-4.28563
ATCTTC	30846	AATCTTCGCAAAGATGACG	42.9452	EHD2	-6.04754	primary	-1.76372	-4.28381
GATCTA	8896	TGATCTAATTCATCCAGTG	55.0583	BUD31	-4.27115	primary	0.0703694	-4.27115
GCTTTA	4084	AGCTTTATTCTCTTGATGC	38.4508	MXD1	-6.83788	primary	-2.58982	-4.24806
TCGTTC	258	TTCGTTCTCAGGGCCTTTG	32.3987	AMBN	-8.0623	primary	-3.82753	-4.23476
GGTCCT	23641	TGGTCCTGATCTCGAAAGG	55.4108	LDOC1	-4.22552	secondary	0.0379415	-4.22552
CACTTA	5528	TCACTTATCAGGCTCATGA	55.4366	PPP2R5D	-4.2222	primary	0.551798	-4.2222
ATACCG	1111	TATACCGAAATACTGTTGC	29.5898	CHEK1	-8.71066	primary	-4.50264	-4.20802
CATTGT	2534	TCATTGTCTTCTATCAATC	50.7974	FYN	-4.84701	primary	-0.6486	-4.19841
CAGTTA	10376	TCAGTTAAGCTGAAGCTGA	55.7463	TUBA1B	-4.18236	primary	0.0249311	-4.18236
GGGTCT	3169	CGGGTCTGGAATACACACC	55.8248	FOXA1	-4.17231	secondary	0.124275	-4.17231
CGAAAC	23398	CCGAAACTCGTTTAGGTCC	55.9351	PPWD1	-4.15819	secondary	0.305926	-4.15819
AGCAGT	5031	CAGCAGTTGCTTGAAGTTC	51.595	P2RY6	-4.73563	secondary	-0.600341	-4.13529
AAGGGT	30846	AAAGGGTTGAGTTTGCGGA	45.9064	EHD2	-5.57082	primary	-1.43805	-4.13277
CCCGTT	140432	TCCCGTTCAATCTCCCACC	56.3042	RNF113B	-4.11117	primary	0.320264	-4.11117
AGTAAA	4085	TAGTAAATGAACGAAGGCG	56.4503	MAD2L1	-4.09264	primary	0.658064	-4.09264
TGTAAG	913	CTGTAAGTTTTTCAGCTCC	48.6678	CD1E	-5.15321	secondary	-1.06418	-4.08904
TAGGAG	7919	ATAGGAGCCCTTGACATCC	51.377	BAT1	-4.7659	secondary	-0.684025	-4.08188
CATCAA	7358	ACATCAACAACCGTTACCC	46.5016	UGDH	-5.47873	primary	-1.41342	-4.06531
ACAGTT	84560	TACAGTTGCAGGTTGTGCA	45.8109	MT4	-5.58571	primary	-1.52085	-4.06486
GGTTAA	996	GGGTTAATGGACTAAGAGC	50.6109	CDC27	-4.87331	secondary	-0.811702	-4.06161
GGGTCT	6950	AGGGTCTGTAATGACCACC	56.7302	TCP1	-4.05728	secondary	0.124275	-4.05728
ATGTCT	79752	AATGTCTTTAACAAGTTTC	53.5736	ZFAND1	-4.46658	primary	-0.427953	-4.03863
AAGTAA	27079	AAAGTAATAGGGCCGCACC	55.5496	RPUSD2	-4.20764	primary	-0.176343	-4.0313
CGGTTG	4853	TCGGTTGCGAATCAGAATC	55.7473	NOTCH2	-4.18224	primary	-0.176557	-4.00568
TTCGTA	5422	TTTCGTAAAATGCATGAAG	57.1523	POLA1	-4.00429	primary	0.275222	-4.00429
CGTTTA	701	TCGTTTAATGCAGTAATCC	57.1554	BUB1B	-4.0039	primary	0.539219	-4.0039
TATTTT	57405	TTATTTTGCCTGCTGATCT	44.9034	SPC25	-5.72876	primary	-1.76043	-3.96833
ATATTC	5514	AATATTCTCTCAGTTTGCC	57.2796	PPP1R10	-3.98837	secondary	-0.0208982	-3.96747
TCTTTA	26271	TTCTTTACAACTATCCGAG	57.4593	FBXO5	-3.96598	primary	0.944304	-3.96598
TCCTTG	820	TTCCTTGTAGCTGAGGACC	56.064	CAMP	-4.14173	secondary	-0.211621	-3.93011
GAAGCC	6468	AGAAGCCTCTAGTGCAAGG	57.2167	FBXW4	-3.99623	secondary	-0.0969847	-3.89924
ATAGTC	1147	TATAGTCTTCTTTTAGTCC	55.5369	CHUK	-4.20927	primary	-0.313291	-3.89598
ACGTAA	23524	TACGTAAGAATCACTGATG	58.0672	SRRM2	-3.89074	primary	0.190028	-3.89074
ATTATC	4950	TATTATCACACTTAAGTAG	40.8407	OCLN	-6.40677	primary	-2.51681	-3.88995
AATAGA	55795	AAATAGATCAGAATCATCC	58.0934	PCID2	-3.88752	primary	0.125873	-3.88752
TTGTTC	1044	CTTGTTCACTTTGCGCTCC	58.1089	CDX1	-3.88561	secondary	0.568346	-3.88561
CTTGTC	5422	TCTTGTCTTTATTGCGTGC	58.2538	POLA1	-3.8678	secondary	0.0172541	-3.8678
CAGTTT	7919	TCAGTTTCACGTAGTACTG	58.268	BAT1	-3.86606	primary	0.0491794	-3.86606
CATAGT	273	TCATAGTCCACTAGCTTCC	39.3254	AMPH	-6.67708	secondary	-2.81584	-3.86124
AACATG	51514	AAACATGTAGATGTTATCG	53.5731	DTL	-4.46666	secondary	-0.613235	-3.85342
CCTTCT	57010	TCCTTCTTGCTCCTCTTCC	58.4104	CABP4	-3.84861	secondary	0.402067	-3.84861
AGTGTA	29979	TAGTGTATCAGGATTCTGC	39.4383	UBQLN1	-6.65658	primary	-2.819	-3.83758
ATGTCT	9478	TATGTCTCGGTGTCCCACC	55.1138	CABP1	-4.26394	primary	-0.427953	-3.83599
ATGTCA	717	TATGTCATCACCATAGAAC	50.2228	C2	-4.92835	primary	-1.09562	-3.83273
TTGTTG	29979	TTTGTTGCAACAAGCTCTG	54.8842	UBQLN1	-4.29379	primary	-0.463438	-3.83035
TCACGT	8737	TTCACGTCCTCTTCTACAC	58.7027	RIPK1	-3.81292	primary	0.214839	-3.81292
ATCTTC	54776	AATCTTCTCGCGACTGCTC	45.9033	PPP1R12C	-5.57131	primary	-1.76372	-3.80759
AAAATT	10574	AAAAATTGTACCTCTCGCC	58.9246	CCT7	-3.78595	secondary	0.166184	-3.78595
CGGTAA	124245	TCGGTAATTATGATACGGC	58.9597	ZC3H18	-3.78168	secondary	0.0426563	-3.78168
AATTCG	7175	TAATTCGACCTTCATATTG	58.9988	TPR	-3.77695	primary	0.547947	-3.77695
ATCAGG	79648	TATCAGGTGAAAAATAGTC	55.2494	MCPH1	-4.24638	primary	-0.47151	-3.77487
TCAAGA	6117	ATCAAGATAACTACTCTCC	53.8433	RPA1	-4.43068	secondary	-0.680397	-3.75028
AGAACA	23524	AAGAACACCTTATACAACC	59.2424	SRRM2	-3.74749	secondary	0	-3.74749
CTAAGG	113130	ACTAAGGCTCCCTACATCC	47.9021	CDCA5	-5.26658	secondary	-1.51967	-3.7469
AGCTTC	1452	TAGCTTCACTGCCACTTCC	50.9848	CSNK1A1	-4.82069	secondary	-1.08414	-3.73655
TCCCAA	9984	CTCCCAACAATACAAAAGG	59.5895	THOC1	-3.70572	secondary	0.762599	-3.70572
TTACTT	10376	TTTACTTTGAGATATGATG	59.6433	TUBA1B	-3.69928	primary	0.327527	-3.69928
TATGGT	3169	TTATGGTTAAGAGTATTGC	51.9603	FOXA1	-4.68519	primary	-0.989527	-3.69567
CCAAAA	7919	ACCAAAAAAAACAGCAACC	59.782	BAT1	-3.68267	secondary	0.358647	-3.68267
TCTGAA	23584	TTCTGAAGCAGGCTGACCC	59.8327	VSIG2	-3.67661	primary	0.676754	-3.67661
ACTTCG	7132	AACTTCGTGCACTCCAGGC	59.8499	TNFRSF1A	-3.67455	secondary	0.60699	-3.67455
TTCGAA	996	TTTCGAAAACAAGCTAATG	59.961	CDC27	-3.6613	primary	0.282417	-3.6613
TTGTCT	1981	TTTGTCTTTCTCAAACTCC	59.9672	EIF4G1	-3.66055	secondary	0.243047	-3.66055
TAACGA	220134	ATAACGACCTTTGGTATCC	59.9701	C18orf24	-3.6602	secondary	0.0952649	-3.6602
AAGGCA	7922	AAAGGCAACAATTCCACTG	59.9907	SLC39A7	-3.65775	primary	0.783758	-3.65775
AAGAGG	84522	AAAGAGGAAACGGTAGGCC	48.9775	JAGN1	-5.10786	primary	-1.4542	-3.65366
AATACA	8896	TAATACAATATTCATAGAG	59.7282	BUD31	-3.6891	primary	-0.0376955	-3.6514
AGTTCT	4141	CAGTTCTGACGACTCAAGC	58.4966	MARS	-3.83806	secondary	-0.188073	-3.64999
TGCTCA	54815	CTGCTCAATCTCCTGTTCC	57.8566	GATAD2A	-3.91672	secondary	-0.275486	-3.64123
TGATGC	84911	CTGATGCTGAATAAGCTCC	51.9541	ZNF382	-4.68604	secondary	-1.04844	-3.63759
AACTTG	147841	TAACTTGGTGGTAAAGTTG	60.2958	SPC24	-3.62148	primary	0.210646	-3.62148
TCTTCT	5422	TTCTTCTGTACTCTCGACC	57.3919	POLA1	-3.97438	secondary	-0.360046	-3.61433
TACAGC	7097	TTACAGCTTCTGTGAGCCC	54.7657	TLR2	-4.30924	secondary	-0.697519	-3.61172
CAGGTA	56949	TCAGGTATCGGTACCAGAG	60.4081	XAB2	-3.60818	primary	0.389638	-3.60818
AGCGGG	56949	TAGCGGGCAATGAATTTGG	60.4252	XAB2	-3.60615	primary	0.652448	-3.60615
ACTTCA	1041	AACTTCAGGGTCAGCTAGC	57.9138	CDSN	-3.90965	secondary	-0.307127	-3.60252
TACTCA	8317	ATACTCATCAAAACAATGC	41.1467	CDC7	-6.3534	primary	-2.75688	-3.59651
CATTGA	5478	ACATTGAATGGTATCACCC	55.4188	PPIA	-4.22449	primary	-0.634511	-3.58998
TAGTGG	5977	ATAGTGGTAACTGAGGCCT	54.2614	DPF2	-4.37538	primary	-0.800669	-3.57472
GATTAT	23398	AGATTATCAAGATAGACTC	44.3693	PPWD1	-5.8143	primary	-2.24237	-3.57193
CCTCTT	8896	TCCTCTTTCCCTCATGCGG	60.7217	BUD31	-3.57116	secondary	0.552111	-3.57116
ATAGTC	983	TATAGTCCTGTAAAGATTC	58.1327	CDC2	-3.88268	primary	-0.313291	-3.56939
TTGGTA	9404	ATTGGTAGTATACACGAGC	60.3594	LPXN	-3.61395	secondary	-0.0632601	-3.55069
ATGATT	3550	AATGATTGCACTAATCTTC	52.616	IK	-4.59553	primary	-1.05325	-3.54228
TATATG	996	TTATATGCCTTTCCTGAGC	52.6183	CDC27	-4.59523	primary	-1.05478	-3.54045
CCATGG	6926	TCCATGGTCTTCAAAGGCC	30.175	TBX3	-8.57064	secondary	-5.04254	-3.5281
TTGTTG	51514	TTTGTTGCACCTGGTATCC	57.2644	DTL	-3.99027	primary	-0.463438	-3.52683
TCTCGA	4236	TTCTCGATCTTCTCTGTCC	61.1041	MFAP1	-3.52628	primary	0.383904	-3.52628
CATAGT	4141	TCATAGTTCAGGTACTCTG	41.304	MARS	-6.32613	primary	-2.81584	-3.51029
TAAAAG	11052	ATAAAAGTAGAGCTACTGG	55.0357	CPSF6	-4.27408	secondary	-0.790095	-3.48399
ACCAGA	245711	AACCAGACAAGGTCCTTTG	60.7045	SPDYA	-3.57319	primary	-0.092317	-3.48087
CTTGAT	58517	TCTTGATCGACTGCGATCC	58.7705	RBM25	-3.80467	primary	-0.324411	-3.48026
TAGGTG	57804	TTAGGTGGGAGAGCATCTT	61.5128	POLD4	-3.47862	primary	0.350427	-3.47862
TGTATT	54815	TTGTATTTGACTCTGCCGC	61.5391	GATAD2A	-3.47556	primary	0.00616531	-3.47556
CTCTGC	3837	CCTCTGCTGATATTGTGCC	61.562	KPNB1	-3.47291	secondary	0.0281139	-3.47291
GAAGTT	84669	TGAAGTTCCTTACAGCTGC	40.8915	USP32	-6.39788	primary	-2.9329	-3.46498
CCACTA	6421	TCCACTATTACAACAGCCC	61.6772	SFPQ	-3.45954	primary	0.118255	-3.45954
GCTCGT	26017	TGCTCGTTCCCATTGCTTC	57.3725	FAM32A	-3.97679	primary	-0.517933	-3.45885
TTTGGA	6602	ATTTGGACAAGGCTGAATC	61.7103	SMARCD1	-3.4557	primary	0.273572	-3.4557
GAGGAT	8811	TGAGGATCATGCGTGTCAC	58.1633	GALR2	-3.87892	primary	-0.428905	-3.45001
CAGTGA	5528	TCAGTGACAACATCACGGC	57.0756	PPP2R5D	-4.01389	primary	-0.569066	-3.44482
ACAGTA	60672	AACAGTACACGCATTCATG	47.7017	IIP45	-5.29655	primary	-1.85308	-3.44347
CCGGTA	7272	TCCGGTAACCTATTTCTGC	59.5897	TTK	-3.7057	primary	-0.284676	-3.42103
CATGCT	7358	ACATGCTTCATATGGATCC	40.9041	UGDH	-6.39568	primary	-2.98027	-3.41542
GCTATC	55790	AGCTATCGAAAGGCACTGC	46.6748	CSGALNACT1	-5.45215	secondary	-2.04539	-3.40676
TCATCG	9066	TTCATCGTCACCGTCTTCT	53.0852	SYT7	-4.53206	primary	-1.1364	-3.39566
TTCTCG	4088	CTTCTCGCACCATTTCTCC	52.1506	SMAD3	-4.65905	secondary	-1.27862	-3.38043
TGCCTG	1650	TTGCCTGTCTGGGAATACC	62.4515	DDOST	-3.37034	secondary	0.344476	-3.37034
TTAGCT	4236	TTTAGCTCTCGAACTTTCC	61.9592	MFAP1	-3.42693	primary	-0.0620088	-3.36492
GTATTC	84911	TGTATTCAAAGGTTCTTTC	62.086	ZNF382	-3.41231	primary	-0.0546559	-3.35766
ATAGGT	229	AATAGGTACCAGTCCATTC	53.5245	ALDOB	-4.47314	primary	-1.1166	-3.35654
TCTTGT	1044	TTCTTGTTCACTTTGCGCT	62.5861	CDX1	-3.35495	primary	0.700399	-3.35495
ATCTTC	3664	TATCTTCACTGGGTTCATG	48.9145	IRF6	-5.11705	primary	-1.76372	-3.35333
GGCGAT	3915	AGGCGATTAAGAGTTACTC	60.6168	LAMC1	-3.58352	primary	-0.232225	-3.35129
TAACTT	8880	ATAACTTCATATTAGGATC	61.44	FUBP1	-3.48708	primary	-0.141142	-3.34594
TAGCAT	6867	GTAGCATGGCCATCCCTAT	62.6667	TACC1	-3.34575	secondary	0.111494	-3.34575
ATTGAC	10450	AATTGACACGAATTGTACG	56.3346	PPIE	-4.10731	secondary	-0.774797	-3.33251
TAGTTC	130535	ATAGTTCACACTTTCGTCC	51.701	KCTD18	-4.72095	primary	-1.40155	-3.3194
ATAATT	23091	TATAATTGCTGCTATAACC	62.9175	ZC3H13	-3.31719	primary	0.286653	-3.31719
TCATCA	4950	CTCATCATAAATGTGTTCC	58.7392	OCLN	-3.80848	secondary	-0.494282	-3.31419
CTCTTT	7465	TCTCTTTCTACGACGACAC	62.3021	WEE1	-3.38746	primary	-0.0794139	-3.30805
CATGCC	81894	CCATGCCTGTGATATGTCC	63.0153	SLC25A28	-3.30609	secondary	0	-3.30609
CCACTA	220134	TCCACTATAAAATAACGAC	63.0215	C18orf24	-3.30538	primary	0.118255	-3.30538
CTGGTC	2908	ACTGGTCGACCTATTGAGG	61.3467	NR3C1	-3.49795	secondary	-0.195887	-3.30206
TATCAA	9978	TTATCAACCACAATATCCC	52.0283	RBX1	-4.67584	primary	-1.38097	-3.29487
GAAGAC	2294	AGAAGACAAACTCCTTTCG	60.0923	FOXF1	-3.64566	primary	-0.357177	-3.28848
TAGAGT	5515	TTAGAGTATCGTCAAGTTC	53.5337	PPP2CA	-4.47191	primary	-1.19208	-3.27983
TCATTT	6928	ATCATTTTAGCAGCCCTCC	40.0505	HNF1B	-6.54646	primary	-3.2788	-3.26766
TGTTCT	10403	TTGTTCTAAAGTATCCTCC	63.3658	NDC80	-3.26643	primary	0.100785	-3.26643
GCTTTC	132625	TGCTTTCTCAGGGCAGCTC	48.2732	ZFP42	-5.21141	primary	-1.94498	-3.26643
TTCGAA	24144	TTTCGAACAAAAGGCATCC	63.425	TFIP11	-3.25975	primary	0.282417	-3.25975
ATACGT	83540	TATACGTTTCACGGCATGC	63.4961	NUF2	-3.25175	primary	0.0963291	-3.25175
AAACAT	57405	GAAACATCTCAACCATTCG	63.5277	SPC25	-3.24819	secondary	0.982993	-3.24819
TGTAAT	10575	TTGTAATGGTTACATCACC	63.5985	CCT4	-3.24023	secondary	0.393723	-3.24023
AATCTT	23398	TAATCTTACAGCATCAACC	63.6098	PPWD1	-3.23896	secondary	0.6049	-3.23896
GAGTAA	23677	TGAGTAAGAAGTCATACGC	60.797	SH3BP4	-3.5623	primary	-0.326402	-3.23589
AGGATC	23426	TAGGATCAAACGGCTCTTC	63.1286	GRIP1	-3.29325	primary	-0.0594468	-3.2338
AATGAC	79797	TAATGACAGGTTCTCCTCC	55.2457	ZNF408	-4.24686	secondary	-1.01519	-3.23167
ATGCGG	8896	CATGCGGTTCTGTTTCAGC	63.7888	BUD31	-3.21886	secondary	0.189036	-3.21886
ACGGTC	3064	CACGGTCTTTCTTGGTAGC	60.5967	HTT	-3.58589	secondary	-0.374045	-3.21185
TAATTG	54856	TTAATTGGTGAAATATTCC	63.8587	GON4L	-3.21103	primary	0.0643759	-3.21103
AAGGTC	22826	GAAGGTCATAAATGCTTCC	63.9287	DNAJC8	-3.2032	secondary	0.166532	-3.2032
GTAGTA	3605	TGTAGTAATCTGAGGACCT	60.6494	IL17A	-3.57967	primary	-0.378287	-3.20139
CCACAA	8717	TCCACAAACAGGTATGCGC	64.1021	TRADD	-3.18383	primary	0.49053	-3.18383
TAAGCC	4173	ATAAGCCTCGATGAGAGCC	64.1873	MCM4	-3.17434	secondary	0	-3.17434
TAGTGA	81894	TTAGTGATTAGGTATTTGA	55.1488	SLC25A28	-4.25941	primary	-1.08541	-3.174
AGGCTT	84669	TAGGCTTAATACGAGTATC	57.3604	USP32	-3.97829	primary	-0.809213	-3.16908
CTTTAT	59286	TCTTTATTAAGGTGAGTTT	64.4425	UBL5	-3.14597	primary	0.834442	-3.14597
TATGAT	1195	ATATGATCCAGTCGAAATG	61.8739	CLK1	-3.43677	primary	-0.29266	-3.14411
TGGTAC	1147	TTGGTACTTAGCTCTAGGC	64.5612	CHUK	-3.13281	primary	0.304234	-3.13281
TTGCTC	65991	ATTGCTCTTACGGATCTTC	64.6023	FUNDC2	-3.12826	primary	0.0656575	-3.12826
AAGGTT	83744	TAAGGTTATGATAGGCTCC	64.6549	ZNF484	-3.12245	primary	0.144961	-3.12245
TCAGTT	10575	TTCAGTTAATCGTAGGGCC	60.0812	CCT4	-3.64697	primary	-0.536821	-3.11015
TCTACT	10403	TTCTACTCTAGCAATTTCC	64.7913	NDC80	-3.10738	primary	0.0860306	-3.10738
GACATC	53833	TGACATCACACTCAGGACC	11.0285	IL20RB	-15.7667	primary	-12.6748	-3.09188
CGTTCA	5515	GCGTTCACGGTAACGAACC	60.2441	PPP2CA	-3.62762	secondary	-0.544748	-3.08287
GGTGTC	7369	TGGTGTCACAGAGATAGAC	37.363	UMOD	-7.04305	primary	-3.96176	-3.08128
AATTGA	10450	AAATTGACACGAATTGTAC	62.6473	PPIE	-3.34796	primary	-0.268017	-3.07995
ATTGAT	3684	TATTGATGCTGCATGACCC	53.5411	ITGAM	-4.47092	primary	-1.39133	-3.07959
GCTACA	23429	CGCTACAATCCCAAAACCC	65.0638	RYBP	-3.07738	secondary	0.427318	-3.07738
TAGTTT	132625	TTAGTTTTGAGCTCTCAAC	58.8389	ZFP42	-3.79635	primary	-0.734796	-3.06155
GAAGAC	23524	TGAAGACTCAGGCCTATCC	62.1022	SRRM2	-3.41044	primary	-0.357177	-3.05326
GCAATG	54856	TGCAATGAGACTGTCATCC	52.0318	GON4L	-4.67536	primary	-1.62242	-3.05294
GTGATT	7298	TGTGATTCAGGTAAATATG	59.5357	TYMS	-3.71219	primary	-0.661354	-3.05083
AAGTGC	85407	AAAGTGCTTGCTCCCGTCC	30.5953	NKD1	-8.47174	primary	-5.42605	-3.04569
TTGTAG	9984	TTTGTAGTATCTTCAATCC	60.2732	THOC1	-3.62416	primary	-0.584797	-3.03937
CCATGG	165530	TCCATGGTTAGAGCTTTGG	32.3228	CLEC4F	-8.07906	primary	-5.04254	-3.03652
GATAAA	7272	TGATAAATTCTTCTTTTCC	65.6373	TTK	-3.01463	secondary	0.236397	-3.01463
ACCATA	4853	AACCATACCAAAGTAAACC	65.6691	NOTCH2	-3.01116	secondary	0.0780188	-3.01116
AGGATC	55234	AAGGATCTGACTGCTATCC	65.2514	SMU1	-3.05678	primary	-0.0594468	-2.99734
TGGATC	79738	TTGGATCTAAGGATAAGAG	48.3874	BBS10	-5.19452	primary	-2.20555	-2.98897
AGACTG	26271	TAGACTGTCACCGAAATTC	65.8981	FBXO5	-2.98628	primary	0.0870871	-2.98628
TCTCGT	7048	TTCTCGTCATTCTTTCTCC	55.7563	TGFBR2	-4.18108	primary	-1.1957	-2.98537
TCATCA	165530	TTCATCACCAGCTCTTTCC	61.5537	CLEC4F	-3.47387	primary	-0.494282	-2.97959
ACTCTT	84620	AACTCTTTATGTTCAAACC	47.3789	ST6GAL2	-5.3451	primary	-2.37576	-2.96934
AAAGAC	5896	AAAAGACATCTTTTTCTCC	65.2192	RAG1	-3.06032	secondary	-0.103562	-2.95675
TAGCAG	3915	ATAGCAGTATAATAATCCC	66.1709	LAMC1	-2.95674	secondary	0.134484	-2.95674
TTACTA	3676	ATTACTACAGGTCTTGTCC	65.0818	ITGA4	-3.0754	primary	-0.131314	-2.94408
TTGTCT	6421	TTTGTCTTTTGCATCTTTC	66.3311	SFPQ	-2.93946	primary	0.243047	-2.93946
CTTGAT	27079	TCTTGATTCATGACATCTG	63.5654	RPUSD2	-3.24395	primary	-0.324411	-2.91954
TATTGA	57804	TTATTGATAAGCATTAGTG	61.1949	POLD4	-3.51566	primary	-0.597293	-2.91837
AGGGAT	4088	TAGGGATTCACGCAGACCT	51.452	SMAD3	-4.75547	primary	-1.83821	-2.91726
TCGTTT	79980	TTCGTTTCTTTCATACTTG	65.334	DSN1	-3.04774	primary	-0.133167	-2.91458
TGAGTT	4088	TTGAGTTTCTTGACCAGGC	66.5682	SMAD3	-2.91395	primary	0.0154296	-2.91395
GTTGTC	9798	AGTTGTCATAGTTATCTGC	43.4983	KIAA0174	-5.95605	primary	-3.04492	-2.91114
TCTTTA	59286	GTCTTTATTAAGGTGAGTC	66.7542	UBL5	-2.894	secondary	0.944304	-2.894
CAAAGA	983	TCAAAGATGAGATATAACC	65.0696	CDC2	-3.07673	secondary	-0.190694	-2.88604
TGGGTG	54815	TTGGGTGACGGACTGAACG	53.7587	GATAD2A	-4.44193	primary	-1.56139	-2.88054
TCATTA	3664	ATCATTATCCTTCTCATCC	57.2952	IRF6	-3.98643	primary	-1.10596	-2.88048
TTTCCA	7994	TTTTCCATGGTTCCGAGGC	62.395	MYST3	-3.37681	secondary	-0.501978	-2.87483
ATATAA	6950	GATATAACGCACTGCTTCC	66.9463	TCP1	-2.87346	secondary	0.383621	-2.87346
ACTGGA	3837	AACTGGATTCTATCGGATG	65.6647	KPNB1	-3.01164	primary	-0.138788	-2.87286
CAGTTC	9798	ACAGTTCCAATCTGGTTGG	62.3778	IST1	-3.37878	secondary	-0.50802	-2.87076
AGAGGT	5478	TAGAGGTCTGTTAAGGTGG	50.3449	PPIA	-4.91098	primary	-2.04968	-2.8613
TCATAG	124245	TTCATAGTCATAATAAGGG	59.7292	ZC3H18	-3.68899	primary	-0.827834	-2.86115
GAGTAA	10574	TGAGTAATCCCGCAGGTAC	64.1143	CCT7	-3.18247	primary	-0.326402	-2.85607
ATTGTG	147841	GATTGTGACTGTCGTGTCC	67.125	SPC24	-2.8544	secondary	0.475614	-2.8544
ATGAGA	1387	AATGAGAGATGATTTGTCG	67.1731	CREBBP	-2.84928	secondary	0.456067	-2.84928
GTATGC	23398	TGTATGCTTATTATCAAGC	67.2527	PPWD1	-2.84081	primary	0.322238	-2.84081
TAATTG	221150	TTAATTGCTATTGGAGTAG	67.2626	C13orf3	-2.83975	primary	0.0643759	-2.83975
AGGCTT	23429	AAGGCTTCAGCACTGTTTC	60.1462	RYBP	-3.63924	primary	-0.809213	-2.83003
ATTTGG	10392	TATTTGGTCAGCTCTTCGC	67.4086	NOD1	-2.82425	primary	0.439257	-2.82425
TCATCA	8289	TTCATCAACGGTGATACCG	62.9648	ARID1A	-3.31182	primary	-0.494282	-2.81754
TCATCG	163	TTCATCGTGAAAACCCTCC	57.5593	AP2B1	-3.95355	primary	-1.1364	-2.81716
AGGCTT	1155	TAGGCTTCTTGTGAGATCG	60.3522	TBCB	-3.6148	primary	-0.809213	-2.80559
GACTGG	64129	AGACTGGATAGATACGACC	67.5891	TINAGL1	-2.80513	secondary	0.0683481	-2.80513
ATGCTT	5577	AATGCTTGCACATCCATTG	67.5649	PRKAR2B	-2.80769	primary	-0.00444999	-2.80324
TTGTTT	23429	TTTGTTTCGCTGGTCTTTG	67.6204	RYBP	-2.80182	primary	0.410853	-2.80182
TTGGCA	2923	GTTGGCAGTGCAATCAACC	62.5316	PDIA3	-3.36118	secondary	-0.571246	-2.78993
TGAAGG	6789	ATGAAGGTATTCAAGTCCC	64.7519	STK4	-3.11172	secondary	-0.32264	-2.78909
TCCGAA	9984	TTCCGAATTATTCTCGTAG	67.8193	THOC1	-2.78082	primary	-0.00190699	-2.77891
TACGAA	9793	TTACGAATGACATCCTTTG	67.9277	CKAP5	-2.76941	primary	0.530902	-2.76941
TCAATT	1452	TTCAATTCTACTGATCATC	60.75	CSNK1A1	-3.56783	primary	-0.804605	-2.76323
AGCATA	10694	TAGCATACTGTTCAAGTCC	67.9952	CCT8	-2.76231	primary	-0.00374037	-2.75857
TCATCC	3664	TTCATCCACATCATTATCC	68.0509	IRF6	-2.75645	secondary	0.716152	-2.75645
ATGTCC	10922	TATGTCCTTGTGACTGTAC	56.9237	FASTK	-4.03294	primary	-1.28048	-2.75246
TTCTAG	57405	TTTCTAGTCCAAGTCGATC	62.2445	SPC25	-3.39408	primary	-0.642664	-2.75141
CATTGT	22826	TCATTGTCTGTTTATATAC	62.1938	DNAJC8	-3.3999	primary	-0.6486	-2.7513
AGGATC	8811	GAGGATCATGCGTGTCACC	67.569	GALR2	-2.80726	secondary	-0.0594468	-2.74782
GATTTG	23640	TGATTTGACCTTGAGCTTC	52.5913	HSPBP1	-4.59889	primary	-1.85769	-2.7412
TCATCT	9611	TTCATCTCTAGGTTCCACC	57.2359	NCOR1	-3.99383	primary	-1.25668	-2.73715
TAATTT	326	TTAATTTCCAGGCACATGA	59.7784	AIRE	-3.68309	primary	-0.950875	-2.73222
TCATTT	5345	ATCATTTCCACGGGCACCG	43.1829	SERPINF2	-6.00808	primary	-3.2788	-2.72928
CTGATT	1044	TCTGATTTCCGCCGGATTG	68.1873	CDX1	-2.74214	primary	-0.0225488	-2.71959
TAACTT	6950	TTAACTTTAACTATGGTTG	67.185	TCP1	-2.84801	primary	-0.141142	-2.70687
GACAGC	5213	TGACAGCAGCATTCATACC	66.9055	PFKM	-2.87781	secondary	-0.174573	-2.70324
GCATCC	9817	TGCATCCTGGTACTTGACC	53.5809	KEAP1	-4.46561	secondary	-1.76638	-2.69922
GCTCTT	8608	AGCTCTTTAAGAATCTCTC	68.6071	RDH16	-2.69826	primary	0.449862	-2.69826
AAGGTG	23641	AAAGGTGGTAGTCTGTAGG	62.6046	LDOC1	-3.35283	secondary	-0.658098	-2.69473
CTCGGA	23640	TCTCGGACCAGACAGGAGA	68.6757	HSPBP1	-2.69111	primary	0.583993	-2.69111
AAACCT	5345	AAAACCTTACAAAAGAGCC	68.7355	SERPINF2	-2.68489	secondary	0.484849	-2.68489
AGCGGT	55253	AAGCGGTTATAATCGATCC	66.3952	TYW1	-2.93255	primary	-0.248884	-2.68367
TACATT	2908	TTACATTGGTCGTACATGC	68.7628	NR3C1	-2.68205	primary	0.182531	-2.68205
CAGTTG	6789	ACAGTTGTATCCAATTTCC	59.9783	STK4	-3.65922	primary	-0.978495	-2.68073
AAAGGG	5031	CAAAGGGCCAGTGATCACC	67.4433	P2RY6	-2.82057	secondary	-0.140418	-2.68015
CTTCGA	4236	TCTTCGACAATCTTGAGTG	68.8185	MFAP1	-2.67626	primary	0.444333	-2.67626
TACGTT	113130	TTACGTTTCTGTTTCTCGG	65.4863	CDCA5	-3.0311	primary	-0.358879	-2.67222
TGTTAC	1434	ATGTTACTGAAGCACATAC	68.8985	CSE1L	-2.66795	secondary	0.173392	-2.66795
GGGTTA	3664	TGGGTTAATGATCGAGCCC	63.2455	IRF6	-3.28002	secondary	-0.613835	-2.66619
ATACTT	5859	TATACTTGACTCGATAGGC	67.7744	QARS	-2.78557	primary	-0.121233	-2.66433
GGATTC	60672	TGGATTCCAGGCTTGACTC	57.5661	IIP45	-3.9527	primary	-1.29107	-2.66163
TATAGT	2273	TTATAGTGCACCTCCTTGG	53.6112	FHL1	-4.46157	primary	-1.80504	-2.65653
AAGTTG	1287	AAAGTTGCAAACATTATTG	62.915	COL4A5	-3.31748	primary	-0.662847	-2.65463
CAAATA	2935	TCAAATACATTATTTGTCC	69.1346	GSPT1	-2.6435	primary	0.397043	-2.6435
CTTGGG	3684	TCTTGGGTTAGGGTTGTTC	63.0797	ITGAM	-3.29878	primary	-0.656997	-2.64178
TCTCAA	10403	TTCTCAACGACTCTAGACG	69.1733	NDC80	-2.63949	primary	0.228955	-2.63949
TGATTA	220134	TTGATTATAGGTTAAGCGG	62.921	C18orf24	-3.31679	primary	-0.681054	-2.63574
CTTGTT	5932	TCTTGTTCACTTCAGACCC	69.2526	RBBP8	-2.63131	primary	0.254708	-2.63131
AAGCTG	4790	AAAGCTGTAAACATGAGCC	66.179	NFKB1	-2.95587	primary	-0.33292	-2.62295
GTTTCA	1441	AGTTTCACAACATCCATGG	65.8892	CSF3R	-2.98725	primary	-0.36659	-2.62066
TCTTGT	5971	TTCTTGTCCACGCCGTAGC	69.3809	RELB	-2.61807	primary	0.700399	-2.61807
CATAGA	84844	TCATAGAAGAGGTCTGTCT	62.2276	PHF5A	-3.39602	primary	-0.779443	-2.61658
GAGCTC	10661	GGAGCTCTTGGTGTAGCTC	69.4799	KLF1	-2.60788	secondary	0.5542	-2.60788
AGCTGT	4352	TAGCTGTGAACAGTACCCG	60.3494	MPL	-3.61513	primary	-1.03274	-2.58239
CAGCTC	3309	ACAGCTCTATTGTCTTTCC	63.7347	HSPA5	-3.22493	secondary	-0.651186	-2.57374
AATTCC	221150	AAATTCCCAAAACTACGCC	65.6354	C13orf3	-3.01483	secondary	-0.444431	-2.5704
TGGGTA	9611	TTGGGTAACCTGGAGTTGG	65.3267	NCOR1	-3.04854	primary	-0.481335	-2.5672
GTCTTT	51271	TGTCTTTCAGCTCAAAGCC	66.2728	UBAP1	-2.94574	primary	-0.387769	-2.55797
TCTTGG	64129	TTCTTGGTCACACTGCCAC	70.0058	TINAGL1	-2.55396	secondary	0.13684	-2.55396
AACTGC	3778	AAACTGCATAGATTTGATG	62.5068	KCNMA1	-3.36401	primary	-0.812701	-2.55131
ACATTA	284058	GACATTAACAAAGATCAGC	67.6562	KIAA1267	-2.79804	secondary	-0.250083	-2.54795
GATTTA	79648	TGATTTATCGAGGTGAGTG	46.3639	MCPH1	-5.49993	primary	-2.95831	-2.54162
TCCATA	8291	TTCCATACAGGGTTCACGC	70.1626	DYSF	-2.53797	primary	0.0381783	-2.53797
ACCAAC	4790	GACCAACTGAACAATAACC	69.02	NFKB1	-2.65536	secondary	-0.124188	-2.53117
ATCTCT	348235	AATCTCTAGACATCAAGGG	70.2443	FAM33A	-2.52965	secondary	0.227508	-2.52965
TCATAA	10694	TTCATAACCTTCTATGACC	67.6312	CCT8	-2.80068	primary	-0.274471	-2.52621
AAGGCC	6928	TAAGGCCTCTCTCTCTTCC	67.2167	HNF1B	-2.84464	secondary	-0.331668	-2.51297
TCAGGA	59286	TTCAGGACAATCTTGTTCC	70.5516	UBL5	-2.49844	primary	0.611127	-2.49844
TTATTT	10661	TTTATTTGGCGGTCTGTCT	70.5802	KLF1	-2.49554	primary	0.536841	-2.49554
TGGTGT	3169	ATGGTGTTCATGGTCATGT	70.2747	FOXA1	-2.52656	primary	-0.0330784	-2.49348
TTAAAG	10576	ATTAAAGATTCTGCTTCCC	70.6051	CCT2	-2.49302	secondary	1.13836	-2.49302
TATTGT	4084	TTATTGTATGGTAACATGG	60.7081	MXD1	-3.57277	primary	-1.07985	-2.49292
ACAATG	55253	AACAATGGAATTTAGGCTC	68.4001	TYW1	-2.71986	primary	-0.229958	-2.4899
CTCGTT	387893	TCTCGTTTCCTGTAGATTC	69.3064	SETD8	-2.62575	primary	-0.143677	-2.48207
TCTGAT	51272	TTCTGATCCTCTGCATCCC	63.8859	BET1L	-3.20799	primary	-0.726963	-2.48103
GTATTT	5976	AGTATTTCCACGTCCGTTG	60.4184	UPF1	-3.60697	primary	-1.13295	-2.47401
GGCAAC	3837	TGGCAACCTGACTGTTTCC	70.8088	KPNB1	-2.47243	secondary	0	-2.47243
GTCGTA	26512	AGTCGTAAGTCCTTCAGCC	70.7361	INTS6	-2.47977	primary	-0.0124644	-2.4673
AAAGAG	5879	TAAAGAGGGTCAGTATTGG	70.8819	RAC1	-2.46505	secondary	0.643107	-2.46505
AAGGAC	51144	TAAGGACAACCTTCATTCC	64.9943	HSD17B12	-3.08501	primary	-0.620741	-2.46427
TAATCT	9643	ATAATCTCAGTAGGTGTGG	68.2685	MORF4L2	-2.73362	primary	-0.282549	-2.45108
ACAGGT	54541	AACAGGTCAGTAGTGATGC	59.4841	DDIT4	-3.71838	primary	-1.2755	-2.44288
GCCTTC	3675	TGCCTTCACAGTCACGTTG	71.1661	ITGA3	-2.43644	primary	0.225707	-2.43644
ATAGTG	55100	TATAGTGGAACTTAGGATG	64.3269	WDR70	-3.1588	primary	-0.722871	-2.43593
GCTTGT	996	TGCTTGTAATAAATCATTC	71.224	CDC27	-2.43063	primary	0.37423	-2.43063
GATCTA	11052	TGATCTACTATGGTCCCTC	71.2917	CPSF6	-2.42384	primary	0.0703694	-2.42384
TACAAG	4085	TTACAAGCAAGGTGAGTCC	59.6359	MAD2L1	-3.70016	primary	-1.27675	-2.42341
TCTGTA	10922	TTCTGTACCACCTTGCTGC	71.334	FASTK	-2.41959	primary	0.380839	-2.41959
TGAACA	8811	ATGAACAGGTTGGTAGTGC	62.8425	GALR2	-3.32572	secondary	-0.911463	-2.41426
CTGTCT	6035	ACTGTCTGAGTCCATATGC	71.4392	RNASE1	-2.40905	secondary	0.118773	-2.40905
GGTGCT	4853	AGGTGCTCCCTTCAAAACC	71.4797	NOTCH2	-2.405	secondary	0.781056	-2.405
AAGATA	7099	AAAGATACACCAGCGGCTC	71.5603	TLR4	-2.39695	primary	0.146623	-2.39695
CATGTA	220134	TCATGTACGAAGGAACACC	70.7889	C18orf24	-2.47443	primary	-0.0873552	-2.38708
ATATAT	8454	CATATATTCCTTTTCGTCC	71.7128	CUL1	-2.38173	secondary	0.270859	-2.38173
TATGCT	8318	TTATGCTCAAGAAATGCAG	61.8919	CDC45L	-3.4347	primary	-1.05631	-2.37839
ACAGCC	7048	TACAGCCACACAGACTTCC	71.8237	TGFBR2	-2.37068	secondary	0.0845584	-2.37068
TCGTTC	27079	TTCGTTCTCAGCTAGCAGG	42.0737	RPUSD2	-6.19412	primary	-3.82753	-2.36659
AGGGTT	10558	TAGGGTTATCCAACAATCC	61.5149	SPTLC1	-3.47837	primary	-1.117	-2.36138
ATCTTC	2776	TATCTTCATCAGAGTATCC	56.3747	GNAQ	-4.10222	secondary	-1.76372	-2.3385
TATCGC	27079	TTATCGCCACTCCAAGTCC	72.2223	RPUSD2	-2.33111	secondary	0.000187265	-2.33111
AGCAAC	1155	CAGCAACTCCAGTTTACAC	72.2709	TBCB	-2.32631	secondary	0.542372	-2.32631
ATCTTG	4090	TATCTTGACCCATCTGATC	68.3021	SMAD5	-2.73011	primary	-0.407576	-2.32253
TTGCTA	3550	TTTGCTATAATCCACCTCC	67.1177	IK	-2.85517	primary	-0.533771	-2.3214
TCTTGT	3998	TTCTTGTTGAGTAATCTGC	72.4028	LMAN1	-2.31327	primary	0.700399	-2.31327
ACATAC	3676	AACATACTTAACGATTTGC	66.5781	ITGA4	-2.91289	primary	-0.60099	-2.3119
GGGTAC	58517	TGGGTACTAAGACAGTTGG	56.1058	RBM25	-4.1364	primary	-1.82566	-2.31074
AACTTG	10574	TAACTTGTCATAGAGAATG	72.4894	CCT7	-2.30472	primary	0.210646	-2.30472
TTCATT	84911	ATTCATTATGGTCAAATGG	66.6191	ZNF382	-2.90848	primary	-0.603767	-2.30472
AGGCTC	56957	AAGGCTCTCATATACAGGC	19.967	OTUD7B	-11.5229	primary	-9.2223	-2.30055
TTGTTG	7545	TTTGTTGCACGACTTTTTG	68.0044	ZIC1	-2.76134	primary	-0.463438	-2.2979
GGTCTC	56957	AGGTCTCTCTCTATGAAGC	72.5881	OTUD7B	-2.295	secondary	0.0469649	-2.295
ACTTTA	1650	TACTTTATGAGAGACAGGC	68.3424	DDOST	-2.7259	primary	-0.442199	-2.2837
TGCTAC	3778	TTGCTACTCATTCTAAGAC	60.8619	KCNMA1	-3.55468	primary	-1.27106	-2.28361
GCTGTT	3912	TGCTGTTCTCTAGACATCG	70.1569	LAMB1	-2.53855	primary	-0.256188	-2.28237
GGGATG	7528	CGGGATGAGAATCTGATCC	72.7226	YY1	-2.28176	secondary	0.0997352	-2.28176
TCCAAG	130535	TTCCAAGTAAAGGCCGTTC	72.748	KCTD18	-2.27926	primary	0.146997	-2.27926
CATCTA	23091	ACATCTATCACATCTAAGG	70.3805	ZC3H13	-2.5158	primary	-0.237086	-2.27872
CCTTTA	348235	TCCTTTAAGAGTGTAACTG	72.7766	FAM33A	-2.27646	primary	0.264723	-2.27646
ACTGGC	4352	AACTGGCACACGTATCGGG	72.8866	MPL	-2.26565	secondary	0.446661	-2.26565
GTCTGC	3915	GGTCTGCACACAGTATTCC	72.9329	LAMC1	-2.26112	secondary	1.00301	-2.26112
ACGATA	55258	AACGATAATGTCCATGTTC	72.5626	THNSL2	-2.29751	primary	-0.0377876	-2.25972
TTGATC	7027	CTTGATCTCCTTCTTCTCC	72.3557	TFDP1	-2.31792	secondary	-0.064401	-2.25352
TTTTGT	54801	ATTTTGTCAAGTAAGAGCC	73.1252	HAUS6	-2.24229	secondary	0.691623	-2.24229
AAGCGG	54801	AAAGCGGAGACATTGGTGG	72.4032	FAM29A	-2.31323	primary	-0.0721679	-2.24106
TCTTTT	214	CTCTTTTCATCACTGATCC	73.147	ALCAM	-2.24015	secondary	0.219398	-2.24015
GATTGC	273	TGATTGCTGCTAAATATCC	73.1753	AMPH	-2.2374	secondary	0.580249	-2.2374
TGTAAA	775	TTGTAAACACTCTTCTTCC	68.1135	CACNA1C	-2.74988	secondary	-0.527962	-2.22192
GATAAT	4173	TGATAATAAAGTATGAGGC	64.3671	MCM4	-3.15434	primary	-0.934368	-2.21998
TAGTGA	2297	ATAGTGATGAGCGCGATAT	63.0331	FOXD1	-3.30407	primary	-1.08541	-2.21866
ATGGAT	64129	AATGGATTGAGACACGATC	63.7672	TINAGL1	-3.22129	primary	-1.01575	-2.20554
TTGATA	348235	TTTGATATCGAGACTTTAT	72.2036	FAM33A	-2.33297	primary	-0.130015	-2.20295
GATTCT	1981	GGATTCTGAAGGGCTATGC	68.4633	EIF4G1	-2.71326	secondary	-0.5117	-2.20156
TGATAT	8318	ATGATATTCATACTGCTCG	64.553	CDC45L	-3.13372	primary	-0.932757	-2.20096
AGGCTT	5587	TAGGCTTACATAGATGATG	65.9936	PRKD1	-2.97593	primary	-0.809213	-2.16671
CTTCAA	10450	TCTTCAACCAGTCATCATC	73.9163	PPIE	-2.16536	primary	0.114853	-2.16536
TAGATA	5929	ATAGATACCACTCCACTGG	68.901	RBBP5	-2.66769	primary	-0.503461	-2.16423
AGGAGG	23640	AAGGAGGAAGAGAAACACC	73.9342	HSPBP1	-2.16362	secondary	0.575898	-2.16362
GAGGTC	8896	AGAGGTCGAAGATGTAGCG	59.099	BUD31	-3.76482	primary	-1.60622	-2.1586
CTCCTT	2534	TCTCCTTTCATATCATCCC	74.0039	FYN	-2.15689	primary	0.349231	-2.15689
CCTCGA	10576	TCCTCGATAAGTTTGCAAC	74.0201	CCT2	-2.15533	primary	0.247649	-2.15533
TCCAAT	51514	TTCCAATCAGCTCACCAGC	73.2989	DTL	-2.22532	secondary	-0.0712292	-2.15409
GCCATT	55795	GGCCATTTGAAGTCGTGGG	74.0448	PCID2	-2.15294	secondary	0	-2.15294
CTGGTT	6928	TCTGGTTGAATTGTCGGAG	70.7859	HNF1B	-2.47473	primary	-0.321834	-2.1529
GATTTA	55258	TGATTTAACAGCCTCAGAG	49.004	THNSL2	-5.10399	primary	-2.95831	-2.14568
AGATTT	1041	TAGATTTTACCCTTACTGT	70.8814	CDSN	-2.4651	primary	-0.325749	-2.13935
TATTGA	6297	TTATTGAAAGCAGGGAGTC	68.432	SALL2	-2.71653	primary	-0.597293	-2.11924
TTCATA	54856	TTTCATACAGGGAGAGGCC	73.5686	GON4L	-2.19907	primary	-0.0799413	-2.11913
ACCCAA	29979	AACCCAAGCTACTCAGACC	74.3981	UBQLN1	-2.1189	secondary	0.478095	-2.1189
AAGGTC	7099	AAAGGTCCAAGTGCTCTAG	74.4654	TLR4	-2.11245	primary	0.166532	-2.11245
TCCTGG	3550	TTCCTGGGTATCAAAGTCC	71.9376	IK	-2.35935	primary	-0.263649	-2.0957
AAGGAA	5977	GAAGGAAAGTCGTGGATCC	74.65	DPF2	-2.09474	secondary	0.18444	-2.09474
TGGGTT	81894	TTGGGTTGTACCGTCTCTG	65.0174	SLC25A28	-3.08247	primary	-0.990141	-2.09233
AAGCTC	6790	TAAGCTCTCCAGCTGATCC	74.6766	AURKA	-2.0922	primary	0.190995	-2.0922
GCATTG	81576	TGCATTGTAACGAACACCC	71.9322	CCDC130	-2.35989	primary	-0.271048	-2.08884
GAGAAC	4790	TGAGAACTTTATCATGTCC	73.8555	NFKB1	-2.17124	secondary	-0.0936317	-2.07761
GCAGGT	162	TGCAGGTCCATGGAGATGG	70.4298	AP1B1	-2.5108	primary	-0.433692	-2.07711
TATCAA	24144	ATATCAACCTGTGAAAGGC	61.7285	TFIP11	-3.45359	primary	-1.38097	-2.07262
GCTCGC	5347	TGCTCGCTCATGTAATTGC	53.59	PLK1	-4.4644	primary	-2.39395	-2.07045
TCATAG	5577	TTCATAGGTAGCGATGTTC	66.7236	PRKAR2B	-2.89728	primary	-0.827834	-2.06944
ACGCTA	3309	TACGCTACAGCTTCATCTG	72.3231	HSPA5	-2.32114	primary	-0.25336	-2.06778
TCTGTC	1111	TTCTGTCAAAAAGCTCTCC	75.0044	CHEK1	-2.06088	secondary	0.519917	-2.06088
AAGGTT	23373	AAAGGTTTTTGTCTGCCTC	75.0161	CRTC1	-2.05976	primary	0.144961	-2.05976
TACAGT	84560	TTACAGTTGCAGGTTGTGC	47.6435	MT4	-5.30528	primary	-3.24681	-2.05847
AATATG	79648	AAATATGCTTGTTCTCTCC	75.0773	MCPH1	-2.05394	secondary	0.259491	-2.05394
TGACTC	115106	CTGACTCGTATTCACTTGC	74.9931	CCDC5	-2.06196	secondary	-0.0113567	-2.05061
CATTGG	10576	TCATTGGTTACCATAAGAG	75.137	CCT2	-2.04825	primary	0.0957264	-2.04825
CATCAT	53833	TCATCATACATTTATGTCC	68.9053	IL20RB	-2.66725	secondary	-0.630434	-2.03682
TCCTGT	55253	TTCCTGTAAGTTCTTGCCC	40.2853	TYW1	-6.50466	secondary	-4.46997	-2.03469
GCATGT	9817	TGCATGTAGATGTACTCCC	75.2937	KEAP1	-2.03336	primary	0.447066	-2.03336
TCGGTG	5422	TTCGGTGAAGCTCCAATGG	75.3263	POLA1	-2.03026	primary	0.187707	-2.03026
ATAGGC	2908	AATAGGCTTCTGATCCTGC	68.0177	NR3C1	-2.75994	primary	-0.730426	-2.02951
ACTAAT	55636	AACTAATCCCTGATTTAGG	75.337	CHD7	-2.02924	secondary	0.227149	-2.02924
TGCACA	26271	TTGCACATGTTGATTTTCC	75.4502	FBXO5	-2.01851	secondary	0.54662	-2.01851
CTGGCC	23192	ACTGGCCTATGGACTTGCC	75.4711	ATG4B	-2.01653	secondary	0.00425266	-2.01653
TAATTA	58490	ATAATTATGCACCAATTGC	67.7178	C20orf77	-2.79153	secondary	-0.775483	-2.01605
ATACTA	1287	TATACTACCTGGTTCACCC	75.4858	COL4A5	-2.01514	primary	-0.0113011	-2.00384
TCGTTT	55142	TTCGTTTTGTTGTTTACGC	74.3375	CEP27	-2.12473	primary	-0.133167	-1.99156
GTCCGA	5514	TGTCCGAATAGTCTGGTTG	75.7787	PPP1R10	-1.98746	primary	0.22555	-1.98746
TCGGAA	8291	TTCGGAAATAGGTCGACCC	75.7989	DYSF	-1.98555	primary	0.479014	-1.98555
GTCGAA	3908	AGTCGAATGACTTAGACCC	71.1124	LAMA2	-2.44183	primary	-0.459942	-1.98189
ATAGTA	53833	AATAGTACACTGTTTCTCC	75.8887	IL20RB	-1.97708	primary	0.114114	-1.97708
AAATCG	79980	TAAATCGACACTGATAGAC	75.9903	DSN1	-1.96752	primary	0.394963	-1.96752
TAGGTG	11328	ATAGGTGTGAATCTGAACC	76.0191	FKBP9	-1.96481	primary	0.350427	-1.96481
CTATAC	3675	ACTATACTCAGATAAGTCC	76.0822	ITGA3	-1.95888	primary	0.0282036	-1.95888
AGGTGT	1155	AAGGTGTTGAGGGAGCTGC	62.7607	TBCB	-3.33503	primary	-1.3764	-1.95864
ATGTCA	23524	GATGTCAGGATTAGGCCGC	65.3384	SRRM2	-3.04726	secondary	-1.09562	-1.95164
TCGGTC	7994	TTCGGTCTCAGGACTATTG	64.8911	MYST3	-3.09637	primary	-1.14528	-1.95109
AATGGT	214	TAATGGTATCTCCATATGC	72.2373	ALCAM	-2.32963	primary	-0.384672	-1.94496
AGGTGA	1437	AAGGTGATAATCTGGGTTG	76.2669	CSF2	-1.94155	primary	0.223914	-1.94155
TCATGA	54541	TTCATGAACAGTGAGTATC	69.3226	DDIT4	-2.62408	primary	-0.689328	-1.93475
CTTGAT	93323	TCTTGATTGAAATACCACC	72.9611	HICE1	-2.25835	primary	-0.324411	-1.93394
CAATTC	3445	TCAATTCATAGCATGGTTT	76.3053	IFNA8	-1.93795	primary	-0.0150403	-1.92291
CTGATT	58490	TCTGATTCTGGGTATACTC	76.2305	C20orf77	-1.94496	primary	-0.0225488	-1.92241
AGGTGT	23426	TAGGTGTTGAAATTGTATC	63.1006	GRIP1	-3.29642	primary	-1.3764	-1.92003
CATAGG	5577	TCATAGGTAGCGATGTTCC	60.5289	PRKAR2B	-3.5939	secondary	-1.67402	-1.91988
GTTTAT	84911	TGTTTATGGAGATTCACTG	71.6269	ZNF382	-2.3903	primary	-0.477946	-1.91235
ACAACC	55258	TACAACCACAGTGACGTGC	76.5934	THNSL2	-1.911	primary	0.0733888	-1.911
AGAGTT	5929	TAGAGTTTCGGTTTAAATG	75.889	RBBP5	-1.97706	primary	-0.0670872	-1.90997
AATCGA	5932	AAATCGATCAGACAGATCC	76.6554	RBBP8	-1.90522	primary	0.486044	-1.90522
TGGATA	1434	GTGGATAATTCTGATTTCC	74.5958	CSE1L	-2.09993	secondary	-0.198035	-1.9019
AGCTCT	165530	AAGCTCTCGCATTTCTGCC	76.8006	CLEC4F	-1.89169	secondary	0.0729933	-1.89169
GTAATT	7097	AGTAATTATAGGATAAGTC	68.4644	TLR2	-2.71315	primary	-0.822422	-1.89072
TCGCTG	55795	ATCGCTGTCAAACATAGCC	74.569	PCID2	-2.1025	secondary	-0.218201	-1.8843
TAGGAG	84844	ATAGGAGTCACAAATCACA	69.8677	PHF5A	-2.56808	primary	-0.684025	-1.88406
TCGATA	9984	TTCGATACAGGTTGTAATC	76.8827	THOC1	-1.88405	primary	0.48324	-1.88405
CATCTT	11129	TCATCTTCGTCCGAGTTGC	76.3805	SFRS16	-1.9309	secondary	-0.05302	-1.87788
ACTTGT	229	TACTTGTTCTGGAGTATAC	66.7642	ALDOB	-2.89293	primary	-1.02188	-1.87105
TATGGG	91445	TTATGGGACAGCAATTTCT	77.1119	RNF185	-1.86276	primary	0.300445	-1.86276
GATCCT	9002	TGATCCTGTTTCAGATTCC	77.1442	F2RL3	-1.85978	secondary	0.341436	-1.85978
ATCCTC	83540	AATCCTCAATTACTGTGCG	76.4488	NUF2	-1.92451	secondary	-0.0739707	-1.85054
TAGGAT	3912	TTAGGATCTCGGATGTCCC	72.8623	LAMB1	-2.26804	primary	-0.417799	-1.85024
TAACTG	6950	TTAACTGCTAGTGTATTGG	72.9017	TCP1	-2.26417	primary	-0.416521	-1.84765
ATGTTC	1326	AATGTTCTCAGGAAGTTCC	67.7305	MAP3K8	-2.79019	primary	-0.945232	-1.84496
CATCGA	4173	TCATCGATACAGCAGATGC	75.1371	MCM4	-2.04825	primary	-0.213908	-1.83434
CTCCTT	84844	ACTCCTTACAATAATAGGC	77.4223	PHF5A	-1.83404	primary	0.349231	-1.83404
ACATTG	80176	GACATTGAGCGATCGGTCG	71.5591	SPSB1	-2.39707	secondary	-0.563539	-1.83353
TCCATT	26017	TTCCATTTGCCGCTTCTCC	76.8275	FAM32A	-1.88918	primary	-0.0615557	-1.82763
AGACAC	8737	GAGACACCTTCCCAAAGCC	77.6292	RIPK1	-1.81496	secondary	0.558353	-1.81496
CTGTTT	9817	TCTGTTTCCACATCGTAGC	77.6496	KEAP1	-1.81308	primary	0.180862	-1.81308
CCTTAG	113130	TCCTTAGTAAGCTCCCTGC	71.6219	CDCA5	-2.3908	primary	-0.579487	-1.81131
TGTATT	5031	CTGTATTTTTGTGAGCACC	77.7712	P2RY6	-1.8019	secondary	0.00616531	-1.8019
ACAGGT	4141	TACAGGTCCACTTGCTCTG	65.0701	MARS	-3.07669	primary	-1.2755	-1.80118
TAGATA	4173	ATAGATATGTCCACGATGC	72.5282	MCM4	-2.30089	primary	-0.503461	-1.79743
TACTGA	387893	ATACTGAAAATAGTACATG	77.8236	SETD8	-1.79708	primary	0.387255	-1.79708
AACCTT	5325	AAACCTTTAGTATCTGCTT	77.9049	PLAGL1	-1.78962	primary	0.209848	-1.78962
TTAACG	54856	TTTAACGGCTGATTCTAGG	77.9732	GON4L	-1.78336	secondary	0	-1.78336
ACTGAA	4085	CACTGAACGGATTTCATCC	78.0946	MAD2L1	-1.77223	secondary	0.381386	-1.77223
AATCAG	7528	TAATCAGGAGGTGAGTTCT	78.1232	YY1	-1.76961	primary	0.303595	-1.76961
AATTTC	79752	TAATTTCATCAATGCAACC	64.6783	ZFAND1	-3.11986	primary	-1.35228	-1.76758
ACGGAG	5514	TACGGAGTCTCATCCATGG	78.171	PPP1R10	-1.76524	primary	0.686255	-1.76524
ATCAGA	23091	AATCAGAAATTAGTCTCTC	78.1734	ZC3H13	-1.76502	secondary	0.206808	-1.76502
AAGTCT	54815	AAAGTCTGAAAGCAAATCC	78.0706	GATAD2A	-1.77442	secondary	-0.0113137	-1.76311
CTTATG	284058	TCTTATGTAATTGTTCCTC	75.954	KIAA1267	-1.97094	primary	-0.209267	-1.76167
GTACAG	3567	TGTACAGGAACAGGAATCC	78.2776	IL5	-1.75549	secondary	0.637176	-1.75549
GATCTT	6196	TGATCTTCACGGCATACTC	61.4646	RPS6KA2	-3.48422	primary	-1.73516	-1.74906
AACCTT	23398	CAACCTTCTCCAACTCACG	78.373	PPWD1	-1.74679	secondary	0.209848	-1.74679
GGTCTG	5356	TGGTCTGCAAAGGTAATGC	65.129	PLRG1	-3.07021	primary	-1.33003	-1.74019
AGTAAC	29979	TAGTAACATTGCTTCCAGC	59.3021	UBQLN1	-3.7403	secondary	-2.0018	-1.73849
CGTTGT	1326	TCGTTGTCCATAAAAATGC	72.7643	MAP3K8	-2.27766	secondary	-0.539668	-1.73799
TTATGC	3676	TTTATGCAGTACAATAGCC	78.5029	ITGA4	-1.73495	secondary	0.181304	-1.73495
TCTCGA	3837	ATCTCGAACAACTACACTG	78.7878	KPNB1	-1.70905	primary	0.383904	-1.70905
ATTTTC	23192	TATTTTCTACCCAGTATCC	72.0112	ATG4B	-2.35204	primary	-0.646868	-1.70518
ATCTTC	5932	GATCTTCCTTAATATAACC	61.6119	RBBP8	-3.46712	secondary	-1.76372	-1.70339
TCTGGT	9531	TTCTGGTTTGTTTTCAGGC	77.5514	BAG3	-1.82214	primary	-0.118867	-1.70327
TGAAGG	2299	TTGAAGGTCAGTGAGTTCT	75.378	FOXI1	-2.02536	primary	-0.32264	-1.70272
CACTTG	10661	CCACTTGAGGAAGTCATCC	77.5816	KLF1	-1.81935	secondary	-0.121578	-1.69777
GGACTT	55884	TGGACTTCCAATCAAACTG	77.6826	WSB2	-1.81004	primary	-0.1158	-1.69424
TCCAAA	23317	TTCCAAATAAGGTTTGACC	79.0465	DNAJC13	-1.68562	secondary	0.388872	-1.68562
TAGAAC	717	ATAGAACTCCAGGATTCCC	79.0753	C2	-1.68301	secondary	0.480822	-1.68301
CCATCC	26017	TCCATCCAAACGAAAAGGG	58.2343	FAM32A	-3.8702	secondary	-2.19327	-1.67692
TTGGTC	9531	TTTGGTCAAATACTCTTCG	76.7097	BAG3	-1.90016	primary	-0.226894	-1.67326
ACCAGA	51271	TACCAGAATATTTCTCAGC	78.1934	UBAP1	-1.76319	primary	-0.092317	-1.67087
GTATGT	390928	TGTATGTAGAGCTTCCGCC	75.0634	FLJ16165	-2.05526	primary	-0.384953	-1.67031
TCATGA	54776	GTCATGAAGGAGCAATTCC	71.9372	PPP1R12C	-2.35939	secondary	-0.689328	-1.67006
GACAAC	83744	AGACAACACGACTTAAAGG	79.2194	ZNF484	-1.66999	secondary	0	-1.66999
CTGGTG	11132	TCTGGTGAAGTATCGGAGC	79.2263	CAPN10	-1.66937	secondary	0.0738978	-1.66937
AGGTCC	113130	AAGGTCCTCCTTAGTAAGC	54.0441	CDCA5	-4.40407	secondary	-2.75382	-1.65025
TGGGAG	6867	TTGGGAGTCAGTGTGCTAC	59.3204	TACC1	-3.73808	primary	-2.10277	-1.63531
ATGGTG	81894	TATGGTGAGTTGTACATCT	75.6013	SLC25A28	-2.00421	primary	-0.369667	-1.63454
ACAGAA	5460	TACAGAACCACACTCGGAC	79.6749	POU5F1	-1.629	primary	0.159734	-1.629
ATGATC	8218	AATGATCGTGACCTGTGCC	74.4392	CLTCL1	-2.11496	secondary	-0.488455	-1.62651
TGGAGG	401207	TTGGAGGTGAATGATGAGC	79.7955	FLJ44606	-1.61819	secondary	0.903073	-1.61819
CATGTT	10450	TCATGTTGTCGATAGCTGC	70.4694	PPIE	-2.50677	primary	-0.897045	-1.60973
TCCTTC	3744	TTCCTTCATTTAGGACCAC	79.8921	KCNA10	-1.60954	secondary	0.232657	-1.60954
TATTGT	214	TTATTGTTTTAGATAGTCC	68.714	ALCAM	-2.68712	primary	-1.07985	-1.60728
CGTTCT	2	TCGTTCTTAACCATCACTG	67.2145	A2M	-2.84487	primary	-1.23852	-1.60634
CATAGT	2299	TCATAGTAGAGGTTCATCT	53.9298	FOXI1	-4.41921	primary	-2.81584	-1.60337
ACTCTC	130535	TACTCTCACAGCTTGCACC	57.2472	KCTD18	-3.99242	primary	-2.392	-1.60043
AGTTAT	775	AAGTTATCGAATGTGCTCC	58.3364	CACNA1C	-3.85768	secondary	-2.25789	-1.59979
AATGCT	84522	AAATGCTCAGCAAATACGG	47.3183	JAGN1	-5.35425	primary	-3.75954	-1.59472
TCCGGA	81576	ATCCGGAACCTGTAGATCG	75.5907	CCDC130	-2.00521	primary	-0.41127	-1.59394
AGGTAG	51271	TAGGTAGACCAACTTTAGC	80.0913	UBAP1	-1.59173	secondary	0.290044	-1.59173
ACCTTA	5515	AACCTTAAGAGCTACAAGC	79.3887	PPP2CA	-1.65473	primary	-0.063681	-1.59105
GTATGT	23192	TGTATGTAAACCAAAGTCT	75.939	ATG4B	-1.97235	primary	-0.384953	-1.5874
TACTTT	5325	TTACTTTACCAGCATTTCC	71.3497	PLAGL1	-2.41802	primary	-0.831842	-1.58618
TACCTT	22800	TTACCTTAAGCTGCCGTGC	67.971	RRAS2	-2.76486	primary	-1.1803	-1.58456
ACTTTT	10574	TACTTTTTGGGTTGCATTT	65.8575	CCT7	-2.99069	primary	-1.40638	-1.58431
TTGCTC	717	TTTGCTCCCATTCAAGGCG	80.1815	C2	-1.58369	primary	0.0656575	-1.58369
ACTTTC	8317	AACTTTCGTAGAAATAGCC	45.8509	CDC7	-5.57947	primary	-3.99614	-1.58333
CTAGTA	3309	TCTAGTATCAATGCGCTCC	80.2385	HSPA5	-1.57861	primary	0.540327	-1.57861
GAGCTC	55790	TGAGCTCATACAATGTCCC	80.3686	CSGALNACT1	-1.56702	primary	0.5542	-1.56702
GCAGTA	3908	TGCAGTACATTTCAGGTCC	77.7313	LAMA2	-1.80557	secondary	-0.23909	-1.56648
TAACAG	2	GTAACAGGGACTACGATCC	78.8649	A2M	-1.70205	secondary	-0.138219	-1.56383
TAGTAT	1041	TTAGTATTCCGCGGTAAGA	80.4155	CDSN	-1.56286	primary	0.31768	-1.56286
ATAGCC	5352	CATAGCCAATAAATCCTCC	67.0481	PLOD2	-2.86259	secondary	-1.3041	-1.5585
ATGTTG	10575	AATGTTGGAAATACCACCC	80.4883	CCT4	-1.55638	primary	0.153959	-1.55638
TGTCTA	8218	ATGTCTATCAAACATCTTC	80.6041	CLTCL1	-1.5461	primary	0.113843	-1.5461
TGTTCG	132625	TTGTTCGTATTTGCATGCG	80.6562	ZFP42	-1.54148	secondary	0.74903	-1.54148
TGCGTA	162	TTGCGTACTCTTTCAGCTC	80.6609	AP1B1	-1.54107	primary	0.207024	-1.54107
GCATTT	5900	GGCATTTTTAAGTTGGTCC	78.9958	RALGDS	-1.6902	secondary	-0.149916	-1.54029
GCTTGT	326	TGCTTGTAGACAAGAGTCG	80.6947	AIRE	-1.53808	primary	0.37423	-1.53808
GAAAAT	1195	TGAAAATATTTACGTTTCC	80.7627	CLK1	-1.53205	secondary	0.0565973	-1.53205
AGTTGA	4790	AAGTTGAGAATGAAGGTGG	78.4168	NFKB1	-1.74279	primary	-0.215099	-1.52769
TAGTGA	23089	ATAGTGATCTTCCTTGTCC	69.4665	PEG10	-2.60926	primary	-1.08541	-1.52385
CATGGT	1326	ACATGGTCATTAGACTGGG	80.95	MAP3K8	-1.51549	secondary	0.0530462	-1.51549
TATGTA	1326	TTATGTACAGGTAGGAGGG	80.8133	MAP3K8	-1.52757	primary	-0.0136674	-1.51391
CGATGG	10490	CCGATGGAGTTTAGCAAGG	76.8699	VTI1B	-1.88524	secondary	-0.372244	-1.51299
GGGAAC	79797	TGGGAACCAGGATCTATGC	80.9906	ZNF408	-1.5119	primary	0.56136	-1.5119
ATCTCC	91445	CATCTCCAAATCCAAATCC	79.1672	RNF185	-1.67471	secondary	-0.163561	-1.51115
CATCTG	10392	ACATCTGTCAGGGTCATCG	77.4032	NOD1	-1.83581	primary	-0.331306	-1.5045
TGCTAG	58490	CTGCTAGTAACAGACATGC	81.0795	C20orf77	-1.50406	secondary	0.535161	-1.50406
GATGTT	8291	TGATGTTGAAGGGAGGTCC	78.9114	DYSF	-1.69784	primary	-0.194482	-1.50336
TCTGAT	91133	GTCTGATTCCAAATTTGCC	73.259	L3MBTL4	-2.22922	secondary	-0.726963	-1.50226
AAAGAC	2705	AAAAGACATACATGAAGAC	80.0143	GJB1	-1.59861	primary	-0.103562	-1.49505
AATAAA	81576	AAATAAATAACTCCACGGT	79.8823	CCDC130	-1.61041	primary	-0.12104	-1.48937
GACTGC	387893	TGACTGCCCGGTAAATACG	80.8353	SETD8	-1.52563	secondary	-0.0371409	-1.48849
TTTGCT	27079	TTTTGCTGATGCGAAGCCC	81.2703	RPUSD2	-1.48726	secondary	0.428376	-1.48726
AGATTT	79648	AAGATTTTCCCTTTTCTCC	77.6646	MCPH1	-1.8117	secondary	-0.325749	-1.48595
TGGATC	4318	TTGGATCCAATAGGTGATG	59.7231	MMP9	-3.68972	primary	-2.20555	-1.48417
TAATAT	8289	GTAATATGGAGTCTGGCCC	77.5938	ARID1A	-1.81823	secondary	-0.334874	-1.48335
GTTCAC	7593	TGTTCACTCCTCAGATCGC	81.3427	MZF1	-1.48089	secondary	0.0198688	-1.48089
AGTGCC	3169	CAGTGCCTGTTCGTATGCC	79.8793	FOXA1	-1.61068	secondary	-0.132783	-1.4779
CTGGAC	6117	GCTGGACAATTGTTCTTCC	81.4239	RPA1	-1.47375	secondary	0.362881	-1.47375
ATTGTT	2776	AATTGTTCTAAAGAGAGCC	81.4377	GNAQ	-1.47255	secondary	0.183071	-1.47255
GCTGTA	55100	TGCTGTATGACCCTTGGTG	77.8588	WDR70	-1.79385	primary	-0.331249	-1.4626
TCCGGT	7272	TTCCGGTAACTATCAAGAG	78.7958	TTK	-1.70832	primary	-0.249861	-1.45846
GATTTT	258	TGATTTTCCAAAGCCGTAT	41.3321	AMBN	-6.32127	primary	-4.8633	-1.45797
ACATAT	162	CACATATGGATCCTCGTCC	70.8502	AP1B1	-2.46825	secondary	-1.0106	-1.45765
CTCGTA	11129	GCTCGTAGTTACACTTCCG	81.6088	SFRS16	-1.45754	secondary	0.522355	-1.45754
CGTGTA	9531	TCGTGTATCACCGGAATGG	81.5763	BAG3	-1.46039	primary	-0.00587569	-1.45451
TCCATA	214	TTCCATATTACCGAGGTCC	81.6932	ALCAM	-1.45015	primary	0.0381783	-1.45015
TACTTG	5932	TTACTTGTAAACCTTGTAC	74.6678	RBBP8	-2.09304	primary	-0.644676	-1.44836
TCATCA	3915	TTCATCAGTACACAAGGCC	76.3004	LAMC1	-1.9384	secondary	-0.494282	-1.44412
GGATAA	10376	TGGATAATTAGTATTCCTC	81.8597	TUBA1B	-1.4356	secondary	0.0454012	-1.4356
TCTGTT	1287	TTCTGTTCACTGATCTGCC	80.8209	COL4A5	-1.5269	primary	-0.0933585	-1.43355
GAACTC	220134	TGAACTCCTTTATGTCAGC	81.916	C18orf24	-1.43068	secondary	0.0218156	-1.43068
TTCTTG	5971	TTTCTTGTCATAGACGGGC	81.9326	RELB	-1.42923	primary	1.29101	-1.42923
TAGCTG	6196	TTAGCTGCGTCAGATATCG	63.211	RPS6KA2	-3.28392	primary	-1.85584	-1.42807
TTCAGA	2	ATTCAGAATATAATGTGCC	81.9917	A2M	-1.42407	secondary	0.210036	-1.42407
GGGTAG	7391	TGGGTAGTAACAACAGCAG	66.9547	USF1	-2.87256	primary	-1.45765	-1.41491
CCTGTT	23089	TCCTGTTCCACAGTAGAGG	77.0587	PEG10	-1.8677	primary	-0.45325	-1.41445
ACATGC	84560	GACATGCAGACACATTCCC	79.2845	MT4	-1.66412	secondary	-0.253892	-1.41023
ACGATG	6331	TACGATGAAAGTCTTTTGG	82.1608	SCN5A	-1.40934	primary	0.294039	-1.40934
AAAAGA	55795	TAAAAGACACCAACTCTGC	81.2904	PCID2	-1.48549	primary	-0.076601	-1.40889
ATTTTC	4085	TATTTTCCTCATGTCATCC	75.0829	MAD2L1	-2.0534	secondary	-0.646868	-1.40653
CGCTGA	3744	TCGCTGATGAGGATCTTCC	82.2096	KCNA10	-1.4051	primary	0.324632	-1.4051
ACTTGT	3488	TACTTGTCCACGCACCAGC	71.2669	IGFBP5	-2.42632	primary	-1.02188	-1.40445
GCGTTT	3684	TGCGTTTTCAGTGTCCAAG	77.1787	ITGAM	-1.85658	primary	-0.455185	-1.40139
ACGGTA	1195	TACGGTAAACCCAAGATAG	77.257	CLK1	-1.84932	primary	-0.448358	-1.40097
TTATGG	5859	ATTATGGCCTTTGAGCTCC	74.5437	QARS	-2.10493	secondary	-0.705033	-1.39989
TCAGCA	1981	GTCAGCAATGATTGCTCCC	72.7555	EIF4G1	-2.27852	secondary	-0.880444	-1.39808
GATGTT	58490	AGATGTTCAGCAATCTTTC	80.1097	C20orf77	-1.59009	primary	-0.194482	-1.39561
TCGCTT	5460	TTCGCTTTCTCTTTCGGGC	82.3672	POU5F1	-1.39141	primary	0.349085	-1.39141
TTCCTG	7528	TTTCCTGTCATATATTCTG	65.2232	YY1	-3.05988	primary	-1.67228	-1.3876
GGAATT	165530	TGGAATTCTCCATGTGGCC	70.6421	CLEC4F	-2.48928	secondary	-1.10193	-1.38735
TTACGT	6950	TTTACGTTCTGGGTTAACC	82.5827	TCP1	-1.37273	primary	0.208388	-1.37273
TAGTGG	54801	TTAGTGGTGAAAGAGACCG	73.8451	FAM29A	-2.17225	primary	-0.800669	-1.37158
CGTATA	56949	TCGTATAGCTGATTGAGCC	82.5967	XAB2	-1.37152	secondary	0.740692	-1.37152
TGGGAG	5347	CTGGGAGCAATCGAAAACC	61.5671	PLK1	-3.47231	secondary	-2.10277	-1.36954
CATCAA	8811	ACATCAACCGTCAGGATGC	67.8771	GALR2	-2.77473	primary	-1.41342	-1.36131
CATAGA	9798	TCATAGACTGGATAAGGCC	74.1942	KIAA0174	-2.13853	primary	-0.779443	-1.35909
CTAACA	11321	TCTAACACCAGGCTCATTG	79.6936	GPN1	-1.62732	primary	-0.270098	-1.35722
CATGGC	6921	ACATGGCTTTTATCGTGCC	82.7685	TCEB1	-1.35666	secondary	0.119611	-1.35666
ACTGAT	2935	AACTGATCTATTGAAGTTC	74.6769	GSPT1	-2.09217	primary	-0.73921	-1.35296
ATAAAT	26512	AATAAATCAAAAGCTGTCC	82.8418	INTS6	-1.35033	primary	0.208882	-1.35033
AGTCTG	6035	CAGTCTGTGATGTGCATGC	82.8993	RNASE1	-1.34537	secondary	0.291403	-1.34537
GTATTG	55636	TGTATTGTTAACTAATCCC	82.9215	CHD7	-1.34346	primary	0.474731	-1.34346
CCTCGA	26058	TCCTCGACCAAAAACACCC	82.9262	GIGYF2	-1.34305	secondary	0.247649	-1.34305
TATTGT	79071	ATATTGTATCTCCTAGTTC	71.3087	ELOVL6	-2.42213	primary	-1.07985	-1.34228
TAGAAG	7994	TTAGAAGAGGACTGACACC	79.5714	MYST3	-1.6383	secondary	-0.299108	-1.33919
TTCGTA	54801	TTTCGTACCTGCTTAACTG	82.9925	FAM29A	-1.33734	primary	0.275222	-1.33734
ATGTCT	2294	GATGTCTTGGTAGGTGACC	78.1742	FOXF1	-1.76495	secondary	-0.427953	-1.337
AATAGG	3998	TAATAGGTAATCTTTGCTC	76.305	LMAN1	-1.93798	primary	-0.612932	-1.32504
AAATGT	10558	CAAATGTGCCATAAAATCC	83.1614	SPTLC1	-1.32281	secondary	0.66326	-1.32281
CTTCGA	26512	TCTTCGAAAGTGACCAGCA	83.2513	INTS6	-1.31508	primary	0.444333	-1.31508
TACGAT	23091	TTACGATCCTCCTCTTTCC	83.2879	ZC3H13	-1.31193	primary	0.257227	-1.31193
TTTTAA	7391	TTTTTAAGATCTTCCACCT	83.2886	USF1	-1.31188	primary	0.346236	-1.31188
TTTCGT	10526	TTTTCGTGAATGTTGAATG	79.5671	IPO8	-1.63869	primary	-0.328344	-1.31034
TGCCAT	11328	GTGCCATTGTAATGATACC	83.3175	FKBP9	-1.3094	secondary	0.0888473	-1.3094
AATTTC	65991	AAATTTCCCTCAAAGTTTC	68.9874	FUNDC2	-2.65873	primary	-1.35228	-1.30645
CACTCA	1441	CCACTCAATCACATAGCCC	83.3597	CSF3R	-1.30578	secondary	0.131568	-1.30578
ACCCGA	23317	TACCCGACAGAGATCCTTG	83.089	DNAJC13	-1.32903	primary	-0.0238049	-1.30522
GATGGT	1650	TGATGGTCAATGACAGCCG	80.9018	DDOST	-1.51975	secondary	-0.235412	-1.28434
CAAGGT	4236	ACAAGGTGAGTGTATTTGG	82.1039	MFAP1	-1.4143	secondary	-0.133535	-1.28076
TGAAAT	229	GTGAAATTTGATCAGGTCC	83.669	ALDOB	-1.27929	secondary	0.0286781	-1.27929
CAGGGC	1831	TCAGGGCTCAGACAGGACT	76.3876	TSC22D3	-1.93024	primary	-0.652461	-1.27777
GAAGGC	328	TGAAGGCACAGTATATCTG	55.4467	APEX1	-4.22089	primary	-2.94365	-1.27724
GAGATT	273	AGAGATTCGACTCTCATCC	83.8681	AMPH	-1.2623	primary	0.207527	-1.2623
TCATCA	5977	TTCATCATCGAGGTCATCC	78.2806	DPF2	-1.75522	primary	-0.494282	-1.26094
TCTGGA	3309	TTCTGGACGGGCTTCATAG	83.8853	HSPA5	-1.26084	primary	0.536418	-1.26084
AACATC	91133	TAACATCGCACCAGTAATC	43.8872	L3MBTL4	-5.89241	primary	-4.63223	-1.26018
TAGGAC	90952	GTAGGACAACACCTGATCC	83.9068	ESAM	-1.25901	secondary	0.15306	-1.25901
CCTCTG	57010	TCCTCTGCATCACTCTTGG	83.9274	CABP4	-1.25725	primary	0.264214	-1.25725
CCGTAA	57010	ACCGTAATTCGTCCATCCC	83.9353	CABP4	-1.25658	primary	0.362648	-1.25658
TTATTC	84620	TTTATTCCCAACATCTTTC	72.6787	ST6GAL2	-2.28608	primary	-1.03807	-1.248
TGTCTT	90952	TTGTCTTGCACATTCACGG	84.0386	ESAM	-1.24779	primary	0.58391	-1.24779
GTGCTC	84844	AGTGCTCTGTGAAGAATCC	80.7907	PHF5A	-1.52958	secondary	-0.28453	-1.24505
GTGTCT	5976	GGTGTCTTCTTCATCTTCC	82.5429	UPF1	-1.37618	secondary	-0.132615	-1.24356
CTTTGA	6297	GCTTTGATGTCTCAGAGGG	84.1099	SALL2	-1.24172	secondary	0.0987781	-1.24172
TTAGCC	6926	TTTAGCCTCCAGGTGCACC	84.1405	TBX3	-1.23912	secondary	1.16571	-1.23912
GGGTTT	84620	TGGGTTTCTCTGACGATGC	60.7863	ST6GAL2	-3.56356	primary	-2.32496	-1.2386
GATTTC	5587	TGATTTCGAAACAATGAGG	61.7804	PRKD1	-3.44758	primary	-2.2117	-1.23588
TTGGTA	51601	TTTGGTAGCCTGCACATCC	83.4546	LIPT1	-1.29764	primary	-0.0632601	-1.23438
CAGTAG	348235	ACAGTAGCACAAATGCGGC	84.2112	FAM33A	-1.23311	secondary	0.380415	-1.23311
TGGTGC	4950	TTGGTGCATAATGATTCGG	84.2132	OCLN	-1.23295	primary	0.306094	-1.23295
GAGTAA	51517	AGAGTAACAGAGTTTCTGG	80.4948	NCKIPSD	-1.55581	primary	-0.326402	-1.22941
AGAGTT	7029	TAGAGTTCAGAAGTAGTCC	83.497	TFDP2	-1.294	primary	-0.0670872	-1.22692
GGTATC	80176	TGGTATCTGCTCTCAGAGC	79.4546	SPSB1	-1.6488	secondary	-0.428862	-1.21994
GTGTGA	229	TGTGTGAAATTTGATCAGG	84.3671	ALDOB	-1.21989	secondary	0.345302	-1.21989
AATGAA	80176	CAATGAATGTCTCATCTGG	84.3858	SPSB1	-1.21831	secondary	0.67671	-1.21831
CACACG	23584	TCACACGACCATAGGGAGC	84.4057	VSIG2	-1.21662	secondary	0.730377	-1.21662
TAGTGA	58517	TTAGTGATGAGTGGATAAG	72.5349	RBM25	-2.30024	primary	-1.08541	-1.21484
AGTCTT	9478	TAGTCTTTCACAGTGCGGA	81.0878	CABP1	-1.50333	primary	-0.290232	-1.2131
ACTTTC	2	TACTTTCGTACGGTCTCCG	48.3322	A2M	-5.20268	primary	-3.99614	-1.20654
ACTTTT	65991	TACTTTTCTGCTGAAGGTC	69.4371	FUNDC2	-2.61229	primary	-1.40638	-1.20591
GAGGTC	6468	TGAGGTCCCAGATTCTCAG	67.5237	FBXW4	-2.81205	primary	-1.60622	-1.20583
GTGTCT	1437	AGTGTCTCTACTCAGGTTC	83.0246	CSF2	-1.33457	primary	-0.132615	-1.20195
CCGCTC	7994	TCCGCTCTAAATATCCTTC	64.0133	MYST3	-3.19374	primary	-1.99215	-1.20159
ATTTGT	22826	TATTTGTTTCACCTCACTG	84.6325	DNAJC8	-1.19743	primary	0.164817	-1.19743
TTTTCT	3142	CTTTTCTCCAGGCCTTTCC	84.6431	HLX	-1.19654	secondary	1.03408	-1.19654
GCAGAC	5478	TGCAGACTGACCCAACCTC	84.6962	PPIA	-1.19206	secondary	0.904257	-1.19206
TTTATC	7528	CTTTATCAAAACATGTCCC	84.7166	YY1	-1.19034	secondary	0.217332	-1.19034
GCTGGA	1041	TGCTGGAGAAGTATTTGCC	84.7853	CDSN	-1.18454	primary	0.192181	-1.18454
GCACTT	84560	TGCACTTGTCTGAGCCTCC	73.4351	MT4	-2.21205	secondary	-1.02876	-1.18329
TCGTGA	84811	ATCGTGACGAAAATGTCTG	84.8072	BUD13	-1.1827	primary	0.0998882	-1.1827
TTCCAT	3960	TTTCCATTTACCACCACCT	78.7004	LGALS4	-1.71699	primary	-0.534435	-1.18255
CAATCG	23677	ACAATCGAAGGTTATATGG	84.8341	SH3BP4	-1.18043	secondary	0	-1.18043
TTGGTA	3605	ATTGGTATTCCGGTTATGG	84.0872	IL17A	-1.24365	primary	-0.0632601	-1.18039
CTGGTT	5977	TCTGGTTCTAGGATCCGCT	81.1177	DPF2	-1.50069	primary	-0.321834	-1.17886
TTTTAT	64946	TTTTTATCTCCATCTGTAG	84.8568	CENPH	-1.17852	primary	0.0111504	-1.17852
CCTTGA	93323	ACCTTGAACTCTTTTATCC	84.8849	HICE1	-1.17615	primary	0.198999	-1.17615
TCGTAT	3169	TTCGTATGCCTTGAAGTCC	84.9057	FOXA1	-1.17439	primary	0.0274982	-1.17439
TATCCG	8737	TTATCCGTCAGACTAGTGG	84.9224	RIPK1	-1.17299	primary	0.678239	-1.17299
TTCAAT	9798	TTTCAATCAGGTATCTCTC	84.5845	KIAA0174	-1.20149	primary	-0.0292679	-1.17222
GAATGT	7922	TGAATGTCCATGGTCGTGA	80.6764	SLC39A7	-1.5397	primary	-0.371563	-1.16814
GGGTGA	959	TGGGTGATAAGAAAAACAG	85.0066	CD40LG	-1.1659	primary	0.1613	-1.1659
ATTTCA	2935	CATTTCATGGGCACTTTCC	85.0209	GSPT1	-1.16471	secondary	0.0633778	-1.16471
TGACGG	55234	TTGACGGTAATATCTGTCC	83.5581	SMU1	-1.28878	primary	-0.125932	-1.16285
TGCATT	59286	TTGCATTTAACGCGGACCT	85.104	UBL5	-1.15772	primary	0.460372	-1.15772
ACAAGT	7048	AACAAGTCAGGATTGCTGG	59.8522	TGFBR2	-3.67428	primary	-2.51828	-1.156
GCTTCT	57804	CGCTTCTGTCCTGAGGTTC	82.3462	POLD4	-1.39323	secondary	-0.239949	-1.15328
TTGCGG	3488	TTTGCGGTCACAATTGGGC	82.9594	IGFBP5	-1.34019	primary	-0.189833	-1.15035
AGAGGG	1650	AAGAGGGTCACCAATGTCG	63.1571	DDOST	-3.29002	primary	-2.14891	-1.14112
ACGTCT	1195	TACGTCTCCACTCTGACAG	84.7123	CLK1	-1.1907	primary	-0.0550108	-1.13569
TGAATA	55234	ATGAATATATCGCTCTGGC	85.372	SMU1	-1.13524	secondary	0.612018	-1.13524
TCTAAA	5977	CTCTAAACTACTGCCATCC	85.3721	DPF2	-1.13523	secondary	0.295216	-1.13523
TCTCGT	55234	TTCTCGTGCACTGTCAAAG	72.2518	SMU1	-2.32819	primary	-1.1957	-1.13249
ATGTTT	3778	GATGTTTAGCAGATGGGCC	85.4254	KCNMA1	-1.13077	secondary	0.063191	-1.13077
TAATGT	3960	TTAATGTGCAGAGCTATGT	66.9365	LGALS4	-2.8745	primary	-1.74396	-1.13054
ATAAGA	90952	AATAAGAGATTCCCTATCC	85.4849	ESAM	-1.12579	secondary	0.366457	-1.12579
GTGGTC	3276	CGTGGTCTAACTTGTTGGC	85.5869	PRMT1	-1.11727	secondary	0.169387	-1.11727
TGTATT	2705	TTGTATTCAGGTGAGAGGC	85.6001	GJB1	-1.11616	primary	0.00616531	-1.11616
GATCAC	3744	TGATCACCCGCTGGTTTCC	85.6199	KCNA10	-1.11451	secondary	0.486146	-1.11451
AGGATC	5424	GAGGATCTATGGCTGATGG	84.9526	POLD1	-1.17044	secondary	-0.0594468	-1.111
TTGTGA	55142	TTTGTGATCTGCTGTAGTC	85.6768	CEP27	-1.10976	primary	0.310825	-1.10976
CATGTT	84560	ACATGTTTTACAGTTGCAG	75.609	MT4	-2.00348	primary	-0.897045	-1.10643
AAGAAC	11052	TAAGAACTTTGCAACGATC	84.7015	CPSF6	-1.19161	primary	-0.0856472	-1.10597
ACATAA	8323	TACATAAGAGATACAATGC	84.1914	FZD6	-1.2348	primary	-0.130924	-1.10387
CCTGTT	84811	TCCTGTTCTCTTAGCATCC	80.502	BUD13	-1.55517	primary	-0.45325	-1.10192
GTGGTT	10694	AGTGGTTTGGGCAAGCTCC	75.3307	CCT8	-2.02984	secondary	-0.9289	-1.10094
CCCATA	51514	TCCCATACTTTGATTATCC	85.7938	DTL	-1.1	primary	0.528501	-1.1
GCCGAA	286826	TGCCGAACAATTTCCTGTG	85.8433	LIN9	-1.09588	primary	0.349721	-1.09588
CTTTAT	7941	TCTTTATCAGGTGAGTAGC	85.8526	PLA2G7	-1.0951	primary	0.834442	-1.0951
GTCTGA	2623	AGTCTGAATACCATCCTTC	84.4697	GATA1	-1.21121	primary	-0.120376	-1.09083
AAGGGA	4950	AAAGGGAAGTTCCATAGCC	80.3411	OCLN	-1.56947	secondary	-0.48118	-1.08829
AGAATG	26017	CAGAATGAGGGTACACAGC	82.2528	FAM32A	-1.40135	secondary	-0.314522	-1.08683
TGGGTA	2294	TTGGGTAGCTTGATGAAGC	80.3787	FOXF1	-1.56613	primary	-0.481335	-1.08479
CGATAA	5922	ACGATAAACTTCTTCCTGG	86.0608	RASA2	-1.07779	secondary	0.581936	-1.07779
AAGTTC	23584	AAAGTTCCAAGACGCACCC	74.5352	VSIG2	-2.10575	primary	-1.02981	-1.07593
ACTCTG	91445	TACTCTGACAGTTTCTCTC	77.6704	RNF185	-1.81117	primary	-0.736038	-1.07514
TTCATC	23641	TTTCATCTCATCGAGGAAG	79.7534	LDOC1	-1.62196	primary	-0.5503	-1.07166
TTGATA	10661	TTTGATATTTGGGTGGATC	84.6191	KLF1	-1.19857	primary	-0.130015	-1.06856
GATGTA	55100	AGATGTACCAGTGACTATG	86.1799	WDR70	-1.0679	primary	0.0701501	-1.0679
GATCAA	23089	CGATCAACTGAGAAATCCC	81.7261	PEG10	-1.44728	secondary	-0.382831	-1.06444
CAGGAC	90850	ACAGGACCATTTGTCGAGG	86.2598	ZNF598	-1.06127	secondary	0.420708	-1.06127
AAGGAT	3912	TAAGGATCTTGGGAATTGC	75.3777	LAMB1	-2.02539	primary	-0.967748	-1.05764
TGCTAA	7097	TTGCTAATGTAGGTGATCC	36.1806	TLR2	-7.27297	primary	-6.21719	-1.05578
CGGTCA	57010	ACGGTCAGTGTCAAACTCC	86.372	CABP4	-1.05198	secondary	0.0869771	-1.05198
CCTAAT	221150	TCCTAATTAGTTTAACTGG	86.3731	C13orf3	-1.05189	secondary	0.402576	-1.05189
TTGGTG	22795	TTTGGTGTGAGGATCCAAG	81.7216	NID2	-1.44767	primary	-0.397464	-1.0502
ACTATT	8289	TACTATTAATCCCTTGTCC	86.4397	ARID1A	-1.04638	primary	0.198652	-1.04638
GATTGA	7450	TGATTGACCTGTGACAAGG	85.4898	VWF	-1.12538	primary	-0.0817998	-1.04358
TTTGAT	51747	TTTTGATCTTCTTCGATCC	85.5607	CROP	-1.11945	primary	-0.0764723	-1.04298
ATCCTA	23089	AATCCTACTGGGTAGGTCG	86.4842	PEG10	-1.0427	primary	0.260308	-1.0427
GGTCTC	91445	TGGTCTCCAACCACTGATG	86.4997	RNF185	-1.04142	primary	0.0469649	-1.04142
ACGGAC	51514	TACGGACTGATAGGAGACG	84.3247	DTL	-1.22349	primary	-0.182182	-1.0413
GTCCCT	2705	TGTCCCTGAGATGTGGACC	86.5059	GJB1	-1.04091	secondary	0.334491	-1.04091
CTAGCT	55884	TCTAGCTTCCGAATTAACG	86.53	WSB2	-1.03892	primary	0.145031	-1.03892
AAGTGC	148003	TAAGTGCACTCGCAAATGG	40.5219	LOC148003	-6.46279	primary	-5.42605	-1.03674
CAACCC	284058	CCAACCCATTTACAGGTGC	86.5593	KIAA1267	-1.0365	secondary	0	-1.0365
TATCCT	1039	CTATCCTAAAGGCTAGAGC	86.3054	CDR2	-1.05749	secondary	-0.0210575	-1.03644
ATAAAT	93323	GATAAATCCGGGCTCTTTT	86.5788	HAUS8	-1.03488	secondary	0.208882	-1.03488
CTGGTT	10392	TCTGGTTGTTGTATAAACC	82.7914	NOD1	-1.35468	primary	-0.321834	-1.03284
TAGGTA	79738	TTAGGTATTTCACACTGCG	86.6098	BBS10	-1.03233	primary	0.000546056	-1.03233
CAACTG	6310	CCAACTGGATGATGGAGCC	86.6326	ATXN1	-1.03044	secondary	0.19736	-1.03044
CTCTTT	113130	CCTCTTTAAGACGATGGGC	85.7233	CDCA5	-1.10588	secondary	-0.0794139	-1.02647
GAATAA	273	TGAATAATGAAGTATCCTG	86.6908	AMPH	-1.02564	primary	0.283491	-1.02564
ATCTCT	3142	GATCTCTCAGCGTGTTGCC	86.7272	HLX	-1.02264	secondary	0.227508	-1.02264
GAACTC	7528	TGAACTCTCAACAAAAGCT	86.7589	YY1	-1.02003	primary	0.0218156	-1.02003
TTGGAT	7391	TTTGGATAGAATCCCACCT	79.0384	USF1	-1.68634	primary	-0.666627	-1.01972
ATCAAA	7465	CATCAAATTCCCTTTTTCC	86.7828	WEE1	-1.01806	secondary	0.170693	-1.01806
ATCAAT	85463	CATCAATGTCTAACAATCC	85.2989	ZC3H12C	-1.14137	secondary	-0.127168	-1.0142
AGGATT	913	AAGGATTTTATGTATAAGG	75.0753	CD1E	-2.05412	primary	-1.04274	-1.01138
TATTGT	51271	TTATTGTCCAATAACTGAG	74.6877	UBAP1	-2.09113	primary	-1.07985	-1.01129
GACAAC	90952	GGACAACACCTGATCCTCC	86.8751	ESAM	-1.01046	secondary	0	-1.01046
TCATAT	11321	TTCATATTCAGGACGATAC	82.3626	GPN1	-1.39181	primary	-0.381766	-1.01004
TATCAC	10661	CTATCACACCTGGATCCTC	86.5464	KLF1	-1.03756	secondary	-0.0276137	-1.00994
TCCATA	1615	TTCCATATCTCTCTTTAGC	86.9143	DARS	-1.00723	primary	0.0381783	-1.00723
AAGTTC	2273	AAAGTTCTTGTAGCAATCC	75.2657	FHL1	-2.03601	primary	-1.02981	-1.0062
TATCAA	4085	ATATCAACTATAGATGACC	71.6641	MAD2L1	-2.38659	secondary	-1.38097	-1.00562
GAATTT	1326	AGAATTTACCAATAAAGGC	86.9449	MAP3K8	-1.00471	secondary	0.365051	-1.00471
GATCAT	6602	TGATCATTCGGGTCAACAC	60.785	SMARCD1	-3.56372	primary	-2.56263	-1.00109
TTCCGA	163	TTTCCGAACATAGGGATCC	86.993	AP2B1	-1.00076	primary	0.0577743	-1.00076
GGATTG	10576	TGGATTGTCAACACCAATG	81.3138	CCT2	-1.48343	primary	-0.484486	-0.998943
GATTTT	245711	TGATTTTACATAAACAGTG	44.0732	SPDYA	-5.86219	primary	-4.8633	-0.998891
TAGTGA	390928	ATAGTGATGATCCACGGCC	74.7598	FLJ16165	-2.08424	primary	-1.08541	-0.99883
CAGGTA	23317	TCAGGTACGAGATCTGAGC	87.0166	DNAJC13	-0.998821	secondary	0.389638	-0.998821
TCTGCT	5460	TTCTGCTTTGCATATCTCC	81.6638	POU5F1	-1.45272	primary	-0.453943	-0.99878
ACAGTT	5900	AACAGTTCCGCATCCATCA	70.3473	RALGDS	-2.51918	primary	-1.52085	-0.998331
TTGAGG	5325	TTTGAGGTGACTGAGGCTC	87.0714	PLAGL1	-0.994323	primary	0.119395	-0.994323
TTCGGA	284058	TTTCGGAAATCTAGGCTGG	87.0774	KIAA1267	-0.993829	primary	0.532376	-0.993829
TCACTA	8321	TTCACTAGAGGGTAGAACT	87.1161	FZD1	-0.990653	primary	0.35671	-0.990653
ATTGCG	6993	AATTGCGCTTTCTATAGCC	87.1078	DYNLT1	-0.991335	secondary	-0.00134343	-0.989991
TACTTG	55790	ATACTTGCGATAAAGGTGC	79.651	CSGALNACT1	-1.63114	primary	-0.644676	-0.986469
TCACGA	51747	ATCACGATCAGGTTCTTCG	87.211	CROP	-0.982872	primary	0.475782	-0.982872
GAAAAT	7447	TGAAAATCTTGTCTACTCG	87.2171	VSNL1	-0.982368	primary	0.0565973	-0.982368
GCTTTG	2623	AGCTTTGAAGGTTCAAGCC	67.6037	GATA1	-2.80359	primary	-1.8279	-0.975699
CTGTTA	23373	ACTGTTAACAGTAAGACTC	87.3185	CRTC1	-0.974061	primary	0.43581	-0.974061
GATTAT	23677	AGATTATCAATCATACCGC	63.8134	SH3BP4	-3.21611	primary	-2.24237	-0.973737
TGCAGT	79980	TTGCAGTTCATCCATCACC	71.7697	DSN1	-2.37606	primary	-1.40537	-0.970688
AGTTAT	2923	TAGTTATCCCTCAAGTTGC	63.739	PDIA3	-3.22445	primary	-2.25789	-0.966566
TCCCTA	7941	TTCCCTATCAATAGAGTCC	87.4179	PLA2G7	-0.965927	primary	0.395692	-0.965927
CTGCGG	23640	TCTGCGGCATTGTCCATGT	84.5697	HSPBP1	-1.20274	primary	-0.239665	-0.963076
CCTCTT	3908	ACCTCTTTGCTGATGTGCC	87.4609	LAMA2	-0.962409	secondary	0.552111	-0.962409
TAAGAG	1434	TTAAGAGCTCCAATAAGCC	87.4743	CSE1L	-0.961318	primary	0.164598	-0.961318
ACACTA	4950	TACACTACCTCCTAAAAGG	87.5049	OCLN	-0.958814	primary	0.454484	-0.958814
ATGGAA	2935	TATGGAATAAACGGTAATC	87.5243	GSPT1	-0.957233	primary	0.088557	-0.957233
TTCCAA	58490	TTTCCAATAGAGAAACATC	85.9453	C20orf77	-1.08739	primary	-0.130816	-0.956573
CAAGGC	55790	CCAAGGCTGATTCAATGGC	87.538	CSGALNACT1	-0.956111	secondary	1.28917	-0.956111
TAAATC	84669	GTAAATCACCTCAGCAACC	87.5399	USP32	-0.955959	secondary	0.16867	-0.955959
GACAGG	51517	TGACAGGTCTGCGATGTGC	83.7169	NCKIPSD	-1.27521	primary	-0.324553	-0.950653
ACACCA	132625	AACACCAAATTATAACCGC	87.6218	ZFP42	-0.949268	secondary	0.595919	-0.949268
CTTCGC	10526	TCTTCGCTAATTCAACGGC	87.3305	IPO8	-0.973083	primary	-0.0238802	-0.949203
TAGTTT	51601	TTAGTTTGTGGTCTTGTGG	79.0753	LIPT1	-1.68301	primary	-0.734796	-0.948215
AATTAT	1287	TAATTATGATACTCTGTCC	87.0009	COL4A5	-1.00011	secondary	-0.0526725	-0.947441
GTATTC	6331	TGTATTCCCACTGAGGCTG	87.0043	SCN5A	-0.999833	primary	-0.0546559	-0.945177
AACAGA	913	AAACAGATCAGGATGAGAA	87.6925	CD1E	-0.943506	primary	0.355962	-0.943506
TTTGCT	26017	TTTTGCTCGTTCCCATTGC	87.6988	FAM32A	-0.942989	secondary	0.428376	-0.942989
AAGATA	1831	TAAGATACAGATCTAGCCC	87.726	TSC22D3	-0.940773	primary	0.146623	-0.940773
CTATAG	2306	TCTATAGAGAAGGAAGGCC	87.7352	FOXD2	-0.940026	secondary	0.192521	-0.940026
GCTGCT	2294	TGCTGCTTGATATAAGAGG	87.7446	FOXF1	-0.939255	primary	0.148672	-0.939255
GAAGTT	8218	TGAAGTTCACGATTGAGCC	58.254	CLTCL1	-3.86777	primary	-2.9329	-0.934872
CAGCAC	5224	TCAGCACTGACGTGTAGCA	87.8878	PGAM2	-0.927599	primary	0.170105	-0.927599
ATCGGT	11129	AATCGGTCAATCATGTTGT	86.8072	SFRS16	-1.01605	primary	-0.0889147	-0.927132
ACCGGG	93323	TACCGGGACTCAATCACTC	81.9211	HICE1	-1.43024	primary	-0.503992	-0.926245
ATGCTA	115106	AATGCTATCTAGTTCTCGC	87.926	CCDC5	-0.924491	primary	0.0410989	-0.924491
AATCGA	286826	TAATCGAAAACCAATCTTC	87.9774	LIN9	-0.920319	primary	0.486044	-0.920319
TCTGCA	4085	TTCTGCACTCGAGTAAAGG	87.9781	MAD2L1	-0.920255	primary	0.187454	-0.920255
GATTAT	10558	TGATTATCCAGAGGATCAG	64.3307	SPTLC1	-3.15838	primary	-2.24237	-0.916011
TGACAA	84811	ATGACAAATGGGAGGCTCC	88.0306	BUD13	-0.915993	secondary	0.0166604	-0.915993
CACTCT	8323	TCACTCTTTGGACTAATCC	83.9166	FZD6	-1.25817	primary	-0.346351	-0.911823
TTCAAT	10773	TTTCAATTATCTCACAGTC	87.7514	ZBTB6	-0.938708	primary	-0.0292679	-0.90944
ATCATA	5947	GATCATATGGTCACCGTCC	88.1247	RBP1	-0.908353	secondary	0.294276	-0.908353
TCTAGC	8218	TTCTAGCTCAGAAACACGG	66.112	CLTCL1	-2.96311	primary	-2.07114	-0.891972
AACACA	30846	AAACACAGAGGGCATCTCC	88.3465	EHD2	-0.89038	secondary	1.05045	-0.89038
TATAGA	5528	TTATAGATCAGTCCATGGA	80.7937	PPP2R5D	-1.52931	primary	-0.644367	-0.884942
TTGACA	2912	ATTGACAGGACCACAGTCC	88.4186	GRM2	-0.884554	secondary	0.0810505	-0.884554
TCGGGT	4088	TTCGGGTCAACTGGTAGAC	78.1455	SMAD3	-1.76758	primary	-0.884823	-0.882752
CCTAAA	23192	CCCTAAACCACCTAACACC	88.4478	ATG4B	-0.882189	secondary	0.586166	-0.882189
GCACAC	326	GGCACACTCGTCCTCATTC	88.4639	AIRE	-0.880889	secondary	1.23582	-0.880889
ATCTAA	10376	AATCTAACCAGAAAGCTTT	88.2328	TUBA1B	-0.89959	primary	-0.0206543	-0.878936
AACTCT	328	GAACTCTATCACAGGAGCC	83.0397	APEX1	-1.33328	secondary	-0.459552	-0.873723
TGGGTA	2623	ATGGGTACACCTGAAAGAC	82.7931	GATA1	-1.35454	primary	-0.481335	-0.873201
TTACAC	9478	TTTACACCAATCATATCTG	88.1734	CABP1	-0.904402	primary	-0.0367864	-0.867616
CGTTCA	7358	GCGTTCATAATCCAATTCC	82.1574	UGDH	-1.40964	secondary	-0.544748	-0.864897
TTGTCC	9978	GTTGTCCAATGGACACACC	81.4517	RBX1	-1.47132	secondary	-0.608514	-0.862804
AAGCTT	64946	AAAGCTTACTTTCTGAAGC	85.8479	CENPH	-1.0955	primary	-0.232967	-0.862531
CTGCTG	116988	TCTGCTGTCGTCGATAACC	86.9875	AGAP3	-1.00122	primary	-0.139656	-0.861562
CTGTAA	2306	ACTGTAAAGAATCTTGGCC	88.7086	FOXD2	-0.861137	secondary	0.180295	-0.861137
TTGGCC	408	GTTGGCCACAAACAGGTCC	88.7364	ARRB1	-0.858904	secondary	1.20484	-0.858904
CAGATC	3960	ACAGATCAAAGAACTGTCC	79.8135	LGALS4	-1.61658	primary	-0.761649	-0.85493
TAGAAG	55142	TTAGAAGTAAAAGGTAAAG	85.2454	CEP27	-1.14585	primary	-0.299108	-0.846739
TCTGTT	84811	TTCTGTTCAAATCCATTGG	87.8215	BUD13	-0.932999	primary	-0.0933585	-0.839641
TGACTG	326	GTGACTGGCAGTGTCATCC	88.9946	AIRE	-0.838131	secondary	0.175927	-0.838131
GACCTT	390928	GGACCTTGCTTTCATGTCG	89.0047	FLJ16165	-0.83732	secondary	0.0746786	-0.83732
CTGCTA	23373	ACTGCTAAAGGATTCTGGC	88.8361	CRTC1	-0.850868	primary	-0.0157564	-0.835112
TTTTCC	84844	CTTTTCCATCCCTACCACG	89.0331	PHF5A	-0.835035	secondary	0.321433	-0.835035
GCCTCG	8321	AGCCTCGTGTAGAACTTCC	89.0493	FZD1	-0.833735	secondary	1.23979	-0.833735
TATGGA	1434	TTATGGATAAACATATTGC	85.1216	CSE1L	-1.15624	primary	-0.325479	-0.830758
TTGTAC	3276	TTTGTACTGCCGGTCCTCG	87.2517	PRMT1	-0.979533	primary	-0.14949	-0.830044
AAGCTT	165530	TAAGCTTCCACCATTGAAC	86.3815	CLEC4F	-1.0512	primary	-0.232967	-0.818228
AAGCAT	8317	TAAGCATATATTCCCGTAC	89.2603	CDC7	-0.816814	primary	0.041924	-0.816814
TGATGT	9066	ATGATGTTCACGATGATGG	89.2203	SYT7	-0.820019	primary	-0.00527457	-0.814744
CCAATC	7358	TCCAATCGCTGTTGCTACC	89.3341	UGDH	-0.810907	secondary	0.751685	-0.810907
ACACAA	9643	TACACAATAATGCATTGCC	89.3723	MORF4L2	-0.807848	secondary	0.651232	-0.807848
GGTATA	4141	AGGTATAGTTATCCTCAGC	86.7904	MARS	-1.01744	secondary	-0.21194	-0.805496
TTTTTC	22826	ATTTTTCGAAGTTAGAACC	75.7849	DNAJC8	-1.98687	primary	-1.18175	-0.805117
AGAAAA	5977	AAGAAAAAGAAAAGACACC	89.4147	DPF2	-0.804459	secondary	0.335354	-0.804459
TTGATA	57820	TTTGATACTGACGATTGCG	87.8354	CCNB1IP1	-0.931866	primary	-0.130015	-0.801851
ACACTC	5528	GACACTCAGGGACTTGACC	87.4992	PPP2R5D	-0.959282	secondary	-0.157734	-0.801548
GAGAGC	7941	TGAGAGCTTGGGAACATTC	83.2807	PLA2G7	-1.31255	primary	-0.51644	-0.796111
TGGGTT	24144	TTGGGTTAATGATACCTTG	77.942	TFIP11	-1.78621	primary	-0.990141	-0.796072
ATAGTA	4090	CATAGTACAGATGAACACC	89.5404	SMAD5	-0.794414	secondary	0.114114	-0.794414
AAGCGG	1831	TAAGCGGTCATCCCAAAGC	88.6677	TSC22D3	-0.864434	primary	-0.0721679	-0.792266
GAAAGT	2113	TGAAAGTAGCTTTTAATGC	86.1816	ETS1	-1.06776	primary	-0.279503	-0.788252
CAGAAG	8323	CCAGAAGTCTTAAGATGCC	88.4467	FZD6	-0.88228	secondary	-0.0949279	-0.787352
TGATGA	1441	GTGATGATAGATTCCTGGG	89.644	CSF3R	-0.786149	secondary	0.520909	-0.786149
CATAGA	11321	ACATAGATGACAACTGTTG	80.3861	GPN1	-1.56547	primary	-0.779443	-0.786029
CTTCGG	1981	TCTTCGGTCATTAACACTG	89.6519	EIF4G1	-0.785517	primary	0.510085	-0.785517
TAGTTT	5031	ATAGTTTTTGGTGAGCTTC	80.9098	P2RY6	-1.51904	primary	-0.734796	-0.784242
TAGTAG	79738	TTAGTAGCTGGTATTTACC	86.4772	BBS10	-1.04328	primary	-0.260914	-0.782367
TGATCT	55142	GTGATCTGCTGTAGTCTGG	89.7029	CEP27	-0.781452	secondary	0.341787	-0.781452
CACCCT	2650	TCACCCTGTAAAACTTTGG	89.722	GCNT1	-0.779932	secondary	0.56244	-0.779932
GGTTTT	84620	CGGTTTTTTGTACCACAGG	88.1629	ST6GAL2	-0.905256	secondary	-0.127663	-0.777593
TCGCAT	3837	TTCGCATAAAACTTGCTGG	77.7121	KPNB1	-1.80734	primary	-1.03045	-0.776883
AATGGA	58517	TAATGGAACCACATCAGGG	89.8004	RBM25	-0.773686	secondary	0.209703	-0.773686
CCATAA	9978	TCCATAATGTGGTTCCTGC	89.8405	RBX1	-0.770491	primary	0.682033	-0.770491
TTTAAA	8317	TTTTAAAGAGCCTTCAGCC	89.8409	CDC7	-0.770458	secondary	0.521036	-0.770458
TTCAAA	6950	CTTCAAAAGTTTCTTCACC	89.8647	TCP1	-0.768564	secondary	0.561363	-0.768564
ATGTCT	7048	GATGTCTGAGAAGATGTCC	84.6591	TGFBR2	-1.19519	secondary	-0.427953	-0.76724
TACAGC	326	TTACAGCCGAGCACTGACA	81.5315	AIRE	-1.46432	primary	-0.697519	-0.7668
GACCTC	7048	AGACCTCAGCAAAGCGACC	89.903	TGFBR2	-0.765524	secondary	0.532709	-0.765524
TTAAGA	113130	TTTAAGACGATGGGCTTTC	89.9906	CDCA5	-0.758562	primary	0.102975	-0.758562
TGAATA	1615	TTGAATATTTGTACCATGG	90.028	DARS	-0.755591	secondary	0.612018	-0.755591
CTACTG	1437	TCTACTGTTTCATTCATCT	90.0511	CSF2	-0.753755	primary	0.324481	-0.753755
CAGCTT	57010	TCAGCTTTGGGCCTATCAG	87.1572	CABP4	-0.98728	primary	-0.23418	-0.7531
CTCTCG	3488	TCTCTCGATCTTGACTTGC	81.2986	IGFBP5	-1.48477	secondary	-0.734187	-0.750581
AGCAGA	2306	AAGCAGATAATAGATGTCT	90.175	FOXD2	-0.743923	primary	0.529858	-0.743923
GGCACT	5911	TGGCACTTTCTCATACCGC	86.3396	RAP2A	-1.05466	secondary	-0.320246	-0.734416
CACAGT	6993	TCACAGTGCGGTCATTTGG	90.3039	DYNLT1	-0.733711	secondary	0.0482335	-0.733711
TCGTTG	148003	TTCGTTGATAGAAGAGTCG	89.32	LOC148003	-0.812031	primary	-0.0793267	-0.732704
GGTTGT	8321	TGGTTGTACGCGATGTCCG	83.6736	FZD1	-1.2789	primary	-0.547932	-0.730969
CAAGTT	3445	TCAAGTTCGATGTAGAATT	81.4104	IFNA8	-1.47494	primary	-0.744074	-0.730866
AAAGAT	4090	TAAAGATCTGGGAATAGTG	77.1127	SMAD5	-1.8627	primary	-1.13199	-0.730707
TTGTGC	2	ATTGTGCGATGCGATTTCC	90.3421	A2M	-0.730685	secondary	0.300105	-0.730685
TCGGTC	23584	TTCGGTCACAGAGAGGGTC	76.9988	VSIG2	-1.87326	primary	-1.14528	-0.727982
CAGCCT	5528	ACAGCCTATACTTTTCTCC	90.4016	PPP2R5D	-0.725977	secondary	0.424851	-0.725977
TTTATT	51144	TTTTATTTCACTGGAAACC	90.0921	HSD17B12	-0.750501	secondary	-0.0245631	-0.725938
CAATTA	163	ACAATTAAGTTGATGTTCC	90.4297	AP2B1	-0.723756	secondary	0.162171	-0.723756
GTGGAA	286826	TGTGGAACCATTGCAACCC	82.7392	LIN9	-1.3592	primary	-0.63778	-0.721415
ATTGAA	29956	AATTGAAGAAGTAATAGCC	90.4835	LASS2	-0.719506	primary	0.184611	-0.719506
CCTGAA	7298	TCCTGAATAATCTGATTCC	90.5379	TYMS	-0.715207	primary	0.0316163	-0.715207
ATGGAA	7391	AATGGAAGTGCCAGAGTCC	90.5799	USF1	-0.711893	secondary	0.088557	-0.711893
TCCGAC	55636	TTCCGACTTATCGTCATCC	86.9276	CHD7	-1.00614	primary	-0.295051	-0.711085
AACTCC	5224	AAACTCCATCTTGGCATCC	90.603	PGAM2	-0.710067	secondary	0.951561	-0.710067
AGGAAT	23640	CAGGAATGCTGATTTGACC	90.4385	HSPBP1	-0.723064	secondary	-0.016212	-0.706852
CCTCAG	79071	TCCTCAGTTCAAACTTTGC	89.0445	ELOVL6	-0.834119	secondary	-0.129377	-0.704742
GGTCAA	1155	TGGTCAATGACGTGGATGC	86.1249	TBCB	-1.07247	primary	-0.368673	-0.703792
CCTGAA	8318	TCCTGAATGCTCTTCATCC	90.688	CDC45	-0.70337	secondary	0.0316163	-0.70337
TAGGCT	2306	TTAGGCTTCAGAGGAAACG	90.6944	FOXD2	-0.702861	primary	0.258122	-0.702861
AAGAAT	10576	GAAGAATTTTGTCCATGCC	90.7351	CCT2	-0.699655	secondary	0.262708	-0.699655
GGACTT	5932	AGGACTTTCTGCTGTTCCC	89.2779	RBBP8	-0.815402	secondary	-0.1158	-0.699602
ACTCAG	913	AACTCAGGAAATCTGACCC	89.7622	CD1E	-0.776729	secondary	-0.0773283	-0.6994
GCTCAT	7447	TGCTCATTAAACTCTGTGC	81.139	VSNL1	-1.49882	primary	-0.806227	-0.692588
AGCTCA	4090	TAGCTCATGATGACTCTGC	90.841	SMAD5	-0.691318	primary	0.193836	-0.691318
CCCTTC	5587	ACCCTTCACATTTAAGACC	90.8486	PRKD1	-0.690717	secondary	0.623048	-0.690717
TGTGGA	7545	TTGTGGATCTTTAAATTCT	90.8921	ZIC1	-0.687297	primary	0.229972	-0.687297
TCCGGA	163	TTCCGGAAATCTCCAAGCC	85.8229	AP2B1	-1.09758	primary	-0.41127	-0.686309
GCCTCC	162	TGCCTCCTTCTTCTTCTCC	90.898	AP1B1	-0.686827	secondary	-0.00118922	-0.685637
TTCTCA	10773	ATTCTCACAAAATAAGCCC	86.7867	ZBTB6	-1.01773	primary	-0.333372	-0.684362
AGGTTT	3488	AAGGTTTGCACTGCTTTCT	77.9113	IGFBP5	-1.78903	primary	-1.1053	-0.683727
TGAGGG	6310	TTGAGGGTAAGCGAGATGC	90.9562	ATXN1	-0.682257	primary	0.58278	-0.682257
GAATGC	8318	TGAATGCTCTTCATCCTCC	73.0881	CDC45	-2.24592	secondary	-1.56382	-0.682096
CTGTCA	8323	TCTGTCACATTCAAGCTCC	90.9852	FZD6	-0.679972	secondary	0.25095	-0.679972
ACTCTT	54541	TACTCTTACATTCATGCGT	65.3214	DDIT4	-3.04912	primary	-2.37576	-0.673358
TAGTTA	84851	TTAGTTATACCACTGTCAC	87.9461	TRIM52	-0.922858	primary	-0.250788	-0.67207
ACATCT	9478	CACATCTCGGATAATTTCC	79.2175	CABP1	-1.67016	secondary	-1.00101	-0.669153
ACATAC	2705	GACATACATGAAGACGGCC	83.7847	GJB1	-1.26942	secondary	-0.60099	-0.66843
ATCGTT	1039	AATCGTTTCAGTCAGGCTC	91.1342	CDR2	-0.668274	primary	0.170879	-0.668274
GTTGTA	7027	CGTTGTAGGAAGTGGTCCC	91.2037	TFDP1	-0.662822	secondary	0.0249686	-0.662822
TCTATC	85407	TTCTATCCCGGCGAGATCT	85.1296	NKD1	-1.15556	primary	-0.494002	-0.661562
ACTTAA	5460	AACTTAATCCCAAAAACCC	87.6691	POU5F1	-0.945413	secondary	-0.286714	-0.658699
TCTGGT	7784	TTCTGGTCTGGTGTCGGTG	89.793	ZP3	-0.774271	primary	-0.118867	-0.655405
TGGTCA	55884	TTGGTCATAGGAGCAAATG	83.8219	WSB2	-1.26624	primary	-0.611763	-0.65448
ATGGTA	8323	TATGGTACTGACGACAATG	87.8342	FZD6	-0.931964	primary	-0.278945	-0.653019
CAATTT	51015	TCAATTTCTTGAACCGTGC	90.5528	ISOC1	-0.714033	primary	-0.0638387	-0.650195
TCTGGT	10773	CTCTGGTGACTTCATTTCC	89.9175	ZBTB6	-0.764369	secondary	-0.118867	-0.645503
CTGTTC	8737	TCTGTTCATCATCTTCGCC	86.0147	RIPK1	-1.08162	secondary	-0.439387	-0.642232
ATTTGG	983	TATTTGGATGACGAAGTTC	91.4748	CDC2	-0.641607	primary	0.439257	-0.641607
CTCAAG	54801	TCTCAAGTTTCGTACCTGC	90.6045	HAUS6	-0.70995	secondary	-0.07087	-0.63908
CAGAAT	9984	CCAGAATTTTCGATACAGG	91.5329	THOC1	-0.637063	secondary	0.0105438	-0.637063
AACCAA	1615	GAACCAAAACTCGATCTGG	88.1271	DARS	-0.908163	secondary	-0.272387	-0.635776
GTCTAG	25998	TGTCTAGAAGTGGTAAATC	91.5578	IBTK	-0.63512	secondary	0.297015	-0.63512
CAATTC	23426	TCAATTCCTCCCGATACCG	91.3757	GRIP1	-0.649357	secondary	-0.0150403	-0.634316
CAGCTC	5224	TCAGCTCCATGATCGCCTG	83.602	PGAM2	-1.28502	primary	-0.651186	-0.633838
CATACA	775	TCATACATCACCGAATTCC	88.993	CACNA1C	-0.838255	primary	-0.204918	-0.633337
TAGTCC	5213	TTAGTCCCAAGTTTAGAGC	87.8618	PFKM	-0.929715	primary	-0.297579	-0.632136
AATTTT	58517	CAATTTTAAACTCCATGCC	91.6113	RBM25	-0.630943	secondary	0.0102974	-0.630943
TCCTAA	5947	TTCCTAAAAGTGCTCAGCG	91.634	RBP1	-0.629173	secondary	0.224061	-0.629173
GATCAG	6196	GGATCAGGTAGAGCTTTCC	91.7067	RPS6KA2	-0.623503	secondary	0.963227	-0.623503
GCAGTT	3915	TGCAGTTGAATCTCCATAG	90.9221	LAMC1	-0.684935	primary	-0.0675656	-0.617369
TAACGG	959	TTAACGGTCAGCTGTTTCC	85.9503	CD40LG	-1.08697	primary	-0.471696	-0.615276
TTTCTG	1111	TTTTCTGGTTTAATATCCC	91.8175	CHEK1	-0.61487	secondary	0.572737	-0.61487
TCACCA	148003	TTCACCATTTACCTTTACC	89.5715	LOC148003	-0.791928	secondary	-0.180445	-0.611483
TGTTAA	5971	TTGTTAATTCGGCAAATCC	91.9078	RELB	-0.607847	primary	0.509113	-0.607847
ACTTAA	8321	TACTTAATCATGAAGACCG	88.3043	FZD1	-0.8938	primary	-0.286714	-0.607086
GCCGGT	80176	TGCCGGTGAAAGATGAGCT	91.9212	SPSB1	-0.606803	primary	0.260596	-0.606803
TTTCCC	7029	CTTTCCCATTTTTATCTCC	91.9443	TFDP2	-0.605005	secondary	0.0487921	-0.605005
ATCTGT	3064	TATCTGTCGAGACAGTCGC	91.9533	HTT	-0.604307	primary	0.325663	-0.604307
CCTCTT	5478	ACCTCTTAATTCTGGCTCC	91.9845	PPIA	-0.601877	secondary	0.552111	-0.601877
TATGGA	79797	TTATGGATTAGCACCAGGC	87.9023	ZNF408	-0.926422	primary	-0.325479	-0.600943
CGAGTC	2623	TCGAGTCTGAATACCATCC	89.327	GATA1	-0.811478	secondary	-0.213015	-0.598462
CTTACT	1041	CCTTACTGTAGGTCATGCC	83.5217	CDSN	-1.2919	secondary	-0.694282	-0.597614
AATTAT	84522	AAATTATAGTTTTGCCACC	91.406	JAGN1	-0.646985	secondary	-0.0526725	-0.594312
GTAGTT	6331	TGTAGTTCAAAGGCAAGTC	75.5972	SCN5A	-2.0046	primary	-1.41074	-0.593862
TCAATC	8940	ATCAATCTTATAGTAGCCG	92.1003	TOP3B	-0.592887	secondary	0.355524	-0.592887
TAGTGT	148003	ATAGTGTAAATTCTCCTCC	32.9178	LOC148003	-7.94865	primary	-7.35956	-0.589086
ACTAGT	79752	CACTAGTCAAGAATACTCG	92.254	ZFAND1	-0.580962	secondary	0.396206	-0.580962
TTCAAG	1434	ATTCAAGAAATTTCTCAGC	92.3322	CSE1L	-0.574903	secondary	0.610705	-0.574903
ATCAAA	10922	AATCAAAACACAGGGAACC	92.4378	FASTK	-0.566736	primary	0.170693	-0.566736
GGACAC	65991	AGGACACACGTAGAGGATC	92.4452	FUNDC2	-0.566159	secondary	0	-0.566159
CAGGGT	2705	ACAGGGTTAAGATTAGTTT	78.3181	GJB1	-1.7518	primary	-1.18945	-0.562349
GCTGAA	3445	AGCTGAATGACTTGTAGCT	92.1134	IFNA8	-0.59187	primary	-0.0317647	-0.560105
CTGTCC	162989	TCTGTCCTCTTTGAAGAGC	92.5387	DEDD2	-0.558932	secondary	0.313079	-0.558932
TTGATC	8318	TTTGATCTGGGTATCGTTG	91.7111	CDC45L	-0.623158	primary	-0.064401	-0.558757
TGTCCA	84911	GTGTCCATAGCTCTTCTCC	92.5497	ZNF382	-0.558084	secondary	0.0781766	-0.558084
AAAGAG	2294	GAAAGAGAAGACAAACTCC	92.5531	FOXF1	-0.557824	secondary	0.643107	-0.557824
TTGAGG	959	TTTGAGGATTCTGATCACC	92.5584	CD40LG	-0.557413	primary	0.119395	-0.557413
GGTTGA	3605	AGGTTGACCATCACAGTCC	92.5669	IL17A	-0.556755	primary	0.544897	-0.556755
TTTGAT	913	TTTTGATCCACGATACTTG	91.5921	CD1E	-0.632443	primary	-0.0764723	-0.555971
TTGTTC	26512	GTTGTTCTATTAGCATTCG	92.5798	INTS6	-0.555757	secondary	0.568346	-0.555757
CATTGC	5213	TCATTGCACTTTTCATTCC	92.5922	PFKM	-0.554805	secondary	0.247091	-0.554805
TCAGAA	11328	TTCAGAATTCCAAATATCC	85.9204	FKBP9	-1.08946	primary	-0.535914	-0.553545
AGGTGT	64946	TAGGTGTTTCATGTTATCC	76.4148	CENPH	-1.92769	primary	-1.3764	-0.551293
TTGTCT	64946	TTTGTCTGTGCTCTCAGCC	92.6378	CENPH	-0.551282	secondary	0.243047	-0.551282
TGCTTG	2273	TTGCTTGCAGTTACTACAG	84.1201	FHL1	-1.24085	primary	-0.694253	-0.546598
AAGTTA	6867	AAAGTTATCTGGGTCAAAG	87.2027	TACC1	-0.983547	primary	-0.440816	-0.542731
TTTAAG	4084	TTTTAAGGCATCTCTGTCC	92.7495	MXD1	-0.542668	secondary	0.122762	-0.542668
TCGAGT	23317	TTCGAGTTGTGGATAGTTG	81.1163	DNAJC13	-1.50081	primary	-0.960292	-0.540522
GACCCA	5478	TGACCCAACCTCTTAATTC	90.473	PPIA	-0.720336	secondary	-0.179863	-0.540473
TCAAAG	9066	TTCAAAGAGGAAGGTCTCG	92.8099	SYT7	-0.538013	secondary	0.0991917	-0.538013
GTCTGA	57804	TGTCTGACTGTGCCTAACT	91.2713	POLD4	-0.657528	primary	-0.120376	-0.537151
TAGATA	64129	ATAGATACGACCTCCATGC	86.5262	TINAGL1	-1.03923	primary	-0.503461	-0.535771
GACCAA	5213	TGACCAAGCACATTCTTCC	83.2469	PFKM	-1.31545	primary	-0.779716	-0.535737
GTTTTA	1326	TGTTTTAGTAGGTCTGCGG	92.8424	MAP3K8	-0.53551	primary	0.44484	-0.53551
TTGCGT	84844	TTTGCGTTCATAGAAGAGG	92.8431	PHF5A	-0.535454	secondary	0.278803	-0.535454
TTGTCC	3998	TTTGTCCACACTGAGCCTC	85.2731	LMAN1	-1.14352	primary	-0.608514	-0.53501
CTGCCA	5900	TCTGCCATACAGATAGTCC	92.8723	RALGDS	-0.533209	secondary	0.18703	-0.533209
CTTCTG	2113	ACTTCTGGAAGTCTACACC	92.8803	ETS1	-0.532593	secondary	0.715949	-0.532593
AGTCTA	2113	AAGTCTACACCTTTCAGGC	92.8956	ETS1	-0.531412	primary	0.19586	-0.531412
TCTCGT	23641	TTCTCGTTCACGAGCATGT	78.6054	LDOC1	-1.72562	primary	-1.1957	-0.529919
ATTAAC	2935	TATTAACATGGTAGTTGCC	90.2432	GSPT1	-0.738521	secondary	-0.20912	-0.529402
GAGCAA	5879	TGAGCAAAGCGTACAAAGG	92.93	RAC1	-0.528771	secondary	0.0180196	-0.528771
ATCATT	221150	TATCATTGAGCCTGGATTC	76.8751	C13orf3	-1.88476	primary	-1.35792	-0.526839
ATGCTG	4352	AATGCTGTCATTTCGTGAC	93.0061	MPL	-0.522913	primary	0.245613	-0.522913
TATGAA	3276	TTATGAAACATGGAGTTGC	83.3061	PRMT1	-1.31037	primary	-0.787745	-0.522626
GAATAC	55122	AGAATACCAGCTTTAATCC	78.5204	C6orf166	-1.73335	secondary	-1.21408	-0.519272
TCTTCT	10575	GTCTTCTCTTTCAATATCC	88.5065	CCT4	-0.877445	secondary	-0.360046	-0.517399
AGGGTT	79797	AAGGGTTCCATCCTAAGTC	79.6195	ZNF408	-1.63397	primary	-1.117	-0.516977
TGAAGA	5901	CTGAAGATTCTTCTTTCGG	93.084	RAN	-0.516931	secondary	0.152339	-0.516931
AGGAGC	5031	TAGGAGCTCATGTGGTCGC	84.8324	P2RY6	-1.18057	primary	-0.673985	-0.506589
TCTCGT	5213	TTCTCGTTCCCGAAAGTCC	78.8639	PFKM	-1.70214	primary	-1.1957	-0.506441
GGATAA	959	AGGATAAGGATCTTTCTCC	93.2607	CD40LG	-0.503374	secondary	0.0454012	-0.503374
AAGTCA	6249	AAAGTCATCCACAAATTCC	93.2635	CLIP1	-0.503155	secondary	0.209181	-0.503155
TTGTTC	5657	TTTGTTCTCCGCGTCGTAG	93.2638	PRTN3	-0.503136	primary	0.568346	-0.503136
GCTTCT	10575	TGCTTCTATATCTTGAGCC	90.2174	CCT4	-0.74056	secondary	-0.239949	-0.500611
GGCATC	3675	TGGCATCTCCTCTGTATCC	93.3061	ITGA3	-0.499889	secondary	0	-0.499889
GTCACT	3998	AGTCACTCGAAATGTCACC	93.3523	LMAN1	-0.496348	secondary	0.80838	-0.496348
GTACTT	5858	TGTACTTGTTGGGTGATGC	87.7261	PZP	-0.940765	primary	-0.44715	-0.493615
GCACAC	54541	GGCACACAAGTGTTCATCC	93.4005	DDIT4	-0.492659	secondary	1.23582	-0.492659
AAAAAC	51015	GAAAAACATTTCAAAACCC	93.4522	ISOC1	-0.488702	secondary	0.46588	-0.488702
GGATTA	79648	TGGATTATCATGAGACTGC	86.1437	MCPH1	-1.07091	secondary	-0.588304	-0.482604
AAGCAT	3912	GAAGCATTTTTTGTCCTCC	93.5487	LAMB1	-0.481323	secondary	0.041924	-0.481323
TACATG	8321	GTACATGAGCCCATACACC	87.1693	FZD1	-0.986288	secondary	-0.507539	-0.478749
TTCATG	11328	TTTCATGCGATTGTGACTC	82.3757	FKBP9	-1.39067	primary	-0.913342	-0.47733
CTTTGT	7450	CCTTTGTTGTATAAAGACC	93.6428	VWF	-0.474136	secondary	0.832087	-0.474136
GCAGAT	3778	GGCAGATTGCGTCATCACC	89.7068	KCNMA1	-0.781138	secondary	-0.310818	-0.47032
GTACAG	7484	CGTACAGGAAAGCTGTCTC	93.6972	WNT9B	-0.469985	secondary	0.637176	-0.469985
ATGCTA	5858	GATGCTAAGGAATGCCACC	93.862	PZP	-0.457424	secondary	0.0410989	-0.457424
TAAGCA	2923	GTAAGCAATAAGTAAGTCC	89.772	PDIA3	-0.775945	secondary	-0.321811	-0.454134
TCGAAT	9478	GTCGAATTCTCTGAAGGCC	93.9097	CABP1	-0.45379	secondary	0.139752	-0.45379
TAACTG	51271	ATAACTGAGCCATAATGGG	88.6009	UBAP1	-0.869824	secondary	-0.416521	-0.453303
GTGATG	51517	AGTGATGTCAATGAGAGCC	52.1683	NCKIPSD	-4.65663	primary	-4.208	-0.448623
TGCGTT	51081	TTGCGTTCGATGGTTGCCT	93.9836	MRPS7	-0.448167	primary	0.0559521	-0.448167
TGCAAG	201176	ATGCAAGGTGTGCACTTGG	93.9981	ARHGAP27	-0.447064	secondary	0.335446	-0.447064
TACTTC	116988	ATACTTCTTCTTCCACTCC	89.457	CENTG3	-0.801077	secondary	-0.35415	-0.446927
GCTCGT	23677	AGCTCGTCTCTGAAAACCC	87.4589	SH3BP4	-0.962575	secondary	-0.517933	-0.444641
TTGGGT	23317	TTTGGGTAGAGGCCGAATG	82.7845	DNAJC13	-1.35528	primary	-0.919906	-0.435376
GACATG	55142	AGACATGTTTAACATCTCC	91.328	CEP27	-0.653088	secondary	-0.218191	-0.434897
TCATCG	84851	TTCATCGTCATCTTGGTCT	80.3333	TRIM52	-1.57016	primary	-1.1364	-0.433763
TATAGA	7048	TTATAGACCTCAGCAAAGC	86.0792	TGFBR2	-1.07626	primary	-0.644367	-0.431894
TTGCCC	5347	CTTGCCCGCGAACACCTCC	94.2128	PLK1	-0.430755	secondary	0.288966	-0.430755
AGAATT	3445	TAGAATTCATCTAGAAGGG	94.222	IFNA8	-0.430051	secondary	0.447416	-0.430051
AATAAA	7027	CAATAAACCATTCCAAGCC	92.6452	TFDP1	-0.550711	secondary	-0.12104	-0.429671
CCAAAT	3309	CCCAAATAAGCCTCAGCGG	94.2368	HSPA5	-0.428929	secondary	0.342866	-0.428929
TTGTCT	8608	TTTGTCTCTCACGCACTCC	94.2387	RDH16	-0.428784	secondary	0.243047	-0.428784
ACTGAG	7027	TACTGAGACCCATTGGAGC	94.2858	TFDP1	-0.425214	primary	0.173656	-0.425214
TACTGG	79738	GTACTGGTCCATAATACCG	89.9797	BBS10	-0.759424	secondary	-0.33426	-0.425164
AGATCT	9404	TAGATCTAACTCCAAGTGC	93.1606	LPXN	-0.511047	secondary	-0.0867362	-0.424311
CCTGCA	6468	TCCTGCACTAACAATATGC	94.3988	FBXW4	-0.416654	primary	0.0819416	-0.416654
ATCTAG	115106	TATCTAGTTCTCGCTTTGC	94.4708	CCDC5	-0.411199	secondary	0.039848	-0.411199
ACAGGA	90850	TACAGGACCATTTGTCGAG	94.5014	ZNF598	-0.408888	primary	0.21611	-0.408888
GATTTT	2155	TGATTTTGTCGAAACAGTG	47.8668	F7	-5.27185	primary	-4.8633	-0.408549
ATCCTG	64946	CATCCTGTCTAATGCAAGC	88.8126	CENPH	-0.852768	secondary	-0.444776	-0.407991
AGCTAA	7450	TAGCTAACGATCTCGTCCC	85.0165	VWF	-1.16507	primary	-0.757611	-0.407463
ACTTGT	55790	AACTTGTCCACCCTTTTTG	82.0012	CSGALNACT1	-1.42325	primary	-1.02188	-0.401368
GGCAGT	4853	GGGCAGTCATCAATATTCC	94.6276	NOTCH2	-0.399345	secondary	0	-0.399345
GGGATC	56957	TGGGATCACAGCTTGTTCC	80.2071	OTUD7B	-1.58141	primary	-1.18684	-0.394565
GGTTTC	55636	TGGTTTCTCTAGAAAGGGC	72.0222	CHD7	-2.35095	secondary	-1.9578	-0.393148
GTCTCC	9404	AGTCTCCTTTCTGGAATGC	94.778	LPXN	-0.387993	secondary	0.369348	-0.387993
GCAAAT	820	GGCAAATCTCTTGTTATCC	94.7799	CAMP	-0.387845	secondary	0.507719	-0.387845
TTCTCC	85407	TTTCTCCTCTCGATGTTCT	87.1223	NKD1	-0.990141	primary	-0.6039	-0.386241
TAATTC	130535	ATAATTCTACTCTCACAGC	94.8755	KCTD18	-0.380637	secondary	0.92545	-0.380637
TGATCA	6928	TTGATCATTTTAGCAGCCC	90.7793	HNF1B	-0.696173	secondary	-0.316633	-0.379539
TATATT	57820	TTATATTCCTCTGATGGAC	73.2767	CCNB1IP1	-2.22749	primary	-1.85125	-0.376247
TTCACG	53833	CTTCACGAATGTCTGGGCC	94.8225	IL20RB	-0.38463	secondary	-0.00886341	-0.375767
TTCTTT	22800	TTTCTTTCCGTGTTGGTTC	95.0256	RRAS2	-0.369339	primary	0.61987	-0.369339
CTTCAT	2306	ACTTCATAAATAGACTCCC	91.8817	FOXD2	-0.609877	secondary	-0.246592	-0.363285
AGGTTT	5031	AAGGTTTAGGGTGTACACG	81.5271	P2RY6	-1.46471	primary	-1.1053	-0.359402
AAGGAA	5896	AAAGGAATCCTTCTTTTCC	95.1621	RAG1	-0.359071	secondary	0.18444	-0.359071
GATTTT	83744	TGATTTTCCACAGTCGCTG	48.2002	ZNF484	-5.22222	primary	-4.8633	-0.358925
AATAAA	2294	GAATAAATAAACAGGAGCC	93.5782	FOXF1	-0.479071	secondary	-0.12104	-0.35803
GAGATT	1452	TGAGATTCTAGCTTCACTG	95.1824	CSNK1A1	-0.357548	primary	0.207527	-0.357548
AATTTT	9984	GAATTTTTTTGGTGGGTCC	95.2087	THOC1	-0.355576	secondary	0.0102974	-0.355576
ATTTTG	51747	AATTTTGTCTGTTAGAACC	75.267	CROP	-2.0359	secondary	-1.68295	-0.352948
TAGGAC	2155	ATAGGACTGGAGCTGGTCC	95.2531	F7	-0.352244	secondary	0.15306	-0.352244
GGTGTG	11132	GGGTGTGGCACAAATCTCC	80.0442	CAPN10	-1.59594	secondary	-1.24606	-0.34988
TAGTCC	408	ATAGTCCACACCGCAAGCC	91.4499	ARRB1	-0.643555	primary	-0.297579	-0.345976
CAGCTG	54776	GCAGCTGTATAAATACGGG	92.1331	PPP1R12C	-0.59034	secondary	-0.245162	-0.345179
TAAATA	8728	GTAAATAAGGTGTTGGCCC	92.5482	ADAM19	-0.558203	secondary	-0.214454	-0.343748
TTCATA	9611	CTTCATAAATAACATGGCC	94.3503	NCOR1	-0.420323	secondary	-0.0799413	-0.340381
TCTTCA	5976	TTCTTCACACGATCCGCTG	95.4116	UPF1	-0.340356	primary	0.926709	-0.340356
AAAGTG	132625	AAAAGTGCACCGAAACGGC	81.5488	ZFP42	-1.4628	secondary	-1.12802	-0.334775
AAGATC	5879	TAAGATCAAGTTTAGTTCC	85.816	RAC1	-1.09815	primary	-0.771131	-0.327021
AATTTC	245711	AAATTTCGTACTTGGTTTC	79.1547	SPDYA	-1.67584	primary	-1.35228	-0.323555
TCGTGA	3142	TTCGTGAGCACAGCATAGG	95.642	HLX	-0.323114	primary	0.0998882	-0.323114
AAGTCT	26589	AAAGTCTCCAGTTAATAGC	95.5064	MRPL46	-0.333256	primary	-0.0113137	-0.321943
CAATTC	7465	TCAATTCTATTCGTAATTG	95.4965	WEE1	-0.333992	primary	-0.0150403	-0.318952
TTAGAG	3309	TTTAGAGAATAGGCATAGC	92.7715	HSPA5	-0.540973	secondary	-0.222309	-0.318665
CGGCTG	390928	TCGGCTGCCGTTAAATACC	93.5039	FLJ16165	-0.484755	secondary	-0.168073	-0.316682
TTCTTA	2273	GTTCTTATAGTGCACCTCC	95.7293	FHL1	-0.316584	secondary	0.483547	-0.316584
AAACAA	1831	AAAACAAGTTTAGTGGCTC	95.7319	TSC22D3	-0.316393	secondary	0.375823	-0.316393
TTCAAG	51144	TTTCAAGACCAGCCAAGCC	95.82	HSD17B12	-0.30982	secondary	0.610705	-0.30982
GAAGTC	161145	TGAAGTCAAAGTCGAACTG	42.7115	C14orf83	-6.08656	primary	-5.77834	-0.308217
ACTCAT	11129	AACTCATCAATGTAGATCT	67.6499	SFRS16	-2.79871	primary	-2.49141	-0.307296
ACTTCT	10922	AACTTCTGTACCACCTTGC	95.7688	FASTK	-0.313636	secondary	-0.0163861	-0.29725
TGTCCT	1000	CTGTCCTTCATGCACATCC	96.0536	CDH2	-0.292412	secondary	0.127809	-0.292412
TGCGCA	3676	ATGCGCAACATTCTCATCC	88.6615	ITGA4	-0.864939	primary	-0.573937	-0.291002
TTAACA	124245	TTTAACACCGTCTTCTTTC	88.1969	ZC3H18	-0.902496	primary	-0.611536	-0.29096
TCGTCT	7369	CTCGTCTATACTGCACTCC	88.9247	UMOD	-0.843748	secondary	-0.557468	-0.28628
TCTATG	7029	TTCTATGTCATCATGGATC	96.2059	TFDP2	-0.28108	primary	0.572791	-0.28108
TGCGCT	3675	TTGCGCTGAATCATGTAGC	82.2651	ITGA3	-1.40028	secondary	-1.13278	-0.267495
AGGGTC	51362	AAGGGTCTAATGCATAACC	56.6844	CDC40	-4.06305	primary	-3.7981	-0.264955
ACTGTA	3684	CACTGTACACTTGAATGCC	96.4621	ITGAM	-0.262067	secondary	0.152537	-0.262067
ATGATT	5587	TATGATTGAGAATTTGACC	83.2814	PRKD1	-1.31249	secondary	-1.05325	-0.25925
GACGTG	8291	GGACGTGAAGGTAGTTTCC	96.518	DYSF	-0.257924	secondary	0.58377	-0.257924
ATGAAG	3912	TATGAAGCATTTTTTGTCC	83.1871	LAMB1	-1.3206	secondary	-1.06671	-0.253883
TGACAG	10661	TTGACAGTTAATATCAGCC	85.1329	KLF1	-1.15529	primary	-0.907869	-0.247417
ATAGGT	55636	AATAGGTTAGGTACGTTAG	82.7168	CHD7	-1.36113	primary	-1.1166	-0.244532
TAGACC	51271	GTAGACCAACTTTAGCTGG	96.7046	UBAP1	-0.244115	secondary	0.278057	-0.244115
GTGATA	26512	TGTGATAATTATTGCTGGC	96.719	INTS6	-0.243051	secondary	0.0804715	-0.243051
CGGAGT	23373	GCGGAGTCAGAATTGGTCC	96.7413	CRTC1	-0.241403	secondary	0.604144	-0.241403
TAGGAG	22795	TTAGGAGCTTCTCTATTCC	87.9902	NID2	-0.919275	primary	-0.684025	-0.23525
AAGAGA	163	AAAGAGAGAACTAACATCC	96.8405	AP2B1	-0.234076	secondary	0.284332	-0.234076
TATCTT	10526	CTATCTTGTCGACCACTCC	96.8875	IPO8	-0.230605	secondary	0.829584	-0.230605
TCTCCA	5971	ATCTCCAATTCATCTGTGC	95.8772	RELB	-0.305551	secondary	-0.0775614	-0.227989
ACGGTT	5352	TACGGTTGACATATGGAGC	94.7905	PLOD2	-0.387048	primary	-0.174577	-0.212471
CACGCT	116988	ACACGCTCCACATTGAGCC	81.3322	AGAP3	-1.48181	primary	-1.26983	-0.211977
TCGTAG	124245	ATCGTAGTCTAGCTCATGC	97.2696	ZC3H18	-0.202468	secondary	0.232178	-0.202468
TCTTCC	24144	ATCTTCCAACTCTGCCTCC	97.2804	TFIP11	-0.201674	secondary	0.624897	-0.201674
CCATTG	56957	TCCATTGGTACCTAGATGC	97.2905	OTUD7B	-0.200932	primary	0.129509	-0.200932
ATTAAC	23317	CATTAACGTAATTCGAACC	94.4951	DNAJC13	-0.409365	secondary	-0.20912	-0.200245
GCAGTC	26271	TGCAGTCTTTACAGGAACC	90.5645	FBXO5	-0.713107	secondary	-0.513426	-0.199681
ATGGCT	5920	GATGGCTGTTTATTGATCC	82.416	RARRES3	-1.38717	secondary	-1.18974	-0.197437
CTAATC	7994	TCTAATCTTGGCATTGGCC	97.4047	MYST3	-0.192542	secondary	0.674794	-0.192542
CTGTTG	115106	CCTGTTGCGTTCTGAAAGG	97.4414	CCDC5	-0.189855	secondary	0.439635	-0.189855
GGGTTT	26017	TGGGTTTTGGATGCCTTCT	70.4312	FAM32A	-2.51066	primary	-2.32496	-0.1857
AAGATT	93323	CAAGATTGTTCTCCATCTT	97.5532	HAUS8	-0.181655	secondary	0.00870959	-0.181655
GCAGAA	5920	CGCAGAACTGATGATCACC	97.5765	RARRES3	-0.179947	secondary	0.336237	-0.179947
CAAGCA	10773	GCAAGCAGCCAAAATCACC	97.5879	ZBTB6	-0.179115	secondary	0.237493	-0.179115
GTGGCT	6331	CGTGGCTTCATAGAAGTCC	97.5922	SCN5A	-0.178794	secondary	1.26858	-0.178794
TCGGAG	124245	GTCGGAGTGATTATCTTCC	97.6954	ZC3H18	-0.171238	secondary	0.66061	-0.171238
CGTGGA	5582	TCGTGGACCACCTTCTGCC	96.6578	PRKCG	-0.247578	secondary	-0.0779397	-0.169638
TCCTCA	23429	TTCCTCACATCGCAGATGC	97.723	RYBP	-0.169217	primary	0.384955	-0.169217
CCATGA	6701	TCCATGATAAGCTTTGATG	97.8316	SPRR2B	-0.161282	primary	0.186795	-0.161282
ATTGTC	1615	TATTGTCAAGTCTCTAACC	77.7271	DARS	-1.80595	primary	-1.64861	-0.157348
TAGTGA	57820	ATAGTGATGTTTCGTAGCC	84.0978	CCNB1IP1	-1.24275	primary	-1.08541	-0.157342
TGATAC	57820	TTGATACTGACGATTGCGC	67.5482	CCNB1IP1	-2.80946	secondary	-2.65503	-0.154438
ACACTC	8717	CACACTCTATCAAAGTACC	95.8024	TRADD	-0.311128	secondary	-0.157734	-0.153394
ATACTA	4173	TATACTATAAAATGGCACC	97.8385	MCM4	-0.160776	secondary	-0.0113011	-0.149475
CTGATT	23641	GCTGATTAGGAATGCCACC	97.7661	LDOC1	-0.166065	secondary	-0.0225488	-0.143517
TCATGT	51144	TTCATGTCATTAGCTACCC	80.5515	HSD17B12	-1.55077	secondary	-1.41064	-0.140131
CCTTCG	8454	TCCTTCGTCACATTCACGG	98.1305	CUL1	-0.139472	primary	0.0424805	-0.139472
CCCTTC	9002	ACCCTTCTCCAAAGTGACC	98.1687	F2RL3	-0.136685	secondary	0.623048	-0.136685
TGGTTT	60672	TTGGTTTCCCGAAACTCCT	92.9346	IIP45	-0.52841	primary	-0.392017	-0.136393
AATACA	84911	AAATACAGTTCATACCTCC	97.6936	ZNF382	-0.171374	secondary	-0.0376955	-0.133679
TAATGT	79648	TTAATGTCATTAATGGATC	76.9593	MCPH1	-1.87693	primary	-1.74396	-0.13297
CATTTT	55884	TCATTTTTGCTACTTCGGC	90.9265	WSB2	-0.684589	secondary	-0.554983	-0.129606
GAGTAA	2534	TGAGTAATGTTGTACAAGC	93.9102	FYN	-0.453751	primary	-0.326402	-0.127348
TCGTAT	30846	GTCGTATTTGGACTTGTCC	98.3542	EHD2	-0.123189	secondary	0.0274982	-0.123189
ATAATT	5858	GATAATTTTCTACACAGGC	98.4562	PZP	-0.115783	secondary	0.286653	-0.115783
TTTTTG	8289	TTTTTTGTTCTTGTTGACC	84.7965	ARID1A	-1.18359	secondary	-1.0708	-0.112795
ATGTTC	3908	TATGTTCGAATGCAGTCAC	86.3068	LAMA2	-1.05738	primary	-0.945232	-0.112148
GAGAAC	6790	CGAGAACACGTTTTGGACC	97.3021	AURKA	-0.200082	secondary	-0.0936317	-0.10645
AACGTG	9798	AAACGTGAAAGTTGCCTGG	98.6633	IST1	-0.10076	secondary	0.0883492	-0.10076
AATTCA	1452	CAATTCATGCTTAGAAACC	98.6779	CSNK1A1	-0.099702	secondary	0.26451	-0.099702
GGATTT	717	TGGATTTTACGGCCCAGGC	91.5722	C2	-0.633995	secondary	-0.53752	-0.0964758
CAACAA	5911	CCAACAAATGTAATCTTCC	98.8979	RAP2A	-0.0837757	secondary	0.480077	-0.0837757
GAAGTT	5929	TGAAGTTCTATATTGGTTG	65.8219	RBBP5	-2.99456	primary	-2.9329	-0.0616538
TGTAGT	11129	TTGTAGTCGACCATCATGC	77.532	SFRS16	-1.82393	primary	-1.76279	-0.0611385
CAGTAA	10574	CCAGTAAAAAAATTGTACC	94.4045	CCT7	-0.416217	secondary	-0.355451	-0.0607666
TTGAAC	7941	ATTGAACCAAAGAGTAACC	99.2883	PLA2G7	-0.0556104	secondary	0.369026	-0.0556104
CATAGT	9066	TCATAGTCCAGGACTTGGA	66.98	SYT7	-2.86986	primary	-2.81584	-0.0540161
GCTTTT	115106	TGCTTTTAGAAAGTCCATG	73.7912	CCDC5	-2.17747	primary	-2.12641	-0.0510563
CTGGCA	2297	GCTGGCATTCTTCAAGACC	99.3819	FOXD1	-0.0488767	secondary	0.337181	-0.0488767
CATTGT	4084	TCATTGTGAGTTGATCTGC	90.7915	MXD1	-0.695214	primary	-0.6486	-0.0466148
CAAGTT	408	TCAAGTTCTATGAGATTGG	89.6181	ARRB1	-0.788213	primary	-0.744074	-0.0441395
TTCTCA	85407	GTTCTCATCTACGCAATGG	94.945	NKD1	-0.375401	secondary	-0.333372	-0.0420287
ATATAA	7029	GATATAACCTTCTAAAGCC	99.5414	TFDP2	-0.0374087	secondary	0.383621	-0.0374087
TACTCA	10694	TTACTCATTATGGAGGTAC	67.7485	CCT8	-2.7883	primary	-2.75688	-0.0314127
AATGGG	3142	TAATGGGATCTAGAGATGC	95.3027	HLX	-0.348519	primary	-0.321423	-0.0270966
ATGAAC	162	CATGAACTTCATCAGCACC	99.7158	AP1B1	-0.0248915	secondary	0.571954	-0.0248915
AATATC	8317	CAATATCTTTTTTAACACC	92.2975	CDC7	-0.577591	secondary	-0.553759	-0.0238324
GAATTT	1155	TGAATTTAATGCATGAGTC	99.7423	TBCB	-0.0229914	secondary	0.365051	-0.0229914
ATGCGA	5976	AATGCGAAGTTTTTTTTCC	99.3531	UPF1	-0.050946	secondary	-0.0297134	-0.0212326
GTAATG	6297	GGTAATGACATAGTCTAGG	99.7712	SALL2	-0.0209218	secondary	0.242963	-0.0209218
TTGGTG	51272	TTTGGTGCTGGGTAGATCC	94.3946	BET1L	-0.416972	secondary	-0.397464	-0.019508
ACGGTA	3276	GACGGTATAGATGTCCACC	93.7507	PRMT1	-0.465908	secondary	-0.448358	-0.01755
TTGGCA	5224	CTTGGCATCCTTGATGGCC	92.1852	PGAM2	-0.586296	secondary	-0.571246	-0.0150496
CAGTGC	93323	ACAGTGCTACGGTAGTATA	99.8608	HAUS8	-0.0145095	secondary	0.173273	-0.0145095
CACCGT	5947	TCACCGTCCTGCACGATCT	99.8784	RBP1	-0.0132483	primary	0.344255	-0.0132483
AAAGGT	10490	CAAAGGTGTGCTTCTCACC	91.6736	VTI1B	-0.626082	secondary	-0.679634	0
AAAGTT	165530	GAAAGTTAAAGCATCTGCC	106.368	CLEC4F	0.436835	secondary	0.706557	0
AAATGT	2299	GAAATGTTACTTAACCTCC	105.041	FOXI1	0.347083	secondary	0.66326	0
AACCAT	4853	AAACCATCAGGCATGTTAC	96.9523	NOTCH2	-0.225828	primary	-0.591358	0
AACCTT	2908	AAACCTTCACAGTAGCTCC	101.216	NR3C1	0.0818366	secondary	0.209848	0
AACTAT	273	CAACTATGTATATGTAGCC	98.9546	AMPH	-0.0796783	secondary	-0.704523	0
AAGAGG	140432	TAAGAGGATTTCCTTCCCG	91.7062	ZNF183L1	-0.62354	secondary	-1.4542	0
AAGGCA	54801	AAAGGCATCACGGTTCAGC	111.413	HAUS6	0.768131	secondary	0.783758	0
AAGGCA	148003	GAAGGCAATTTCTGAGTCC	103.346	LOC148003	0.230753	secondary	0.783758	0
AAGGTT	55258	CAAGGTTGATTTAACAGCC	100.952	THNSL2	0.0631753	secondary	0.144961	0
ACAGGC	140609	GACAGGCTGCTCTATAAAC	103.505	NEK7	0.241718	secondary	0.903596	0
ACAGTC	7447	GACAGTCCTTGAGAAATCC	96.5982	VSNL1	-0.251986	secondary	-1.7115	0
ACAGTC	2908	TACAGTCCCATTGAGAGTG	96.2998	NR3C1	-0.274111	primary	-1.7115	0
ACAGTT	387893	CACAGTTAAGGTGAAAACC	94.3431	SETD8	-0.420874	secondary	-1.52085	0
ACATAG	5922	TACATAGTAGCGCAGATTC	84.287	RASA2	-1.22669	primary	-1.50213	0
ACATAG	148003	CACATAGTGTAAATTCTCC	97.3463	LOC148003	-0.196831	secondary	-1.50213	0
ACATTG	7465	GACATTGAATGAATATACC	97.3559	WEE1	-0.196129	secondary	-0.563539	0
ACCAAC	10922	GACCAACTTCTGTACCACC	98.4285	FASTK	-0.117792	secondary	-0.124188	0
ACCATT	7447	TACCATTTTGTAGATAGCC	97.2735	VSNL1	-0.202184	secondary	-0.638147	0
ACGGGA	29979	TACGGGAAGGTTGACTACC	102.853	UBQLN1	0.196598	primary	0.330303	0
ACTCAC	5514	GACTCACCATCTTTCGTGC	100.793	PPP1R10	0.0519444	secondary	0.305526	0
ACTTGT	6867	TACTTGTCCTTTGTTCATC	87.8229	TACC1	-0.932884	primary	-1.02188	0
AGAAAG	4088	GAGAAAGATTTCTTCTTCC	90.8161	SMAD3	-0.693273	secondary	-0.769324	0
AGAATC	5929	GAGAATCTTTCTCTTTACC	106.972	RBBP5	0.477291	secondary	0.768877	0
AGACGA	2534	GAGACGAAGAGTTCACACC	104.445	FYN	0.3064	secondary	0.306674	0
AGAGGC	401207	TAGAGGCAGAGCAATTTCT	43.2368	FLJ44606	-5.99916	primary	-5.99916	0
AGAGGT	5515	GAGAGGTTATGTAGTGCCC	98.8171	PPP2CA	-0.0896226	secondary	-2.04968	0
AGGGAT	2650	TAGGGATAAAACAAGAACC	97.7435	GCNT1	-0.167718	primary	-1.83821	0
AGGGAT	7428	TAGGGATCTTTTTTCTTCC	87.4626	VHL	-0.962275	secondary	-1.83821	0
AGGTCC	161145	TAGGTCCAGAGCGTGTAGA	77.3524	C14orf83	-1.8405	secondary	-2.75382	0
AGGTGT	6035	AAGGTGTTCACTGGTTTGC	97.1792	RNASE1	-0.209118	primary	-1.3764	0
AGGTGT	8503	AAGGTGTTGATCTCGGATC	92.5301	PIK3R3	-0.559602	primary	-1.3764	0
AGTAAC	1615	TAGTAACTCGTTCCAATCC	78.3724	DARS	-1.74684	primary	-2.0018	0
AGTAAC	4790	TAGTAACTTATACAGCTGC	75.6268	NFKB1	-2.0018	primary	-2.0018	0
AGTCAG	4236	CAGTCAGGTTTCGCATGCG	104.592	MFAP1	0.316407	secondary	0.472872	0
AGTGAA	5858	TAGTGAACACCTTCAATCC	70.595	PZP	-2.49404	primary	-6.20978	0
AGTGAC	65991	CAGTGACTCAAAATTTCCC	91.1549	FUNDC2	-0.666654	secondary	-2.77212	0
AGTTGT	140432	TAGTTGTAGCATGTGATCC	84.3438	RNF113B	-1.22187	secondary	-1.46812	0
ATAACG	6926	TATAACGACAGTCATCAGC	106.798	TBX3	0.465639	primary	0.465639	0
ATAGTT	4141	TATAGTTATCCTCAGCTCC	98.7802	MARS	-0.0922885	primary	-0.755291	0
ATCATT	162989	TATCATTTGTAAAAGGTCT	92.753	DEDD2	-0.542396	primary	-1.35792	0
ATCTCG	26058	TATCTCGAAAATCAAACTC	103.458	GIGYF2	0.238504	primary	0.364762	0
ATGAAG	10392	GATGAAGATGGTCTCACCC	97.4079	NOD1	-0.192309	secondary	-1.06671	0
ATGAAG	91445	GATGAAGAAACAAGACTCC	98.5166	RNF185	-0.111398	secondary	-1.06671	0
ATGATA	8728	TATGATAAGTTCATGCTGC	99.0027	ADAM19	-0.0762066	primary	-0.11279	0
ATGATT	1650	GATGATTTCCCAACGATGG	99.768	DDOST	-0.0211557	secondary	-1.05325	0
ATGTAT	22800	CATGTATGTTACCTTAAGC	108.2	RRAS2	0.558883	secondary	0.741029	0
ATTATT	84669	AATTATTGAAGTGCAGCCC	100.447	USP32	0.0273671	secondary	0.109889	0
ATTCCT	7447	AATTCCTCGAGATTTAGCC	103.583	VSNL1	0.247125	secondary	0.501047	0
ATTGAT	10773	AATTGATCAATGAATGCTG	82.3681	ZBTB6	-1.39133	primary	-1.39133	0
ATTTTG	51272	TATTTTGTAGGTAAGTCCT	84.0568	BET1L	-1.24624	primary	-1.68295	0
ATTTTG	1195	TATTTTGGGATTATACGCC	96.2684	CLK1	-0.27644	secondary	-1.68295	0
CAAAAC	9798	CCAAAACGTGAAAGTTGCC	102.57	IST1	0.176883	secondary	1.38057	0
CACATA	11321	TCACATACGGTGGAGTGCC	110.225	XAB1	0.691482	secondary	0.826548	0
CACTCG	326	ACACTCGTCCTCATTCTTC	102.265	AIRE	0.155578	secondary	0.472387	0
CAGGCT	7428	TCAGGCTTGACTAGGCTCC	91.1992	VHL	-0.663178	primary	-0.663178	0
CAGTCA	29956	TCAGTCATTCTTACGATGG	103.254	LASS2	0.224402	secondary	0.552387	0
CATAGT	22795	TCATAGTCCACATACTGCG	84.4061	NID2	-1.21659	primary	-2.81584	0
CATCTC	5947	TCATCTCTAGGTGCAGCTC	96.9297	RBP1	-0.227493	primary	-0.655112	0
CATGTC	8940	TCATGTCTCGGAAGGGTGG	79.5599	TOP3B	-1.63932	primary	-2.41841	0
CATTTC	65991	CCATTTCGGTGAGCTTGTC	62.0052	FUNDC2	-3.42162	secondary	-3.75248	0
CCAAAA	7484	TCCAAAATTTCAGTCCTGC	105.211	WNT9B	0.358647	primary	0.358647	0
CCATCC	116988	GCCATCCACCACAATCTCC	94.733	CENTG3	-0.391383	secondary	-2.19327	0
CCGAGC	51601	TCCGAGCCAGTTTTATACC	111.794	LIPT1	0.792552	secondary	0.906678	0
CCGTTC	7450	TCCGTTCTCATCACAGATC	76.3626	VWF	-1.93258	primary	-8.66202	0
CGAGAC	1434	TCGAGACTAAAAGATGTTC	65.7589	CSE1L	-3.0014	primary	-3.0014	0
CGATGA	7027	TCGATGACCGTCTTCTTGC	103.407	TFDP1	0.234942	primary	0.433793	0
CGATTT	51272	GCGATTTGAGCCTGGTGAC	102.577	BET1L	0.177372	secondary	0.440805	0
CGCCTC	11132	CCGCCTCCACGTGATGTCC	108.229	CAPN10	0.560851	secondary	0.9265	0
CGTCAC	5900	GCGTCACATCTACCGTACC	114.18	RALGDS	0.943499	secondary	1.04285	0
CGTTGT	5577	TCGTTGTATACTTTGGTGC	97.0641	PRKAR2B	-0.21759	primary	-0.539668	0
CTCGCT	57804	TCTCGCTTCTGTCCTGAGG	95.1527	POLD4	-0.359782	secondary	-0.621681	0
CTCTAA	2923	TCTCTAAATATCTTCAGGG	104.217	PDIA3	0.290775	primary	0.290775	0
CTCTCT	23091	GCTCTCTGTCGTGTTCATA	89.3268	ZC3H13	-0.811493	secondary	-0.852373	0
CTGTTA	6921	GCTGTTAGTGTAGCGAACC	105.225	TCEB1	0.359602	secondary	0.43581	0
CTGTTC	2299	GCTGTTCTGTACCTAGACC	95.9965	FOXI1	-0.296657	secondary	-0.439387	0
CTTCTA	10490	TCTTCTATGATTTCTGAGC	106.306	VTI1B	0.43267	primary	0.502023	0
GAAAAA	245711	GGAAAAATTTCGTACTTGG	101.83	SPDYA	0.12509	secondary	0.513266	0
GAATAC	57082	GGAATACCTTTATAGTATC	93.8709	CASC5	-0.456745	secondary	-1.21408	0
GAATCA	5922	GGAATCAGTTCTTAATACG	101.443	RASA2	0.0979109	secondary	0.456547	0
GAATTG	5922	TGAATTGGAGTCAACAGGC	89.8228	RASA2	-0.771905	secondary	-0.962627	0
GACAGC	7484	TGACAGCCGAGTCATAGCG	97.6499	WNT9B	-0.174573	primary	-0.174573	0
GACATC	162989	TGACATCCAAGTGCAAGTC	16.9956	DEDD2	-12.6748	primary	-12.6748	0
GACATC	5224	TGACATCCCTTCCAGGTGC	27.3633	PGAM2	-9.26993	secondary	-12.6748	0
GAGACA	8728	AGAGACACATTCCACCACC	95.4805	ADAM19	-0.335192	secondary	-1.53097	0
GAGCGT	26058	TGAGCGTATAAATTCATGC	115.357	GIGYF2	1.01683	secondary	1.03594	0
GAGGGC	7593	TGAGGGCTTACACTACCTG	112.071	MZF1	0.810188	primary	0.920203	0
GAGTAA	5587	TGAGTAATTAAAAACTTCG	95.598	PRKD1	-0.326402	primary	-0.326402	0
GAGTCT	60672	GGAGTCTCTGAGTTGTAGC	99.7443	MIIP	-0.0228486	secondary	-0.466455	0
GATAGA	57804	GGATAGAGATGCCAGAGAC	100.889	POLD4	0.0587446	secondary	0.332217	0
GATGAC	51272	AGATGACACCCACTTAGGG	97.644	BET1L	-0.175005	secondary	-0.267137	0
GCAGGC	8717	GGCAGGCAAGATTGATTCC	105.557	TRADD	0.382097	secondary	1.16591	0
GCAGTG	5577	GGCAGTGACTCAATAAAGC	99.2476	PRKAR2B	-0.058546	secondary	-0.410942	0
GCATAG	3744	AGCATAGTCTCCCGGAAGC	104.018	KCNA10	0.277094	secondary	0.545549	0
GCTAAA	2650	AGCTAAATAGGAATCCTCG	48.5302	GCNT1	-5.17345	primary	-5.17345	0
GCTAAC	85463	TGCTAACTAAGGAAGGTAC	20.891	ZC3H12C	-11.1994	primary	-11.1994	0
GCTATC	996	GGCTATCATTTATGTTAGG	96.7576	CDC27	-0.240201	secondary	-2.04539	0
GCTCAC	8728	TGCTCACCGTAATCAGTCC	91.1306	ADAM19	-0.668559	secondary	-3.11119	0
GCTTTT	9611	TGCTTTTCATAGTATTCCC	86.9078	NCOR1	-1.00777	secondary	-2.12641	0
GGAGTG	23524	TGGAGTGGGAGACCTATGC	76.142	SRRM2	-1.95326	secondary	-2.85593	0
GGATAT	1111	TGGATATTGCCTTCTCTCC	102.197	CHEK1	0.150801	secondary	0.939055	0
GGATTC	2297	GGGATTCCTACCTTCTTCC	96.0354	FOXD1	-0.293765	secondary	-1.29107	0
GGGATT	2935	TGGGATTTCCTCTTCCTCC	77.1703	GSPT1	-1.85735	secondary	-2.73386	0
GGTGTT	84851	TGGTGTTTAAAGCACATGC	58.1756	TRIM52	-3.87741	primary	-4.97678	0
GTCAAA	81894	AGTCAAAACACCAAAATCC	103.388	SLC25A28	0.233694	secondary	0.271704	0
GTCCTG	5478	TGTCCTGACATCTAACTGC	99.7164	PPIA	-0.0248547	primary	-0.403175	0
GTGGGA	2912	TGTGGGATCTGAAATAGCC	94.8971	GRM2	-0.379008	secondary	-0.414754	0
GTGTCC	10392	GGTGTCCATGTAGATCTCC	106.688	NOD1	0.458325	secondary	1.21194	0
GTTGGT	2623	AGTTGGTGCACTGAGTACC	100.284	GATA1	0.0157078	secondary	0.0266478	0
GTTGTC	64129	AGTTGTCCCAGTACGTTCC	71.4113	TINAGL1	-2.41185	primary	-3.04492	0
GTTTTT	6310	TGTTTTTAAGTCTTCCACC	112.782	ATXN1	0.85541	secondary	1.12574	0
GTTTTT	8317	CGTTTTTTTTTAAAGAGCC	107.034	CDC7	0.481423	secondary	1.12574	0
TAAAAG	7545	TTAAAAGGTTGATGCTTCC	93.3398	ZIC1	-0.49731	secondary	-0.790095	0
TAACCA	5352	ATAACCACCAGATATACGG	94.8567	PLOD2	-0.382053	primary	-0.718311	0
TAACGT	1000	TTAACGTATACTGTTGCAC	99.5867	CDH2	-0.0341594	primary	-0.579598	0
TAAGTC	115106	TTAAGTCTAAATAGGACTC	82.3247	CCDC5	-1.3951	primary	-2.98251	0
TAATGA	6602	TTAATGATGATAGGTTCTG	98.4569	SMARCD1	-0.115726	primary	-0.186447	0
TACTAT	9066	CTACTATGTATGATGTTCC	93.0536	SYT7	-0.519268	secondary	-1.88161	0
TACTTC	5325	GTACTTCTTCCCACACTCC	96.903	PLAGL1	-0.229462	secondary	-0.35415	0
TAGGGT	9611	ATAGGGTCCTCCATAAGCC	92.097	NCOR1	-0.593138	primary	-1.06828	0
TAGTGT	390928	TTAGTGTAGGGCATCTCTC	45.4856	FLJ16165	-5.63665	primary	-7.35956	0
TAGTTG	5657	GTAGTTGTTCAGAAACACC	87.5596	PRTN3	-0.954345	secondary	-1.01824	0
TATTCT	6297	TTATTCTTGGGTTCCACTG	101.74	SALL2	0.118804	primary	0.901062	0
TATTTC	22800	TTATTTCACAACCTGTAGC	100.604	RRAS2	0.0385066	secondary	0.354042	0
TATTTT	79980	ATATTTTCTGGTAGTCAGG	98.7878	DSN1	-0.0917407	secondary	-1.76043	0
TCAAGT	161145	TTCAAGTTCACCACGAACT	85.3054	C14orf83	-1.14082	primary	-1.35013	0
TCAGGA	51081	TTCAGGACTATAGCGGCTC	106.642	MRPS7	0.455185	primary	0.611127	0
TCATGT	258	GTCATGTCAGCATCGTAGG	98.9075	AMBN	-0.0830832	secondary	-1.41064	0
TCATTT	6249	GTCATTTTCCAGTTTTTCC	77.1564	CLIP1	-1.85864	secondary	-3.2788	0
TCCAGT	1155	CTCCAGTTTACACTTGAAC	95.2755	TBCB	-0.350563	secondary	-0.707331	0
TCCGCT	3276	TTCCGCTTCACTTGCAGGC	84.5671	PRMT1	-1.20296	primary	-1.35508	0
TCCTGT	23192	TTCCTGTCGATGAATGCGT	53.5482	ATG4B	-4.46997	primary	-4.46997	0
TCGCAT	3908	TTCGCATCAACTGCATCTC	87.1986	LAMA2	-0.983886	primary	-1.03045	0
TCGTTC	23398	TTCGTTCTCCTCATCGTTC	60.0881	PPWD1	-3.64615	primary	-3.82753	0
TCGTTC	6921	TTCGTTCTCAGCAAACTGA	66.4235	TCEB1	-2.9295	primary	-3.82753	0
TCGTTC	3915	TTCGTTCTTCATACACTCG	64.5515	LAMC1	-3.13389	primary	-3.82753	0
TCTAGC	1831	CTCTAGCTGGGAGTTCTTC	99.0214	TSC22D3	-0.0748586	secondary	-2.07114	0
TCTATC	328	CTCTATCACAGGAGCCTGG	99.3058	APEX1	-0.0543524	secondary	-0.494002	0
TCTTTA	3567	TTCTTTATTAAGGACAAGT	108.373	IL5	0.570326	primary	0.944304	0
TCTTTA	27079	TTCTTTACAGGTCACTTCC	113.607	RPUSD2	0.907547	secondary	0.944304	0
TGAGAC	23426	TTGAGACCAGAAGTTCTCC	99.7654	GRIP1	-0.0213414	secondary	-0.763545	0
TGAGGT	6790	ATGAGGTACACTGGTTGCC	99.6246	AURKA	-0.0314396	secondary	-0.406652	0
TGCCTT	162989	TTGCCTTCAGAGGAAGGTC	109.989	DEDD2	0.676142	secondary	0.843729	0
TGCTAA	2923	TTGCTAATGGGACTATTCC	57.5372	PDIA3	-3.95629	primary	-6.21719	0
TGGAGT	10490	ATGGAGTTTAGCAAGGTCC	88.2527	VTI1B	-0.89798	secondary	-1.46611	0
TGGCAG	3778	CTGGCAGGATTCTATTGGG	95.8378	KCNMA1	-0.308493	secondary	-0.630384	0
TGGCTC	913	ATGGCTCCCAGGAAATTCC	103.705	CD1E	0.255538	secondary	0.304214	0
TGGGAT	401207	GTGGGATAATCAAACCACC	98.304	FLJ44606	-0.126843	secondary	-0.957428	0
TGGTCA	79071	CTGGTCACAAACTGACTGC	98.1207	ELOVL6	-0.140183	secondary	-0.611763	0
TGGTTG	53833	TTGGTTGAGAGTACAGAGA	82.8567	IL20RB	-1.34904	primary	-2.30689	0
TGGTTG	22800	ATGGTTGGATCATAATCCG	79.3038	RRAS2	-1.66238	secondary	-2.30689	0
TGGTTT	26589	TTGGTTTCAAATAGTCACC	98.8043	MRPL46	-0.0905456	primary	-0.392017	0
TGTAAA	8454	ATGTAAATCCGAGACCAGC	96.1285	CUL1	-0.286836	secondary	-0.527962	0
TGTCGG	4318	CTGTCGGTGAGATTGGTTC	103.209	MMP9	0.221281	secondary	0.512832	0
TGTTAA	6249	TTGTTAACTTTGAAGGTCG	101.215	CLIP1	0.0817736	primary	0.509113	0
TGTTTT	6790	CTGTTTTGATGCCAGTTCC	103.68	AURKA	0.25384	secondary	0.479136	0
TTCTTG	6035	TTTCTTGGCCCGGGATTCC	117.017	RNASE1	1.11896	secondary	1.29101	0
TTCTTT	140609	GTTCTTTCAGGAATTAGCC	100.669	NEK7	0.0431411	secondary	0.61987	0
TTGGCT	2299	ATTGGCTGAGCACAGATCC	80.815	FOXI1	-1.52742	secondary	-2.52798	0
TTTAAC	9817	TTTTAACACTGAGGCATCC	102.774	KEAP1	0.191044	secondary	1.12318	0
TTTCTC	79797	TTTTCTCCTGTATGGAGCC	99.7221	ZNF408	-0.0244441	secondary	-0.449052	0
TTTGGT	84811	GTTTGGTTGTGGAGATAGC	94.7864	BUD13	-0.387359	secondary	-0.501883	0
TTTTCA	54815	TTTTTCAACAACACGAGTT	95.9336	GATAD2A	-0.301345	primary	-0.474739	0
TTTTCA	57082	ATTTTCATATGAGACTCCG	97.6417	CASC5	-0.175174	secondary	-0.474739	0
TTTTCT	5460	GTTTTCTTTCCCTAGCTCC	105.834	POU5F1	0.400827	secondary	1.03408	0
TTTTCT	4090	CTTTTCTGCCCATTTCTCC	113.09	SMAD5	0.874922	secondary	1.03408	0
TTCTGT	56957	CTTCTGTGTATACCAGCCC	104.077	OTUD7B	0.281123	secondary	0.280549	0.000573401
CCAAGG	91133	ACCAAGGAAGGGTTCTTCC	101.025	L3MBTL4	0.0683698	secondary	0.0670877	0.00128208
GAACCA	3664	TGAACCAAGATGAGTTTCC	105.485	IRF6	0.377214	secondary	0.373089	0.00412579
GAATTA	55884	CGAATTAACGTGTAGGACC	106.083	WSB2	0.417617	secondary	0.40949	0.00812704
TATATC	959	TTATATCCTTCACAAAGCC	100.233	CD40LG	0.0121015	secondary	-0.302906	0.0121015
CCTCCT	84851	GCCTCCTAGGTAATAGTCC	100.252	TRIM52	0.0134553	secondary	-0.0245339	0.0134553
AAGAAT	54815	CAAGAATTGAGGTCTTGCC	104.008	GATAD2A	0.276393	secondary	0.262708	0.0136844
CCGTGA	8940	TCCGTGATGGAGCTAAACC	102.19	TOP3B	0.150361	secondary	0.136582	0.0137791
TAAAAT	3676	CTAAAATGGATGGCCGGCC	102.669	ITGA4	0.18379	secondary	0.165582	0.0182082
ACTTCT	3142	TACTTCTGAATCTCAAACC	100.329	HLX	0.0189452	secondary	-0.0163861	0.0189452
TAGGAT	401207	TTAGGATAAAAACAACAGG	100.356	FLJ44606	0.0208448	secondary	-0.417799	0.0208448
TTGTGT	6310	TTTGTGTAAACCTATTCCC	102.713	ATXN1	0.186845	secondary	0.165893	0.0209512
CTGTTC	116988	GCTGTTCACAAACGAGTCC	100.402	CENTG3	0.024138	secondary	-0.439387	0.024138
GTGCAC	7593	TGTGCACTCTCCGATGCTC	100.429	MZF1	0.0260849	secondary	-0.273893	0.0260849
GAGAGC	2155	TGAGAGCTAAACAACCGCC	100.441	F7	0.0268966	secondary	-0.51644	0.0268966
CTTGAC	6331	GCTTGACAATACACTCGCC	100.486	SCN5A	0.0300971	secondary	-0.251125	0.0300971
GAATCT	8289	TGAATCTTGAGATAGCTCC	112.873	ARID1A	0.861212	secondary	0.818976	0.0422354
CTCTTT	5929	TCTCTTTACCTTTTGATCC	100.688	RBBP5	0.0444407	secondary	-0.0794139	0.0444407
TGGCAA	29956	TTGGCAAACCAGGAAAAGC	104.615	LASS2	0.318043	secondary	0.273403	0.04464
CTTGTC	408	CCTTGTCATCCTTCATGCC	100.954	ARRB1	0.0633491	secondary	0.0172541	0.0460951
TACGCT	6789	ATACGCTGCCATAGGACCC	113.64	STK4	0.9096	secondary	0.86311	0.0464894
TCTCAG	23584	ATCTCAGTGCAGTAGAGCC	105.276	VSIG2	0.363023	secondary	0.316269	0.0467541
CCAAGT	7099	TCCAAGTGCTCTAGATTGG	100.741	TLR4	0.0482182	secondary	-0.212568	0.0482182
TTTTGT	9002	TTTTTGTGTGTAGAGATGG	110.975	F2RL3	0.739963	primary	0.691623	0.0483391
TTGAGC	140609	TTTGAGCTGAAAAACCGGC	100.845	NEK7	0.0556047	primary	-0.0393564	0.0556047
AAGTCA	5345	TAAGTCAGGGCCGAAAAGC	103.916	SERPINF2	0.27005	primary	0.209181	0.060869
ATCAGT	57010	TATCAGTTCTACAAACTCC	100.95	CABP4	0.0630452	secondary	-0.103896	0.0630452
ATCCCT	390928	CATCCCTAGAGGTACATCC	112.218	FLJ16165	0.819587	secondary	0.749956	0.0696303
TGTTGC	6928	GTGTTGCTGCATGTAACCC	101.066	HNF1B	0.0712836	secondary	-0.513925	0.0712836
CCAAGG	79980	GCCAAGGTGAATTCTTTCC	102.023	DSN1	0.138644	secondary	0.0670877	0.071556
AAACTT	60672	CAAACTTCCACAGAATCCC	106.255	MIIP	0.429202	secondary	0.353658	0.0755438
TAGACA	2	ATAGACATTATGACGATTG	107.093	A2M	0.48538	primary	0.408714	0.0766658
TGGTGA	90952	TTGGTGAGGCTTAAAGACC	103.816	ESAM	0.263226	primary	0.185537	0.0776893
TTTTCT	23429	GTTTTCTGGTGGAGGTGCC	117.001	RYBP	1.11799	secondary	1.03408	0.0839105
AGAGAA	10773	TAGAGAATATTATTTGCCC	101.852	ZBTB6	0.12668	secondary	0.0406065	0.0860735
CCTAAT	79797	GCCTAATGACAGGTTCTCC	107.151	ZNF408	0.489249	secondary	0.402576	0.0866729
TGATGT	7428	TTGATGTGCAATGCGCTCC	101.372	VHL	0.0928489	secondary	-0.00527457	0.0928489
TTCATA	258	ATTCATACTGTTGAGTTTC	101.415	AMBN	0.0958925	primary	-0.0799413	0.0958925
CGGTTG	60672	CCGGTTGACACGGTAACAG	101.418	MIIP	0.0961012	secondary	-0.176557	0.0961012
ACTGGA	55253	CACTGGAGCTCTCAAAGGG	101.447	TYW1	0.0981554	secondary	-0.138788	0.0981554
TTTGGA	5325	ATTTGGAGAAATCCAAACC	105.478	PLAGL1	0.376751	secondary	0.273572	0.103178
CATGAG	7369	TCATGAGCAGTGCAAATCG	106.097	UMOD	0.418578	primary	0.307445	0.111133
ACCGCA	55253	TACCGCATATCTCATACCC	104.786	TYW1	0.32972	primary	0.216617	0.113103
TGTTCT	9643	TTGTTCTTTCTGGTCTTCC	103.145	MORF4L2	0.216868	secondary	0.100785	0.116084
TTCTCA	5911	TTTCTCATACCGCTTCACG	101.733	RAP2A	0.118303	primary	-0.333372	0.118303
TGGGTA	79752	ATGGGTAAGATGTATGTTG	101.735	ZFAND1	0.118403	primary	-0.481335	0.118403
TGAAAA	7029	TTGAAAAGTGTCTCAAGCC	105.998	TFDP2	0.411873	secondary	0.292601	0.119272
ACCATT	53833	CACCATTTTGACATGTTCC	101.777	IL20RB	0.121396	secondary	-0.638147	0.121396
CCTGAG	2297	ACCTGAGAATCTCTACACC	106.194	FOXD1	0.425104	secondary	0.296812	0.128292
TCGTTG	4173	GTCGTTGCATGTATAGAGG	101.911	MCM4	0.13077	secondary	-0.0793267	0.13077
GGCAAT	26589	AGGCAATCACACAATGTCC	101.941	MRPL46	0.132924	secondary	0	0.132924
CCTTCT	8940	ACCTTCTGCTAACAACCGC	107.855	TOP3B	0.53607	secondary	0.402067	0.134003
TGGTTT	5424	TTGGTTTTCTCGATCATCT	101.968	POLD1	0.134791	primary	-0.392017	0.134791
GTAGCT	130535	AGTAGCTAACACCTTTTCC	102.05	KCTD18	0.140561	secondary	-0.151271	0.140561
GTGATC	11052	CGTGATCTACTATGGTCCC	107.584	CPSF6	0.518058	secondary	0.376238	0.141821
GTCATT	23677	TGTCATTAAAGCTCGTCTC	102.072	SH3BP4	0.142041	primary	-0.728806	0.142041
TTTTTT	25998	CTTTTTTGACATGATCGCC	102.116	IBTK	0.145164	secondary	0	0.145164
TTTGAG	5858	TTTTGAGTTAGTGAACACC	102.14	PZP	0.146835	secondary	-0.146832	0.146835
ATAGCC	9643	AATAGCCCAACAATAATGC	102.172	MORF4L2	0.149068	primary	-1.3041	0.149068
AGCTTC	26589	CAGCTTCTGTTATGCGAGC	102.311	MRPL46	0.158809	secondary	-1.08414	0.158809
ACCCAA	26271	GACCCAATACATGACAGCC	109.405	FBXO5	0.638102	secondary	0.478095	0.160007
CTTATG	7593	ACTTATGTAATCGCCAGCC	102.397	MZF1	0.164775	secondary	-0.209267	0.164775
TATCAG	11321	GTATCAGCTCAGTATATCC	103.507	XAB1	0.24192	secondary	0.0761164	0.165804
CCCGAG	717	ACCCGAGATATTCACGTTC	106.494	C2	0.44531	secondary	0.273612	0.171698
TGCAGA	84560	ATGCAGATTCCTCCAGACA	105.026	MT4	0.346056	secondary	0.172202	0.173854
TCCTAT	79071	TTCCTATGTGTTAATAGCC	106.586	ELOVL6	0.451447	secondary	0.274724	0.176723
TTTACT	6297	TTTTACTAGGTTAGGAAGC	116.738	SALL2	1.10192	secondary	0.91616	0.185765
TCTGTC	5657	TTCTGTCCAAAGATCCGCC	110.489	PRTN3	0.708576	secondary	0.519917	0.188658
CTTTCT	3488	GCTTTCTCTTGTAGAATCC	102.773	IGFBP5	0.190995	secondary	-0.273424	0.190995
CTTTGT	3998	TCTTTGTCCACACTGAGCC	115.624	LMAN1	1.03333	secondary	0.832087	0.201244
ATGTAC	6468	TATGTACAGAGAATCATCC	113.847	FBXW4	0.922638	secondary	0.721023	0.201615
CTTCTT	7391	ACTTCTTGTGTAAGCTTGC	109.74	USF1	0.659921	secondary	0.457488	0.202432
GTTCTA	6993	TGTTCTACTACATTTGTGG	103.009	DYNLT1	0.207373	primary	-0.039743	0.207373
ACGGTA	85463	AACGGTATCCATACTTGGG	103.019	ZC3H12C	0.208091	primary	-0.448358	0.208091
ACAGGT	9531	AACAGGTTTAGAATCCACC	103.069	BAG3	0.211551	secondary	-1.2755	0.211551
GCGATG	5422	AGCGATGTTAGTGATCTGC	103.112	POLA1	0.214568	primary	-0.100175	0.214568
TAGGAA	5582	ATAGGAATTAGGTTACGGG	113.583	PRKCG	0.906001	primary	0.691204	0.214797
TCGGAT	9817	TTCGGATGGTGTTCATTGC	110.137	KEAP1	0.685741	primary	0.464689	0.221052
TAGGTT	6310	ATAGGTTCCACTGTATTGG	110.304	ATXN1	0.696577	primary	0.471642	0.224935
TATAGC	140609	TTATAGCCCATATCCGGTC	113.488	NEK7	0.900041	primary	0.674306	0.225735
CATGTA	132625	TCATGTACTCAGAATACTC	103.321	ZFP42	0.229044	primary	-0.0873552	0.229044
AGTAAA	3567	CAGTAAAATGTCCTTCTCC	113.318	IL5	0.88935	secondary	0.658064	0.231286
AATATA	1147	AAATATACACTTTGGATCC	108.169	CHUK	0.556881	secondary	0.325241	0.23164
TAAATT	8291	ATAAATTTTGAAGAGGCCC	103.383	DYSF	0.233334	secondary	-1.39909	0.233334
GAAATC	2534	AGAAATCCAGTAAACTTCC	103.417	FYN	0.235697	secondary	-0.0376453	0.235697
AAGTAG	2912	AAAGTAGTCATAGCGGGAC	114.131	GRM2	0.940429	primary	0.702739	0.23769
TACTGC	1195	TTACTGCTACATGTCTACC	103.448	CLK1	0.237821	secondary	-0.182421	0.237821
GTCACA	162989	TGTCACAGGTCACTTTGCC	109.595	DEDD2	0.650511	secondary	0.410793	0.239717
CCTCCA	7484	CCCTCCATGTCTTTCTCAC	108.812	WNT9B	0.59925	secondary	0.355902	0.243348
AGTGCA	2912	CAGTGCAAAAAGCATGGCC	103.59	GRM2	0.2476	secondary	-0.414797	0.2476
GAGCAT	5920	AGAGCATCCAGCAACAACC	109.124	RARRES3	0.619674	primary	0.368822	0.250852
TGTTAA	6867	TTGTTAAGGTCGTAGTTGG	111.365	TACC1	0.765043	secondary	0.509113	0.25593
CAGGAA	6921	TCAGGAATCTCGGTGGAGC	111.414	TCEB1	0.768166	primary	0.505409	0.262757
CGCCAG	4318	TCGCCAGTACTTCCCATCC	125.193	MMP9	1.60182	secondary	1.33141	0.27041
AAAAGA	5345	CAAAAGAGCCTTAAGGAGC	103.969	SERPINF2	0.273703	secondary	-0.076601	0.273703
TTGACT	5582	CTTGACTTCGTGGACCACC	103.988	PRKCG	0.275003	secondary	-0.296116	0.275003
TGTTTA	3445	CTGTTTATCATCAAACTCC	104.824	IFNA8	0.332274	secondary	0.0556677	0.276606
TTGAGC	2623	GTTGAGCAATGGGTACACC	104.069	GATA1	0.280577	secondary	-0.0393564	0.280577
GTGTTC	23089	GGTGTTCTCCTCTGTGAGC	104.07	PEG10	0.280681	secondary	-0.142451	0.280681
AGGATC	2650	TAGGATCTCAAGCTTTACC	104.125	GCNT1	0.28443	secondary	-0.0594468	0.28443
CATATT	5347	TCATATTCGACTTTGGTTG	104.136	PLK1	0.285228	primary	-0.454958	0.285228
TGTTGG	5345	GTGTTGGGAAAGAATGGCC	109.021	SERPINF2	0.612926	secondary	0.325788	0.287138
CTATGA	55253	TCTATGATGCAATTCATCC	111.471	TYW1	0.771822	secondary	0.483165	0.288657
TCATTC	7099	CTCATTCCTTACCCAGTCC	104.256	TLR4	0.293459	secondary	-1.60098	0.293459
AAGATT	7941	TAAGATTCTCATCATCTCC	104.384	PLA2G7	0.302191	secondary	0.00870959	0.293481
GTTCTT	1831	AGTTCTTCTCCACCAGCTC	105.265	TSC22D3	0.362269	secondary	0.0685304	0.293739
ATTTCA	130535	CATTTCATTGGCCAAATGG	105.22	KCTD18	0.359251	secondary	0.0633778	0.295873
GTTCAT	9611	GGTTCATAACTAGTTCTCC	104.887	NCOR1	0.336609	secondary	0.0296715	0.306937
GCATCA	5460	AGCATCATTGAACTTCACC	108.259	POU5F1	0.562807	secondary	0.255422	0.307386
ACCCAA	328	TACCCAATCTAATCCTTTC	111.844	APEX1	0.795742	secondary	0.478095	0.317647
AACTCG	6789	AAACTCGTAGTCTCCATCC	107.093	STK4	0.485391	primary	0.166104	0.319287
CATCTG	5911	TCATCTGCCTCACAATTTC	104.644	RAP2A	0.319977	primary	-0.331306	0.319977
ATGCTT	2113	TATGCTTTCAAAAGAGTCC	104.659	ETS1	0.321014	secondary	-0.00444999	0.321014
CATATT	83744	TCATATTCAGTGCATATTC	104.67	ZNF484	0.321766	primary	-0.454958	0.321766
CTCAAA	55790	ACTCAAAGAGATAATTAGC	111.859	CSGALNACT1	0.796664	secondary	0.470084	0.326581
TCAGTG	7369	ATCAGTGATGTTGAAGTCC	104.745	UMOD	0.326899	secondary	-0.255544	0.326899
CGGTTC	2273	GCGGTTCTTATAGTGCACC	104.809	FHL1	0.331289	secondary	-0.168655	0.331289
CACGAA	5352	TCACGAACAAAATAGTTCC	108.631	PLOD2	0.587303	secondary	0.255234	0.332069
AGTATA	214	CAGTATACCATCCAAGGCC	104.83	ALCAM	0.332696	secondary	-0.262639	0.332696
TTATGT	3567	TTTATGTACAGGAACAGGA	104.887	IL5	0.336572	primary	-0.0247866	0.336572
TACGTG	5971	GTACGTGAAAGGCAATGGC	106.992	RELB	0.478666	secondary	0.133738	0.344928
GTTCGA	9002	TGTTCGACCCAGTACAGCC	108.362	F2RL3	0.569619	primary	0.223674	0.345945
ATGACA	1437	GATGACAAGCAGAAAGTCC	113.795	CSF2	0.919362	secondary	0.570053	0.349309
TCTTGT	8503	TTCTTGTGTGTGACACTGC	115.953	PIK3R3	1.05364	secondary	0.700399	0.353245
TTGTTT	3684	TTTGTTTCCAAGGGAAGCC	111.366	ITGAM	0.765114	secondary	0.410853	0.354261
TTTAGT	3605	GTTTAGTCCGAAATGAGGC	108.055	IL17A	0.54931	secondary	0.19035	0.35896
AAAAAC	10922	AAAAAACAAAGTGCAGGGC	112.306	FASTK	0.825221	secondary	0.46588	0.359341
GGAATT	5582	AGGAATTAGGTTACGGGCC	105.253	PRKCG	0.361467	secondary	-1.10193	0.361467
TCAAAA	64946	CTCAAAAGCAACTTTTACC	105.268	CENPH	0.362518	secondary	-0.334978	0.362518
TTAGGA	163	ATTAGGATCTTCACAGTCC	116.611	AP2B1	1.09413	secondary	0.720485	0.37364
CCAAAA	51601	GCCAAAAGAATAGAATTGG	110.898	LIPT1	0.734989	secondary	0.358647	0.376342
AAATGA	84522	TAAATGAGTGGAGCGATGG	111.32	JAGN1	0.762152	primary	0.38477	0.377382
CGGAGC	9478	TCGGAGCTCTTCAATTTCC	105.503	CABP1	0.37847	secondary	-0.485198	0.37847
AGAGTT	84620	AAGAGTTGAGGATTGCGCC	105.541	ST6GAL2	0.380997	secondary	-0.0670872	0.380997
ACGGAT	7428	TACGGATGTAGAATGGATG	105.596	VHL	0.384772	primary	-0.0403285	0.384772
CATGTG	8811	TCATGTGCAACAGGTCGCT	105.631	GALR2	0.387112	primary	-0.380061	0.387112
ATAAGG	5879	AATAAGGCTTTAAGAAGGC	105.636	RAC1	0.387452	secondary	-1.12227	0.387452
CCCTAA	9531	TCCCTAAAGCACACATCGG	121.186	BAG3	1.36928	secondary	0.981313	0.387962
CAGCTT	1147	GCAGCTTTCGGAGATCTCC	105.647	CHUK	0.388174	secondary	-0.23418	0.388174
ACAGTG	5900	TACAGTGACGAGAAGTTCT	105.658	RALGDS	0.388949	primary	-0.0523135	0.388949
GGGTTA	959	AGGGTTACCAAGTTGTTGC	105.872	CD40LG	0.403414	secondary	-0.613835	0.403414
ACTGTT	55100	CACTGTTTTAGTGCCATGC	105.882	WDR70	0.40409	secondary	-0.220009	0.40409
CTTGTG	5859	TCTTGTGCTGGAATAGTCG	116.824	QARS	1.1072	primary	0.702109	0.405093
AAACGC	7941	TAAACGCAAGAAGGTGCCC	120.327	PLA2G7	1.31839	secondary	0.909497	0.408889
ATCTGA	25998	AATCTGACTCCATCTAACC	112.785	IBTK	0.855626	primary	0.440779	0.414847
AAGTAT	1441	AAAGTATGCAGATCGCCTG	106.056	CSF3R	0.415803	primary	-0.01405	0.415803
TCCAAA	2534	CTCCAAAGACGGTGAGTCC	112.166	FYN	0.816291	secondary	0.388872	0.427419
CTCTGC	51015	TCTCTGCTAATGCCGCTTC	106.69	ISOC1	0.458404	primary	0.0281139	0.43029
CTCAGG	7369	ACTCAGGTACATGAAGACC	106.294	UMOD	0.431844	secondary	-0.147614	0.431844
AGCTGA	30846	TAGCTGATGATGTAAGCGT	107.129	EHD2	0.487767	primary	0.0511369	0.43663
TTATAG	245711	CTTATAGTAAATTTAGCCC	106.465	SPDYA	0.443336	secondary	-0.555669	0.443336
TCTCCT	10403	ATCTCCTTGTAAGGAAGCC	110.142	NDC80	0.686083	secondary	0.235052	0.451031
TTTATG	3169	TTTTATGTGTTATGTGACC	106.613	FOXA1	0.45327	secondary	-0.132205	0.45327
TTGGAA	4318	TTTGGAATCTGCCCAGGTC	111.693	MMP9	0.786066	primary	0.32922	0.456845
TAATGA	1287	CTAATGAATGGCTGGATGC	106.711	COL4A5	0.459809	secondary	-0.186447	0.459809
TTCAAA	81894	GTTCAAAGCCAAGGACTCC	115.466	SLC25A28	1.02357	secondary	0.561363	0.46221
AACAAA	7272	CAACAAACTCAACCAGTCC	111.204	TTK	0.754718	secondary	0.291814	0.462904
TAGTCC	7593	ATAGTCCTAGGAGGTGTCT	106.819	MZF1	0.467035	primary	-0.297579	0.467035
CTTCTT	220134	GCTTCTTTACGGGTTCAGG	113.96	C18orf24	0.929744	secondary	0.457488	0.472256
CGTCTA	2776	TCGTCTATCATAGCATTCC	114.549	GNAQ	0.966575	primary	0.492531	0.474044
CGTCCA	7484	CCGTCCAAAATTTCAGTCC	108.396	WNT9B	0.571841	secondary	0.0891082	0.482733
TCTCAC	51081	ATCTCACCTGAGTTAGCCC	118.818	MRPS7	1.22816	secondary	0.743663	0.484495
GAACTC	54856	CGAACTCAAGTCCTTAACC	107.408	GON4L	0.506374	secondary	0.0218156	0.484558
GAGAAA	7784	AGAGAAAGTCAGCTTCTCC	115.301	ZP3	1.01337	secondary	0.528708	0.484662
AACGTG	3960	CAACGTGTTGAAGACCACC	108.43	LGALS4	0.574112	secondary	0.0883492	0.485763
ACGTGG	9066	AACGTGGGTGACTATTTGC	109.597	SYT7	0.650615	secondary	0.162614	0.488001
TCCACC	5213	CTCCACCATCCACCAGGCC	107.162	PFKM	0.489974	secondary	-0.390254	0.489974
TAGCTA	258	GTAGCTAATATCTTAGAGC	107.204	AMBN	0.492802	secondary	-0.196419	0.492802
AATGGA	2650	GAATGGATGATTTTAATGG	110.418	GCNT1	0.704004	secondary	0.209703	0.494301
TTGTAG	3675	TTTGTAGCCGGTGATTTAC	107.365	ITGA3	0.5035	primary	-0.584797	0.5035
GCGTCC	1387	TGCGTCCACAGCAATATCC	123.645	CREBBP	1.51287	primary	1.00628	0.506586
TTTTAC	1041	ATTTTACCCTTACTGTAGG	114.385	CDSN	0.95631	secondary	0.439146	0.517164
AAAGTA	51144	AAAAGTATTCAGGATACTC	107.6	HSD17B12	0.519121	primary	-0.207871	0.519121
TGTTTC	5859	CTGTTTCTTCTAGCCGAGC	115.442	QARS	1.02211	secondary	0.502694	0.519415
CTGAGA	25998	CCTGAGAATTTTCAATTCC	112.595	IBTK	0.843593	secondary	0.318371	0.525221
CTTTTC	23373	TCTTTTCTGGTGCACGTCC	110.739	CRTC1	0.724722	secondary	0.191223	0.5335
ACTTAT	84811	GACTTATCTCGAAATACGG	110.083	BUD13	0.682274	secondary	0.148455	0.533819
TCTTCA	10392	ATCTTCATAGACTTTGGCC	122.925	NOD1	1.47114	secondary	0.926709	0.544433
AATCGG	7099	TAATCGGAATTCTTCAATG	116.174	TLR4	1.06728	primary	0.520664	0.546619
ACACTA	23429	AACACTAGGACTAATTTCC	115.153	RYBP	1.00418	secondary	0.454484	0.549694
TACAGG	23584	GTACAGGATTGGATGGGAC	108.119	VSIG2	0.553567	secondary	-0.540488	0.553567
CTTTTT	1044	TCTTTTTCAGCTCCATCCC	114.6	CDX1	0.969747	secondary	0.415709	0.554038
TGTTGG	7097	TTGTTGGACAGGTCAAGGC	113.211	TLR2	0.882597	secondary	0.325788	0.556808
CTTACT	8608	CCTTACTTAGGACACCACC	108.276	RDH16	0.563903	secondary	-0.694282	0.563903
CTGCAA	8608	TCTGCAACAAACTTCTCGC	112.007	RDH16	0.806119	primary	0.240776	0.565344
TTCTTC	3488	CTTCTTCACTGCTTCAGCC	124.073	IGFBP5	1.53755	secondary	0.972138	0.565412
CATTCT	23192	ACATTCTCTTCATTAAGCC	116.284	ATG4B	1.07407	secondary	0.505805	0.568265
CGGCTG	1044	ACGGCTGTAATGAAACTCC	108.343	CDX1	0.56832	primary	-0.168073	0.56832
TCTTTT	4084	TTCTTTTTGGATTTGTTCC	111.753	MXD1	0.789889	secondary	0.219398	0.570491
AGGTCC	8291	GAGGTCCCATTCAAATCCC	108.378	DYSF	0.570654	secondary	-2.75382	0.570654
TGATGT	5352	GTGATGTTAATAGCTTCCC	108.397	PLOD2	0.571932	secondary	-0.00527457	0.571932
TTCTGA	1437	TTTCTGAGATGACTTCTAC	111.094	CSF2	0.747638	secondary	0.175264	0.572374
GCTTAA	56957	AGCTTAACTTTGTTTAGCC	108.459	OTUD7B	0.57598	secondary	-0.532508	0.57598
GATTCA	23426	TGATTCACCTGTAAGAGCC	108.492	GRIP1	0.578147	primary	-0.409432	0.578147
TGGTGT	201176	TTGGTGTAGAGCATCTGCT	108.506	ARHGAP27	0.5791	primary	-0.0330784	0.5791
TCAATA	11321	CTCAATAAATTTCATCACC	108.86	XAB1	0.602397	secondary	0.0167825	0.585614
CTGTTA	25998	TCTGTTACTGGGAATAGGC	115.843	IBTK	1.04687	primary	0.43581	0.611064
CCAGAA	6790	TCCAGAATTAGGTAGACTC	115.806	AURKA	1.04457	primary	0.430765	0.613809
TCCTCC	84851	CTCCTCCCATTCATCTTCC	111.024	TRIM52	0.743113	secondary	0.125023	0.61809
TTAGAC	29979	GTTAGACAAAAGTTGTCGC	109.13	UBQLN1	0.62011	secondary	-0.342529	0.62011
TCACAG	55122	TTCACAGATCATCCCAACC	114.424	C6orf166	0.95878	secondary	0.33589	0.62289
GATATT	55795	GGATATTGGACTATCACGG	109.201	PCID2	0.624711	secondary	-1.12624	0.624711
ATTAAA	1000	AATTAAAAGTTGTTTGGCC	111.947	CDH2	0.80228	secondary	0.170599	0.631681
CACTTT	221150	ACACTTTGAATATATTCCC	109.458	C13orf3	0.641544	secondary	-0.220902	0.641544
AAAGCA	3998	AAAAGCAGCTATATTTTCC	109.458	LMAN1	0.641552	secondary	-0.430685	0.641552
TCTATG	8218	TTCTATGGGTTGTGAAACC	118.615	CLTCL1	1.21597	secondary	0.572791	0.643182
GTGTAG	81576	TGTGTAGTAATTGCCCACC	111.749	CCDC130	0.789624	secondary	0.140607	0.649017
TATAAA	79752	ATATAAAGGACAATCCTCC	115.928	ZFAND1	1.05211	secondary	0.399814	0.6523
TCATTT	3064	GTCATTTTTACTAATGAGC	109.724	HTT	0.658914	secondary	-3.2788	0.658914
TACAAT	22826	CTACAATTGTAGGTTTTCC	109.792	DNAJC8	0.663322	secondary	-0.657551	0.663322
AGGGTG	5528	TAGGGTGTTTATTCATCCC	109.902	PPP2R5D	0.670524	secondary	-0.446713	0.670524
GGTCAC	51517	TGGTCACTGGTTGATGAGG	110.12	NCKIPSD	0.68467	secondary	-0.110616	0.68467
CCTTTC	84522	ACCTTTCAAGCAACACACC	110.246	JAGN1	0.692853	secondary	-2.40732	0.692853
CCGTTT	6196	TCCGTTTGAAGAGAGCTCG	110.415	RPS6KA2	0.70378	primary	0.00971682	0.694064
TTAGTG	4141	GTTAGTGAGGTCATCTTGC	110.511	MARS	0.709982	secondary	-1.37328	0.709982
ATGTAA	79738	CATGTAATTTAGATCAAGG	112.531	BBS10	0.83949	secondary	0.129433	0.710057
AAGTTC	3960	AAAGTTCACGAAGAACCGC	110.524	LGALS4	0.710862	secondary	-1.02981	0.710862
AAACAG	7450	CAAACAGCTCAATCTCTCC	116.53	VWF	1.08916	secondary	0.378272	0.710889
AAATGT	85463	TAAATGTAAAGCAATCCCG	121.414	ZC3H12C	1.38269	secondary	0.66326	0.719433
AATCGT	85463	TAATCGTTCATCTATGAAC	112.482	ZC3H12C	0.836372	primary	0.116513	0.719859
CCACAT	22795	TCCACATACTGCGTTTCCC	115.753	NID2	1.0413	secondary	0.316927	0.724375
CCTTCG	147841	TCCTTCGCATTGAGAAGGC	111.509	SPC24	0.774256	secondary	0.0424805	0.731775
TGGCTG	81576	GTGGCTGTTGTGGTATCGG	111.176	CCDC130	0.752888	secondary	-0.99576	0.752888
CTCTTG	820	TCTCTTGTTATCCTTATCA	122.835	CAMP	1.4659	primary	0.708451	0.757446
GTTCTC	6921	CGTTCTCAGCAAACTGACC	112.511	TCEB1	0.838224	secondary	0.0780261	0.760198
GATATA	23426	CGATATAGGAAATCAGAGG	111.321	GRIP1	0.76221	secondary	-0.297911	0.76221
CAAACG	3684	TCAAACGTGATATTAAAGG	119.379	ITGAM	1.26188	secondary	0.496421	0.765455
TTGTAA	6249	TTTGTAAGGTTGCTGATCG	111.377	CLIP1	0.765832	primary	-0.215894	0.765832
GACACC	6468	AGACACCTTCACTCGTTCC	111.547	FBXW4	0.776737	secondary	0	0.776737
TGATTT	348235	TTGATTTCATATTCCAGCC	111.56	FAM33A	0.777574	primary	-1.07287	0.777574
TCCTTA	10526	TTCCTTAGCTTGTATCTGG	113.779	IPO8	0.918378	secondary	0.135082	0.783297
CCTTCT	6789	CCCTTCTTTTCATAGTTCC	118.118	STK4	1.18593	secondary	0.402067	0.783861
TAGTCG	90850	ATAGTCGCTGTAGTAGTCC	121.178	ZNF598	1.3688	primary	0.583589	0.785207
TCCAAT	7428	CTCCAATGATCTTCTCACC	111.685	VHL	0.785567	secondary	-0.0712292	0.785567
ACGTAC	3064	AACGTACCAGTCTTTGTCC	118.132	HTT	1.18677	primary	0.395215	0.791553
TATGGA	1981	TTATGGATCTGGTCAATGG	111.865	EIF4G1	0.79707	primary	-0.325479	0.79707
TGTACT	8503	TTGTACTCGATTGATATCC	120.035	PIK3R3	1.30101	secondary	0.498568	0.802443
AGAGCT	286826	CAGAGCTTGTATTCCTGCC	112.518	LIN9	0.838704	secondary	0.0316891	0.807015
ATACTG	3567	TATACTGAAAATTAAGGCC	114.995	IL5	0.99436	secondary	0.186974	0.807386
ATAATT	8503	CATAATTCGTTCAATCTCC	116.836	PIK3R3	1.10791	secondary	0.286653	0.821253
TTTTAA	140609	TTTTTAAAGCTACTGGTAC	117.842	NEK7	1.16923	secondary	0.346236	0.822993
TCACAG	23640	TTCACAGAACTCCAGCTCC	117.888	HSPBP1	1.17197	secondary	0.33589	0.83608
GGATCT	22826	AGGATCTATCTGAAGAACC	112.565	DNAJC8	0.841683	secondary	-0.308035	0.841683
GTTTAT	10558	AGTTTATACATTCTTTTCC	112.697	SPTLC1	0.850039	primary	-0.477946	0.850039
ATCCTG	2273	GATCCTGGTAAGTGATTCC	112.744	FHL1	0.853017	secondary	-0.444776	0.853017
CGTGGT	201176	TCGTGGTCCACCTTATAGC	112.873	ARHGAP27	0.861204	primary	-0.21293	0.861204
TATGAA	6701	CTATGAATCCATGATAAGC	112.875	SPRR2B	0.861349	secondary	-0.787745	0.861349
TTCCGG	51517	TTTCCGGTGGTGGATCAGC	120.103	NCKIPSD	1.30506	secondary	0.440474	0.864582
GCCAAG	26512	GGCCAAGAGTCGTAAGTCC	112.98	INTS6	0.867989	secondary	-0.201317	0.867989
TTGCAA	9404	TTTGCAATGAGTACAGACA	118.951	LPXN	1.23619	primary	0.365078	0.871117
GGCTGT	51514	TGGCTGTTTGATCACCTGC	116.791	DTL	1.10515	secondary	0.23401	0.871136
TACAAA	51081	TTACAAAGGAACTACATCC	113.185	MRPS7	0.880953	secondary	-0.197166	0.880953
TCTGCC	4090	TTCTGCCCATTTCTCCTCC	131.166	SMAD5	1.93501	secondary	1.04828	0.886733
GCGATT	1000	TGCGATTTCACCAGAAGCC	120.332	CDH2	1.31869	secondary	0.427462	0.891228
CGTAGA	1039	CCGTAGAAGTTCCACTTGC	113.421	CDR2	0.895812	secondary	-0.250968	0.895812
TTTCTA	5859	TTTTCTAGGAGAATTTAGC	115.612	QARS	1.03261	secondary	0.135433	0.897172
CATAAT	79738	TCATAATAATCAGTTAGCC	125.808	BBS10	1.63685	secondary	0.739204	0.897646
GAAGTA	11132	TGAAGTATCGGAGCTGACT	113.511	CAPN10	0.901501	primary	-0.535567	0.901501
TTGTAT	64129	CTTGTATAGGAAGAAGTCC	124.371	TINAGL1	1.55471	secondary	0.650308	0.904406
CTTGTA	5896	TCTTGTAGAACTCAGCTGC	117.807	RAG1	1.16708	primary	0.261859	0.905224
ACCTCA	54776	AACCTCATCACCTCAATGT	120.917	PPP1R12C	1.35334	primary	0.444242	0.909101
GAATCT	24144	AGAATCTTCCAACTCTGCC	127.445	TFIP11	1.72928	secondary	0.818976	0.910307
CACGAT	6993	TCACGATGTATTTAAATGG	116.011	DYNLT1	1.05725	primary	0.138606	0.91864
GGACTT	7450	AGGACTTGAAAGTTGCCGC	114.053	VWF	0.935532	secondary	-0.1158	0.935532
GACAGC	79980	AGACAGCCAAGCCGTTTGC	114.056	DSN1	0.935756	secondary	-0.174573	0.935756
GAGAAT	7922	TGAGAATACCAATTAACCC	114.32	SLC39A7	0.952241	secondary	-0.0225936	0.952241
CACTGG	5325	GCACTGGTGCTTCTTTTCC	116.155	PLAGL1	1.06613	secondary	0.110877	0.955257
CCTGTC	91445	ACCTGTCTGTTAGGTCTGG	114.43	RNF185	0.959157	secondary	-1.88111	0.959157
ATGTTT	5424	AATGTTTGTACCTTGAGGG	115.624	POLD1	1.03333	secondary	0.063191	0.970137
ACAAAC	54541	AACAAACACACTTGGTCCC	121.321	DDIT4	1.37724	secondary	0.406929	0.970311
TGGTCT	85407	ATGGTCTCAGGGATAGTCC	123.646	NKD1	1.51291	secondary	0.536687	0.976221
TTCGAC	4318	TTTCGACTCTCCACGCATC	114.748	MMP9	0.97901	secondary	-0.192897	0.97901
GCTAAT	3605	GGCTAATAGTATGAAAACC	114.831	IL17A	0.98413	secondary	-6.51567	0.98413
TTCTCT	58490	ATTCTCTAGTGAATTCAGG	114.86	C20orf77	0.985958	secondary	-0.446744	0.985958
TAGTCA	387893	ATAGTCATACAGGAGCTCC	114.924	SETD8	0.989946	secondary	-0.0747698	0.989946
ATAAAT	55636	TATAAATGGACGAGACTGC	118.356	CHD7	1.20033	secondary	0.208882	0.991445
CAAATC	51015	CCAAATCATTGTTGGTACG	115.441	ISOC1	1.02201	secondary	0.0253301	0.996677
TTCTGG	91133	TTTCTGGATTGGGATAACC	127.496	L3MBTL4	1.73212	secondary	0.731904	1.00022
TACTGG	5970	GTACTGGAATTCCATGGGC	115.294	RELA	1.01293	secondary	-0.33426	1.01293
CGGTCA	1000	ACGGTCATCACATATGTTC	116.716	CDH2	1.10055	primary	0.0869771	1.01358
TTCATG	9817	GTTCATGATGCCAAAGGCC	115.525	KEAP1	1.02725	secondary	-0.913342	1.02725
TTTTGG	54776	TTTTTGGTTCCGAAGGTCC	115.548	PPP1R12C	1.02865	secondary	-0.163554	1.02865
TCAATA	55142	TTCAATAGGTAAGTTTTCC	115.824	CEP27	1.04572	secondary	0.0167825	1.02894
TTTCCA	79752	CTTTCCATCGTTTACTTGC	115.58	ZFAND1	1.03066	secondary	-0.501978	1.03066
AACTGA	8218	AAACTGACAGTACCTGTCC	126.635	CLTCL1	1.68369	secondary	0.646132	1.03756
TTCACG	4088	ATTCACGCAGACCTCGTCC	115.802	SMAD3	1.04435	secondary	-0.00886341	1.04435
TGGAAA	10526	ATGGAAATATTGCTTCTCC	124.855	IPO8	1.58249	secondary	0.531857	1.05063
TAGCCT	5577	ATAGCCTATGATAACATCC	124.062	PRKAR2B	1.53696	secondary	0.474435	1.06253
ATTCAG	51081	AATTCAGGACTATAGCGGC	116.121	MRPS7	1.06402	secondary	-0.199646	1.06402
AATCGA	7994	AAATCGATGAGAAACCTGC	124.376	MYST3	1.55503	primary	0.486044	1.06898
CTTCGG	3676	ACTTCGGTAGTATGCTGGC	125.135	ITGA4	1.59852	secondary	0.510085	1.08844
TTCAAG	161145	GTTCAAGTTCACCACGAAC	126.912	C14orf83	1.69932	secondary	0.610705	1.08861
ATGGAA	5879	TATGGAAAAATTAATCTGT	118.108	RAC1	1.18533	primary	0.088557	1.09677
TGGATG	1437	CTGGATGGCATTCACATGC	116.675	CSF2	1.09802	secondary	-0.193513	1.09802
TTTCGA	6602	GTTTCGATTTTGGACCGCC	123.527	SMARCD1	1.50603	secondary	0.407841	1.09819
CCGAAC	6196	CCCGAACTTTTAGGGTGGC	116.722	RPS6KA2	1.10095	secondary	-0.402881	1.10095
TAACTC	3778	TTAACTCTATGATTTCAGG	117.115	KCNMA1	1.12498	primary	-0.0719275	1.12498
CTAGAA	2155	TCTAGAATAGGTATTTTTC	124.476	F7	1.56076	primary	0.435247	1.12551
CTTTGG	55100	CCTTTGGAAAGTCCTACGC	120.229	WDR70	1.31256	secondary	0.186822	1.12574
TTCTTT	2297	ATTCTTTTGACCATTATTT	127.841	FOXD1	1.75148	primary	0.61987	1.13161
AGCCCT	201176	AAGCCCTCCATCAAACTCC	124.585	ARHGAP27	1.56703	secondary	0.429957	1.13707
GTTAAC	1615	GGTTAACAGTAGCTCTTCC	117.413	DARS	1.1431	secondary	-1.47683	1.1431
CACTGG	7528	TCACTGGTTGTTTTTGGCC	119.354	YY1	1.26036	secondary	0.110877	1.14948
CCACGC	85407	ACCACGCTTGTTTAAGTGG	117.731	NKD1	1.16244	secondary	0	1.16244
CATTTT	1287	ACATTTTGAGCTAAAAGGC	117.765	COL4A5	1.16455	secondary	-0.554983	1.16455
GTGTTG	23677	AGTGTTGTTACAGTCCTCC	117.87	SH3BP4	1.17088	secondary	-0.17826	1.17088
TGTGCA	2776	TTGTGCATGAGCCTTATTG	117.873	GNAQ	1.17109	primary	-0.0577449	1.17109
TAGTCT	3276	GTAGTCTTTGTACTGCCGG	117.888	PRMT1	1.17201	secondary	-0.0093119	1.17201
TGTCTG	6926	TTGTCTGAAATGTTGTTGG	117.971	TBX3	1.177	primary	-0.678858	1.177
TGCCAA	7784	GTGCCAAAAAGGTCTTTGC	122.295	ZP3	1.43437	secondary	0.253377	1.181
TGATAT	2113	TTGATATGGTTTCACATCC	118.151	ETS1	1.18792	secondary	-0.932757	1.18792
GCATCT	5932	TGCATCTAAGATTCGTTCC	127.128	RBBP8	1.7115	secondary	0.517278	1.19422
ATCTTC	6196	CATCTTCTTAGGGAAAACC	118.316	RPS6KA2	1.19789	secondary	-1.76372	1.19789
TTCTGA	5920	CTTCTGACCAACCATCTCC	121.323	RARRES3	1.37735	secondary	0.175264	1.20208
ACTGGA	5922	TACTGGATCTGGTTACTTC	118.409	RASA2	1.2035	primary	-0.138788	1.2035
CATGTC	55122	GCATGTCATAATTGGGACC	118.59	C6orf166	1.21443	secondary	-2.41841	1.21443
GTGTTC	229	AGTGTTCCAGGTCATGGTC	118.621	ALDOB	1.2163	secondary	-0.142451	1.2163
AAATAT	3960	GAAATATGGCACAGGCGGG	118.621	LGALS4	1.21633	secondary	-0.219168	1.21633
TCAAAG	161145	GTCAAAGTCGAACTGGGAG	120.313	C14orf83	1.31756	secondary	0.0991917	1.21837
CTGTAC	22795	ACTGTACTTACTTTCTTCC	126.931	NID2	1.70041	secondary	0.479467	1.22094
CCATTC	7358	TCCATTCCAATCGCTGTTG	127.202	UGDH	1.71566	primary	0.478462	1.23719
TCCCAG	8323	TTCCCAGAAACTTATATCC	127.745	FZD6	1.74608	secondary	0.504074	1.24201
GACCAA	5920	TGACCAACCATCTCCTTCG	119.321	RARRES3	1.25835	primary	-0.779716	1.25835
TCCCAA	8318	CTCCCAAAAAAGTTCTTCC	132.998	CDC45	2.03419	secondary	0.762599	1.27159
GAGATG	1650	TGAGATGTCATAGTTGTGA	123.487	DDOST	1.50372	primary	0.229975	1.27375
ATGACT	51747	TATGACTTTCGATCCCGGC	120.06	CROP	1.30253	secondary	-0.182548	1.30253
TCTTGT	3664	TTCTTGTTGAGGGCTATGC	133.011	IRF6	2.03488	primary	0.700399	1.33448
AGCAAG	2705	CAGCAAGCACTATTCCTCC	120.637	GJB1	1.33677	secondary	-0.438147	1.33677
TGCTTC	30846	CTGCTTCTTCTTGTTCTCC	121.622	EHD2	1.39491	secondary	0.0534779	1.34143
GTCCTG	4352	AGTCCTGAGATGAGGCAGC	120.995	MPL	1.35795	secondary	-0.403175	1.35795
TCAGAA	6701	CTCAGAATTAACCAGTTTC	121.02	SPRR2B	1.35945	secondary	-0.535914	1.35945
TGCCGA	775	TTGCCGATTTTCGTCATCC	131.571	CACNA1C	1.95708	secondary	0.586346	1.37073
CGTGGT	26589	TCGTGGTCTGAATACAGGC	121.253	MRPL46	1.3732	secondary	-0.21293	1.3732
TCTTAG	57820	ATCTTAGATCACTAAAGCC	121.497	CCNB1IP1	1.38759	secondary	-0.0373137	1.38759
TTGATG	3744	TTTGATGAAGCCTTCATCC	121.743	KCNA10	1.40202	primary	-0.401077	1.40202
TCGGGC	84669	TTCGGGCTGCTGATGATGT	124.012	USP32	1.53406	primary	0.120013	1.41404
TCAGTA	775	TTCAGTAGGATATAGTTTC	122.068	CACNA1C	1.4211	primary	-0.0817357	1.4211
TAGTTA	11129	GTAGTTACACTTCCGTTCG	122.922	SFRS16	1.47096	secondary	-0.250788	1.47096
TTGTTC	91133	TTTGTTCTCTCAAACGATC	133.399	L3MBTL4	2.05571	primary	0.568346	1.48736
TTTCAC	140432	ATTTCACTTAGCAGTGTCG	123.708	RNF113B	1.51649	secondary	-0.128015	1.51649
CGGACC	51747	ACGGACCAAGATCAGAACG	123.75	CROP	1.51893	secondary	0	1.51893
TCTCTT	2306	TTCTCTTCCACCCAATCTC	129.31	FOXD2	1.83313	primary	0.307806	1.52533
AGTAGA	51015	TAGTAGAGATAAGAAGAGC	125.169	ISOC1	1.60048	secondary	0.0751423	1.52534
TGAAAT	6867	CTGAAATCTGGGAGATCAC	124.36	TACC1	1.55409	secondary	0.0286781	1.52541
CGAGTC	5971	ACGAGTCCAGTGTCAGTGG	123.891	RELB	1.5271	secondary	-0.213015	1.5271
CGTTTA	79071	TCGTTTATTCATTAGGTGC	133.641	ELOVL6	2.0687	primary	0.539219	1.52949
TGACGA	6993	CTGACGATGCAGTACATGG	127.682	DYNLT1	1.74257	secondary	0.205005	1.53757
TTTGTT	23089	TTTTGTTTTCAAAACCCGC	131.913	PEG10	1.97565	secondary	0.43455	1.5411
GAAAGG	23373	GGAAAGGTTTTTGTCTGCC	124.823	CRTC1	1.58067	secondary	-0.282115	1.58067
TCTATG	5947	ATCTATGCCTGTCAGATCC	135.288	RBP1	2.15624	secondary	0.572791	1.58345
AAGGCT	57820	TAAGGCTATCATAGAGGCC	125.329	CCNB1IP1	1.60959	secondary	0.0240732	1.58551
CTCTGT	55258	TCTCTGTGACGGAATCTGC	127.167	THNSL2	1.71366	secondary	0.105466	1.60819
TTTTAA	286826	CTTTTAAACTGACAAGGGC	132.081	LIN9	1.98471	secondary	0.346236	1.63848
TCCACC	201176	GTCCACCTTATAGCGTAGC	125.842	ARHGAP27	1.63879	secondary	-0.390254	1.63879
AGGCAC	258	AAGGCACGTACAACATTCC	135.848	AMBN	2.18577	secondary	0.521056	1.66471
CATGAT	29956	CCATGATTAGAGTCCCAGC	126.545	LASS2	1.67863	secondary	-1.3906	1.67863
CGTGTT	286826	ACGTGTTAGATAAGCTTCC	126.86	LIN9	1.69641	secondary	0.00997253	1.68644
AAAAGG	9643	GAAAAGGAGCTTACACTCC	131.094	MORF4L2	1.9311	secondary	0.238746	1.69235
GGCATT	81576	TGGCATTTCATCCGGAACC	126.888	CCDC130	1.698	secondary	0	1.698
TTAATG	11052	GTTAATGAACATCACATCC	132.749	CPSF6	2.02081	secondary	0.316213	1.7046
TCCCAA	6926	ATCCCAAAGTTCTTTAGCC	141.937	TBX3	2.49929	secondary	0.762599	1.73669
ACCCGG	22795	CACCCGGAAGGTATTCAGC	135.06	NID2	2.14422	secondary	0.384303	1.75992
TCAGTT	6331	CTCAGTTTTATATTTCGCC	128.159	SCN5A	1.76924	secondary	-0.536821	1.76924
CTCTGA	6602	TCTCTGAAAACTTCATACG	134.589	SMARCD1	2.1192	secondary	0.348535	1.77066
ACCTAT	5896	TACCTATACTTGAACTTCG	129.207	RAG1	1.82744	primary	0.0534589	1.77398
TACTGA	26058	CTACTGATGTTGGTCCACC	135.385	GIGYF2	2.16136	secondary	0.387255	1.77411
AAAAGG	6602	AAAAAGGAAGAGAACTTCC	132.618	SMARCD1	2.01372	secondary	0.238746	1.77498
TTACCG	55884	TTTACCGTGTTTATTCAGG	128.293	WSB2	1.77672	secondary	0	1.77672
TCTGTT	5582	TTCTGTTTCGTCAGGTTCC	128.901	PRKCG	1.81048	primary	-0.0933585	1.81048
TATTCC	8321	TTATTCCACCTTCTTTACC	133.986	FZD1	2.08712	secondary	0.259175	1.82794
GGGATT	3605	TGGGATTGTGATTCCTGCC	129.22	IL17A	1.82817	secondary	-2.73386	1.82817
TCGATA	1387	TTCGATATGGGAAAGATTC	138.43	CREBBP	2.32039	primary	0.48324	1.83715
ACATGG	7545	AACATGGATAAACCGGCCC	139.791	ZIC1	2.39036	secondary	0.55235	1.83801
TGTTTT	91133	ATGTTTTCCATTGAAGTTC	138.369	L3MBTL4	2.31727	primary	0.479136	1.83813
GCAATG	245711	TGCAATGGCCATAACCTCC	129.9	SPDYA	1.86572	secondary	-1.62242	1.86572
CCATTT	90850	ACCATTTGTCGAGGTTTCC	130.024	ZNF598	1.8725	secondary	-0.0418901	1.8725
CAGGAT	4950	ACAGGATCCGAATCACTCC	135.812	OCLN	2.18389	secondary	0.300072	1.88382
TGTTTT	51601	CTGTTTTTTTAAAGCCAGC	139.426	LIPT1	2.37167	secondary	0.479136	1.89253
CCTTTA	328	TCCTTTACCCAATCTAATC	135.322	APEX1	2.15808	primary	0.264723	1.89335
AGGTCT	54856	TAGGTCTACGTTGTTTTCC	130.713	GON4L	1.9103	secondary	-0.069594	1.9103
TGGTGA	140432	TTGGTGACGACTGGGTTTT	135.159	RNF113B	2.14941	primary	0.185537	1.96388
GCTTAA	3912	TGCTTAAATCATAGAAGCC	132.087	LAMB1	1.98508	secondary	-0.532508	1.98508
TAGGAC	5929	TTAGGACCAAAATCTTGCC	135.323	RBBP5	2.1581	secondary	0.15306	2.00504
TTTCGT	140432	TTTTCGTCCTCGCAGATAC	133.843	RNF113B	2.07948	primary	-0.328344	2.07948
GTTCGT	1387	TGTTCGTGCCAGCCTTTCC	133.898	CREBBP	2.0824	secondary	-0.530131	2.0824
CAATCA	4352	GCAATCAGCTGTATGACCG	139.72	MPL	2.38672	secondary	0.242274	2.14445
AAGGCT	401207	TAAGGCTTGAGTACTTCCT	135.64	FLJ44606	2.17482	primary	0.0240732	2.15074
TTTTTC	3908	GTTTTTCTTTAGGTTATCC	137.168	LAMA2	2.25492	secondary	-1.18175	2.25492
TTCCTC	7545	CTTCCTCTCTTACTCGTCC	142.568	ZIC1	2.53098	secondary	0.266175	2.26481
AATGTA	79071	AAATGTACACCATATAAGC	137.541	ELOVL6	2.27434	primary	-0.28611	2.27434
TCGGTA	8728	ATCGGTAAAACTTATCAAC	140.272	ADAM19	2.4149	primary	0.0740005	2.3409
ACATTT	1387	CACATTTCCTATTCCTGGG	144.326	CREBBP	2.61861	secondary	-0.427847	2.61861
TGGTTT	401207	TTGGTTTAAAGTTAAGTTG	150.553	FLJ44606	2.92059	primary	-0.392017	2.92059
CCAGTA	80176	TCCAGTAGCAGATCCAGCC	162.797	SPSB1	3.4796	primary	0.439839	3.03976
AGGTTC	5700	AAGGTTCCTACTGACATCG	0	PSMC1	-34	primary	0.168294	#NAME?
AGTTGC	8728	AAGTTGCTCATTCTTCTCC	0	ADAM19	-34	primary	-7.73961	#NAME?
ATGTTC	83540	AATGTTCCAGTCGAATTCC	0	NUF2	-34	primary	-0.945232	#NAME?
CATTGT	7132	TCATTGTACAAGTAGGTTC	0	TNFRSF1A	-34	primary	-0.6486	#NAME?
CTCAAG	5901	ACTCAAGGAATCAACTGCG	0	RAN	-34	secondary	-0.07087	#NAME?
GACATC	3064	TGACATCCGATCTCGATTC	0	HTT	-34	primary	-12.6748	#NAME?
GATTTG	1000	TGATTTGGGAGGATTACCC	0	CDH2	-34	primary	-1.85769	#NAME?

## Sheet: S3B Gene Level CSA
GeneID	Symbol	Description	Assay Readout (as percentage of Negative Control)	Z-Score (Subtract median and divide by MAD)	Seed Corrected Z-Score (Subtract median z-score for siRNAs with the same seed)
6651	SON	SON DNA binding protein	5.09337	-21.3607	-20.843
5901	RAN	RAN, member RAS oncogene family	9.69187	-16.7081	-16.6034
8517	IKBKG	inhibitor of kappa light polypeptide gene enhancer in B-cells, kinase gamma	11.1098	-15.9733	-15.9733
7132	TNFRSF1A	tumor necrosis factor receptor superfamily, member 1A	14.1108	-14.0047	-14.0047
5700	PSMC1	proteasome (prosome, macropain) 26S subunit, ATPase, 1	28.6613	-8.94708	-8.39665
6421	SFPQ	splicing factor proline/glutamine-rich	35.2675	-7.6297	-7.6297
9793	CKAP5	cytoskeleton associated protein 5	34.6494	-7.58213	-7.58213
5970	RELA	v-rel reticuloendotheliosis viral oncogene homolog A (avian)	36.4879	-7.43249	-7.23192
8880	FUBP1	far upstream element (FUSE) binding protein 1	28.0234	-9.09953	-6.75084
7298	TYMS	thymidylate synthetase	40.9388	-6.73523	-5.83093
83540	NUF2	NUF2, NDC80 kinetochore complex component, homolog (S. cerevisiae)	43.8567	-5.94062	-5.82414
5356	PLRG1	pleiotropic regulator 1	45.1477	-5.77171	-5.75609
7175	TPR	translocated promoter region, nuclear basket protein	45.1038	-5.69723	-5.69723
56949	XAB2	XPA binding protein 2	44.2198	-6.35282	-5.66463
51362	CDC40	cell division cycle 40 homolog (S. cerevisiae)	45.5495	-5.62771	-5.34154
3550	IK	IK cytokine, down-regulator of HLA II	43.0121	-6.21922	-5.32342
701	BUB1B	budding uninhibited by benzimidazoles 1 homolog beta (yeast)	42.568	-6.25393	-5.32255
6117	RPA1	replication protein A1, 70kDa	50.4071	-4.91785	-4.91785
8717	TRADD	TNFRSF1A-associated via death domain	52.8252	-4.7339	-4.7339
7922	SLC39A7	solute carrier family 39 (zinc transporter), member 7	51.8546	-4.78885	-4.70732
57082	KNL1	kinetochore scaffold 1	52.4559	-4.62045	-4.62045
7919	DDX39B	DEAD (Asp-Glu-Ala-Asp) box polypeptide 39B	51.4245	-4.7593	-4.37051
57405	SPC25	SPC25, NDC80 kinetochore complex component, homolog (S. cerevisiae)	49.3436	-5.08368	-4.20346
147841	SPC24	SPC24, NDC80 kinetochore complex component, homolog (S. cerevisiae)	55.4693	-4.24514	-4.10737
10376	TUBA1B	tubulin, alpha 1b	57.6948	-3.94082	-3.94082
9978	RBX1	ring-box 1, E3 ubiquitin protein ligase	54.2871	-4.372	-3.82724
5422	POLA1	polymerase (DNA directed), alpha 1, catalytic subunit	57.8229	-3.92109	-3.74106
8896	BUD31	BUD31 homolog (S. cerevisiae)	59.4136	-3.72696	-3.61128
996	CDC27	cell division cycle 27 homolog (S. cerevisiae)	56.2896	-4.12826	-3.60087
983	CDK1	cyclin-dependent kinase 1	58.1327	-3.88268	-3.56939
1147	CHUK	conserved helix-loop-helix ubiquitous kinase	60.0491	-3.67104	-3.5144
8454	CUL1	cullin 1	57.2335	-4.23057	-3.46304
23524	SRRM2	serine/arginine repetitive matrix 2	60.6723	-3.57897	-3.40038
1452	CSNK1A1	casein kinase 1, alpha 1	55.8674	-4.19426	-3.24989
7272	TTK	TTK protein kinase	62.6135	-3.36017	-3.21783
10450	PPIE	peptidylprolyl isomerase E (cyclophilin E)	59.491	-3.72763	-3.20623
10403	NDC80	NDC80 kinetochore complex component homolog (S. cerevisiae)	64.0786	-3.1869	-3.1869
5515	PPP2CA	protein phosphatase 2, catalytic subunit, alpha isozyme	56.8889	-4.04977	-3.18135
23398	PPWD1	peptidylprolyl isomerase domain and WD repeat containing 1	61.849	-3.44255	-3.03988
4236	MFAP1	microfibrillar-associated protein 1	65.3888	-3.05159	-3.02059
59286	UBL5	ubiquitin-like 5	65.5984	-3.01998	-3.01998
5514	PPP1R10	protein phosphatase 1, regulatory subunit 10	66.5292	-2.98791	-2.97746
8737	RIPK1	receptor (TNFRSF)-interacting serine-threonine kinase 1	68.166	-2.81394	-2.81394
1044	CDX1	caudal type homeobox 1	68.1873	-2.74214	-2.71959
3664	IRF6	interferon regulatory factor 6	65.6482	-3.01824	-2.71132
4853	NOTCH2	notch 2	68.5744	-2.70808	-2.70808
3837	KPNB1	karyopherin (importin) beta 1	68.2368	-2.74203	-2.67264
55122	AKIRIN2	akirin 2	64.944	-3.25028	-2.64324
10694	CCT8	chaperonin containing TCP1, subunit 8 (theta)	67.6898	-2.79449	-2.64239
10574	CCT7	chaperonin containing TCP1, subunit 7 (eta)	64.9859	-3.08658	-2.58039
220134	SKA1	spindle and kinetochore associated complex subunit 1	66.9052	-2.88991	-2.51141
26271	FBXO5	F-box protein 5	70.6741	-2.5024	-2.5024
8811	GALR2	galanin receptor 2	67.569	-2.80726	-2.41426
83744	ZNF484	zinc finger protein 484	56.4276	-4.17234	-2.39622
6701	SPRR2B	small proline-rich protein 2B	74.6563	-2.45636	-2.3635
2908	NR3C1	nuclear receptor subfamily 3, group C, member 1 (glucocorticoid receptor)	68.3903	-2.72099	-2.35578
27079	RPUSD2	RNA pseudouridylate synthase domain containing 2	67.8939	-2.78753	-2.34885
10575	CCT4	chaperonin containing TCP1, subunit 4 (delta)	72.0434	-2.3983	-2.33327
6928	HNF1B	HNF1 homeobox B	69.0013	-2.65969	-2.33294
9984	THOC1	THO complex 1	72.351	-2.33244	-2.33148
54815	GATAD2A	GATA zinc finger domain containing 2A	69.8049	-2.62499	-2.32183
4790	NFKB1	nuclear factor of kappa light polypeptide gene enhancer in B-cells 1	71.4378	-2.4133	-2.30439
6950	TCP1	t-complex 1	70.0433	-2.55609	-2.27726
348235	SKA2	spindle and kinetochore associated complex subunit 2	72.4901	-2.30471	-2.2397
7465	WEE1	WEE1 homolog (S. pombe)	74.5425	-2.20276	-2.16305
820	CAMP	cathelicidin antimicrobial peptide	75.422	-2.26479	-2.15898
284058	KANSL1	KAT8 regulatory NSL complex subunit 1	71.8051	-2.38449	-2.15481
7358	UGDH	UDP-glucose 6-dehydrogenase	64.3295	-3.44419	-2.14016
84911	ZNF382	zinc finger protein 382	69.123	-2.64939	-2.10853
10576	CCT2	chaperonin containing TCP1, subunit 2 (beta)	74.5786	-2.10179	-2.10179
55234	SMU1	smu-1 suppressor of mec-8 and unc-52 homolog (C. elegans)	68.7516	-2.69249	-2.08009
84669	USP32	ubiquitin specific peptidase 32	72.4502	-2.46713	-2.06252
1111	CHEK1	checkpoint kinase 1	75.0044	-2.06088	-2.06088
23091	ZC3H13	zinc finger CCCH-type containing 13	74.2769	-2.14041	-2.02187
3169	FOXA1	forkhead box A1	75.077	-2.06862	-1.98569
1441	CSF3R	colony stimulating factor 3 receptor (granulocyte)	74.6244	-2.14651	-1.96322
54856	GON4L	gon-4-like (C. elegans)	75.7709	-1.99122	-1.95125
29979	UBQLN1	ubiquilin 1	66.8501	-2.9296	-1.9287
55258	THNSL2	threonine synthase-like 2 (S. cerevisiae)	76.5934	-1.911	-1.911
3064	HTT	huntingtin	76.275	-2.0951	-1.90808
4088	SMAD3	SMAD family member 3	72.3568	-2.34076	-1.89835
55795	PCID2	PCI domain containing 2	74.569	-2.1025	-1.8843
6035	RNASE1	ribonuclease, RNase A family, 1 (pancreatic)	77.1693	-1.87721	-1.87721
81894	SLC25A28	solute carrier family 25 (mitochondrial iron transporter), member 28	70.3094	-2.54334	-1.86344
5976	UPF1	UPF1 regulator of nonsense transcripts homolog (yeast)	71.4806	-2.49157	-1.85879
3915	LAMC1	laminin, gamma 1 (formerly LAMB2)	69.5519	-2.60893	-1.85262
10558	SPTLC1	serine palmitoyltransferase, long chain base subunit 1	62.9228	-3.31838	-1.84209
4173	MCM4	minichromosome maintenance complex component 4	73.8326	-2.17457	-1.81589
221150	SKA3	spindle and kinetochore associated complex subunit 3	72.0688	-2.36226	-1.81115
79648	MCPH1	microcephalin 1	76.0183	-1.96543	-1.76994
11052	CPSF6	cleavage and polyadenylation specific factor 6, 68kDa	77.9966	-1.80773	-1.7649
58517	RBM25	RNA binding motif protein 25	65.6527	-3.05246	-1.76279
113130	CDCA5	cell division cycle associated 5	68.5541	-2.71095	-1.73078
5347	PLK1	polo-like kinase 1	57.5786	-3.96835	-1.71999
5896	RAG1	recombination activating gene 1	80.1907	-1.70969	-1.65791
387893	KMT5A	lysine methyltransferase 5A	79.3294	-1.66136	-1.64279
165530	CLEC4F	C-type lectin domain family 4, member F	73.7213	-2.19048	-1.63952
717	C2	complement component 2	79.6284	-1.63335	-1.63335
51514	DTL	denticleless E3 ubiquitin protein ligase homolog (Drosophila)	78.8118	-1.7244	-1.62705
214	ALCAM	activated leukocyte cell adhesion molecule	73.147	-2.24015	-1.60728
4085	MAD2L1	MAD2 mitotic arrest deficient-like 1 (yeast)	73.3735	-2.21999	-1.58938
124245	ZC3H18	zinc finger CCCH-type containing 18	73.9631	-2.29574	-1.57606
5932	RBBP8	retinoblastoma binding protein 8	75.6616	-1.99913	-1.57588
229	ALDOB	aldolase B, fructose-bisphosphate	75.2166	-2.08611	-1.57517
9531	BAG3	BCL2-associated athanogene 3	79.5639	-1.64126	-1.56389
8608	RDH16	retinol dehydrogenase 16 (all-trans)	81.4229	-1.56352	-1.56352
23640	HSPBP1	HSPA (heat shock 70kDa) binding protein, cytoplasmic cochaperone 1	79.252	-1.68318	-1.56335
84844	PHF5A	PHD finger protein 5A	79.1065	-1.68181	-1.53955
4084	MXD1	MAX dimerization protein 1	75.7498	-2.13399	-1.51779
1326	MAP3K8	mitogen-activated protein kinase kinase kinase 8	80.8816	-1.52153	-1.5147
162	AP1B1	adaptor-related protein complex 1, beta 1 subunit	75.7555	-2.00466	-1.49936
23429	RYBP	RING1 and YY1 binding protein	82.6717	-1.48552	-1.48552
7097	TLR2	toll-like receptor 2	61.615	-3.51119	-1.47325
2776	GNAQ	guanine nucleotide binding protein (G protein), q polypeptide	81.4377	-1.47255	-1.47255
58490	RPRD1B	regulation of nuclear pre-mRNA domain containing 1B	80.5946	-1.54708	-1.44984
24144	TFIP11	tuftelin interacting protein 11	70.6835	-2.52298	-1.43434
3309	HSPA5	heat shock 70kDa protein 5 (glucose-regulated protein, 78kDa)	82.0619	-1.41972	-1.41972
1981	EIF4G1	eukaryotic translation initiation factor 4 gamma, 1	72.7555	-2.27852	-1.39808
4352	MPL	myeloproliferative leukemia virus oncogene	82.9464	-1.39428	-1.39428
10661	KLF1	Kruppel-like factor 1 (erythroid)	81.1003	-1.50896	-1.38316
26017	FAM32A	family with sequence similarity 32, member A	73.6293	-2.19992	-1.38187
1041	CDSN	corneodesmosin	81.9686	-1.42738	-1.3737
64129	TINAGL1	tubulointerstitial nephritis antigen-like 1	70.7086	-2.48291	-1.37066
54801	HAUS6	HAUS augmin-like complex, subunit 6	78.4188	-1.75479	-1.35446
1155	TBCB	tubulin folding cofactor B	79.1979	-1.69939	-1.33121
6789	STK4	serine/threonine kinase 4	85.9225	-1.31317	-1.31712
2	A2M	alpha-2-macroglobulin	80.4283	-1.56306	-1.31531
5345	SERPINF2	serpin peptidase inhibitor, clade F (alpha-2 antiplasmin, pigment epithelium derived factor), member 2	86.3255	-1.20742	-1.31201
11328	FKBP9	FK506 binding protein 9, 63 kDa	82.3757	-1.39067	-1.3094
54541	DDIT4	DNA-damage-inducible transcript 4	67.322	-2.8366	-1.30406
4141	MARS1	methionyl-tRNA synthetase 1	75.9302	-2.04706	-1.30334
51271	UBAP1	ubiquitin associated protein 1	79.1424	-1.67746	-1.30151
84560	MT4	metallothionein 4	74.5221	-2.10777	-1.29676
5031	P2RY6	pyrimidinergic receptor P2Y, G-protein coupled, 6	79.3405	-1.66047	-1.29307
7528	YY1	YY1 transcription factor	81.4199	-1.47997	-1.28897
7994	KAT6A	K(lysine) acetyltransferase 6A	72.2312	-2.36733	-1.27039
1195	CLK1	CDC-like kinase 1	82.7375	-1.36137	-1.26833
9798	IST1	increased sodium tolerance 1 homolog (yeast)	79.3894	-1.67001	-1.26566
55100	WDR70	WD repeat domain 70	82.0193	-1.43088	-1.26525
8289	ARID1A	AT rich interactive domain 1A (SWI-like)	81.1952	-1.50091	-1.26487
273	AMPH	amphiphysin	83.8681	-1.2623	-1.2623
3744	KCNA10	potassium voltage-gated channel, shaker-related subfamily, member 10	83.9147	-1.25981	-1.25981
132625	ZFP42	ZFP42 zinc finger protein	81.1025	-1.50214	-1.24537
84620	ST6GAL2	ST6 beta-galactosamide alpha-2,6-sialyltranferase 2	72.6787	-2.28608	-1.2386
23192	ATG4B	autophagy related 4B, cysteine peptidase	75.7051	-1.99444	-1.23479
3675	ITGA3	integrin, alpha 3 (antigen CD49C, alpha 3 subunit of VLA-3 receptor)	79.1736	-1.67958	-1.22938
5977	DPF2	D4, zinc and double PHD fingers family 2	79.6992	-1.62796	-1.2199
80176	SPSB1	splA/ryanodine receptor domain and SOCS box containing 1	81.9202	-1.43355	-1.21912
1650	DDOST	dolichyl-diphosphooligosaccharide--protein glycosyltransferase	74.6221	-2.12282	-1.21273
1287	COL4A5	collagen, type IV, alpha 5	83.9109	-1.26351	-1.19049
90952	ESAM	endothelial cell adhesion molecule	84.7617	-1.18679	-1.18679
53833	IL20RB	interleukin 20 receptor beta	79.3727	-1.66306	-1.17642
7391	USF1	upstream transcription factor 1	81.1635	-1.49911	-1.1658
4950	LOC4950	NA	82.2771	-1.40121	-1.16062
57010	CABP4	calcium binding protein 4	85.1536	-1.15428	-1.15428
775	CACNA1C	calcium channel, voltage-dependent, L type, alpha 1C subunit	78.5532	-1.79407	-1.11656
5424	POLD1	polymerase (DNA directed), delta 1, catalytic subunit	84.9526	-1.17044	-1.111
23641	LDOC1	leucine zipper, down-regulated in cancer 1	78.6054	-1.72562	-1.07166
2935	GSPT1	G1 to S phase transition 1	81.0956	-1.51103	-1.06097
91445	RNF185	ring finger protein 185	82.8335	-1.35806	-1.05828
23089	PEG10	paternally expressed 10	84.1051	-1.24499	-1.05357
1039	CDR2	cerebellar degeneration-related protein 2, 62kDa	86.3054	-1.05749	-1.03644
7099	TLR4	toll-like receptor 4	87.6031	-1.03211	-1.03211
3676	ITGA4	integrin, alpha 4 (antigen CD49D, alpha 4 subunit of VLA-4 receptor)	83.5822	-1.29994	-1.01298
2294	FOXF1	forkhead box F1	84.0617	-1.25269	-1.01202
11132	CAPN10	calpain 10	79.6352	-1.63266	-1.00963
54776	PPP1R12C	protein phosphatase 1, regulatory subunit 12C	82.0352	-1.47486	-1.00762
22826	DNAJC8	DnaJ (Hsp40) homolog, subfamily C, member 8	80.2087	-1.59215	-1.00128
9002	F2RL3	coagulation factor II (thrombin) receptor-like 3	87.6564	-0.99823	-0.99823
130535	KCTD18	potassium channel tetramerisation domain containing 18	83.8118	-1.32995	-0.990533
93323	HAUS8	HAUS augmin-like complex, subunit 8	85.7319	-1.10551	-0.980564
55790	CSGALNACT1	chondroitin sulfate N-acetylgalactosaminyltransferase 1	81.1849	-1.49513	-0.97129
55253	TYW1	tRNA-yW synthesizing protein 1 homolog (S. cerevisiae)	84.9235	-1.31085	-0.968268
5587	PRKD1	protein kinase D1	74.6375	-2.14421	-0.963299
7048	TGFBR2	transforming growth factor, beta receptor II (70/80kDa)	78.2414	-1.78294	-0.961618
5577	PRKAR2B	protein kinase, cAMP-dependent, regulatory, type II, beta	82.3145	-1.51264	-0.959939
26512	INTS6	integrator complex subunit 6	87.9156	-0.935419	-0.935419
8218	CLTCL1	clathrin, heavy chain-like 1	77.5217	-1.83053	-0.913422
9817	KEAP1	kelch-like ECH-associated protein 1	90.2116	-0.811019	-0.906541
23584	VSIG2	V-set and immunoglobulin domain containing 2	80.7023	-1.54494	-0.901958
5478	PPIA	peptidylprolyl isomerase A (cyclophilin A)	87.5846	-0.956198	-0.896969
1434	CSE1L	CSE1 chromosome segregation 1-like (yeast)	79.8587	-1.62808	-0.896038
65991	FUNDC2	FUN14 domain containing 2	69.2123	-2.63551	-0.886034
8291	DYSF	dysferlin, limb girdle muscular dystrophy 2B (autosomal recessive)	87.7147	-0.977884	-0.880643
84811	BUD13	BUD13 homolog (S. cerevisiae)	87.926	-0.924496	-0.877817
326	AIRE	autoimmune regulator	84.9977	-1.1726	-0.85951
2705	GJB1	gap junction protein, beta 1, 32kDa	84.6924	-1.19279	-0.854668
57804	POLD4	polymerase (DNA-directed), delta 4, accessory subunit	86.8088	-1.02538	-0.845216
5528	PPP2R5D	protein phosphatase 2, regulatory subunit B', delta	84.1464	-1.24429	-0.843245
3684	ITGAM	integrin, alpha M (complement component 3 receptor 3 subunit)	86.8204	-1.05932	-0.831729
5460	POU5F1	POU class 5 homeobox 1	85.0181	-1.16841	-0.82874
913	CD1E	CD1e molecule	88.7273	-0.860117	-0.821453
55142	HAUS2	HAUS augmin-like complex, subunit 2	87.6898	-0.945607	-0.814096
6468	FBXW4	F-box and WD repeat domain containing 4	80.9612	-1.61435	-0.811243
2299	FOXI1	forkhead box I1	78.0965	-1.77639	-0.801685
3778	KCNMA1	potassium large conductance calcium-activated channel, subfamily M, alpha member 1	87.5661	-0.955953	-0.800544
8317	CDC7	cell division cycle 7 homolog (S. cerevisiae)	89.5506	-0.793636	-0.793636
23317	DNAJC13	DnaJ (Hsp40) homolog, subfamily C, member 13	82.9368	-1.34215	-0.769671
3912	LAMB1	laminin, beta 1	79.2824	-1.67299	-0.769481
9478	CABP1	calcium binding protein 1	84.6306	-1.20387	-0.768384
5900	RALGDS	ral guanine nucleotide dissociation stimulator	85.934	-1.11171	-0.76577
2623	GATA1	GATA binding protein 1 (globin transcription factor 1)	86.8983	-1.01134	-0.735832
90850	ZNF598	zinc finger protein 598	90.3806	-0.73508	-0.73508
8323	FZD6	frizzled family receptor 6	88.1404	-0.907122	-0.733662
2306	FOXD2	forkhead box D2	90.4347	-0.723392	-0.723392
3488	IGFBP5	insulin-like growth factor binding protein 5	82.129	-1.41248	-0.717154
4090	SMAD5	SMAD family member 5	90.1907	-0.742866	-0.711013
23677	SH3BP4	SH3-domain binding protein 4	86.1465	-1.0715	-0.709189
163	AP2B1	adaptor-related protein complex 2, beta 1 subunit	88.7114	-0.86226	-0.705033
51517	NCKIPSD	NCK interacting protein with SH3 domain	82.1058	-1.41551	-0.699638
8318	CDC45	cell division cycle 45 homolog (S. cerevisiae)	81.888	-1.47464	-0.692733
8321	FZD1	frizzled family receptor 1	87.7368	-0.940044	-0.669027
7784	ZP3	zona pellucida glycoprotein 3 (sperm receptor)	89.793	-0.774271	-0.655405
3445	IFNA8	interferon, alpha 8	86.7619	-1.0334	-0.645486
5224	PGAM2	phosphoglycerate mutase 2 (muscle)	87.8878	-0.927599	-0.633838
6297	SALL2	sal-like 2 (Drosophila)	91.9406	-0.631322	-0.631322
6926	TBX3	T-box 3	95.4691	-0.386742	-0.619562
11129	CLASRP	CLK4-associating serine/arginine rich protein	79.5704	-1.64073	-0.617214
79738	BBS10	Bardet-Biedl syndrome 10	88.2947	-0.895876	-0.603765
148003	LGALS16	lectin, galactoside-binding, soluble, 16	89.4458	-0.801979	-0.600285
84522	JAGN1	jagunal homolog 1 (Drosophila)	91.406	-0.646985	-0.594312
10526	IPO8	importin 8	92.109	-0.601844	-0.589904
390928	ACP7	acid phosphatase 7, tartrate resistant (putative)	82.034	-1.44629	-0.577001
79797	ZNF408	zinc finger protein 408	84.4465	-1.21916	-0.55896
1831	TSC22D3	TSC22 domain family, member 3	92.1998	-0.590414	-0.55433
55636	CHD7	chromodomain helicase DNA binding protein 7	82.8191	-1.35229	-0.552117
64946	CENPH	centromere protein H	87.3302	-0.974133	-0.551287
7027	TFDP1	transcription factor Dp-1	91.9245	-0.606767	-0.546247
5213	PFKM	phosphofructokinase, muscle	85.5544	-1.12258	-0.545271
23373	CRTC1	CREB regulated transcription coactivator 1	92.7887	-0.546136	-0.538258
3908	LAMA2	laminin, alpha 2	86.7527	-1.02063	-0.537279
2113	ETS1	v-ets erythroblastosis virus E26 oncogene homolog 1 (avian)	92.8956	-0.531412	-0.531412
959	CD40LG	CD40 ligand	92.9095	-0.530394	-0.530394
51144	HSD17B12	hydroxysteroid (17-beta) dehydrogenase 12	85.3218	-1.15064	-0.517879
10392	NOD1	nucleotide-binding oligomerization domain containing 1	90.0997	-0.773494	-0.516422
3998	LMAN1	lectin, mannose-binding, 1	89.3127	-0.819936	-0.515679
30846	EHD2	EH-domain containing 2	93.3504	-0.506785	-0.506785
5859	QARS1	glutaminyl-tRNA synthetase 1	94.993	-0.541409	-0.497401
5325	PLAGL1	pleiomorphic adenoma gene-like 1	91.9872	-0.611893	-0.497161
79980	DSN1	DSN1, MIND kinetochore complex component, homolog (S. cerevisiae)	87.3891	-1.02963	-0.485344
51601	LIPT1	lipoyltransferase 1	97.1763	-0.281324	-0.474107
2923	PDIA3	protein disulfide isomerase family A, member 3	63.739	-3.22445	-0.454134
7029	TFDP2	transcription factor Dp-2 (E2F dimerization partner 2)	94.0751	-0.443043	-0.443043
2912	GRM2	glutamate receptor, metabotropic 2	91.6579	-0.631781	-0.442277
328	APEX1	APEX nuclease (multifunctional DNA repair enzyme) 1	91.1727	-0.693814	-0.436861
10922	FASTK	Fas-activated serine/threonine kinase	94.1033	-0.440186	-0.431993
2273	FHL1	four and a half LIM domains 1	89.9247	-0.778717	-0.431591
5879	RAC1	ras-related C3 botulinum toxin substrate 1 (rho family, small GTP binding protein Rac1)	89.373	-0.813461	-0.427896
7941	PLA2G7	phospholipase A2, group VII (platelet-activating factor acetylhydrolase, plasma)	93.3531	-0.510768	-0.42586
9404	LPXN	leupaxin	93.1606	-0.511047	-0.424311
81576	YJU2B	YJU2 splicing factor homolog B	95.5291	-0.428763	-0.420178
5971	RELB	v-rel reticuloendotheliosis viral oncogene homolog B	93.8925	-0.456699	-0.417918
10773	ZBTB6	zinc finger and BTB domain containing 6	88.8344	-0.851539	-0.412309
5911	RAP2A	RAP2A, member of RAS oncogene family	92.6188	-0.569219	-0.409096
1615	DARS1	aspartyl-tRNA synthetase 1	87.5207	-0.957699	-0.396562
11321	GPN1	GPN-loop GTPase 1	92.935	-0.574944	-0.393014
55884	WSB2	WD repeat and SOCS box containing 2	88.7282	-0.861752	-0.392043
6331	SCN5A	sodium channel, voltage-gated, type V, alpha subunit	92.2983	-0.589314	-0.386328
29956	CERS2	ceramide synthase 2	96.8688	-0.247552	-0.359753
51747	LUC7L3	LUC7-like 3 (S. cerevisiae)	87.211	-0.982872	-0.352948
2155	F7	coagulation factor VII (serum prothrombin conversion accelerator)	95.2531	-0.352244	-0.352244
408	ARRB1	arrestin, beta 1	89.6181	-0.788213	-0.345976
9643	MORF4L2	mortality factor 4 like 2	95.7721	-0.32939	-0.345882
7545	ZIC1	Zic family member 1	92.1159	-0.592303	-0.343648
6310	ATXN1	ataxin 1	96.8347	-0.247706	-0.341129
116988	AGAP3	ArfGAP with GTPase domain, ankyrin repeat and PH domain 3	88.2222	-0.901147	-0.329452
3142	HLX	H2.0-like homeobox	95.3027	-0.348519	-0.323114
5947	RBP1	retinol binding protein 1, cellular	94.2819	-0.428333	-0.321211
23426	GRIP1	glutamate receptor interacting protein 1	95.5705	-0.335349	-0.317158
115106	HAUS1	HAUS augmin-like complex, subunit 1	85.1253	-1.1598	-0.300527
56957	OTUD7B	OTU domain containing 7B	88.7488	-0.89117	-0.297748
8940	TOP3B	topoisomerase (DNA) III beta	85.8301	-1.11611	-0.296443
9066	SYT7	synaptotagmin VII	91.0151	-0.679016	-0.296014
5858	PZP	pregnancy-zone protein	90.7941	-0.699094	-0.286603
6867	TACC1	transforming, acidic coiled-coil containing protein 1	87.5128	-0.958216	-0.271365
3276	PRMT1	protein arginine methyltransferase 1	86.4193	-1.0484	-0.270088
6993	DYNLT1	dynein, light chain, Tctex-type 1	96.6562	-0.263169	-0.263169
6249	CLIP1	CAP-GLY domain containing linker protein 1	85.21	-1.1809	-0.251577
5657	PRTN3	proteinase 3	90.4117	-0.728741	-0.251568
79752	ZFAND1	zinc finger, AN1-type domain 1	96.9943	-0.231279	-0.231279
84851	TRIM52	tripartite motif containing 52	84.1397	-1.24651	-0.216881
85407	NKD1	naked cuticle homolog 1 (Drosophila)	91.0337	-0.682771	-0.214135
7450	VWF	von Willebrand factor	89.5663	-0.799759	-0.203732
1437	CSF2	colony stimulating factor 2 (granulocyte-macrophage)	100.573	-0.00305855	-0.202223
22800	RRAS2	related RAS viral (r-ras) oncogene homolog 2	87.1647	-1.01586	-0.184669
3960	LGALS4	lectin, galactoside-binding, soluble, 4	94.1219	-0.521233	-0.184583
9611	NCOR1	nuclear receptor corepressor 1	89.5024	-0.800452	-0.170191
245711	SPDYA	speedy homolog A (Xenopus laevis)	90.4922	-0.775373	-0.161778
57820	CCNB1IP1	cyclin B1 interacting protein 1, E3 ubiquitin protein ligase	85.9666	-1.08731	-0.15589
5352	PLOD2	procollagen-lysine, 2-oxoglutarate 5-dioxygenase 2	94.8236	-0.384551	-0.106236
3605	IL17A	interleukin 17A	100.311	-0.00372261	-0.0988976
7369	UMOD	uromodulin	96.8349	-0.258424	-0.0875735
60672	MIIP	migration and invasion inhibitory protein	96.3395	-0.275629	-0.0681964
2534	FYN	FYN oncogene related to SRC, FGR, YES	98.6638	-0.109027	-0.0636742
6790	AURKA	aurora kinase A	98.4633	-0.115761	-0.053225
5929	RBBP5	retinoblastoma binding protein 5	88.2883	-0.966309	-0.0308269
51015	ISOC1	isochorismatase domain containing 1	100.071	-0.015149	-0.029206
2297	FOXD1	forkhead box D1	97.7086	-0.171321	-0.0244384
10490	VTI1B	vesicle transport through interaction with t-SNAREs homolog 1B (yeast)	88.2527	-0.89798	0
161145	TMEM229B	transmembrane protein 229B	81.3289	-1.49066	0
162989	DEDD2	death effector domain containing 2	92.753	-0.542396	0
26058	GIGYF2	GRB10 interacting GYF protein 2	103.458	0.238504	0
2650	GCNT1	glucosaminyl (N-acetyl) transferase 1, core 2	93.7328	-0.473825	0
51272	BET1L	blocked early in transport 1 homolog (S. cerevisiae)-like	94.3946	-0.416972	0
5922	RASA2	RAS p21 protein activator 2	87.9418	-0.924846	0
6921	ELOC	elongin C	93.997	-0.498528	0
7447	VSNL1	visinin-like 1	96.5982	-0.251986	0
7484	WNT9B	wingless-type MMTV integration site family, member 9B	101.431	0.0920369	0
8728	ADAM19	ADAM metallopeptidase domain 19	94.0143	-0.446698	0
401207	C5orf63	chromosome 5 open reading frame 63	99.3299	-0.0529993	0.0104224
7593	MZF1	myeloid zinc finger 1	101.413	0.0954301	0.0130425
6196	RPS6KA2	ribosomal protein S6 kinase, 90kDa, polypeptide 2	101.061	0.0401388	0.0352804
5920	PLAAT4	phospholipase A and acyltransferase 4	103.35	0.219864	0.0354527
286826	LIN9	lin-9 homolog (C. elegans)	100.248	-0.0408072	0.0427999
7428	VHL	von Hippel-Lindau tumor suppressor, E3 ubiquitin protein ligase	96.2854	-0.285164	0.0464244
258	AMBN	ameloblastin (enamel matrix protein)	100.161	0.00640462	0.0479462
140609	NEK7	NIMA-related kinase 7	103.505	0.241718	0.0556047
26589	MRPL46	mitochondrial ribosomal protein L46	100.373	0.0211894	0.0664622
79071	ELOVL6	ELOVL fatty acid elongase 6	102.353	0.155632	0.0883616
85463	ZC3H12C	zinc finger CCCH-type containing 12C	94.1589	-0.466637	0.104046
3567	IL5	interleukin 5 (colony-stimulating factor, eosinophil)	106.63	0.453449	0.115643
4318	MMP9	matrix metallopeptidase 9 (gelatinase B, 92kDa gelatinase, 92kDa type IV collagenase)	107.451	0.503673	0.135205
51081	MRPS7	mitochondrial ribosomal protein S7	109.913	0.668069	0.242247
5582	PRKCG	protein kinase C, gamma	104.62	0.318235	0.2449
25998	IBTK	inhibitor of Bruton agammaglobulinemia tyrosine kinase	107.356	0.494378	0.280005
1000	CDH2	cadherin 2, type 1, N-cadherin (neuronal)	105.767	0.38406	0.315841
8503	PIK3R3	phosphoinositide-3-kinase, regulatory subunit 3 (gamma)	115.953	1.05364	0.353245
22795	NID2	nidogen 2 (osteonidogen)	101.871	0.0610139	0.362188
91133	L3MBTL4	l(3)mbt-like 4 (Drosophila)	114.26	0.900246	0.50075
6602	SMARCD1	SWI/SNF related, matrix associated, actin dependent regulator of chromatin, subfamily d, member 1	110.992	0.69515	0.549093
201176	ARHGAP27	Rho GTPase activating protein 27	110.69	0.720152	0.720152
140432	RNF113B	ring finger protein 113B	107.707	0.446477	0.758247
1387	CREBBP	CREB binding protein	133.898	2.0824	1.83715
