# Supplementary material for: Functional RNAi Screening Identifies G2/M and Kinetochore Components as Modulators of TNFα/NF-κB Prosurvival Signaling in Head and Neck Squamous Cell Carcinoma
Source: Cancer Res Commun. 2024 Nov 7;4(11):2903–18. doi: 10.1158/2767-9764.CRC-24-0274 (PMC11541648; doi:10.1158/2767-9764.CRC-24-0274)
Supplement: Table S4 [file crc-24-0274_table_s4_suppst4.xlsx]

## Sheet: Canonical Pathways
Canonical Pathways for My Projects->RNAi_screen->CSA_gene_level_sorted_logP-2_BasedOn_Zscore - 2023-06-26 01:43 AM
Ingenuity Canonical Pathways	-log(p-value)	zScore	Ratio	Molecules
FAT10 Signaling Pathway	32		0.554	HTT,PSMA1,PSMA2,PSMA3,PSMA4,PSMA5,PSMA6,PSMA7,PSMB1,PSMB2,PSMB3,PSMB4,PSMB5,PSMB6,PSMC1,PSMC2,PSMC3,PSMC4,PSMC5,PSMC6,PSMD1,PSMD11,PSMD12,PSMD13,PSMD14,PSMD2,PSMD3,PSMD4,PSMD6,PSMD7,PSMD8
BAG2 Signaling Pathway	30.5		0.417	CHRNA7,HSPA5,PINK1,PSMA1,PSMA2,PSMA3,PSMA4,PSMA5,PSMA6,PSMA7,PSMB1,PSMB2,PSMB3,PSMB4,PSMB5,PSMB6,PSMC1,PSMC2,PSMC3,PSMC4,PSMC5,PSMC6,PSMD1,PSMD11,PSMD12,PSMD13,PSMD14,PSMD2,PSMD3,PSMD4,PSMD6,PSMD7,PSMD8,RELA,RELB
Spliceosomal Cycle	24.7	-5	0.51	AQR,BUD13,DDX39B,DHX15,DHX8,EFTUD2,EIF4A3,ISY1,LOC102724594/U2AF1,PLRG1,PPIE,PRPF18,RBM8A,SF1,SF3A1,SF3A2,SF3A3,SF3B1,SF3B2,SF3B3,SF3B4,SLU7,SNRNP200,U2AF2,XAB2
Inhibition of ARE-Mediated mRNA Degradation Pathway	22.6	0	0.235	CD40LG,PPP2CA,PPP2R1A,PPP2R5D,PRKAG1,PRKAR2B,PSMA1,PSMA2,PSMA3,PSMA4,PSMA5,PSMA6,PSMA7,PSMB1,PSMB2,PSMB3,PSMB4,PSMB5,PSMB6,PSMC1,PSMC2,PSMC3,PSMC4,PSMC5,PSMC6,PSMD1,PSMD11,PSMD12,PSMD13,PSMD14,PSMD2,PSMD3,PSMD4,PSMD6,PSMD7,PSMD8,TNFRSF1A,ZFP36L1
Huntington's Disease Signaling	21	-0.816497	0.166	CAPN10,CLTCL1,GNAQ,GNB1,GOSR1,HSPA5,HTT,NAPA,NCOR1,PIK3R3,POLR2A,POLR2C,POLR2G,PRKCG,PSMA1,PSMA2,PSMA3,PSMA4,PSMA5,PSMA6,PSMA7,PSMB1,PSMB2,PSMB3,PSMB4,PSMB5,PSMB6,PSMC1,PSMC2,PSMC3,PSMC4,PSMC5,PSMC6,PSMD1,PSMD11,PSMD12,PSMD13,PSMD14,PSMD2,PSMD3,PSMD4,PSMD6,PSMD7,PSMD8,RCOR2,STX16,UBC
Protein Ubiquitination Pathway	18.3		0.158	ANAPC4,CUL1,DNAJC16,DNAJC8,HSPA4L,HSPA5,PSMA1,PSMA2,PSMA3,PSMA4,PSMA5,PSMA6,PSMA7,PSMB1,PSMB2,PSMB3,PSMB4,PSMB5,PSMB6,PSMC1,PSMC2,PSMC3,PSMC4,PSMC5,PSMC6,PSMD1,PSMD11,PSMD12,PSMD13,PSMD14,PSMD2,PSMD3,PSMD4,PSMD6,PSMD7,PSMD8,RBX1,UBC,UBE2E2,USP31,USP32,USP51,VHL
Kinetochore Metaphase Signaling Pathway	11.7	-1.52753	0.198	ANAPC4,BOD1,BUB1B,CDC27,CDK1,CENPH,DSN1,KNL1,MAD2L1,NDC80,NSL1,NUF2,PLK1,PPP1R10,PPP2R5D,SKA1,SKA2,SKA3,SPC24,SPC25,SPDL1,TTK
MicroRNA Biogenesis Signaling Pathway	5.99	-3.29983	0.107	AHCTF1,GLE1,IFNA8,NUP107,NUP205,NUP62,NUP93,NUP98,PIK3R3,POLR2A,POLR2C,POLR2G,RAN,RAP2A,SF3A1,SF3A2,SMAD3,SMAD5,SRSF3,TPR
Coronavirus Replication Pathway	5.19	-2.33333	0.2	ARCN1,BAG3,COPA,COPB1,COPB2,COPG1,IFITM2,TUBA1B,TUBB4B
Acute Phase Response Signaling	4.88	-1.1547	0.0973	ALB,APCS,APOH,C2,CHUK,HNF1A,HNRNPK,IKBKG,NR3C1,PIK3R3,RAP2A,RBP1,RELA,RELB,RIPK1,SERPINF2,TNFRSF1A,TRADD
Caveolar-mediated Endocytosis Signaling	4.84		0.147	ALB,ARCN1,CAVIN1,COPA,COPB1,COPB2,COPG1,FYN,ITGA3,ITGA4,ITGAM
NER (Nucleotide Excision Repair, Enhanced Pathway)	4.79	-2.33333	0.133	CHAF1B,ERCC1,POLA1,POLD1,POLD4,POLR2A,POLR2C,POLR2G,RBX1,RFC5,RPA1,XAB2
Mitotic Roles of Polo-Like Kinase	4.52	-0.816497	0.149	ANAPC4,CDC27,CDC7,CDK1,FBXO5,PLK1,PPP2CA,PPP2R1A,PPP2R5D,WEE1
HER-2 Signaling in Breast Cancer	4.2	-1.89737	0.0837	AHCTF1,CHUK,ETS1,FYN,GLE1,IKBKG,KPNB1,NUP107,NUP205,NUP62,NUP93,NUP98,PIK3R3,PRKCG,RAP2A,RELA,RELB,SMAD3,TPR
Tight Junction Signaling	3.96		0.0894	CLDN14,CPSF6,GOSR1,LLGL1,NAPA,NECTIN1,PPP2CA,PPP2R1A,PPP2R5D,PRKAG1,PRKAR2B,RAC1,RELA,RELB,STX16,TNFRSF1A
Pulmonary Healing Signaling Pathway	3.93	-2.32379	0.0854	CFL2,CHRNA7,CSF2,FYN,FZD1,FZD6,HNF1A,MMP9,NOTCH2,PRKAG1,PRKCG,RAC1,RAP2A,SMAD5,TLR4,TNFRSF1A,WNT9B
Role of Tissue Factor in Cancer	3.72	-1.5	0.0821	CCN1,CFL2,CHUK,CSF2,F7,FYN,GNAQ,IKBKG,ITGA3,MMP9,PIK3R3,PPP2CA,PPP2R1A,PPP2R5D,RAC1,RAP2A,TNFRSF1A
Epithelial Adherens Junction Signaling	3.53	-0.27735	0.0892	BAIAP2,CDH2,CFL2,FYN,HNF1A,NECTIN1,NOTCH2,PPP2CA,PPP2R1A,PPP2R5D,PRKAG1,RAC1,RAP2A,STK4
Osteoarthritis Pathway	3.51	-2.32379	0.0763	CHUK,DDIT4,FZD1,FZD6,HNF1A,ITGA3,ITGA4,ITGAM,MMP9,PRKAG1,RAC1,RELA,RELB,SDC4,SMAD3,SMAD5,TLR4,TNFRSF1A
Role of CHK Proteins in Cell Cycle Checkpoint Control	3.48	-0.816497	0.138	CDK1,CHEK1,PLK1,PPP2CA,PPP2R1A,PPP2R5D,RFC5,RPA1
PI3K/AKT Signaling	3.41	-0.904534	0.08	CHUK,IKBKG,IL20RB,ITGA3,ITGA4,ITGAM,LIMS1,MAP3K8,NOS3,PIK3R3,PPP2CA,PPP2R1A,PPP2R5D,RAP2A,RELA,RELB
Hepatic Fibrosis Signaling Pathway	3.29	-2.52357	0.0615	CACNA1C,CD40LG,CHUK,CSNK1A1,FZD1,FZD6,HNF1A,IKBKG,IL17A,ITGA3,ITGA4,ITGAM,PIK3R3,PRKAG1,PRKAR2B,PRKCG,RAC1,RAP2A,RELA,RELB,RIPK1,SMAD3,TLR4,TNFRSF1A,TRADD,WNT9B
NF-Œ∫B Activation by Viruses	3.26	-1.13389	0.115	CHUK,IKBKG,ITGA3,PIK3R3,PRKCG,RAP2A,RELA,RELB,RIPK1
FAT10 Cancer Signaling Pathway	3.15	-1.63299	0.14	CHUK,IKBKG,MAD2L1,RELA,RELB,SMAD3,TNFRSF1A
Production of Nitric Oxide and Reactive Oxygen Species in Macrophages	3.15	-0.27735	0.0785	ALB,CHUK,IKBKG,MAP3K8,PIK3R3,PPP1R10,PPP2CA,PPP2R1A,PPP2R5D,PRKCG,RAC1,RELA,RELB,TLR4,TNFRSF1A
TWEAK Signaling	3.12	-1.34164	0.162	CHUK,IKBKG,RELA,RELB,RIPK1,TRADD
TNFR1 Signaling	3.1	-2.44949	0.137	CHUK,IKBKG,RELA,RELB,RIPK1,TNFRSF1A,TRADD
Senescence Pathway	3.1	-2	0.0669	ANAPC4,CACNA1C,CAPN10,CDC27,CDK1,CHEK1,CHUK,ETS1,IFNA8,IKBKG,PCGF6,PIK3R3,PPP2CA,PPP2R1A,PPP2R5D,RAP2A,SMAD3,SMAD5,VHL,ZFP36L1
Chronic Myeloid Leukemia Signaling	3.08	-2.66789	0.0683	AURKA,CHUK,FZD1,FZD6,HNF1A,IKBKG,MMP9,NOTCH2,PIK3R3,PLK1,PRKAG1,RAC1,RAN,RAP2A,RELA,RELB,SMAD3,TFDP1,WNT9B
IL-12 Signaling and Production in Macrophages	3.07	-0.258199	0.072	ALB,CD40LG,CHUK,CSF2,IFNA8,IKBKG,ITGAM,MAP3K8,PIK3R3,PRKAG1,PRKCG,PRLR,RAC1,RELA,RELB,TLR4,ZNF668
PEDF Signaling	3.02	-1.88982	0.107	CHUK,HNF1A,HNF1B,IKBKG,PIK3R3,RAC1,RAP2A,RELA,RELB
LPS-stimulated MAPK Signaling	2.98	-1.13389	0.106	CHUK,IKBKG,PIK3R3,PRKCG,RAC1,RAP2A,RELA,RELB,TLR4
Agrin Interactions at Neuromuscular Junction	2.97	-1.34164	0.116	CHRNA1,GABPA,GABPB1,ITGA4,LAMB1,PKLR,RAC1,RAP2A
HIPPO signaling	2.95	1	0.105	CUL1,LLGL1,PPP1R10,PPP2CA,PPP2R1A,PPP2R5D,SMAD3,SMAD5,STK4
ID1 Signaling Pathway	2.93	-1.38675	0.0746	AURKA,CHRNA1,CHRNA7,ETS1,FYN,GSPT1,MMP9,PIK3R3,POU5F1,RAP2A,SMAD3,SMAD5,TNFRSF1A,TYMS,WDR48
Hereditary Breast Cancer Signaling	2.9		0.0845	ARID1A,CDK1,CHEK1,PIK3R3,POLR2A,POLR2C,POLR2G,RAP2A,RFC5,RPA1,UBC,WEE1
CDX Gastrointestinal Cancer Signaling Pathway	2.9	2.11058	0.0743	CD40LG,CDX1,CHUK,CSF2,FZD1,FZD6,HNF1A,IKBKG,IL17A,IL5,PIK3R3,RAC1,RELA,RELB,WNT9B
Cell Cycle Control of Chromosomal Replication	2.85	-1.88982	0.125	CDC45,CDC7,CDK1,MCM4,POLA1,POLD1,RPA1
Sertoli Cell-Sertoli Cell Junction Signaling	2.82		0.0728	CLDN14,ITGA3,ITGA4,ITGAM,KEAP1,MAP3K8,NECTIN1,NOS3,PRKAG1,PRKAR2B,RAC1,RAP2A,TNFRSF1A,TUBA1B,TUBB4B
Hepatic Cholestasis	2.7		0.0733	CD40LG,CHUK,CSF2,HNF1A,IKBKG,IL17A,IL5,PRKAG1,PRKAR2B,PRKCG,RELA,RELB,TLR4,TNFRSF1A
ERK/MAPK Signaling	2.64	-0.27735	0.0698	ETS1,FYN,ITGA3,ITGA4,ITGAM,PIK3R3,PPP1R10,PPP2CA,PPP2R1A,PPP2R5D,PRKAG1,PRKAR2B,PRKCG,RAC1,RAP2A
Apelin Pancreas Signaling Pathway	2.61	0	0.13	APLNR,PIK3R3,PRKAG1,PRKAR2B,RELA,RELB
Role of RIG1-like Receptors in Antiviral Innate Immunity	2.61	-2.23607	0.13	CHUK,IFNA8,IKBKG,RELA,RELB,RIPK1
Renal Cell Carcinoma Signaling	2.59		0.101	ETS1,FH,PIK3R3,RAC1,RAP2A,RBX1,UBC,VHL
RAR Activation	2.55	-1.2792	0.0561	ARID1A,CD40LG,CDX1,CSF2,GNAQ,GNB1,HNF1B,IL17A,IL5,LAMB1,LRAT,MMP9,NCOR1,PIK3R3,POU5F1,PRKAG1,PRKAR2B,PSMC5,RAC1,RBP1,RDH16,RELA,RELB,SMAD3
Synaptic Long Term Depression	2.55	0.57735	0.0707	CACNA1C,CTH,GNAQ,GRM2,GRM3,NOS3,PLA2G7,PLAAT4,PPP2CA,PPP2R1A,PPP2R5D,PRKCG,RAP2A,SLC39A7
Induction of Apoptosis by HIV1	2.48	-1.63299	0.108	CHUK,IKBKG,RELA,RELB,RIPK1,TNFRSF1A,TRADD
Synaptogenesis Signaling Pathway	2.47	-3.63803	0.0603	AP2B1,CDH2,FYN,GOSR1,GRM2,GRM3,NAPA,NECTIN1,PIK3R3,PRKAG1,PRKAR2B,RAB3A,RAC1,RAP2A,STX16,SYT10,SYT14,SYT15,UNC13A
Axonal Guidance Signaling	2.45		0.0529	ADAM19,BAIAP2,CFL2,FYN,FZD1,FZD6,GNAQ,GNB1,ITGA3,ITGA4,ITGAM,LRRC4C,MMP9,NTF4,NTN3,NTN4,PIK3R3,PRKAG1,PRKAR2B,PRKCG,PSMD14,RAC1,RAP2A,ROBO1,TUBA1B,TUBB4B,WNT9B
Apelin Endothelial Signaling Pathway	2.44	-1.13389	0.078	APLNR,GNAQ,GNB1,NOS3,PIK3R3,PRKAG1,PRKCG,RAP2A,RELA,RELB,SMAD3
Nucleotide Excision Repair Pathway	2.43		0.143	ERCC1,POLR2A,POLR2C,POLR2G,RPA1
Colorectal Cancer Metastasis Signaling	2.43	-2.88675	0.0627	FZD1,FZD6,GNAQ,GNB1,HNF1A,MMP9,PIK3R3,PRKAG1,PRKAR2B,RAC1,RAP2A,RELA,RELB,SMAD3,TLR4,TNFRSF1A,WNT9B
Cell Cycle: G2/M DNA Damage Checkpoint Regulation	2.42	0.816497	0.12	AURKA,CDK1,CHEK1,CUL1,PLK1,WEE1
MYC Mediated Apoptosis Signaling	2.42	-0.816497	0.12	CHUK,IKBKG,PRKAG1,PRKAR2B,TNFRSF1A,TRADD
LXR/RXR Activation	2.39	1.13389	0.0813	ALB,APOH,CYP51A1,MMP9,NCOR1,RELA,RELB,SERPINF2,TLR4,TNFRSF1A
Breast Cancer Regulation by Stathmin1	2.37	-0.928477	0.0505	ADRA2C,APLNR,AURKA,CDK1,F2RL3,FZD1,FZD6,GNAQ,GNB1,GPR142,GPR153,GPR26,GRM2,GRM3,MMP9,PIK3R3,PPP1R10,PPP2CA,PPP2R1A,PPP2R5D,PRKAG1,PRKAR2B,PRKCG,RAC1,RAP2A,RGR,SSTR2,SSTR4,TUBA1B,TUBB4B
NOD1/2 Signaling Pathway	2.31	-2.7136	0.0688	CD40LG,CHUK,CSF2,HSPA5,IFNA8,IKBKG,IL17A,IL5,MAP3K8,NOD1,RAC1,RELA,TLR4
Androgen Signaling	2.28	-0.816497	0.071	CACNA1C,GNAQ,GNB1,POLR2A,POLR2C,POLR2G,PRKAG1,PRKAR2B,PRKCG,RELA,RELB,SMAD3
IL-17A Signaling in Fibroblasts	2.27		0.132	CHUK,IKBKG,IL17A,RELA,RELB
Regulation Of The Epithelial Mesenchymal Transition By Growth Factors Pathway	2.25	-2.52982	0.0677	CD40LG,CDH2,CHUK,ETS1,IKBKG,MMP9,PIK3R3,RAC1,RAP2A,RELA,RELB,SMAD3,TNFRSF1A
Role of Macrophages, Fibroblasts and Endothelial Cells in Rheumatoid Arthritis	2.22		0.0572	CHUK,CSF2,CSNK1A1,FZD1,FZD6,GNAQ,HNF1A,IKBKG,IL17A,PIK3R3,PRKCG,RAC1,RAP2A,RELA,RIPK1,TLR4,TNFRSF1A,TRADD,WNT9B
Ceramide Signaling	2.21	-1.63299	0.0879	PIK3R3,PPP2CA,PPP2R1A,PPP2R5D,RAP2A,RELA,RELB,TNFRSF1A
Regulation of the Epithelial-Mesenchymal Transition Pathway	2.2		0.0667	CDH2,ETS1,FZD1,FZD6,HNF1A,MMP9,NOTCH2,PIK3R3,RAP2A,RELA,RELB,SMAD3,WNT9B
WNT/Œ≤-catenin Signaling	2.18	0	0.069	CDH2,CSNK1A1,FZD1,FZD6,GNAQ,HNF1A,POU5F1,PPP2CA,PPP2R1A,PPP2R5D,UBC,WNT9B
Type II Diabetes Mellitus Signaling	2.17	-1.41421	0.0719	CACNA1C,CHUK,IKBKG,PIK3R3,PKLR,PRKAG1,PRKCG,RELA,RELB,TNFRSF1A,TRADD
AMPK Signaling	2.16	-1	0.062	ADRA2C,ARID1A,CHRNA1,CHRNA7,CPT1C,GNAQ,GNB1,NOS3,PIK3R3,PPP2CA,PPP2R1A,PPP2R5D,PRKAG1,PRKAR2B,RAB3A
Relaxin Signaling	2.13	-2.44949	0.071	CTH,GNAQ,GNB1,MMP9,NOS3,PIK3R3,PRKAG1,PRKAR2B,RELA,RELB,SLC39A7
Erythropoietin Signaling Pathway	2.12	0.333333	0.0678	CD40LG,CSF2,GATA1,IL17A,IL5,NOS3,PIK3R3,PRKCG,RAC1,RAP2A,RELA,RELB
Role of Pattern Recognition Receptors in Recognition of Bacteria and Viruses	2.11	-1.34164	0.0705	CD40LG,CSF2,IFNA8,IL17A,IL5,NOD1,PIK3R3,PRKCG,RELA,RELB,TLR4
Colanic Acid Building Blocks Biosynthesis	2.11		0.214	MPI,PMM1,UGDH
DNA Double-Strand Break Repair by Homologous Recombination	2.11		0.214	POLA1,RAD52,RPA1
CDK5 Signaling	2.1	-1.41421	0.0783	ITGA3,LAMB1,PPP1R10,PPP2CA,PPP2R1A,PPP2R5D,PRKAG1,PRKAR2B,RAP2A
Prolactin Signaling	2.1		0.0842	FYN,KCNMA1,KCNMB2,NR3C1,PIK3R3,PRKCG,PRLR,RAP2A
Angiopoietin Signaling	2.1	0.447214	0.0921	CHUK,IKBKG,NOS3,PIK3R3,RAP2A,RELA,RELB
SNARE Signaling Pathway	2.09	-3.16228	0.0735	GOSR1,NAPA,PRKAG1,PRKAR2B,RAB3A,STX16,SYT10,SYT14,SYT15,UNC13A
Death Receptor Signaling	2.07	-1.88982	0.0833	CHUK,IKBKG,PARP10,RELA,RELB,RIPK1,TNFRSF1A,TRADD
IL-1 Signaling	2.07	-2.23607	0.0833	CHUK,GNAQ,GNB1,IKBKG,PRKAG1,PRKAR2B,RELA,RELB
RAC Signaling	2.06	-1.88982	0.073	BAIAP2,CFL2,ITGA3,ITGA4,ITGAM,PIK3R3,RAC1,RAP2A,RELA,RELB
VDR/RXR Activation	2.04	-1	0.0897	CSF2,IGFBP5,MXD1,NCOR1,PRKCG,PSMC5,YY1
Virus Entry via Endocytic Pathways	2.03		0.0763	AP1B1,AP2B1,AP3B2,CLTCL1,FYN,PIK3R3,PRKCG,RAC1,RAP2A
Role of Osteoblasts, Osteoclasts and Chondrocytes in Rheumatoid Arthritis	2.02		0.0614	CHUK,CSF2,CSNK1A1,FZD1,FZD6,HNF1A,IKBKG,IL17A,PIK3R3,RELA,SMAD5,TNFRSF1A,TRADD,WNT9B
Molecular Mechanisms of Cancer	2		0.0511	AURKA,CDK1,CHEK1,FYN,FZD1,FZD6,GNAQ,GNB1,ITGA3,ITGA4,ITGAM,PIK3R3,PRKAG1,PRKAR2B,PRKCG,RAC1,RAP2A,RELA,RELB,SMAD3,SMAD5,TFDP1,WNT9B
GŒ±i Signaling	2	-0.333333	0.0714	ADRA2C,APLNR,GNAQ,GNB1,GRM2,GRM3,PRKAG1,PRKAR2B,RAP2A,RGS4
MSP-RON Signaling In Macrophages Pathway	2	1.13389	0.0756	CHUK,IKBKG,ITGAM,KLK15,PIK3R3,RAP2A,RELA,RELB,TLR4
Pulmonary Fibrosis Idiopathic Signaling Pathway	1.98	-2.67261	0.0552	AEBP2,CDH2,COL4A5,FZD1,FZD6,HNF1A,IL17A,MMP9,NOTCH2,PIK3R3,PINK1,POLR2A,RAP2A,RELA,RELB,SMAD3,WNT9B,YY1
Dopamine Receptor Signaling	1.98		0.0875	CALY,PPP1R10,PPP2CA,PPP2R1A,PPP2R5D,PRKAG1,PRKAR2B
HOTAIR Regulatory Pathway	1.97	-2.12132	0.0675	AEBP2,ATXN1,FOXA1,HNF1A,MMP9,PIK3R3,RELA,RELB,TLR4,WNT9B,YY1
Renin-Angiotensin Signaling	1.96	-0.377964	0.0744	GNAQ,PIK3R3,PRKAG1,PRKAR2B,PRKCG,RAC1,RAP2A,RELA,RELB
BEX2 Signaling Pathway	1.93	0.447214	0.0854	CDH2,HNF1A,PPP2CA,PPP2R1A,PPP2R5D,RELA,RELB
IL-23 Signaling Pathway	1.92		0.109	CSF2,IL17A,PIK3R3,RELA,RELB
Role of p14/p19ARF in Tumor Suppression	1.92		0.133	PIK3R3,RAC1,SF3A1,SF3A2
HMGB1 Signaling	1.9	-1.63299	0.0659	CD40LG,CSF2,IL17A,IL5,PIK3R3,RAC1,RAP2A,RELA,RELB,TLR4,TNFRSF1A
GDP-mannose Biosynthesis	1.9		0.333	MPI,PMM1
Apoptosis Signaling	1.88	-1.13389	0.0769	CAPN10,CDK1,CHUK,IKBKG,RAP2A,RELA,RELB,TNFRSF1A
Mouse Embryonic Stem Cell Pluripotency	1.88	-1.88982	0.0769	FZD1,FZD6,HNF1A,PIK3R3,POU5F1,RAP2A,SMAD5,ZFP42
iNOS Signaling	1.88	-2	0.106	CHUK,IKBKG,RELA,RELB,TLR4
RAN Signaling	1.87		0.176	KPNB1,RAN,XPO1
Activation of IRF by Cytosolic Pattern Recognition Receptors	1.87	-2.23607	0.0923	CHUK,IFNA8,IKBKG,RELA,RELB,RIPK1
Cardiac Hypertrophy Signaling (Enhanced)	1.86	-3.1305	0.048	ADRA2C,CACNA1C,CD40LG,CHUK,CSF2,FZD1,FZD6,GNAQ,GNB1,IKBKG,IL17A,IL20RB,IL5,ITGA3,ITGA4,ITGAM,MAP3K8,PIK3R3,PRKAG1,PRKAR2B,PRKCG,RAP2A,RELA,RELB,TNFRSF1A,WNT9B
Cyclins and Cell Cycle Regulation	1.85	0.816497	0.0824	CDK1,CUL1,PPP2CA,PPP2R1A,PPP2R5D,TFDP1,WEE1
Germ Cell-Sertoli Cell Junction Signaling	1.85		0.0647	CDH2,CFL2,ITGA3,KEAP1,MAP3K8,PIK3R3,RAC1,RAP2A,TNFRSF1A,TUBA1B,TUBB4B
Apelin Muscle Signaling Pathway	1.84		0.104	APLNR,GNAQ,GNB1,NOS3,PRKAG1
TNFR2 Signaling	1.82		0.125	CHUK,IKBKG,RELA,RELB
CD40 Signaling	1.81	-1	0.0896	CD40LG,CHUK,IKBKG,PIK3R3,RELA,RELB
IL-17A Signaling in Airway Cells	1.81	-1	0.0896	CHUK,IKBKG,IL17A,PIK3R3,RELA,RELB
Mismatch Repair in Eukaryotes	1.8		0.167	POLD1,RFC5,RPA1
PTEN Signaling	1.79	1.88982	0.0662	CHUK,IKBKG,ITGA3,ITGA4,ITGAM,PIK3R3,RAC1,RAP2A,RELA,RELB
Airway Inflammation in Asthma	1.78		0.121	CSF2,IL17A,IL5,MMP9
Gap Junction Signaling	1.76		0.0606	CSNK1A1,CTH,GJB1,GNAQ,PIK3R3,PRKAG1,PRKAR2B,PRKCG,RAP2A,SLC39A7,TUBA1B,TUBB4B
HGF Signaling	1.73	-0.816497	0.0682	ETS1,ITGA3,ITGA4,ITGAM,MAP3K8,PIK3R3,PRKCG,RAC1,RAP2A
Synaptic Long Term Potentiation	1.73	0	0.0682	CACNA1C,GNAQ,GRM2,GRM3,PPP1R10,PRKAG1,PRKAR2B,PRKCG,RAP2A
4-1BB Signaling in T Lymphocytes	1.73		0.118	CHUK,IKBKG,RELA,RELB
Human Embryonic Stem Cell Pluripotency	1.72	-1.66667	0.0597	FZD1,FZD6,NTF4,PIK3R3,POU5F1,PRKCG,RAP2A,SMAD3,SMAD5,TBX3,TFCP2L1,WNT9B
P2Y Purigenic Receptor Signaling Pathway	1.71	-0.377964	0.0677	GNAQ,GNB1,PIK3R3,PRKAG1,PRKAR2B,PRKCG,RAP2A,RELA,RELB
Chaperone Mediated Autophagy Signaling Pathway	1.68	2.64575	0.0451	ATP6V1G1,CHEK1,CHUK,HNF1A,HSPA5,HSPBP1,HTT,IL17A,MMP9,NCOR1,NOS3,PIK3R3,POU5F1,PRKAG1,PSMA1,PSMA2,PSMA3,PSMA4,PSMA5,PSMA6,PSMA7,PSMB1,PSMB2,PSMB3,PSMB4,PSMB5,PSMB6,RAC1,RELA
D-myo-inositol (1,4,5,6)-Tetrakisphosphate Biosynthesis	1.68	-2.82843	0.0611	MINPP1,MTMR6,NUDT1,PPFIA4,PPP1R10,PPP1R12C,PPP2CA,PPP2R1A,PPP2R5D,PTPN23,WBP11
D-myo-inositol (3,4,5,6)-tetrakisphosphate Biosynthesis	1.68	-2.82843	0.0611	MINPP1,MTMR6,NUDT1,PPFIA4,PPP1R10,PPP1R12C,PPP2CA,PPP2R1A,PPP2R5D,PTPN23,WBP11
Ovarian Cancer Signaling	1.67	-1	0.0633	FZD1,FZD6,HNF1A,MMP9,PIK3R3,PRKAG1,PRKAR2B,RAP2A,TFDP1,WNT9B
3-phosphoinositide Biosynthesis	1.65	-2.82843	0.0583	MINPP1,MTMR6,NUDT1,PIK3R3,PPFIA4,PPP1R10,PPP1R12C,PPP2CA,PPP2R1A,PPP2R5D,PTPN23,WBP11
MIF-mediated Glucocorticoid Regulation	1.65		0.111	NR3C1,RELA,RELB,TLR4
Actin Nucleation by ARP-WASP Complex	1.65	-0.816497	0.0753	BAIAP2,ITGA3,ITGA4,ITGAM,PPP1R12C,RAC1,RAP2A
Neurovascular Coupling Signaling Pathway	1.62	-0.83205	0.056	CACNA1C,CTH,ENTPD3,GABRG2,GNAQ,KCNMA1,KCNMB2,NOS3,PLA2G7,PLAAT4,PRKAG1,PRKAR2B,SLC39A7
Lymphotoxin Œ≤ Receptor Signaling	1.61		0.0909	CHUK,IKBKG,PIK3R3,RELA,RELB
Dopamine-DARPP32 Feedback in cAMP Signaling	1.59	-1.26491	0.0591	CACNA1C,CALY,CSNK1A1,GNAQ,PPP1R10,PPP2CA,PPP2R1A,PPP2R5D,PRKAG1,PRKAR2B,PRKCG
IL-33 Signaling Pathway	1.59	-3	0.0591	CHUK,CSF2,IKBKG,IL5,MAP3K8,MMP9,NOS3,PIK3R3,PRKAG1,PRKAR2B,PRSS33
Macrophage Classical Activation Signaling Pathway	1.55	-2.82843	0.0582	AEBP2,CD40LG,CHUK,CSF2,IFNA8,IKBKG,IL17A,IL5,RELA,TLR4,YY1
S100 Family Signaling Pathway	1.55	-3.77171	0.0427	ADRA2C,APLNR,CACNA1C,CHUK,F2RL3,FZD1,FZD6,GPR142,GPR153,GPR26,GRM2,GRM3,HNF1A,IFNA8,MAP3K8,MMP9,NR3C1,NTF4,PIK3R3,PRKAG1,PRKAR2B,PRKCG,RAC1,RGR,S100A14,S100Z,SERPINF2,SMAD3,SMAD5,SSTR2,SSTR4,TLR4,WNT9B
CD27 Signaling in Lymphocytes	1.55	-2	0.0877	CHUK,IKBKG,MAP3K8,RELA,RELB
NGF Signaling	1.54	-1.63299	0.0667	CHUK,IKBKG,MAP3K8,PIK3R3,RAC1,RAP2A,RELA,RELB
Antiproliferative Role of Somatostatin Receptor 2	1.54		0.0779	CTH,GNB1,PIK3R3,RAP2A,SLC39A7,SSTR2
3-phosphoinositide Degradation	1.52	-2.82843	0.0576	MINPP1,MTMR6,NUDT1,PPFIA4,PPP1R10,PPP1R12C,PPP2CA,PPP2R1A,PPP2R5D,PTPN23,WBP11
GNRH Signaling	1.52	-0.333333	0.0576	CACNA1C,GNAQ,GNB1,MAP3K8,PRKAG1,PRKAR2B,PRKCG,RAC1,RAP2A,RELA,RELB
Role of WNT/GSK-3Œ≤ Signaling in the Pathogenesis of Influenza	1.52		0.0769	CSNK1A1,FZD1,FZD6,HNF1A,IFNA8,WNT9B
Toll-like Receptor Signaling	1.52		0.0769	CHUK,IKBKG,RELA,RELB,TLR4,UBC
D-mannose Degradation	1.52		1	MPI
L-cysteine Degradation II	1.52		1	CTH
Lipoate Salvage and Modification	1.52		1	LIPT1
Neuroprotective Role of THOP1 in Alzheimer's Disease	1.52	-0.377964	0.0661	F7,KLK15,MMP9,PRKAG1,PRKAR2B,PRSS33,PRSS38,PRTN3
Apelin Cardiac Fibroblast Signaling Pathway	1.51		0.13	APLNR,NOS3,PRKAG1
Maturity Onset Diabetes of Young (MODY) Signaling	1.5		0.0759	ALDOB,APOH,CACNA1C,HNF1A,HNF1B,PKLR
Signaling by Rho Family GTPases	1.49	-1.63299	0.0524	BAIAP2,CDH2,CFL2,CLIP1,GNAQ,GNB1,ITGA3,ITGA4,ITGAM,PIK3R3,PPP1R12C,RAC1,RELA,RELB
Role of NANOG in Mammalian Embryonic Stem Cell Pluripotency	1.47		0.0645	FZD1,FZD6,PIK3R3,POU5F1,RAP2A,SMAD5,WNT9B,ZFP42
Role of BRCA1 in DNA Damage Response	1.47		0.075	ARID1A,CHEK1,PLK1,RBBP8,RFC5,RPA1
GŒ±q Signaling	1.47	-0.377964	0.0588	CHUK,GNAQ,GNB1,IKBKG,PIK3R3,PRKCG,RAC1,RELA,RELB,RGS4
Ribonucleotide Reductase Signaling Pathway	1.47	-1.66667	0.0588	ARID1A,CDK1,CHEK1,CUL1,MMP9,PARP10,PIK3R3,RRM2,WEE1,YBX1
PPARŒ±/RXRŒ± Activation	1.46	0.707107	0.0564	CHUK,CKAP5,GNAQ,IKBKG,NCOR1,PRKAG1,PRKAR2B,RAP2A,RELA,RELB,SMAD3
D-myo-inositol-5-phosphate Metabolism	1.45	-2.82843	0.0561	MINPP1,MTMR6,NUDT1,PPFIA4,PPP1R10,PPP1R12C,PPP2CA,PPP2R1A,PPP2R5D,PTPN23,WBP11
Multiple Sclerosis Signaling Pathway	1.43	-3.31662	0.0541	AEBP2,C2,CAPN10,CD40LG,CSF2,IL17A,IL5,MMP9,PARP10,TLR4,TNFRSF1A,YY1
April Mediated Signaling	1.43		0.0952	CHUK,IKBKG,RELA,RELB
Insulin Secretion Signaling Pathway	1.43	-2.3094	0.0515	CACNA1C,EIF4A3,FYN,GNAQ,GOSR1,HNF1A,NAPA,PABPC1,PIK3R3,PRKAG1,PRKAR2B,PRKCG,PRLR,STX16
Semaphorin Neuronal Repulsive Signaling Pathway	1.42	1.13389	0.06	CFL2,FYN,ITGA3,ITGA4,ITGAM,PIK3R3,PRKAG1,PRKAR2B,RAC1
B Cell Activating Factor Signaling	1.4		0.093	CHUK,IKBKG,RELA,RELB
ILK Signaling	1.38	0	0.0547	CFL2,LIMS1,MMP9,PIK3R3,PPP2CA,PPP2R1A,PPP2R5D,RAC1,RELA,RELB,TNFRSF1A
PPAR Signaling	1.37	1.63299	0.0654	CHUK,IKBKG,NCOR1,RAP2A,RELA,RELB,TNFRSF1A
Wound Healing Signaling Pathway	1.37	-2.3094	0.0516	CD40LG,CHUK,COL4A5,CSF2,IL17A,IL5,ITGA3,LAMB1,MMP9,RAC1,RAP2A,TNFRSF1A,TRADD
Opioid Signaling Pathway	1.35	-1.1547	0.05	AP2B1,CACNA1C,CLTCL1,FYN,GNAQ,GNB1,HNF1A,NOS3,PRKAG1,PRKAR2B,PRKCG,RAC1,RAP2A,RGS4
fMLP Signaling in Neutrophils	1.35	-0.447214	0.0611	GNAQ,GNB1,PIK3R3,PRKCG,RAC1,RAP2A,RELA,RELB
Pyridoxal 5'-phosphate Salvage Pathway	1.34	-2.23607	0.0769	CDK1,CSNK1A1,MAP3K8,PLK1,TTK
Coronavirus Pathogenesis Pathway	1.34	0.632456	0.0539	CCDC22,CHUK,IFNA8,KPNB1,NUP98,PTGES2,RELA,RELB,RIPK1,SMAD3,TFDP1
Necroptosis Signaling Pathway	1.33	-3	0.0577	CAPN10,CHUK,IFNA8,IKBKG,RIPK1,TLR4,TNFRSF1A,TRADD,UBC
eNOS Signaling	1.33	-0.377964	0.0577	CHRNA1,CHRNA7,GNAQ,HSPA5,NOS3,PIK3R3,PRKAG1,PRKAR2B,PRKCG
Cardiac Œ≤-adrenergic Signaling	1.33	0.377964	0.0556	AKAP9,CACNA1C,GNAQ,GNB1,PPP1R10,PPP2CA,PPP2R1A,PPP2R5D,PRKAG1,PRKAR2B
Atherosclerosis Signaling	1.32		0.0602	ALB,CD40LG,ITGA4,MMP9,PLA2G7,PLAAT4,RELA,RELB
GŒ±12/13 Signaling	1.32	-0.447214	0.0602	CDH2,CHUK,F2RL3,IKBKG,PIK3R3,RAP2A,RELA,RELB
Regulation of eIF4 and p70S6K Signaling	1.32	0.816497	0.0552	EIF4A3,ITGA3,ITGA4,ITGAM,PABPC1,PIK3R3,PPP2CA,PPP2R1A,PPP2R5D,RAP2A
Regulation Of The Epithelial Mesenchymal Transition In Development Pathway	1.32		0.069	FZD1,FZD6,HNF1A,RELA,RELB,WNT9B
Role of OCT4 in Mammalian Embryonic Stem Cell Pluripotency	1.31		0.087	AQR,FOXA1,PCGF6,POU5F1
Hematopoiesis from Multipotent Stem Cells	1.31		0.167	CSF2,IL5
Superpathway of Inositol Phosphate Compounds	1.29	-2.82843	0.0513	MINPP1,MTMR6,NUDT1,PIK3R3,PPFIA4,PPP1R10,PPP1R12C,PPP2CA,PPP2R1A,PPP2R5D,PTPN23,WBP11
Ephrin A Signaling	1.28		0.0851	CFL2,FYN,PIK3R3,RAC1
IL-8 Signaling	1.27	-1.66667	0.0524	CHUK,GNAQ,GNB1,IKBKG,ITGAM,MMP9,PIK3R3,PRKCG,RAC1,RAP2A,RELA
Role of PKR in Interferon Induction and Antiviral Response	1.27	-1.88982	0.0588	CHUK,HSPA5,IFNA8,IKBKG,RELA,RELB,TLR4,TNFRSF1A
DHCR24 Signaling Pathway	1.26	-0.377964	0.0584	ALB,APOH,CYP51A1,PIK3R3,PRKCG,RAP2A,SC5D,SERPINF2
Immunogenic Cell Death Signaling Pathway	1.26	-2.44949	0.0667	ATG4D,HSPA5,IFNA8,RIPK1,TLR4,TNFRSF1A
Regulation of Cellular Mechanics by Calpain Protease	1.26	-0.447214	0.0667	CAPN10,CDK1,ITGA3,ITGA4,ITGAM,RAP2A
Acute Myeloid Leukemia Signaling	1.25	0	0.0659	CSF3R,HNF1A,PIK3R3,RAP2A,RELA,RELB
BMP signaling pathway	1.25	-1.34164	0.0659	PRKAG1,PRKAR2B,RAP2A,RELA,RELB,SMAD5
RANK Signaling in Osteoclasts	1.25	-2	0.0659	CHUK,IKBKG,MAP3K8,PIK3R3,RELA,RELB
Cholesterol Biosynthesis I	1.25		0.154	CYP51A1,SC5D
Cholesterol Biosynthesis II (via 24,25-dihydrolanosterol)	1.25		0.154	CYP51A1,SC5D
Cholesterol Biosynthesis III (via Desmosterol)	1.25		0.154	CYP51A1,SC5D
Neuroinflammation Signaling Pathway	1.24	-2.52982	0.0473	CHUK,FZD1,GABRG2,GJB1,IFNA8,IKBKG,MMP9,PIK3R3,PRKCG,RAC1,RELA,RELB,RIPK1,TLR4,TNFRSF1A
Antioxidant Action of Vitamin C	1.24	1.63299	0.0614	CHUK,CSF2,IKBKG,PLA2G7,PLAAT4,RELA,RELB
Asparagine Degradation I	1.23		0.5	ASRGL1
Cysteine Biosynthesis/Homocysteine Degradation	1.23		0.5	CTH
Lipoate Biosynthesis and Incorporation II	1.23		0.5	LIPT1
UDP-D-xylose and UDP-D-glucuronate Biosynthesis	1.23		0.5	UGDH
Phagosome Maturation	1.23		0.0552	ATP6V1G1,DCTN4,DYNLT1,GOSR1,NAPA,RAC1,STX16,TUBA1B,TUBB4B
Transcriptional Regulatory Network in Embryonic Stem Cells	1.22	-0.816497	0.0549	FZD1,FZD6,PIK3R3,POU5F1,RAP2A,SMAD3,SMAD5,TBX3,WNT9B
MSP-RON Signaling In Cancer Cells Pathway	1.21	-1.34164	0.0571	ETS1,HNF1A,KLK15,PIK3R3,RAP2A,RELA,RELB,VHL
PAK Signaling	1.2	-1	0.0598	CFL2,ITGA3,ITGA4,ITGAM,PIK3R3,RAC1,RAP2A
Assembly of RNA Polymerase II Complex	1.2		0.08	DR1,POLR2A,POLR2C,POLR2G
Assembly of RNA Polymerase III Complex	1.19		0.143	SF3A1,SF3A2
Role Of Osteoblasts In Rheumatoid Arthritis Signaling Pathway	1.18	-0.333333	0.0492	CD40LG,CSF2,CSNK1A1,FZD1,FZD6,HNF1A,IL17A,IL5,MMP9,PIK3R3,SMAD5,WNT9B
Fc Epsilon RI Signaling	1.18	0	0.0593	CSF2,FYN,IL5,PIK3R3,PRKCG,RAC1,RAP2A
Ephrin B Signaling	1.18		0.0694	CFL2,GNAQ,GNB1,HNRNPK,RAC1
Sonic Hedgehog Signaling	1.18		0.0968	CDK1,PRKAG1,PRKAR2B
Amyloid Processing	1.17		0.0784	CAPN10,CSNK1A1,PRKAG1,PRKAR2B
Small Cell Lung Cancer Signaling	1.16		0.0625	CHUK,IKBKG,PIK3R3,RELA,RELB,TFDP1
Myelination Signaling Pathway	1.15	-1.94145	0.0459	FYN,FZD1,FZD6,ITGA3,LAMB1,NOTCH2,PIK3R3,PRKAG1,PRKAR2B,RAC1,RAP2A,SMAD3,SMAD5,WNT9B,YY1
Glucocorticoid Receptor Signaling	1.12		0.0412	ARID1A,CHUK,CSF2,GABPA,GABPB1,HSPA5,IFNA8,IKBKG,IL20RB,IL5,MMP9,NCOR1,NOS3,NR3C1,PIK3R3,POLR2A,POLR2C,POLR2G,PRKAG1,RAC1,RAP2A,RELA,SMAD3,TSC22D3
Natural Killer Cell Signaling	1.11	-1.41421	0.0505	CFL2,FYN,HSPA5,MAP3K8,PIK3R3,RAC1,RAP2A,RELA,RELB,ULBP2
Adrenomedullin signaling pathway	1.1	-0.816497	0.0503	CTH,GNAQ,NOS3,PIK3R3,PRKAG1,PRKAR2B,RAP2A,RELA,RELB,SLC39A7
Phototransduction Pathway	1.1		0.0741	GNB1,PRKAG1,PRKAR2B,RGR
Role of Cytokines in Mediating Communication between Immune Cells	1.1		0.0741	CSF2,IFNA8,IL17A,IL5
G-Protein Coupled Receptor Signaling	1.09	-2.88675	0.0398	ADRA2C,APLNR,CHUK,F2RL3,FYN,FZD1,FZD6,GNAQ,GNB1,GPR142,GPR153,GPR26,GRM2,GRM3,IKBKG,MAP3K8,PIK3R3,PRKAG1,PRKAR2B,PRKCG,RAC1,RAP2A,RELA,RELB,RGR,RGS4,SSTR2,SSTR4
Inhibition of Angiogenesis by TSP1	1.09		0.0882	FYN,MMP9,NOS3
ATM Signaling	1.09	0.816497	0.06	CDK1,CHEK1,PPP2CA,PPP2R1A,PPP2R5D,RBBP8
TREM1 Signaling	1.08	-2	0.0649	CSF2,NOD1,RELA,RELB,TLR4
Oxytocin Signaling Pathway	1.07	-1.73205	0.0461	CACNA1C,CTH,GNAQ,GNB1,NOS3,PIK3R3,PRKAG1,PRKAR2B,PRKCG,RAP2A,RELA,RELB,SLC39A7
Neuropathic Pain Signaling In Dorsal Horn Neurons	1.07	-1.34164	0.0594	GRM2,GRM3,PIK3R3,PRKAG1,PRKAR2B,PRKCG
CSDE1 Signaling Pathway	1.06	-1	0.0714	HNRNPC,PABPC1,RAC1,SDC4
Thyroid Hormone Metabolism I (via Deiodination)	1.06		0.333	DIO1
Thyronamine and Iodothyronamine Metabolism	1.06		0.333	DIO1
IL-9 Signaling	1.06		0.0857	PIK3R3,RELA,RELB
Pancreatic Adenocarcinoma Signaling	1.06		0.0556	MMP9,PIK3R3,RAC1,RELA,RELB,SMAD3,TFDP1
Sperm Motility	1.05	-0.816497	0.0467	AATK,CLK1,FYN,GNAQ,GNB1,PLA2G7,PLAAT4,PRKAG1,PRKAR2B,PRKCG,ZAN,ZP3
Corticotropin Releasing Hormone Signaling	1.05	0	0.0526	CACNA1C,CTH,GNAQ,NOS3,PRKAG1,PRKAR2B,PRKCG,SLC39A7
Sumoylation Pathway	1.04		0.0583	ETS1,NR3C1,RAC1,RAN,RFC5,RPA1
Role of IL-17A in Arthritis	1.03		0.0702	IL17A,PIK3R3,RELA,RELB
G Beta Gamma Signaling	1.02	-0.377964	0.0543	CACNA1C,GNAQ,GNB1,PRKAG1,PRKAR2B,PRKCG,RAP2A
IL-6 Signaling	1.02	-1.34164	0.0543	CHUK,IKBKG,PIK3R3,RAP2A,RELA,RELB,TNFRSF1A
IGF-1 Signaling	1.01		0.0571	CCN1,IGFBP5,PIK3R3,PRKAG1,PRKAR2B,RAP2A
MSP-RON Signaling Pathway	1.01		0.069	ITGAM,KLK15,PIK3R3,TLR4
HIF1Œ± Signaling	1	0.816497	0.0481	HSPA5,IL17A,MMP9,PIK3R3,PRKCG,RAC1,RAN,RAP2A,RBX1,VHL
WNK Renal Signaling Pathway	0.996		0.0566	ANAPC4,CUL1,PIK3R3,PRKCG,RBX1,VHL
Differential Regulation of Cytokine Production in Macrophages and T Helper Cells by IL-17A and IL-17F	0.996		0.111	CSF2,IL17A
JAK/STAT Signaling	0.994		0.061	GNAQ,PIK3R3,RAP2A,RELA,RELB
Primary Immunodeficiency Signaling	0.992		0.0678	AIRE,CD40LG,IKBKG,RAG1
Paxillin Signaling	0.982	-1	0.0561	ITGA3,ITGA4,ITGAM,PIK3R3,RAC1,RAP2A
GABA Receptor Signaling	0.982		0.053	AP2B1,CACNA1C,GABRG2,GNAQ,GNB1,UBC,UBQLN1
Xenobiotic Metabolism Signaling	0.979		0.0445	GRIP1,HS3ST6,KEAP1,MAP3K8,PIK3R3,PPP2CA,PPP2R1A,PPP2R5D,PRKCG,RAP2A,RBX1,RELA,RELB
Estrogen-Dependent Breast Cancer Signaling	0.978		0.0602	HSD17B12,PIK3R3,RAP2A,RELA,RELB
Cell Cycle Regulation by BTG Family Proteins	0.976		0.0789	PPP2CA,PPP2R1A,PPP2R5D
GADD45 Signaling	0.972	1	0.0667	CDK1,RELA,RELB,SMAD3
PCP (Planar Cell Polarity) Pathway	0.972		0.0667	FZD1,FZD6,RAC1,WNT9B
Phagosome Formation	0.968	-2.6	0.0388	ADRA2C,AP1B1,APLNR,CFL2,CLIP1,F2RL3,FYN,FZD1,FZD6,GPR142,GPR153,GPR26,GRM2,GRM3,ITGA3,ITGA4,ITGAM,PIK3R3,PLA2G7,PLAAT4,PRKCG,RAC1,RAP2A,RGR,SSTR2,SSTR4,TLR4
CREB Signaling in Neurons	0.968	-1.41421	0.0395	ADRA2C,APLNR,CACNA1C,F2RL3,FZD1,FZD6,GNAQ,GNB1,GPR142,GPR153,GPR26,GRM2,GRM3,PIK3R3,POLR2A,POLR2C,POLR2G,PRKAG1,PRKAR2B,PRKCG,RAP2A,RGR,SSTR2,SSTR4
Telomerase Signaling	0.967	1.34164	0.0556	ETS1,PIK3R3,PPP2CA,PPP2R1A,PPP2R5D,RAP2A
Integrin Signaling	0.964	-1.41421	0.0472	CAPN10,FYN,ITGA3,ITGA4,ITGAM,LIMS1,PIK3R3,RAC1,RAP2A,TSPAN6
CCR3 Signaling in Eosinophils	0.956		0.0522	CFL2,GNAQ,GNB1,PIK3R3,PRKCG,RAC1,RAP2A
Œ±-Adrenergic Signaling	0.953		0.055	GNAQ,GNB1,PRKAG1,PRKAR2B,PRKCG,RAP2A
mTOR Signaling	0.945	1.88982	0.0467	DDIT4,EIF4A3,PIK3R3,PPP2CA,PPP2R1A,PPP2R5D,PRKAG1,PRKCG,RAC1,RAP2A
Estrogen Receptor Signaling	0.943	-1.29099	0.0416	CACNA1C,CFL2,FOXA1,GNAQ,GNB1,MED27,MMP9,NCOR1,NOS3,NR3C1,PIK3R3,PRKAG1,PRKAR2B,PRKCG,RAP2A,RELA,RELB
Oxidized GTP and dGTP Detoxification	0.939		0.25	NUDT1
Proline Biosynthesis I	0.939		0.25	PYCR1
Retinoate Biosynthesis II	0.939		0.25	RBP1
Protein Kinase A Signaling	0.929	0	0.0414	AKAP9,ANAPC4,CDC27,CHUK,GNAQ,GNB1,HNF1A,NOS3,PPP1R10,PPP2CA,PRKAG1,PRKAR2B,PRKCG,PTPN23,RELA,RELB,SMAD3
Autophagy	0.925	-3	0.0463	PIK3R3,PPP2CA,PPP2R1A,PPP2R5D,PRKAG1,PRKAR2B,RAG1,RIPK1,TLR4,TNFRSF1A
Activin Inhibin Signaling Pathway	0.916	-3	0.0461	CHUK,HNF1A,IKBKG,MXD1,PIK3R3,POU5F1,SMAD3,SMAD5,TLR4,TNFRSF1A
Thrombopoietin Signaling	0.915		0.0635	MPL,PIK3R3,PRKCG,RAP2A
Mechanisms of Viral Exit from Host Cells	0.902		0.0732	CHMP2A,PRKCG,XPO1
RHOGDI Signaling	0.888	0.447214	0.0455	CDH2,CFL2,GNAQ,GNB1,GRIP1,ITGA3,ITGA4,ITGAM,PPP1R12C,RAC1
Prostate Cancer Signaling	0.886		0.0526	CHUK,PIK3R3,RAP2A,RELA,RELB,TFDP1
PXR/RXR Activation	0.879	-1	0.0615	NR3C1,PRKAG1,PRKAR2B,RELA
Hepatic Fibrosis / Hepatic Stellate Cell Activation	0.877		0.0464	CD40LG,COL4A5,IGFBP5,MMP9,RELA,RELB,SMAD3,TLR4,TNFRSF1A
Glutamate Receptor Signaling	0.861		0.0606	GNB1,GRIP1,GRM2,GRM3
Role of PI3K/AKT Signaling in the Pathogenesis of Influenza	0.861		0.0606	IFNA8,PIK3R3,RELA,RELB
WNT/Ca+ pathway	0.861		0.0606	FZD1,FZD6,RELA,RELB
Crosstalk between Dendritic Cells and Natural Killer Cells	0.854	-2	0.0549	CD40LG,CSF2,RELA,RELB,TLR4
Neuregulin Signaling	0.848		0.0513	ITGA3,ITGA4,ITGAM,PIK3R3,PRKCG,RAP2A
Citrulline-Nitric Oxide Cycle	0.848		0.2	NOS3
Proline Biosynthesis II (from Arginine)	0.848		0.2	PYCR1
dTMP De Novo Biosynthesis	0.848		0.2	TYMS
Role Of Osteoclasts In Rheumatoid Arthritis Signaling Pathway	0.845	-2.11058	0.0421	ADAM19,CHUK,COL4A5,CSF2,IKBKG,IL17A,MMP9,PIK3R3,RAC1,RAP2A,RELA,TLR4,TNFRSF1A
Thrombin Signaling	0.844	0.816497	0.0444	F2RL3,GATA1,GNAQ,GNB1,PIK3R3,PRKCG,RAC1,RAP2A,RELA,RELB
Airway Pathology in Chronic Obstructive Pulmonary Disease	0.836		0.0508	CD40LG,CSF2,IL17A,IL5,MMP9,PRTN3
MIF Regulation of Innate Immunity	0.835		0.0682	RELA,RELB,TLR4
Oxytocin In Brain Signaling Pathway	0.83	0.707107	0.0452	CACNA1C,GNAQ,GNB1,PIK3R3,PLA2G7,PLAAT4,PRKCG,RAP2A,TLR4
Aldosterone Signaling in Epithelial Cells	0.827		0.0465	DNAJC16,DNAJC8,HSPA4L,HSPA5,KCNMA1,KCNMB2,PIK3R3,PRKCG
Pyroptosis Signaling Pathway	0.826	-0.447214	0.0538	GSDMB,PRKAG1,PRKAR2B,TLR4,TNFRSF1A
Differential Regulation of Cytokine Production in Intestinal Epithelial Cells by IL-17A and IL-17F	0.82		0.087	CSF2,IL17A
Pyrimidine Deoxyribonucleotides De Novo Biosynthesis I	0.82		0.087	RRM2,TYMS
TCA Cycle II (Eukaryotic)	0.82		0.087	FH,OGDHL
The Visual Cycle	0.82		0.087	LRAT,RBP1
CLEAR Signaling Pathway	0.813	-1.1547	0.0421	ATP6V1G1,DDIT4,PINK1,PPP2CA,PPP2R1A,PPP2R5D,PRKAG1,PRKCG,RAP2A,STK4,TLR4,TNFRSF1A
FcŒ≥ Receptor-mediated Phagocytosis in Macrophages and Monocytes	0.813	-1	0.0532	CSF2,FYN,PIK3R3,PRKCG,RAC1
Nitric Oxide Signaling in the Cardiovascular System	0.812	-1.34164	0.05	CACNA1C,NOS3,PIK3R3,PRKAG1,PRKAR2B,PRKCG
Ephrin Receptor Signaling	0.803	-1.41421	0.0446	CFL2,FYN,GNAQ,GNB1,ITGA3,ITGA4,ITGAM,RAC1,RAP2A
GM-CSF Signaling	0.796		0.0571	CSF2,ETS1,PIK3R3,RAP2A
DNA damage-induced 14-3-3œÉ Signaling	0.795		0.0652	CDK1,CHEK1,WEE1
Arginine Degradation VI (Arginase 2 Pathway)	0.776		0.167	PYCR1
Rapoport-Luebering Glycolytic Shunt	0.776		0.167	MINPP1
Selenocysteine Biosynthesis II (Archaea and Eukaryotes)	0.776		0.167	SARS1
Zymosterol Biosynthesis	0.776		0.167	CYP51A1
Retinol Biosynthesis	0.775		0.0638	DAGLB,LRAT,RBP1
Role of IL-17F in Allergic Inflammatory Airway Diseases	0.775		0.0638	CSF2,RELA,RELB
Salvage Pathways of Pyrimidine Ribonucleotides	0.773	-2.23607	0.0515	CDK1,CSNK1A1,MAP3K8,PLK1,TTK
Basal Cell Carcinoma Signaling	0.765		0.0556	FZD1,FZD6,HNF1A,WNT9B
Melatonin Signaling	0.765	0	0.0556	GNAQ,PRKAG1,PRKAR2B,PRKCG
Netrin Signaling	0.765	-2	0.0556	CACNA1C,PRKAG1,PRKAR2B,RAC1
Glycolysis I	0.762		0.08	ALDOB,PKLR
DNA Methylation and Transcriptional Repression Signaling	0.761		0.051	CDK1,FOXA1,GATAD2A,RELA,TET2
Tumor Microenvironment Pathway	0.761	-1.63299	0.0447	CSF2,MMP9,PIK3R3,RAC1,RAP2A,RELA,RELB,TNFRSF1A
Glioma Invasiveness Signaling	0.751		0.0548	MMP9,PIK3R3,RAC1,RAP2A
NRF2-mediated Oxidative Stress Response	0.746	0.447214	0.0422	CCT7,DNAJC16,DNAJC8,EPHX1,KEAP1,PIK3R3,PRKCG,RAP2A,RBX1,VCP
Factors Promoting Cardiogenesis in Vertebrates	0.746	-1.63299	0.0458	FZD1,FZD6,HNF1A,PRKCG,SCN5A,SMAD5,WNT9B
FXR/RXR Activation	0.744		0.0476	ALB,APOH,FOXA1,HNF1A,PKLR,SERPINF2
Estrogen-mediated S-phase Entry	0.736		0.0769	CDK1,TFDP1
IL-17A Signaling in Gastric Cells	0.736		0.0769	IL17A,RELA
Role of JAK1, JAK2 and TYK2 in Interferon Signaling	0.736		0.0769	RELA,RELB
IL-10 Signaling	0.736	1.13389	0.0455	CHUK,DDIT4,IKBKG,PRKAG1,RELA,RELB,TLR4
14-3-3-mediated Signaling	0.733		0.0472	PIK3R3,PRKCG,RAP2A,TNFRSF1A,TUBA1B,TUBB4B
Endocannabinoid Developing Neuron Pathway	0.733		0.0472	GNB1,PIK3R3,PRKAG1,PRKAR2B,RAC1,RAP2A
GP6 Signaling Pathway	0.733	-1.34164	0.0472	COL4A5,FYN,LAMB1,PIK3R3,PRKCG,RAC1
Circadian Rhythm Signaling	0.728		0.041	CACNA1C,CTH,FYN,GNAQ,GNB1,NR3C1,PRKAG1,PRKAR2B,PRKCG,RAP2A,SLC39A7
GPCR-Mediated Integration of Enteroendocrine Signaling Exemplified by an L Cell	0.722	-1	0.0533	GAL,GNAQ,PRKAG1,PRKAR2B
Glycogen Biosynthesis II (from UDP-D-Glucose)	0.715		0.143	GYG2
Macropinocytosis Signaling	0.708		0.0526	PIK3R3,PRKCG,RAC1,RAP2A
IL-17 Signaling	0.691	-1.63299	0.0428	CD40LG,CSF2,IL17A,IL5,MMP9,PIK3R3,RAP2A,RELA
IL-3 Signaling	0.668		0.0506	PIK3R3,PRKCG,RAC1,RAP2A
Thyroid Cancer Signaling	0.668		0.0506	HNF1A,NTF4,PIK3R3,RAP2A
Superpathway of Cholesterol Biosynthesis	0.664		0.069	CYP51A1,SC5D
Leukocyte Extravasation Signaling	0.643	-1.63299	0.0415	CLDN14,ITGA3,ITGA4,ITGAM,MMP9,PIK3R3,PRKCG,RAC1
Role of NFAT in Cardiac Hypertrophy	0.629	-0.377964	0.0402	CACNA1C,CSNK1A1,GNAQ,GNB1,PIK3R3,PRKAG1,PRKAR2B,PRKCG,RAP2A
Sucrose Degradation V (Mammalian)	0.619		0.111	ALDOB
Adipogenesis pathway	0.616	1.63299	0.0432	FZD1,FZD6,RBP1,SMAD3,SMAD5,TNFRSF1A
Insulin Receptor Signaling	0.607	0.447214	0.0429	FYN,PIK3R3,PPP1R10,PRKAG1,PRKAR2B,RAP2A
VEGF Family Ligand-Receptor Interactions	0.607		0.0476	NOS3,PIK3R3,PRKCG,RAP2A
Role Of Chondrocytes In Rheumatoid Arthritis Signaling Pathway	0.598	-2.44949	0.0426	CHUK,IL17A,MMP9,PRKAG1,RIPK1,TNFRSF1A
Cancer Drug Resistance By Drug Efflux	0.595		0.0517	PIK3R3,RAP2A,YBX1
Role of Hypercytokinemia/hyperchemokinemia in the Pathogenesis of Influenza	0.585		0.0465	IFNA8,IL17A,IL5,TLR4
Xenobiotic Metabolism General Signaling Pathway	0.581	1.34164	0.042	KEAP1,MAP3K8,PIK3R3,PRKCG,RAP2A,RBX1
Cardiac Hypertrophy Signaling	0.58	-1.41421	0.0383	ADRA2C,CACNA1C,GNAQ,GNB1,MAP3K8,PIK3R3,PRKAG1,PRKAR2B,RAC1,RAP2A
Embryonic Stem Cell Differentiation into Cardiac Lineages	0.579		0.1	POU5F1
Prostanoid Biosynthesis	0.579		0.1	PTGES2
Regulation of Actin-based Motility by Rho	0.575	-2	0.0435	BAIAP2,ITGA3,ITGA4,ITGAM,RAC1
Gustation Pathway	0.57	-2.12132	0.0394	CACNA1C,DAGLB,GABRG2,PRKAG1,PRKAR2B,SCN5A,TAS2R41,TRPM4
Sirtuin Signaling Pathway	0.568	-1.41421	0.0375	ATG4D,CPT1C,GABPA,GABPB1,NOS3,RBBP8,RELA,RELB,SF3A1,SF3A2,TUBA1B
Semaphorin Signaling in Neurons	0.555		0.0492	CFL2,FYN,RAC1
Endocannabinoid Cancer Inhibition Pathway	0.549	1.34164	0.0408	GNAQ,HNF1A,NOS3,PIK3R3,PRKAG1,PRKAR2B
GPCR-Mediated Nutrient Sensing in Enteroendocrine Cells	0.548	-0.447214	0.0424	CACNA1C,GNAQ,PRKAG1,PRKAR2B,PRKCG
Coagulation System	0.546		0.0571	F7,SERPINF2
Oxytocin In Spinal Neurons Signaling Pathway	0.546		0.0571	CTH,SLC39A7
Glycine Betaine Degradation	0.544		0.0909	SARDH
Unfolded protein response	0.542		0.0444	DNAJC16,DNAJC8,HSPA5,VCP
Clathrin-mediated Endocytosis Signaling	0.536		0.0385	ALB,AP1B1,AP2B1,AP3B2,CLTCL1,PIK3R3,RAC1,UBC
Apelin Adipocyte Signaling Pathway	0.532		0.044	APLNR,PRKAG1,PRKAR2B,RAC1
Interferon Signaling	0.529		0.0556	IFITM2,RELA
NAD Signaling Pathway	0.518		0.0397	PARP10,PIK3R3,POLR2A,POLR2C,POLR2G,PRKAG1
Cleavage and Polyadenylation of Pre-mRNA	0.513		0.0833	CPSF6
GDP-glucose Biosynthesis	0.513		0.0833	PGM5
Glycogen Degradation II	0.513		0.0833	PGM5
Complement System	0.513		0.0541	C2,ITGAM
IL-15 Production	0.505	-2	0.0407	AATK,CLK1,FYN,RELA,RELB
Non-Small Cell Lung Cancer Signaling	0.503		0.0426	PIK3R3,RAP2A,STK4,TFDP1
Neutrophil Extracellular Trap Signaling Pathway	0.498	-1.94145	0.0351	COL4A5,FYN,IFNA8,ITGA3,ITGAM,MMP9,PIK3R3,PLA2G7,PLAAT4,PRKCG,PRTN3,RAC1,RIPK1,TLR4
Glucose and Glucose-1-phosphate Degradation	0.484		0.0769	PGM5
Guanosine Nucleotides Degradation III	0.484		0.0769	NT5C2
Oleate Biosynthesis II (Animals)	0.484		0.0769	FADS6
Antigen Presentation Pathway	0.483		0.0513	PSMB5,PSMB6
tRNA Charging	0.483		0.0513	MARS1,SARS1
Cell Cycle: G1/S Checkpoint Regulation	0.473		0.0441	CUL1,SMAD3,TFDP1
ERBB4 Signaling	0.473		0.0441	PIK3R3,PRKCG,RAP2A
Remodeling of Epithelial Adherens Junctions	0.473		0.0441	CLIP1,TUBA1B,TUBB4B
Serotonin Receptor Signaling	0.468	-1.80739	0.0341	ADRA2C,CACNA1C,FYN,GNAQ,GNB1,HTR3E,MMP9,PIK3R3,PLA2G7,PLAAT4,PRKAG1,PRKAR2B,PRKCG,RAB3A,RAC1,RAP2A
Melanocyte Development and Pigmentation Signaling	0.466		0.0408	PIK3R3,PRKAG1,PRKAR2B,RAP2A
p53 Signaling	0.466		0.0408	CHEK1,COQ8A,PIK3R3,PLAGL1
Granulocyte Adhesion and Diapedesis	0.464		0.037	CLDN14,CSF3R,ITGA4,ITGAM,MMP9,SDC4,TNFRSF1A
Macrophage Alternative Activation Signaling Pathway	0.464	-1.63299	0.037	LLGL1,NR3C1,PIK3R3,RELA,RELB,TLR4,TSC22D3
SPINK1 General Cancer Pathway	0.463		0.0435	MT4,PIK3R3,RAP2A
Apelin Cardiomyocyte Signaling Pathway	0.458		0.0404	APLNR,NOS3,PIK3R3,PRKCG
Glycogen Degradation III	0.458		0.0714	PGM5
Role of IL-17A in Psoriasis	0.458		0.0714	IL17A
Urate Biosynthesis/Inosine 5'-phosphate Degradation	0.458		0.0714	NT5C2
Eicosanoid Signaling	0.452		0.0429	PLA2G7,PLAAT4,PTGES2
Retinoate Biosynthesis I	0.441		0.0476	RBP1,RDH16
Xenobiotic Metabolism PXR Signaling Pathway	0.44	-1.63299	0.0363	GRIP1,HS3ST6,NCOR1,PPP1R10,PRKAG1,PRKAR2B,PRKCG
Superpathway of Citrulline Metabolism	0.434		0.0667	NOS3
Endothelin-1 Signaling	0.434	0.816497	0.0361	GNAQ,NOS3,PIK3R3,PLA2G7,PLAAT4,PRKCG,RAP2A
BER (Base Excision Repair) Pathway	0.416		0.0455	RFC5,RPA1
ERK5 Signaling	0.414		0.0405	GNAQ,MAP3K8,RAP2A
Adenosine Nucleotides Degradation II	0.412		0.0625	NT5C2
Extrinsic Prothrombin Activation Pathway	0.412		0.0625	F7
CXCR4 Signaling	0.404	0	0.0357	GNAQ,GNB1,PIK3R3,PRKCG,RAC1,RAP2A
GDNF Family Ligand-Receptor Interactions	0.396		0.0395	PIK3R3,RAC1,RAP2A
Hypoxia Signaling in the Cardiovascular System	0.396		0.0395	NOS3,UBE2E2,VHL
Leptin Signaling in Obesity	0.396		0.0395	PIK3R3,PRKAG1,PRKAR2B
Reelin Signaling in Neurons	0.396		0.0362	CDH2,FYN,ITGA3,PIK3R3,RAC1
D-myo-inositol (1,3,4)-trisphosphate Biosynthesis	0.392		0.0588	MINPP1
Glioblastoma Multiforme Signaling	0.386	-1	0.0351	FZD1,FZD6,PIK3R3,RAC1,RAP2A,WNT9B
Estrogen Biosynthesis	0.381		0.0426	CYP51A1,HSD17B12
nNOS Signaling in Neurons	0.381		0.0426	CAPN10,PRKCG
Neurotrophin/TRK Signaling	0.378		0.0385	NTF4,PIK3R3,RAP2A
Role of MAPK Signaling in Inhibiting the Pathogenesis of Influenza	0.37		0.038	PLA2G7,PLAAT4,TLR4
Dermatan Sulfate Biosynthesis (Late Stages)	0.37		0.0417	DSE,HS3ST6
PFKFB4 Signaling Pathway	0.37		0.0417	PRKAG1,PRKAR2B
nNOS Signaling in Skeletal Muscle Cells	0.37		0.0417	CACNA1C,CHRNA1
Mitochondrial L-carnitine Shuttle Pathway	0.356		0.0526	CPT1C
Purine Nucleotides Degradation II (Aerobic)	0.356		0.0526	NT5C2
Melanoma Signaling	0.35		0.04	PIK3R3,RAP2A
Role of MAPK Signaling in Promoting the Pathogenesis of Influenza	0.346	0	0.0351	ATP6V1G1,PLA2G7,PLAAT4,RAP2A
Actin Cytoskeleton Signaling	0.343	-0.816497	0.0328	BAIAP2,CFL2,ITGA3,ITGA4,ITGAM,PIK3R3,RAC1,RAP2A
UVC-Induced MAPK Signaling	0.34		0.0392	PRKCG,RAP2A
Inflammasome pathway	0.339		0.05	TLR4
Amyotrophic Lateral Sclerosis Signaling	0.334		0.0345	CACNA1C,CAPN10,PIK3R3,RAC1
Role of MAPK Signaling in the Pathogenesis of Influenza	0.332		0.0357	PLA2G7,PLAAT4,RAP2A
TR/RXR Activation	0.332		0.0357	DIO1,NCOR1,PIK3R3
Endocannabinoid Neuronal Synapse Pathway	0.331	0.447214	0.0336	CACNA1C,GNAQ,GNB1,PRKAG1,PRKAR2B
UVB-Induced MAPK Signaling	0.331		0.0385	PIK3R3,PRKCG
Dilated Cardiomyopathy Signaling Pathway	0.325	-2	0.0333	BAG3,CACNA1C,PRKAG1,PRKAR2B,SCN5A
Endoplasmic Reticulum Stress Pathway	0.324		0.0476	HSPA5
Cholecystokinin/Gastrin-mediated Signaling	0.316		0.0336	GNAQ,PRKCG,RAC1,RAP2A
Superpathway of D-myo-inositol (1,4,5)-trisphosphate Metabolism	0.31		0.0455	MINPP1
Role of Lipids/Lipid Rafts in the Pathogenesis of Influenza	0.297		0.0435	IFNA8
CNTF Signaling	0.288		0.0351	PIK3R3,RAP2A
Xenobiotic Metabolism CAR Signaling Pathway	0.283	-2.23607	0.0312	GRIP1,HS3ST6,PPP2CA,PPP2R1A,PPP2R5D,PRKCG
Glioma Signaling	0.282		0.032	PIK3R3,PRKCG,RAP2A,TFDP1
Aryl Hydrocarbon Receptor Signaling	0.28	-2	0.0314	CHEK1,POLA1,RELA,RELB,TFDP1
ABRA Signaling Pathway	0.278		0.0326	CALD1,CFL2,MMP9
GŒ±s Signaling	0.277		0.0317	GNAQ,GNB1,PRKAG1,PRKAR2B
Bupropion Degradation	0.272		0.04	CYP51A1
Gluconeogenesis I	0.272		0.04	ALDOB
ERBB Signaling	0.272		0.0323	PIK3R3,PRKCG,RAP2A
Endometrial Cancer Signaling	0.265		0.0333	PIK3R3,RAP2A
Retinoic acid Mediated Apoptosis Signaling	0.265		0.0333	IFNA8,PARP10
SPINK1 Pancreatic Cancer Pathway	0.265		0.0333	KLK15,SMAD3
Dermatan Sulfate Biosynthesis	0.258		0.0328	DSE,HS3ST6
TGF-Œ≤ Signaling	0.255		0.0312	RAP2A,SMAD3,SMAD5
IL-2 Signaling	0.251		0.0323	PIK3R3,RAP2A
Role of JAK2 in Hormone-like Cytokine Signaling	0.251		0.0323	MPL,PRLR
Apelin Liver Signaling Pathway	0.25		0.037	APLNR
Cardiomyocyte Differentiation via BMP Receptors	0.25		0.037	SMAD5
NAD Salvage Pathway II	0.25		0.037	NT5C2
Ferroptosis Signaling Pathway	0.248	0	0.0303	CTH,KEAP1,PRKAG1,RAP2A
UVA-Induced MAPK Signaling	0.244		0.0306	PARP10,PIK3R3,RAP2A
VEGF Signaling	0.239		0.0303	NOS3,PIK3R3,RAP2A
ERB2-ERBB3 Signaling	0.232		0.0308	PIK3R3,RAP2A
Cysteine Biosynthesis III (mammalia)	0.23		0.0345	CTH
Acetone Degradation I (to Methylglyoxal)	0		0.0238	CYP51A1
Agranulocyte Adhesion and Diapedesis	0		0.0238	CLDN14,ITGA4,MMP9,SDC4,TNFRSF1A
Allograft Rejection Signaling	0		0.00411	CD40LG,IL5
Altered T Cell and B Cell Signaling in Rheumatoid Arthritis	0		0.00851	CD40LG,CHUK,CSF2,IL17A,PRTN3,RELA,RELB,TLR4
Antiproliferative Role of TOB in T Cell Signaling	0		0.00704	CUL1,PABPC1,SMAD3
Autoimmune Thyroid Disease Signaling	0		0.00437	CD40LG,IL5
B Cell Development	0		0.00204	RAG1
B Cell Receptor Signaling	0	-1.41421	0.0157	CFL2,CHUK,ETS1,IKBKG,MAP3K8,PIK3R3,RAC1,RAP2A,RELA,RELB
Bladder Cancer Signaling	0		0.0259	MMP9,RAP2A,TFDP1
CCR5 Signaling in Macrophages	0		0.00802	CACNA1C,GNAQ,GNB1,PRKCG
CD28 Signaling in T Helper Cells	0	-2.23607	0.0135	CHUK,FYN,IKBKG,PIK3R3,RAC1,RELA,RELB
CDC42 Signaling	0	-2	0.0122	BAIAP2,CFL2,CLIP1,ITGA3,ITGA4,ITGAM,LLGL1
CTLA4 Signaling in Cytotoxic T Lymphocytes	0	-2.52982	0.0181	AP1B1,AP2B1,CLTCL1,FYN,ITGA3,PIK3R3,PPP2CA,PPP2R1A,PPP2R5D,RAC1,RAP2A
Calcium Signaling	0	-1.34164	0.0273	CACNA1C,CHRNA1,CHRNA7,PRKAG1,PRKAR2B,RAP2A
Calcium-induced T Lymphocyte Apoptosis	0		0.00217	PRKCG
Cellular Effects of Sildenafil (Viagra)	0		0.0267	CACNA1C,NOS3,PRKAG1,PRKAR2B
Chemokine Signaling	0		0.0247	GNAQ,RAP2A
Chondroitin Sulfate Biosynthesis	0		0.0169	HS3ST6
Chondroitin Sulfate Biosynthesis (Late Stages)	0		0.0196	HS3ST6
Communication between Innate and Adaptive Immune Cells	0		0.00429	CD40LG,CSF2,IL5,TLR4
Dendritic Cell Maturation	0	-2.82843	0.0151	CD40LG,CHUK,CSF2,IKBKG,PIK3R3,RELA,RELB,TLR4,TNFRSF1A
Docosahexaenoic Acid (DHA) Signaling	0		0.0263	PIK3R3
EGF Signaling	0		0.0179	PIK3R3
EIF2 Signaling	0		0.022	EIF4A3,HSPA5,PABPC1,PIK3R3,RAP2A
FAK Signaling	0	-3	0.025	ADRA2C,APLNR,CAPN10,ETS1,F2RL3,FYN,FZD1,FZD6,GPR142,GPR153,GPR26,GRM2,GRM3,HNF1A,IL20RB,ITGA3,ITGA4,ITGAM,MMP9,PIK3R3,RAC1,RAP2A,RGR,SSTR2,SSTR4,USF1
FGF Signaling	0		0.0233	PIK3R3,RAC1
FLT3 Signaling in Hematopoietic Progenitor Cells	0		0.0244	PIK3R3,RAP2A
FcŒ≥RIIB Signaling in B Lymphocytes	0		0.00563	CACNA1C,PIK3R3,RAP2A
G Protein Signaling Mediated by Tubby	0		0.00641	GNAQ,GNB1,WDR19
Granzyme A Signaling	0		0.0133	GSDMB
Growth Hormone Signaling	0		0.0282	PIK3R3,PRKCG
Hematopoiesis from Pluripotent Stem Cells	0		0.00449	CSF2,IL5
Heparan Sulfate Biosynthesis	0		0.0115	HS3ST6
Heparan Sulfate Biosynthesis (Late Stages)	0		0.0125	HS3ST6
ICOS-ICOSL Signaling in T Helper Cells	0	-2.23607	0.0138	CD40LG,CHUK,IKBKG,PIK3R3,RAC1,RELA,RELB
IL-13 Signaling Pathway	0		0.0259	FYN,IL17A,PIK3R3
IL-15 Signaling	0	-1	0.0114	CSF2,IL17A,PIK3R3,RAP2A,RELA,RELB
IL-4 Signaling	0	0	0.00867	COL4A5,GFI1,NR3C1,PIK3R3,RAP2A
IL-7 Signaling Pathway	0		0.0256	FYN,PIK3R3
Inhibition of Matrix Metalloproteases	0		0.0256	MMP9
Intrinsic Prothrombin Activation Pathway	0		0.0238	KLK15
Iron homeostasis signaling pathway	0		0.029	ATP6V1G1,CUL1,SMAD3,SMAD5
LPS/IL-1 Mediated Inhibition of RXR Function	0		0.0196	CPT1C,HS3ST6,TLR4,TNFRSF1A,XPO1
Lipid Antigen Presentation by CD1	0		0.00241	AP2B1
Melatonin Degradation I	0		0.0159	CYP51A1
Mitochondrial Dysfunction	0	0	0.0233	ATP12A,CACNA1C,CAPN10,HTT,PIK3R3,PINK1,PRKAG1,PRKAR2B
NF-Œ∫B Signaling	0	-2.7136	0.021	CD40LG,CHUK,IKBKG,MAP3K8,PIK3R3,RAP2A,RELA,RELB,RIPK1,TLR4,TNFRSF1A,TRADD
NUR77 Signaling in T Lymphocytes	0		0.00195	PRKCG
Nicotine Degradation II	0		0.0149	CYP51A1
Nicotine Degradation III	0		0.0169	CYP51A1
Notch Signaling	0		0.0263	NOTCH2
OX40 Signaling Pathway	0		0.00418	RELA,RELB
Oncostatin M Signaling	0		0.0233	RAP2A
PD-1, PD-L1 cancer immunotherapy pathway	0		0.028	PIK3R3,SMAD3,TNFRSF1A
PDGF Signaling	0		0.023	PIK3R3,RAP2A
PI3K Signaling in B Lymphocytes	0	-1.88982	0.0135	CHUK,FYN,IKBKG,RAC1,RAP2A,RELA,RELB,TLR4
PKCŒ∏ Signaling in T Lymphocytes	0	-1.88982	0.0179	CACNA1C,CHUK,FYN,IKBKG,MAP3K8,PIK3R3,RAC1,RAP2A,RELA,RELB
Pathogen Induced Cytokine Storm Signaling Pathway	0	-3.16228	0.0296	CD40LG,COL4A5,CSF2,IFNA8,IL17A,IL5,NOD1,RIPK1,TLR4,TNFRSF1A,TRADD
Phospholipase C Signaling	0	-1	0.00981	FYN,GNAQ,GNB1,ITGA3,ITGA4,ITGAM,PRKCG,RAC1,RAP2A,RELA,RELB
Phospholipases	0		0.029	PLA2G7,PLAAT4
Polyamine Regulation in Colon Cancer	0		0.0169	MXD1
Pyrimidine Ribonucleotides De Novo Biosynthesis	0		0.0238	ENTPD3
Pyrimidine Ribonucleotides Interconversion	0		0.0256	ENTPD3
RHOA Signaling	0		0.0161	BAIAP2,CFL2
Regulation of IL-2 Expression in Activated and Anergic T Lymphocytes	0	-1.41421	0.0173	CHUK,FYN,IKBKG,RAC1,RAP2A,RELA,RELB,SMAD3
Role of JAK1 and JAK3 in Œ≥c Cytokine Signaling	0		0.029	PIK3R3,RAP2A
Role of NFAT in Regulation of the Immune Response	0	-1.13389	0.0116	CHUK,CSNK1A1,FYN,GNAQ,GNB1,IKBKG,KPNB1,PIK3R3,RAP2A,RELA,RELB,XPO1
SAPK/JNK Signaling	0	-1.63299	0.0139	GNB1,HNRNPK,PIK3R3,RAC1,RAP2A,RIPK1,TRADD
STAT3 Pathway	0		0.0222	IL20RB,RAC1,RAP2A
Sphingosine-1-phosphate Signaling	0		0.025	GNAQ,PIK3R3,RAC1
Superpathway of Melatonin Degradation	0		0.0147	CYP51A1
Superpathway of Methionine Degradation	0		0.0238	CTH
Systemic Lupus Erythematosus In B Cell Signaling Pathway	0	-1.26491	0.0179	CD40LG,CSF2,FYN,IFNA8,IL17A,IL5,PIK3R3,PLAAT4,PRKCG,RAC1,RAP2A,RELA,RELB
Systemic Lupus Erythematosus In T Cell Signaling Pathway	0	-2.82843	0.014	CD40LG,IL17A,NOS3,PIK3R3,PPP2CA,PPP2R1A,PPP2R5D,RAC1,RAP2A
Systemic Lupus Erythematosus Signaling	0		0.0206	CD40LG,EFTUD2,HNRNPC,IFNA8,PIK3R3,PPIH,PRPF18,PRPF3,PRPF8,RAP2A,SF3B4,SNRNP200,SNRNP40,SNRPA1,SNRPB,SNRPD1,SNRPD2,SNRPD3,SNRPE,SNRPF,SNRPG,SNU13
T Cell Exhaustion Signaling Pathway	0	-2.23607	0.0123	IFNA8,PIK3R3,PPP2CA,PPP2R1A,PPP2R5D,RAP2A,SMAD3
T Cell Receptor Signaling	0	-2.52982	0.0195	CHUK,CSF2,FYN,HNF1A,IKBKG,IL5,ITGA3,PIK3R3,RAC1,RAP2A,RELA,RELB
T Helper Cell Differentiation	0		0.00849	CD40LG,IL17A,IL5,TNFRSF1A
TEC Kinase Signaling	0	-1.63299	0.0208	FYN,GNAQ,GNB1,ITGA3,ITGA4,ITGAM,PIK3R3,PRKCG,RAC1,RELA,RELB,TLR4
Th1 Pathway	0		0.0246	CD40LG,NOTCH2,PIK3R3
Th1 and Th2 Activation Pathway	0		0.0291	CD40LG,GFI1,IL5,NOTCH2,PIK3R3
Th17 Activation Pathway	0		0.00826	CSF2,IL17A,RELA,RELB
Th2 Pathway	0		0.0292	GFI1,IL5,NOTCH2,PIK3R3
Thyroid Hormone Metabolism II (via Conjugation and/or Degradation)	0		0.0244	DIO1
Triacylglycerol Degradation	0		0.0175	DAGLB
Type I Diabetes Mellitus Signaling	0	-2.44949	0.0138	CHUK,IKBKG,RELA,RELB,RIPK1,TNFRSF1A,TRADD
White Adipose Tissue Browning Pathway	0		0.0217	CACNA1C,PRKAG1,PRKAR2B
Xenobiotic Metabolism AHR Signaling Pathway	0		0.023	RELA,RELB
cAMP-mediated signaling	0	-0.816497	0.0297	ADRA2C,AKAP9,APLNR,GRM2,GRM3,PRKAR2B,RGS4
p38 MAPK Signaling	0		0.0167	TNFRSF1A,TRADD
p70S6K Signaling	0	2.64575	0.0138	F2RL3,GNAQ,PIK3R3,PPP2CA,PPP2R1A,PPP2R5D,PRKCG,RAP2A

## Sheet: -logP > 1.3
Ingenuity Canonical Pathways	-log(p-value)	zScore	Ratio	Molecules
FAT10 Signaling Pathway	32		0.554	HTT,PSMA1,PSMA2,PSMA3,PSMA4,PSMA5,PSMA6,PSMA7,PSMB1,PSMB2,PSMB3,PSMB4,PSMB5,PSMB6,PSMC1,PSMC2,PSMC3,PSMC4,PSMC5,PSMC6,PSMD1,PSMD11,PSMD12,PSMD13,PSMD14,PSMD2,PSMD3,PSMD4,PSMD6,PSMD7,PSMD8
BAG2 Signaling Pathway	30.5		0.417	CHRNA7,HSPA5,PINK1,PSMA1,PSMA2,PSMA3,PSMA4,PSMA5,PSMA6,PSMA7,PSMB1,PSMB2,PSMB3,PSMB4,PSMB5,PSMB6,PSMC1,PSMC2,PSMC3,PSMC4,PSMC5,PSMC6,PSMD1,PSMD11,PSMD12,PSMD13,PSMD14,PSMD2,PSMD3,PSMD4,PSMD6,PSMD7,PSMD8,RELA,RELB
Spliceosomal Cycle	24.7	-5	0.51	AQR,BUD13,DDX39B,DHX15,DHX8,EFTUD2,EIF4A3,ISY1,LOC102724594/U2AF1,PLRG1,PPIE,PRPF18,RBM8A,SF1,SF3A1,SF3A2,SF3A3,SF3B1,SF3B2,SF3B3,SF3B4,SLU7,SNRNP200,U2AF2,XAB2
Inhibition of ARE-Mediated mRNA Degradation Pathway	22.6	0	0.235	CD40LG,PPP2CA,PPP2R1A,PPP2R5D,PRKAG1,PRKAR2B,PSMA1,PSMA2,PSMA3,PSMA4,PSMA5,PSMA6,PSMA7,PSMB1,PSMB2,PSMB3,PSMB4,PSMB5,PSMB6,PSMC1,PSMC2,PSMC3,PSMC4,PSMC5,PSMC6,PSMD1,PSMD11,PSMD12,PSMD13,PSMD14,PSMD2,PSMD3,PSMD4,PSMD6,PSMD7,PSMD8,TNFRSF1A,ZFP36L1
Huntington's Disease Signaling	21	-0.816497	0.166	CAPN10,CLTCL1,GNAQ,GNB1,GOSR1,HSPA5,HTT,NAPA,NCOR1,PIK3R3,POLR2A,POLR2C,POLR2G,PRKCG,PSMA1,PSMA2,PSMA3,PSMA4,PSMA5,PSMA6,PSMA7,PSMB1,PSMB2,PSMB3,PSMB4,PSMB5,PSMB6,PSMC1,PSMC2,PSMC3,PSMC4,PSMC5,PSMC6,PSMD1,PSMD11,PSMD12,PSMD13,PSMD14,PSMD2,PSMD3,PSMD4,PSMD6,PSMD7,PSMD8,RCOR2,STX16,UBC
Protein Ubiquitination Pathway	18.3		0.158	ANAPC4,CUL1,DNAJC16,DNAJC8,HSPA4L,HSPA5,PSMA1,PSMA2,PSMA3,PSMA4,PSMA5,PSMA6,PSMA7,PSMB1,PSMB2,PSMB3,PSMB4,PSMB5,PSMB6,PSMC1,PSMC2,PSMC3,PSMC4,PSMC5,PSMC6,PSMD1,PSMD11,PSMD12,PSMD13,PSMD14,PSMD2,PSMD3,PSMD4,PSMD6,PSMD7,PSMD8,RBX1,UBC,UBE2E2,USP31,USP32,USP51,VHL
Kinetochore Metaphase Signaling Pathway	11.7	-1.52753	0.198	ANAPC4,BOD1,BUB1B,CDC27,CDK1,CENPH,DSN1,KNL1,MAD2L1,NDC80,NSL1,NUF2,PLK1,PPP1R10,PPP2R5D,SKA1,SKA2,SKA3,SPC24,SPC25,SPDL1,TTK
MicroRNA Biogenesis Signaling Pathway	5.99	-3.29983	0.107	AHCTF1,GLE1,IFNA8,NUP107,NUP205,NUP62,NUP93,NUP98,PIK3R3,POLR2A,POLR2C,POLR2G,RAN,RAP2A,SF3A1,SF3A2,SMAD3,SMAD5,SRSF3,TPR
Coronavirus Replication Pathway	5.19	-2.33333	0.2	ARCN1,BAG3,COPA,COPB1,COPB2,COPG1,IFITM2,TUBA1B,TUBB4B
Acute Phase Response Signaling	4.88	-1.1547	0.0973	ALB,APCS,APOH,C2,CHUK,HNF1A,HNRNPK,IKBKG,NR3C1,PIK3R3,RAP2A,RBP1,RELA,RELB,RIPK1,SERPINF2,TNFRSF1A,TRADD
Caveolar-mediated Endocytosis Signaling	4.84		0.147	ALB,ARCN1,CAVIN1,COPA,COPB1,COPB2,COPG1,FYN,ITGA3,ITGA4,ITGAM
NER (Nucleotide Excision Repair, Enhanced Pathway)	4.79	-2.33333	0.133	CHAF1B,ERCC1,POLA1,POLD1,POLD4,POLR2A,POLR2C,POLR2G,RBX1,RFC5,RPA1,XAB2
Mitotic Roles of Polo-Like Kinase	4.52	-0.816497	0.149	ANAPC4,CDC27,CDC7,CDK1,FBXO5,PLK1,PPP2CA,PPP2R1A,PPP2R5D,WEE1
HER-2 Signaling in Breast Cancer	4.2	-1.89737	0.0837	AHCTF1,CHUK,ETS1,FYN,GLE1,IKBKG,KPNB1,NUP107,NUP205,NUP62,NUP93,NUP98,PIK3R3,PRKCG,RAP2A,RELA,RELB,SMAD3,TPR
Tight Junction Signaling	3.96		0.0894	CLDN14,CPSF6,GOSR1,LLGL1,NAPA,NECTIN1,PPP2CA,PPP2R1A,PPP2R5D,PRKAG1,PRKAR2B,RAC1,RELA,RELB,STX16,TNFRSF1A
Pulmonary Healing Signaling Pathway	3.93	-2.32379	0.0854	CFL2,CHRNA7,CSF2,FYN,FZD1,FZD6,HNF1A,MMP9,NOTCH2,PRKAG1,PRKCG,RAC1,RAP2A,SMAD5,TLR4,TNFRSF1A,WNT9B
Role of Tissue Factor in Cancer	3.72	-1.5	0.0821	CCN1,CFL2,CHUK,CSF2,F7,FYN,GNAQ,IKBKG,ITGA3,MMP9,PIK3R3,PPP2CA,PPP2R1A,PPP2R5D,RAC1,RAP2A,TNFRSF1A
Epithelial Adherens Junction Signaling	3.53	-0.27735	0.0892	BAIAP2,CDH2,CFL2,FYN,HNF1A,NECTIN1,NOTCH2,PPP2CA,PPP2R1A,PPP2R5D,PRKAG1,RAC1,RAP2A,STK4
Osteoarthritis Pathway	3.51	-2.32379	0.0763	CHUK,DDIT4,FZD1,FZD6,HNF1A,ITGA3,ITGA4,ITGAM,MMP9,PRKAG1,RAC1,RELA,RELB,SDC4,SMAD3,SMAD5,TLR4,TNFRSF1A
Role of CHK Proteins in Cell Cycle Checkpoint Control	3.48	-0.816497	0.138	CDK1,CHEK1,PLK1,PPP2CA,PPP2R1A,PPP2R5D,RFC5,RPA1
PI3K/AKT Signaling	3.41	-0.904534	0.08	CHUK,IKBKG,IL20RB,ITGA3,ITGA4,ITGAM,LIMS1,MAP3K8,NOS3,PIK3R3,PPP2CA,PPP2R1A,PPP2R5D,RAP2A,RELA,RELB
Hepatic Fibrosis Signaling Pathway	3.29	-2.52357	0.0615	CACNA1C,CD40LG,CHUK,CSNK1A1,FZD1,FZD6,HNF1A,IKBKG,IL17A,ITGA3,ITGA4,ITGAM,PIK3R3,PRKAG1,PRKAR2B,PRKCG,RAC1,RAP2A,RELA,RELB,RIPK1,SMAD3,TLR4,TNFRSF1A,TRADD,WNT9B
NF-Œ∫B Activation by Viruses	3.26	-1.13389	0.115	CHUK,IKBKG,ITGA3,PIK3R3,PRKCG,RAP2A,RELA,RELB,RIPK1
FAT10 Cancer Signaling Pathway	3.15	-1.63299	0.14	CHUK,IKBKG,MAD2L1,RELA,RELB,SMAD3,TNFRSF1A
Production of Nitric Oxide and Reactive Oxygen Species in Macrophages	3.15	-0.27735	0.0785	ALB,CHUK,IKBKG,MAP3K8,PIK3R3,PPP1R10,PPP2CA,PPP2R1A,PPP2R5D,PRKCG,RAC1,RELA,RELB,TLR4,TNFRSF1A
TWEAK Signaling	3.12	-1.34164	0.162	CHUK,IKBKG,RELA,RELB,RIPK1,TRADD
TNFR1 Signaling	3.1	-2.44949	0.137	CHUK,IKBKG,RELA,RELB,RIPK1,TNFRSF1A,TRADD
Senescence Pathway	3.1	-2	0.0669	ANAPC4,CACNA1C,CAPN10,CDC27,CDK1,CHEK1,CHUK,ETS1,IFNA8,IKBKG,PCGF6,PIK3R3,PPP2CA,PPP2R1A,PPP2R5D,RAP2A,SMAD3,SMAD5,VHL,ZFP36L1
Chronic Myeloid Leukemia Signaling	3.08	-2.66789	0.0683	AURKA,CHUK,FZD1,FZD6,HNF1A,IKBKG,MMP9,NOTCH2,PIK3R3,PLK1,PRKAG1,RAC1,RAN,RAP2A,RELA,RELB,SMAD3,TFDP1,WNT9B
IL-12 Signaling and Production in Macrophages	3.07	-0.258199	0.072	ALB,CD40LG,CHUK,CSF2,IFNA8,IKBKG,ITGAM,MAP3K8,PIK3R3,PRKAG1,PRKCG,PRLR,RAC1,RELA,RELB,TLR4,ZNF668
PEDF Signaling	3.02	-1.88982	0.107	CHUK,HNF1A,HNF1B,IKBKG,PIK3R3,RAC1,RAP2A,RELA,RELB
LPS-stimulated MAPK Signaling	2.98	-1.13389	0.106	CHUK,IKBKG,PIK3R3,PRKCG,RAC1,RAP2A,RELA,RELB,TLR4
Agrin Interactions at Neuromuscular Junction	2.97	-1.34164	0.116	CHRNA1,GABPA,GABPB1,ITGA4,LAMB1,PKLR,RAC1,RAP2A
HIPPO signaling	2.95	1	0.105	CUL1,LLGL1,PPP1R10,PPP2CA,PPP2R1A,PPP2R5D,SMAD3,SMAD5,STK4
ID1 Signaling Pathway	2.93	-1.38675	0.0746	AURKA,CHRNA1,CHRNA7,ETS1,FYN,GSPT1,MMP9,PIK3R3,POU5F1,RAP2A,SMAD3,SMAD5,TNFRSF1A,TYMS,WDR48
Hereditary Breast Cancer Signaling	2.9		0.0845	ARID1A,CDK1,CHEK1,PIK3R3,POLR2A,POLR2C,POLR2G,RAP2A,RFC5,RPA1,UBC,WEE1
CDX Gastrointestinal Cancer Signaling Pathway	2.9	2.11058	0.0743	CD40LG,CDX1,CHUK,CSF2,FZD1,FZD6,HNF1A,IKBKG,IL17A,IL5,PIK3R3,RAC1,RELA,RELB,WNT9B
Cell Cycle Control of Chromosomal Replication	2.85	-1.88982	0.125	CDC45,CDC7,CDK1,MCM4,POLA1,POLD1,RPA1
Sertoli Cell-Sertoli Cell Junction Signaling	2.82		0.0728	CLDN14,ITGA3,ITGA4,ITGAM,KEAP1,MAP3K8,NECTIN1,NOS3,PRKAG1,PRKAR2B,RAC1,RAP2A,TNFRSF1A,TUBA1B,TUBB4B
Hepatic Cholestasis	2.7		0.0733	CD40LG,CHUK,CSF2,HNF1A,IKBKG,IL17A,IL5,PRKAG1,PRKAR2B,PRKCG,RELA,RELB,TLR4,TNFRSF1A
ERK/MAPK Signaling	2.64	-0.27735	0.0698	ETS1,FYN,ITGA3,ITGA4,ITGAM,PIK3R3,PPP1R10,PPP2CA,PPP2R1A,PPP2R5D,PRKAG1,PRKAR2B,PRKCG,RAC1,RAP2A
Apelin Pancreas Signaling Pathway	2.61	0	0.13	APLNR,PIK3R3,PRKAG1,PRKAR2B,RELA,RELB
Role of RIG1-like Receptors in Antiviral Innate Immunity	2.61	-2.23607	0.13	CHUK,IFNA8,IKBKG,RELA,RELB,RIPK1
Renal Cell Carcinoma Signaling	2.59		0.101	ETS1,FH,PIK3R3,RAC1,RAP2A,RBX1,UBC,VHL
RAR Activation	2.55	-1.2792	0.0561	ARID1A,CD40LG,CDX1,CSF2,GNAQ,GNB1,HNF1B,IL17A,IL5,LAMB1,LRAT,MMP9,NCOR1,PIK3R3,POU5F1,PRKAG1,PRKAR2B,PSMC5,RAC1,RBP1,RDH16,RELA,RELB,SMAD3
Synaptic Long Term Depression	2.55	0.57735	0.0707	CACNA1C,CTH,GNAQ,GRM2,GRM3,NOS3,PLA2G7,PLAAT4,PPP2CA,PPP2R1A,PPP2R5D,PRKCG,RAP2A,SLC39A7
Induction of Apoptosis by HIV1	2.48	-1.63299	0.108	CHUK,IKBKG,RELA,RELB,RIPK1,TNFRSF1A,TRADD
Synaptogenesis Signaling Pathway	2.47	-3.63803	0.0603	AP2B1,CDH2,FYN,GOSR1,GRM2,GRM3,NAPA,NECTIN1,PIK3R3,PRKAG1,PRKAR2B,RAB3A,RAC1,RAP2A,STX16,SYT10,SYT14,SYT15,UNC13A
Axonal Guidance Signaling	2.45		0.0529	ADAM19,BAIAP2,CFL2,FYN,FZD1,FZD6,GNAQ,GNB1,ITGA3,ITGA4,ITGAM,LRRC4C,MMP9,NTF4,NTN3,NTN4,PIK3R3,PRKAG1,PRKAR2B,PRKCG,PSMD14,RAC1,RAP2A,ROBO1,TUBA1B,TUBB4B,WNT9B
Apelin Endothelial Signaling Pathway	2.44	-1.13389	0.078	APLNR,GNAQ,GNB1,NOS3,PIK3R3,PRKAG1,PRKCG,RAP2A,RELA,RELB,SMAD3
Nucleotide Excision Repair Pathway	2.43		0.143	ERCC1,POLR2A,POLR2C,POLR2G,RPA1
Colorectal Cancer Metastasis Signaling	2.43	-2.88675	0.0627	FZD1,FZD6,GNAQ,GNB1,HNF1A,MMP9,PIK3R3,PRKAG1,PRKAR2B,RAC1,RAP2A,RELA,RELB,SMAD3,TLR4,TNFRSF1A,WNT9B
Cell Cycle: G2/M DNA Damage Checkpoint Regulation	2.42	0.816497	0.12	AURKA,CDK1,CHEK1,CUL1,PLK1,WEE1
MYC Mediated Apoptosis Signaling	2.42	-0.816497	0.12	CHUK,IKBKG,PRKAG1,PRKAR2B,TNFRSF1A,TRADD
LXR/RXR Activation	2.39	1.13389	0.0813	ALB,APOH,CYP51A1,MMP9,NCOR1,RELA,RELB,SERPINF2,TLR4,TNFRSF1A
Breast Cancer Regulation by Stathmin1	2.37	-0.928477	0.0505	ADRA2C,APLNR,AURKA,CDK1,F2RL3,FZD1,FZD6,GNAQ,GNB1,GPR142,GPR153,GPR26,GRM2,GRM3,MMP9,PIK3R3,PPP1R10,PPP2CA,PPP2R1A,PPP2R5D,PRKAG1,PRKAR2B,PRKCG,RAC1,RAP2A,RGR,SSTR2,SSTR4,TUBA1B,TUBB4B
NOD1/2 Signaling Pathway	2.31	-2.7136	0.0688	CD40LG,CHUK,CSF2,HSPA5,IFNA8,IKBKG,IL17A,IL5,MAP3K8,NOD1,RAC1,RELA,TLR4
Androgen Signaling	2.28	-0.816497	0.071	CACNA1C,GNAQ,GNB1,POLR2A,POLR2C,POLR2G,PRKAG1,PRKAR2B,PRKCG,RELA,RELB,SMAD3
IL-17A Signaling in Fibroblasts	2.27		0.132	CHUK,IKBKG,IL17A,RELA,RELB
Regulation Of The Epithelial Mesenchymal Transition By Growth Factors Pathway	2.25	-2.52982	0.0677	CD40LG,CDH2,CHUK,ETS1,IKBKG,MMP9,PIK3R3,RAC1,RAP2A,RELA,RELB,SMAD3,TNFRSF1A
Role of Macrophages, Fibroblasts and Endothelial Cells in Rheumatoid Arthritis	2.22		0.0572	CHUK,CSF2,CSNK1A1,FZD1,FZD6,GNAQ,HNF1A,IKBKG,IL17A,PIK3R3,PRKCG,RAC1,RAP2A,RELA,RIPK1,TLR4,TNFRSF1A,TRADD,WNT9B
Ceramide Signaling	2.21	-1.63299	0.0879	PIK3R3,PPP2CA,PPP2R1A,PPP2R5D,RAP2A,RELA,RELB,TNFRSF1A
Regulation of the Epithelial-Mesenchymal Transition Pathway	2.2		0.0667	CDH2,ETS1,FZD1,FZD6,HNF1A,MMP9,NOTCH2,PIK3R3,RAP2A,RELA,RELB,SMAD3,WNT9B
WNT/Œ≤-catenin Signaling	2.18	0	0.069	CDH2,CSNK1A1,FZD1,FZD6,GNAQ,HNF1A,POU5F1,PPP2CA,PPP2R1A,PPP2R5D,UBC,WNT9B
Type II Diabetes Mellitus Signaling	2.17	-1.41421	0.0719	CACNA1C,CHUK,IKBKG,PIK3R3,PKLR,PRKAG1,PRKCG,RELA,RELB,TNFRSF1A,TRADD
AMPK Signaling	2.16	-1	0.062	ADRA2C,ARID1A,CHRNA1,CHRNA7,CPT1C,GNAQ,GNB1,NOS3,PIK3R3,PPP2CA,PPP2R1A,PPP2R5D,PRKAG1,PRKAR2B,RAB3A
Relaxin Signaling	2.13	-2.44949	0.071	CTH,GNAQ,GNB1,MMP9,NOS3,PIK3R3,PRKAG1,PRKAR2B,RELA,RELB,SLC39A7
Erythropoietin Signaling Pathway	2.12	0.333333	0.0678	CD40LG,CSF2,GATA1,IL17A,IL5,NOS3,PIK3R3,PRKCG,RAC1,RAP2A,RELA,RELB
Role of Pattern Recognition Receptors in Recognition of Bacteria and Viruses	2.11	-1.34164	0.0705	CD40LG,CSF2,IFNA8,IL17A,IL5,NOD1,PIK3R3,PRKCG,RELA,RELB,TLR4
Colanic Acid Building Blocks Biosynthesis	2.11		0.214	MPI,PMM1,UGDH
DNA Double-Strand Break Repair by Homologous Recombination	2.11		0.214	POLA1,RAD52,RPA1
CDK5 Signaling	2.1	-1.41421	0.0783	ITGA3,LAMB1,PPP1R10,PPP2CA,PPP2R1A,PPP2R5D,PRKAG1,PRKAR2B,RAP2A
Prolactin Signaling	2.1		0.0842	FYN,KCNMA1,KCNMB2,NR3C1,PIK3R3,PRKCG,PRLR,RAP2A
Angiopoietin Signaling	2.1	0.447214	0.0921	CHUK,IKBKG,NOS3,PIK3R3,RAP2A,RELA,RELB
SNARE Signaling Pathway	2.09	-3.16228	0.0735	GOSR1,NAPA,PRKAG1,PRKAR2B,RAB3A,STX16,SYT10,SYT14,SYT15,UNC13A
Death Receptor Signaling	2.07	-1.88982	0.0833	CHUK,IKBKG,PARP10,RELA,RELB,RIPK1,TNFRSF1A,TRADD
IL-1 Signaling	2.07	-2.23607	0.0833	CHUK,GNAQ,GNB1,IKBKG,PRKAG1,PRKAR2B,RELA,RELB
RAC Signaling	2.06	-1.88982	0.073	BAIAP2,CFL2,ITGA3,ITGA4,ITGAM,PIK3R3,RAC1,RAP2A,RELA,RELB
VDR/RXR Activation	2.04	-1	0.0897	CSF2,IGFBP5,MXD1,NCOR1,PRKCG,PSMC5,YY1
Virus Entry via Endocytic Pathways	2.03		0.0763	AP1B1,AP2B1,AP3B2,CLTCL1,FYN,PIK3R3,PRKCG,RAC1,RAP2A
Role of Osteoblasts, Osteoclasts and Chondrocytes in Rheumatoid Arthritis	2.02		0.0614	CHUK,CSF2,CSNK1A1,FZD1,FZD6,HNF1A,IKBKG,IL17A,PIK3R3,RELA,SMAD5,TNFRSF1A,TRADD,WNT9B
Molecular Mechanisms of Cancer	2		0.0511	AURKA,CDK1,CHEK1,FYN,FZD1,FZD6,GNAQ,GNB1,ITGA3,ITGA4,ITGAM,PIK3R3,PRKAG1,PRKAR2B,PRKCG,RAC1,RAP2A,RELA,RELB,SMAD3,SMAD5,TFDP1,WNT9B
GŒ±i Signaling	2	-0.333333	0.0714	ADRA2C,APLNR,GNAQ,GNB1,GRM2,GRM3,PRKAG1,PRKAR2B,RAP2A,RGS4
MSP-RON Signaling In Macrophages Pathway	2	1.13389	0.0756	CHUK,IKBKG,ITGAM,KLK15,PIK3R3,RAP2A,RELA,RELB,TLR4
Pulmonary Fibrosis Idiopathic Signaling Pathway	1.98	-2.67261	0.0552	AEBP2,CDH2,COL4A5,FZD1,FZD6,HNF1A,IL17A,MMP9,NOTCH2,PIK3R3,PINK1,POLR2A,RAP2A,RELA,RELB,SMAD3,WNT9B,YY1
Dopamine Receptor Signaling	1.98		0.0875	CALY,PPP1R10,PPP2CA,PPP2R1A,PPP2R5D,PRKAG1,PRKAR2B
HOTAIR Regulatory Pathway	1.97	-2.12132	0.0675	AEBP2,ATXN1,FOXA1,HNF1A,MMP9,PIK3R3,RELA,RELB,TLR4,WNT9B,YY1
Renin-Angiotensin Signaling	1.96	-0.377964	0.0744	GNAQ,PIK3R3,PRKAG1,PRKAR2B,PRKCG,RAC1,RAP2A,RELA,RELB
BEX2 Signaling Pathway	1.93	0.447214	0.0854	CDH2,HNF1A,PPP2CA,PPP2R1A,PPP2R5D,RELA,RELB
IL-23 Signaling Pathway	1.92		0.109	CSF2,IL17A,PIK3R3,RELA,RELB
Role of p14/p19ARF in Tumor Suppression	1.92		0.133	PIK3R3,RAC1,SF3A1,SF3A2
HMGB1 Signaling	1.9	-1.63299	0.0659	CD40LG,CSF2,IL17A,IL5,PIK3R3,RAC1,RAP2A,RELA,RELB,TLR4,TNFRSF1A
GDP-mannose Biosynthesis	1.9		0.333	MPI,PMM1
Apoptosis Signaling	1.88	-1.13389	0.0769	CAPN10,CDK1,CHUK,IKBKG,RAP2A,RELA,RELB,TNFRSF1A
Mouse Embryonic Stem Cell Pluripotency	1.88	-1.88982	0.0769	FZD1,FZD6,HNF1A,PIK3R3,POU5F1,RAP2A,SMAD5,ZFP42
iNOS Signaling	1.88	-2	0.106	CHUK,IKBKG,RELA,RELB,TLR4
RAN Signaling	1.87		0.176	KPNB1,RAN,XPO1
Activation of IRF by Cytosolic Pattern Recognition Receptors	1.87	-2.23607	0.0923	CHUK,IFNA8,IKBKG,RELA,RELB,RIPK1
Cardiac Hypertrophy Signaling (Enhanced)	1.86	-3.1305	0.048	ADRA2C,CACNA1C,CD40LG,CHUK,CSF2,FZD1,FZD6,GNAQ,GNB1,IKBKG,IL17A,IL20RB,IL5,ITGA3,ITGA4,ITGAM,MAP3K8,PIK3R3,PRKAG1,PRKAR2B,PRKCG,RAP2A,RELA,RELB,TNFRSF1A,WNT9B
Cyclins and Cell Cycle Regulation	1.85	0.816497	0.0824	CDK1,CUL1,PPP2CA,PPP2R1A,PPP2R5D,TFDP1,WEE1
Germ Cell-Sertoli Cell Junction Signaling	1.85		0.0647	CDH2,CFL2,ITGA3,KEAP1,MAP3K8,PIK3R3,RAC1,RAP2A,TNFRSF1A,TUBA1B,TUBB4B
Apelin Muscle Signaling Pathway	1.84		0.104	APLNR,GNAQ,GNB1,NOS3,PRKAG1
TNFR2 Signaling	1.82		0.125	CHUK,IKBKG,RELA,RELB
CD40 Signaling	1.81	-1	0.0896	CD40LG,CHUK,IKBKG,PIK3R3,RELA,RELB
IL-17A Signaling in Airway Cells	1.81	-1	0.0896	CHUK,IKBKG,IL17A,PIK3R3,RELA,RELB
Mismatch Repair in Eukaryotes	1.8		0.167	POLD1,RFC5,RPA1
PTEN Signaling	1.79	1.88982	0.0662	CHUK,IKBKG,ITGA3,ITGA4,ITGAM,PIK3R3,RAC1,RAP2A,RELA,RELB
Airway Inflammation in Asthma	1.78		0.121	CSF2,IL17A,IL5,MMP9
Gap Junction Signaling	1.76		0.0606	CSNK1A1,CTH,GJB1,GNAQ,PIK3R3,PRKAG1,PRKAR2B,PRKCG,RAP2A,SLC39A7,TUBA1B,TUBB4B
HGF Signaling	1.73	-0.816497	0.0682	ETS1,ITGA3,ITGA4,ITGAM,MAP3K8,PIK3R3,PRKCG,RAC1,RAP2A
Synaptic Long Term Potentiation	1.73	0	0.0682	CACNA1C,GNAQ,GRM2,GRM3,PPP1R10,PRKAG1,PRKAR2B,PRKCG,RAP2A
4-1BB Signaling in T Lymphocytes	1.73		0.118	CHUK,IKBKG,RELA,RELB
Human Embryonic Stem Cell Pluripotency	1.72	-1.66667	0.0597	FZD1,FZD6,NTF4,PIK3R3,POU5F1,PRKCG,RAP2A,SMAD3,SMAD5,TBX3,TFCP2L1,WNT9B
P2Y Purigenic Receptor Signaling Pathway	1.71	-0.377964	0.0677	GNAQ,GNB1,PIK3R3,PRKAG1,PRKAR2B,PRKCG,RAP2A,RELA,RELB
Chaperone Mediated Autophagy Signaling Pathway	1.68	2.64575	0.0451	ATP6V1G1,CHEK1,CHUK,HNF1A,HSPA5,HSPBP1,HTT,IL17A,MMP9,NCOR1,NOS3,PIK3R3,POU5F1,PRKAG1,PSMA1,PSMA2,PSMA3,PSMA4,PSMA5,PSMA6,PSMA7,PSMB1,PSMB2,PSMB3,PSMB4,PSMB5,PSMB6,RAC1,RELA
D-myo-inositol (1,4,5,6)-Tetrakisphosphate Biosynthesis	1.68	-2.82843	0.0611	MINPP1,MTMR6,NUDT1,PPFIA4,PPP1R10,PPP1R12C,PPP2CA,PPP2R1A,PPP2R5D,PTPN23,WBP11
D-myo-inositol (3,4,5,6)-tetrakisphosphate Biosynthesis	1.68	-2.82843	0.0611	MINPP1,MTMR6,NUDT1,PPFIA4,PPP1R10,PPP1R12C,PPP2CA,PPP2R1A,PPP2R5D,PTPN23,WBP11
Ovarian Cancer Signaling	1.67	-1	0.0633	FZD1,FZD6,HNF1A,MMP9,PIK3R3,PRKAG1,PRKAR2B,RAP2A,TFDP1,WNT9B
3-phosphoinositide Biosynthesis	1.65	-2.82843	0.0583	MINPP1,MTMR6,NUDT1,PIK3R3,PPFIA4,PPP1R10,PPP1R12C,PPP2CA,PPP2R1A,PPP2R5D,PTPN23,WBP11
MIF-mediated Glucocorticoid Regulation	1.65		0.111	NR3C1,RELA,RELB,TLR4
Actin Nucleation by ARP-WASP Complex	1.65	-0.816497	0.0753	BAIAP2,ITGA3,ITGA4,ITGAM,PPP1R12C,RAC1,RAP2A
Neurovascular Coupling Signaling Pathway	1.62	-0.83205	0.056	CACNA1C,CTH,ENTPD3,GABRG2,GNAQ,KCNMA1,KCNMB2,NOS3,PLA2G7,PLAAT4,PRKAG1,PRKAR2B,SLC39A7
Lymphotoxin Œ≤ Receptor Signaling	1.61		0.0909	CHUK,IKBKG,PIK3R3,RELA,RELB
Dopamine-DARPP32 Feedback in cAMP Signaling	1.59	-1.26491	0.0591	CACNA1C,CALY,CSNK1A1,GNAQ,PPP1R10,PPP2CA,PPP2R1A,PPP2R5D,PRKAG1,PRKAR2B,PRKCG
IL-33 Signaling Pathway	1.59	-3	0.0591	CHUK,CSF2,IKBKG,IL5,MAP3K8,MMP9,NOS3,PIK3R3,PRKAG1,PRKAR2B,PRSS33
Macrophage Classical Activation Signaling Pathway	1.55	-2.82843	0.0582	AEBP2,CD40LG,CHUK,CSF2,IFNA8,IKBKG,IL17A,IL5,RELA,TLR4,YY1
S100 Family Signaling Pathway	1.55	-3.77171	0.0427	ADRA2C,APLNR,CACNA1C,CHUK,F2RL3,FZD1,FZD6,GPR142,GPR153,GPR26,GRM2,GRM3,HNF1A,IFNA8,MAP3K8,MMP9,NR3C1,NTF4,PIK3R3,PRKAG1,PRKAR2B,PRKCG,RAC1,RGR,S100A14,S100Z,SERPINF2,SMAD3,SMAD5,SSTR2,SSTR4,TLR4,WNT9B
CD27 Signaling in Lymphocytes	1.55	-2	0.0877	CHUK,IKBKG,MAP3K8,RELA,RELB
NGF Signaling	1.54	-1.63299	0.0667	CHUK,IKBKG,MAP3K8,PIK3R3,RAC1,RAP2A,RELA,RELB
Antiproliferative Role of Somatostatin Receptor 2	1.54		0.0779	CTH,GNB1,PIK3R3,RAP2A,SLC39A7,SSTR2
3-phosphoinositide Degradation	1.52	-2.82843	0.0576	MINPP1,MTMR6,NUDT1,PPFIA4,PPP1R10,PPP1R12C,PPP2CA,PPP2R1A,PPP2R5D,PTPN23,WBP11
GNRH Signaling	1.52	-0.333333	0.0576	CACNA1C,GNAQ,GNB1,MAP3K8,PRKAG1,PRKAR2B,PRKCG,RAC1,RAP2A,RELA,RELB
Role of WNT/GSK-3Œ≤ Signaling in the Pathogenesis of Influenza	1.52		0.0769	CSNK1A1,FZD1,FZD6,HNF1A,IFNA8,WNT9B
Toll-like Receptor Signaling	1.52		0.0769	CHUK,IKBKG,RELA,RELB,TLR4,UBC
D-mannose Degradation	1.52		1	MPI
L-cysteine Degradation II	1.52		1	CTH
Lipoate Salvage and Modification	1.52		1	LIPT1
Neuroprotective Role of THOP1 in Alzheimer's Disease	1.52	-0.377964	0.0661	F7,KLK15,MMP9,PRKAG1,PRKAR2B,PRSS33,PRSS38,PRTN3
Apelin Cardiac Fibroblast Signaling Pathway	1.51		0.13	APLNR,NOS3,PRKAG1
Maturity Onset Diabetes of Young (MODY) Signaling	1.5		0.0759	ALDOB,APOH,CACNA1C,HNF1A,HNF1B,PKLR
Signaling by Rho Family GTPases	1.49	-1.63299	0.0524	BAIAP2,CDH2,CFL2,CLIP1,GNAQ,GNB1,ITGA3,ITGA4,ITGAM,PIK3R3,PPP1R12C,RAC1,RELA,RELB
Role of NANOG in Mammalian Embryonic Stem Cell Pluripotency	1.47		0.0645	FZD1,FZD6,PIK3R3,POU5F1,RAP2A,SMAD5,WNT9B,ZFP42
Role of BRCA1 in DNA Damage Response	1.47		0.075	ARID1A,CHEK1,PLK1,RBBP8,RFC5,RPA1
GŒ±q Signaling	1.47	-0.377964	0.0588	CHUK,GNAQ,GNB1,IKBKG,PIK3R3,PRKCG,RAC1,RELA,RELB,RGS4
Ribonucleotide Reductase Signaling Pathway	1.47	-1.66667	0.0588	ARID1A,CDK1,CHEK1,CUL1,MMP9,PARP10,PIK3R3,RRM2,WEE1,YBX1
PPARŒ±/RXRŒ± Activation	1.46	0.707107	0.0564	CHUK,CKAP5,GNAQ,IKBKG,NCOR1,PRKAG1,PRKAR2B,RAP2A,RELA,RELB,SMAD3
D-myo-inositol-5-phosphate Metabolism	1.45	-2.82843	0.0561	MINPP1,MTMR6,NUDT1,PPFIA4,PPP1R10,PPP1R12C,PPP2CA,PPP2R1A,PPP2R5D,PTPN23,WBP11
Multiple Sclerosis Signaling Pathway	1.43	-3.31662	0.0541	AEBP2,C2,CAPN10,CD40LG,CSF2,IL17A,IL5,MMP9,PARP10,TLR4,TNFRSF1A,YY1
April Mediated Signaling	1.43		0.0952	CHUK,IKBKG,RELA,RELB
Insulin Secretion Signaling Pathway	1.43	-2.3094	0.0515	CACNA1C,EIF4A3,FYN,GNAQ,GOSR1,HNF1A,NAPA,PABPC1,PIK3R3,PRKAG1,PRKAR2B,PRKCG,PRLR,STX16
Semaphorin Neuronal Repulsive Signaling Pathway	1.42	1.13389	0.06	CFL2,FYN,ITGA3,ITGA4,ITGAM,PIK3R3,PRKAG1,PRKAR2B,RAC1
B Cell Activating Factor Signaling	1.4		0.093	CHUK,IKBKG,RELA,RELB
ILK Signaling	1.38	0	0.0547	CFL2,LIMS1,MMP9,PIK3R3,PPP2CA,PPP2R1A,PPP2R5D,RAC1,RELA,RELB,TNFRSF1A
PPAR Signaling	1.37	1.63299	0.0654	CHUK,IKBKG,NCOR1,RAP2A,RELA,RELB,TNFRSF1A
Wound Healing Signaling Pathway	1.37	-2.3094	0.0516	CD40LG,CHUK,COL4A5,CSF2,IL17A,IL5,ITGA3,LAMB1,MMP9,RAC1,RAP2A,TNFRSF1A,TRADD
Opioid Signaling Pathway	1.35	-1.1547	0.05	AP2B1,CACNA1C,CLTCL1,FYN,GNAQ,GNB1,HNF1A,NOS3,PRKAG1,PRKAR2B,PRKCG,RAC1,RAP2A,RGS4
fMLP Signaling in Neutrophils	1.35	-0.447214	0.0611	GNAQ,GNB1,PIK3R3,PRKCG,RAC1,RAP2A,RELA,RELB
Pyridoxal 5'-phosphate Salvage Pathway	1.34	-2.23607	0.0769	CDK1,CSNK1A1,MAP3K8,PLK1,TTK
Coronavirus Pathogenesis Pathway	1.34	0.632456	0.0539	CCDC22,CHUK,IFNA8,KPNB1,NUP98,PTGES2,RELA,RELB,RIPK1,SMAD3,TFDP1
Necroptosis Signaling Pathway	1.33	-3	0.0577	CAPN10,CHUK,IFNA8,IKBKG,RIPK1,TLR4,TNFRSF1A,TRADD,UBC
eNOS Signaling	1.33	-0.377964	0.0577	CHRNA1,CHRNA7,GNAQ,HSPA5,NOS3,PIK3R3,PRKAG1,PRKAR2B,PRKCG
Cardiac Œ≤-adrenergic Signaling	1.33	0.377964	0.0556	AKAP9,CACNA1C,GNAQ,GNB1,PPP1R10,PPP2CA,PPP2R1A,PPP2R5D,PRKAG1,PRKAR2B
Atherosclerosis Signaling	1.32		0.0602	ALB,CD40LG,ITGA4,MMP9,PLA2G7,PLAAT4,RELA,RELB
GŒ±12/13 Signaling	1.32	-0.447214	0.0602	CDH2,CHUK,F2RL3,IKBKG,PIK3R3,RAP2A,RELA,RELB
Regulation of eIF4 and p70S6K Signaling	1.32	0.816497	0.0552	EIF4A3,ITGA3,ITGA4,ITGAM,PABPC1,PIK3R3,PPP2CA,PPP2R1A,PPP2R5D,RAP2A
Regulation Of The Epithelial Mesenchymal Transition In Development Pathway	1.32		0.069	FZD1,FZD6,HNF1A,RELA,RELB,WNT9B
Role of OCT4 in Mammalian Embryonic Stem Cell Pluripotency	1.31		0.087	AQR,FOXA1,PCGF6,POU5F1
Hematopoiesis from Multipotent Stem Cells	1.31		0.167	CSF2,IL5

## Sheet: -logP > 1.3_SignalingPathways
Ingenuity Canonical Pathways	-log(p-value)	zScore	Ratio	Molecules
Protein Ubiquitination Pathway	18.3		0.158	ANAPC4,CUL1,DNAJC16,DNAJC8,HSPA4L,HSPA5,PSMA1,PSMA2,PSMA3,PSMA4,PSMA5,PSMA6,PSMA7,PSMB1,PSMB2,PSMB3,PSMB4,PSMB5,PSMB6,PSMC1,PSMC2,PSMC3,PSMC4,PSMC5,PSMC6,PSMD1,PSMD11,PSMD12,PSMD13,PSMD14,PSMD2,PSMD3,PSMD4,PSMD6,PSMD7,PSMD8,RBX1,UBC,UBE2E2,USP31,USP32,USP51,VHL
Kinetochore Metaphase Signaling Pathway	11.7	-1.52753	0.198	ANAPC4,BOD1,BUB1B,CDC27,CDK1,CENPH,DSN1,KNL1,MAD2L1,NDC80,NSL1,NUF2,PLK1,PPP1R10,PPP2R5D,SKA1,SKA2,SKA3,SPC24,SPC25,SPDL1,TTK
MicroRNA Biogenesis Signaling Pathway	5.99	-3.29983	0.107	AHCTF1,GLE1,IFNA8,NUP107,NUP205,NUP62,NUP93,NUP98,PIK3R3,POLR2A,POLR2C,POLR2G,RAN,RAP2A,SF3A1,SF3A2,SMAD3,SMAD5,SRSF3,TPR
Acute Phase Response Signaling	4.88	-1.1547	0.0973	ALB,APCS,APOH,C2,CHUK,HNF1A,HNRNPK,IKBKG,NR3C1,PIK3R3,RAP2A,RBP1,RELA,RELB,RIPK1,SERPINF2,TNFRSF1A,TRADD
Caveolar-mediated Endocytosis Signaling	4.84		0.147	ALB,ARCN1,CAVIN1,COPA,COPB1,COPB2,COPG1,FYN,ITGA3,ITGA4,ITGAM
NER (Nucleotide Excision Repair, Enhanced Pathway)	4.79	-2.33333	0.133	CHAF1B,ERCC1,POLA1,POLD1,POLD4,POLR2A,POLR2C,POLR2G,RBX1,RFC5,RPA1,XAB2
Mitotic Roles of Polo-Like Kinase	4.52	-0.816497	0.149	ANAPC4,CDC27,CDC7,CDK1,FBXO5,PLK1,PPP2CA,PPP2R1A,PPP2R5D,WEE1
Tight Junction Signaling	3.96		0.0894	CLDN14,CPSF6,GOSR1,LLGL1,NAPA,NECTIN1,PPP2CA,PPP2R1A,PPP2R5D,PRKAG1,PRKAR2B,RAC1,RELA,RELB,STX16,TNFRSF1A
Epithelial Adherens Junction Signaling	3.53	-0.27735	0.0892	BAIAP2,CDH2,CFL2,FYN,HNF1A,NECTIN1,NOTCH2,PPP2CA,PPP2R1A,PPP2R5D,PRKAG1,RAC1,RAP2A,STK4
Role of CHK Proteins in Cell Cycle Checkpoint Control	3.48	-0.816497	0.138	CDK1,CHEK1,PLK1,PPP2CA,PPP2R1A,PPP2R5D,RFC5,RPA1
PI3K/AKT Signaling	3.41	-0.904534	0.08	CHUK,IKBKG,IL20RB,ITGA3,ITGA4,ITGAM,LIMS1,MAP3K8,NOS3,PIK3R3,PPP2CA,PPP2R1A,PPP2R5D,RAP2A,RELA,RELB
NF-𝜅B Activation by Viruses	3.26	-1.13389	0.115	CHUK,IKBKG,ITGA3,PIK3R3,PRKCG,RAP2A,RELA,RELB,RIPK1
Production of Nitric Oxide and Reactive Oxygen Species in Macrophages	3.15	-0.27735	0.0785	ALB,CHUK,IKBKG,MAP3K8,PIK3R3,PPP1R10,PPP2CA,PPP2R1A,PPP2R5D,PRKCG,RAC1,RELA,RELB,TLR4,TNFRSF1A
TWEAK Signaling	3.12	-1.34164	0.162	CHUK,IKBKG,RELA,RELB,RIPK1,TRADD
TNFR1 Signaling	3.1	-2.44949	0.137	CHUK,IKBKG,RELA,RELB,RIPK1,TNFRSF1A,TRADD
Senescence Pathway	3.1	-2	0.0669	ANAPC4,CACNA1C,CAPN10,CDC27,CDK1,CHEK1,CHUK,ETS1,IFNA8,IKBKG,PCGF6,PIK3R3,PPP2CA,PPP2R1A,PPP2R5D,RAP2A,SMAD3,SMAD5,VHL,ZFP36L1
IL-12 Signaling and Production in Macrophages	3.07	-0.258199	0.072	ALB,CD40LG,CHUK,CSF2,IFNA8,IKBKG,ITGAM,MAP3K8,PIK3R3,PRKAG1,PRKCG,PRLR,RAC1,RELA,RELB,TLR4,ZNF668
PEDF Signaling	3.02	-1.88982	0.107	CHUK,HNF1A,HNF1B,IKBKG,PIK3R3,RAC1,RAP2A,RELA,RELB
LPS-stimulated MAPK Signaling	2.98	-1.13389	0.106	CHUK,IKBKG,PIK3R3,PRKCG,RAC1,RAP2A,RELA,RELB,TLR4
HIPPO signaling	2.95	1	0.105	CUL1,LLGL1,PPP1R10,PPP2CA,PPP2R1A,PPP2R5D,SMAD3,SMAD5,STK4
Cell Cycle Control of Chromosomal Replication	2.85	-1.88982	0.125	CDC45,CDC7,CDK1,MCM4,POLA1,POLD1,RPA1
Sertoli Cell-Sertoli Cell Junction Signaling	2.82		0.0728	CLDN14,ITGA3,ITGA4,ITGAM,KEAP1,MAP3K8,NECTIN1,NOS3,PRKAG1,PRKAR2B,RAC1,RAP2A,TNFRSF1A,TUBA1B,TUBB4B
ERK/MAPK Signaling	2.64	-0.27735	0.0698	ETS1,FYN,ITGA3,ITGA4,ITGAM,PIK3R3,PPP1R10,PPP2CA,PPP2R1A,PPP2R5D,PRKAG1,PRKAR2B,PRKCG,RAC1,RAP2A
Role of RIG1-like Receptors in Antiviral Innate Immunity	2.61	-2.23607	0.13	CHUK,IFNA8,IKBKG,RELA,RELB,RIPK1
RAR Activation	2.55	-1.2792	0.0561	ARID1A,CD40LG,CDX1,CSF2,GNAQ,GNB1,HNF1B,IL17A,IL5,LAMB1,LRAT,MMP9,NCOR1,PIK3R3,POU5F1,PRKAG1,PRKAR2B,PSMC5,RAC1,RBP1,RDH16,RELA,RELB,SMAD3
Apelin Endothelial Signaling Pathway	2.44	-1.13389	0.078	APLNR,GNAQ,GNB1,NOS3,PIK3R3,PRKAG1,PRKCG,RAP2A,RELA,RELB,SMAD3
Nucleotide Excision Repair Pathway	2.43		0.143	ERCC1,POLR2A,POLR2C,POLR2G,RPA1
Cell Cycle: G2/M DNA Damage Checkpoint Regulation	2.42	0.816497	0.12	AURKA,CDK1,CHEK1,CUL1,PLK1,WEE1
MYC Mediated Apoptosis Signaling	2.42	-0.816497	0.12	CHUK,IKBKG,PRKAG1,PRKAR2B,TNFRSF1A,TRADD
LXR/RXR Activation	2.39	1.13389	0.0813	ALB,APOH,CYP51A1,MMP9,NCOR1,RELA,RELB,SERPINF2,TLR4,TNFRSF1A
Breast Cancer Regulation by Stathmin1	2.37	-0.928477	0.0505	ADRA2C,APLNR,AURKA,CDK1,F2RL3,FZD1,FZD6,GNAQ,GNB1,GPR142,GPR153,GPR26,GRM2,GRM3,MMP9,PIK3R3,PPP1R10,PPP2CA,PPP2R1A,PPP2R5D,PRKAG1,PRKAR2B,PRKCG,RAC1,RAP2A,RGR,SSTR2,SSTR4,TUBA1B,TUBB4B
NOD1/2 Signaling Pathway	2.31	-2.7136	0.0688	CD40LG,CHUK,CSF2,HSPA5,IFNA8,IKBKG,IL17A,IL5,MAP3K8,NOD1,RAC1,RELA,TLR4
Androgen Signaling	2.28	-0.816497	0.071	CACNA1C,GNAQ,GNB1,POLR2A,POLR2C,POLR2G,PRKAG1,PRKAR2B,PRKCG,RELA,RELB,SMAD3
IL-17A Signaling in Fibroblasts	2.27		0.132	CHUK,IKBKG,IL17A,RELA,RELB
Regulation Of The Epithelial Mesenchymal Transition By Growth Factors Pathway	2.25	-2.52982	0.0677	CD40LG,CDH2,CHUK,ETS1,IKBKG,MMP9,PIK3R3,RAC1,RAP2A,RELA,RELB,SMAD3,TNFRSF1A
Role of Macrophages, Fibroblasts and Endothelial Cells in Rheumatoid Arthritis	2.22		0.0572	CHUK,CSF2,CSNK1A1,FZD1,FZD6,GNAQ,HNF1A,IKBKG,IL17A,PIK3R3,PRKCG,RAC1,RAP2A,RELA,RIPK1,TLR4,TNFRSF1A,TRADD,WNT9B
Ceramide Signaling	2.21	-1.63299	0.0879	PIK3R3,PPP2CA,PPP2R1A,PPP2R5D,RAP2A,RELA,RELB,TNFRSF1A
Regulation of the Epithelial-Mesenchymal Transition Pathway	2.2		0.0667	CDH2,ETS1,FZD1,FZD6,HNF1A,MMP9,NOTCH2,PIK3R3,RAP2A,RELA,RELB,SMAD3,WNT9B
WNT/Œ≤-catenin Signaling	2.18	0	0.069	CDH2,CSNK1A1,FZD1,FZD6,GNAQ,HNF1A,POU5F1,PPP2CA,PPP2R1A,PPP2R5D,UBC,WNT9B
Type II Diabetes Mellitus Signaling	2.17	-1.41421	0.0719	CACNA1C,CHUK,IKBKG,PIK3R3,PKLR,PRKAG1,PRKCG,RELA,RELB,TNFRSF1A,TRADD
AMPK Signaling	2.16	-1	0.062	ADRA2C,ARID1A,CHRNA1,CHRNA7,CPT1C,GNAQ,GNB1,NOS3,PIK3R3,PPP2CA,PPP2R1A,PPP2R5D,PRKAG1,PRKAR2B,RAB3A
Relaxin Signaling	2.13	-2.44949	0.071	CTH,GNAQ,GNB1,MMP9,NOS3,PIK3R3,PRKAG1,PRKAR2B,RELA,RELB,SLC39A7
Erythropoietin Signaling Pathway	2.12	0.333333	0.0678	CD40LG,CSF2,GATA1,IL17A,IL5,NOS3,PIK3R3,PRKCG,RAC1,RAP2A,RELA,RELB
Role of Pattern Recognition Receptors in Recognition of Bacteria and Viruses	2.11	-1.34164	0.0705	CD40LG,CSF2,IFNA8,IL17A,IL5,NOD1,PIK3R3,PRKCG,RELA,RELB,TLR4
Colanic Acid Building Blocks Biosynthesis	2.11		0.214	MPI,PMM1,UGDH
DNA Double-Strand Break Repair by Homologous Recombination	2.11		0.214	POLA1,RAD52,RPA1
CDK5 Signaling	2.1	-1.41421	0.0783	ITGA3,LAMB1,PPP1R10,PPP2CA,PPP2R1A,PPP2R5D,PRKAG1,PRKAR2B,RAP2A
Prolactin Signaling	2.1		0.0842	FYN,KCNMA1,KCNMB2,NR3C1,PIK3R3,PRKCG,PRLR,RAP2A
Angiopoietin Signaling	2.1	0.447214	0.0921	CHUK,IKBKG,NOS3,PIK3R3,RAP2A,RELA,RELB
SNARE Signaling Pathway	2.09	-3.16228	0.0735	GOSR1,NAPA,PRKAG1,PRKAR2B,RAB3A,STX16,SYT10,SYT14,SYT15,UNC13A
Death Receptor Signaling	2.07	-1.88982	0.0833	CHUK,IKBKG,PARP10,RELA,RELB,RIPK1,TNFRSF1A,TRADD
IL-1 Signaling	2.07	-2.23607	0.0833	CHUK,GNAQ,GNB1,IKBKG,PRKAG1,PRKAR2B,RELA,RELB
RAC Signaling	2.06	-1.88982	0.073	BAIAP2,CFL2,ITGA3,ITGA4,ITGAM,PIK3R3,RAC1,RAP2A,RELA,RELB
VDR/RXR Activation	2.04	-1	0.0897	CSF2,IGFBP5,MXD1,NCOR1,PRKCG,PSMC5,YY1
Virus Entry via Endocytic Pathways	2.03		0.0763	AP1B1,AP2B1,AP3B2,CLTCL1,FYN,PIK3R3,PRKCG,RAC1,RAP2A
Role of Osteoblasts, Osteoclasts and Chondrocytes in Rheumatoid Arthritis	2.02		0.0614	CHUK,CSF2,CSNK1A1,FZD1,FZD6,HNF1A,IKBKG,IL17A,PIK3R3,RELA,SMAD5,TNFRSF1A,TRADD,WNT9B
Molecular Mechanisms of Cancer	2		0.0511	AURKA,CDK1,CHEK1,FYN,FZD1,FZD6,GNAQ,GNB1,ITGA3,ITGA4,ITGAM,PIK3R3,PRKAG1,PRKAR2B,PRKCG,RAC1,RAP2A,RELA,RELB,SMAD3,SMAD5,TFDP1,WNT9B
GŒ±i Signaling	2	-0.333333	0.0714	ADRA2C,APLNR,GNAQ,GNB1,GRM2,GRM3,PRKAG1,PRKAR2B,RAP2A,RGS4
MSP-RON Signaling In Macrophages Pathway	2	1.13389	0.0756	CHUK,IKBKG,ITGAM,KLK15,PIK3R3,RAP2A,RELA,RELB,TLR4
Pulmonary Fibrosis Idiopathic Signaling Pathway	1.98	-2.67261	0.0552	AEBP2,CDH2,COL4A5,FZD1,FZD6,HNF1A,IL17A,MMP9,NOTCH2,PIK3R3,PINK1,POLR2A,RAP2A,RELA,RELB,SMAD3,WNT9B,YY1
Dopamine Receptor Signaling	1.98		0.0875	CALY,PPP1R10,PPP2CA,PPP2R1A,PPP2R5D,PRKAG1,PRKAR2B
HOTAIR Regulatory Pathway	1.97	-2.12132	0.0675	AEBP2,ATXN1,FOXA1,HNF1A,MMP9,PIK3R3,RELA,RELB,TLR4,WNT9B,YY1
Renin-Angiotensin Signaling	1.96	-0.377964	0.0744	GNAQ,PIK3R3,PRKAG1,PRKAR2B,PRKCG,RAC1,RAP2A,RELA,RELB
BEX2 Signaling Pathway	1.93	0.447214	0.0854	CDH2,HNF1A,PPP2CA,PPP2R1A,PPP2R5D,RELA,RELB
IL-23 Signaling Pathway	1.92		0.109	CSF2,IL17A,PIK3R3,RELA,RELB
Role of p14/p19ARF in Tumor Suppression	1.92		0.133	PIK3R3,RAC1,SF3A1,SF3A2
HMGB1 Signaling	1.9	-1.63299	0.0659	CD40LG,CSF2,IL17A,IL5,PIK3R3,RAC1,RAP2A,RELA,RELB,TLR4,TNFRSF1A
GDP-mannose Biosynthesis	1.9		0.333	MPI,PMM1
Apoptosis Signaling	1.88	-1.13389	0.0769	CAPN10,CDK1,CHUK,IKBKG,RAP2A,RELA,RELB,TNFRSF1A
Mouse Embryonic Stem Cell Pluripotency	1.88	-1.88982	0.0769	FZD1,FZD6,HNF1A,PIK3R3,POU5F1,RAP2A,SMAD5,ZFP42
iNOS Signaling	1.88	-2	0.106	CHUK,IKBKG,RELA,RELB,TLR4
RAN Signaling	1.87		0.176	KPNB1,RAN,XPO1
Activation of IRF by Cytosolic Pattern Recognition Receptors	1.87	-2.23607	0.0923	CHUK,IFNA8,IKBKG,RELA,RELB,RIPK1
Cardiac Hypertrophy Signaling (Enhanced)	1.86	-3.1305	0.048	ADRA2C,CACNA1C,CD40LG,CHUK,CSF2,FZD1,FZD6,GNAQ,GNB1,IKBKG,IL17A,IL20RB,IL5,ITGA3,ITGA4,ITGAM,MAP3K8,PIK3R3,PRKAG1,PRKAR2B,PRKCG,RAP2A,RELA,RELB,TNFRSF1A,WNT9B
Cyclins and Cell Cycle Regulation	1.85	0.816497	0.0824	CDK1,CUL1,PPP2CA,PPP2R1A,PPP2R5D,TFDP1,WEE1
Germ Cell-Sertoli Cell Junction Signaling	1.85		0.0647	CDH2,CFL2,ITGA3,KEAP1,MAP3K8,PIK3R3,RAC1,RAP2A,TNFRSF1A,TUBA1B,TUBB4B
Apelin Muscle Signaling Pathway	1.84		0.104	APLNR,GNAQ,GNB1,NOS3,PRKAG1
TNFR2 Signaling	1.82		0.125	CHUK,IKBKG,RELA,RELB
CD40 Signaling	1.81	-1	0.0896	CD40LG,CHUK,IKBKG,PIK3R3,RELA,RELB
IL-17A Signaling in Airway Cells	1.81	-1	0.0896	CHUK,IKBKG,IL17A,PIK3R3,RELA,RELB
Mismatch Repair in Eukaryotes	1.8		0.167	POLD1,RFC5,RPA1
PTEN Signaling	1.79	1.88982	0.0662	CHUK,IKBKG,ITGA3,ITGA4,ITGAM,PIK3R3,RAC1,RAP2A,RELA,RELB
Airway Inflammation in Asthma	1.78		0.121	CSF2,IL17A,IL5,MMP9
Gap Junction Signaling	1.76		0.0606	CSNK1A1,CTH,GJB1,GNAQ,PIK3R3,PRKAG1,PRKAR2B,PRKCG,RAP2A,SLC39A7,TUBA1B,TUBB4B
HGF Signaling	1.73	-0.816497	0.0682	ETS1,ITGA3,ITGA4,ITGAM,MAP3K8,PIK3R3,PRKCG,RAC1,RAP2A
Synaptic Long Term Potentiation	1.73	0	0.0682	CACNA1C,GNAQ,GRM2,GRM3,PPP1R10,PRKAG1,PRKAR2B,PRKCG,RAP2A
4-1BB Signaling in T Lymphocytes	1.73		0.118	CHUK,IKBKG,RELA,RELB
Human Embryonic Stem Cell Pluripotency	1.72	-1.66667	0.0597	FZD1,FZD6,NTF4,PIK3R3,POU5F1,PRKCG,RAP2A,SMAD3,SMAD5,TBX3,TFCP2L1,WNT9B
P2Y Purigenic Receptor Signaling Pathway	1.71	-0.377964	0.0677	GNAQ,GNB1,PIK3R3,PRKAG1,PRKAR2B,PRKCG,RAP2A,RELA,RELB
Chaperone Mediated Autophagy Signaling Pathway	1.68	2.64575	0.0451	ATP6V1G1,CHEK1,CHUK,HNF1A,HSPA5,HSPBP1,HTT,IL17A,MMP9,NCOR1,NOS3,PIK3R3,POU5F1,PRKAG1,PSMA1,PSMA2,PSMA3,PSMA4,PSMA5,PSMA6,PSMA7,PSMB1,PSMB2,PSMB3,PSMB4,PSMB5,PSMB6,RAC1,RELA
D-myo-inositol (1,4,5,6)-Tetrakisphosphate Biosynthesis	1.68	-2.82843	0.0611	MINPP1,MTMR6,NUDT1,PPFIA4,PPP1R10,PPP1R12C,PPP2CA,PPP2R1A,PPP2R5D,PTPN23,WBP11
D-myo-inositol (3,4,5,6)-tetrakisphosphate Biosynthesis	1.68	-2.82843	0.0611	MINPP1,MTMR6,NUDT1,PPFIA4,PPP1R10,PPP1R12C,PPP2CA,PPP2R1A,PPP2R5D,PTPN23,WBP11
Ovarian Cancer Signaling	1.67	-1	0.0633	FZD1,FZD6,HNF1A,MMP9,PIK3R3,PRKAG1,PRKAR2B,RAP2A,TFDP1,WNT9B
3-phosphoinositide Biosynthesis	1.65	-2.82843	0.0583	MINPP1,MTMR6,NUDT1,PIK3R3,PPFIA4,PPP1R10,PPP1R12C,PPP2CA,PPP2R1A,PPP2R5D,PTPN23,WBP11
MIF-mediated Glucocorticoid Regulation	1.65		0.111	NR3C1,RELA,RELB,TLR4
Actin Nucleation by ARP-WASP Complex	1.65	-0.816497	0.0753	BAIAP2,ITGA3,ITGA4,ITGAM,PPP1R12C,RAC1,RAP2A
Neurovascular Coupling Signaling Pathway	1.62	-0.83205	0.056	CACNA1C,CTH,ENTPD3,GABRG2,GNAQ,KCNMA1,KCNMB2,NOS3,PLA2G7,PLAAT4,PRKAG1,PRKAR2B,SLC39A7
Lymphotoxin Œ≤ Receptor Signaling	1.61		0.0909	CHUK,IKBKG,PIK3R3,RELA,RELB
Dopamine-DARPP32 Feedback in cAMP Signaling	1.59	-1.26491	0.0591	CACNA1C,CALY,CSNK1A1,GNAQ,PPP1R10,PPP2CA,PPP2R1A,PPP2R5D,PRKAG1,PRKAR2B,PRKCG
IL-33 Signaling Pathway	1.59	-3	0.0591	CHUK,CSF2,IKBKG,IL5,MAP3K8,MMP9,NOS3,PIK3R3,PRKAG1,PRKAR2B,PRSS33
Macrophage Classical Activation Signaling Pathway	1.55	-2.82843	0.0582	AEBP2,CD40LG,CHUK,CSF2,IFNA8,IKBKG,IL17A,IL5,RELA,TLR4,YY1
S100 Family Signaling Pathway	1.55	-3.77171	0.0427	ADRA2C,APLNR,CACNA1C,CHUK,F2RL3,FZD1,FZD6,GPR142,GPR153,GPR26,GRM2,GRM3,HNF1A,IFNA8,MAP3K8,MMP9,NR3C1,NTF4,PIK3R3,PRKAG1,PRKAR2B,PRKCG,RAC1,RGR,S100A14,S100Z,SERPINF2,SMAD3,SMAD5,SSTR2,SSTR4,TLR4,WNT9B
CD27 Signaling in Lymphocytes	1.55	-2	0.0877	CHUK,IKBKG,MAP3K8,RELA,RELB
NGF Signaling	1.54	-1.63299	0.0667	CHUK,IKBKG,MAP3K8,PIK3R3,RAC1,RAP2A,RELA,RELB
Antiproliferative Role of Somatostatin Receptor 2	1.54		0.0779	CTH,GNB1,PIK3R3,RAP2A,SLC39A7,SSTR2
3-phosphoinositide Degradation	1.52	-2.82843	0.0576	MINPP1,MTMR6,NUDT1,PPFIA4,PPP1R10,PPP1R12C,PPP2CA,PPP2R1A,PPP2R5D,PTPN23,WBP11
GNRH Signaling	1.52	-0.333333	0.0576	CACNA1C,GNAQ,GNB1,MAP3K8,PRKAG1,PRKAR2B,PRKCG,RAC1,RAP2A,RELA,RELB
Role of WNT/GSK-3Œ≤ Signaling in the Pathogenesis of Influenza	1.52		0.0769	CSNK1A1,FZD1,FZD6,HNF1A,IFNA8,WNT9B
Toll-like Receptor Signaling	1.52		0.0769	CHUK,IKBKG,RELA,RELB,TLR4,UBC
D-mannose Degradation	1.52		1	MPI
L-cysteine Degradation II	1.52		1	CTH
Lipoate Salvage and Modification	1.52		1	LIPT1
Neuroprotective Role of THOP1 in Alzheimer's Disease	1.52	-0.377964	0.0661	F7,KLK15,MMP9,PRKAG1,PRKAR2B,PRSS33,PRSS38,PRTN3
Apelin Cardiac Fibroblast Signaling Pathway	1.51		0.13	APLNR,NOS3,PRKAG1
Maturity Onset Diabetes of Young (MODY) Signaling	1.5		0.0759	ALDOB,APOH,CACNA1C,HNF1A,HNF1B,PKLR
Signaling by Rho Family GTPases	1.49	-1.63299	0.0524	BAIAP2,CDH2,CFL2,CLIP1,GNAQ,GNB1,ITGA3,ITGA4,ITGAM,PIK3R3,PPP1R12C,RAC1,RELA,RELB
Role of NANOG in Mammalian Embryonic Stem Cell Pluripotency	1.47		0.0645	FZD1,FZD6,PIK3R3,POU5F1,RAP2A,SMAD5,WNT9B,ZFP42
Role of BRCA1 in DNA Damage Response	1.47		0.075	ARID1A,CHEK1,PLK1,RBBP8,RFC5,RPA1
GŒ±q Signaling	1.47	-0.377964	0.0588	CHUK,GNAQ,GNB1,IKBKG,PIK3R3,PRKCG,RAC1,RELA,RELB,RGS4
Ribonucleotide Reductase Signaling Pathway	1.47	-1.66667	0.0588	ARID1A,CDK1,CHEK1,CUL1,MMP9,PARP10,PIK3R3,RRM2,WEE1,YBX1
PPARŒ±/RXRŒ± Activation	1.46	0.707107	0.0564	CHUK,CKAP5,GNAQ,IKBKG,NCOR1,PRKAG1,PRKAR2B,RAP2A,RELA,RELB,SMAD3
D-myo-inositol-5-phosphate Metabolism	1.45	-2.82843	0.0561	MINPP1,MTMR6,NUDT1,PPFIA4,PPP1R10,PPP1R12C,PPP2CA,PPP2R1A,PPP2R5D,PTPN23,WBP11
Multiple Sclerosis Signaling Pathway	1.43	-3.31662	0.0541	AEBP2,C2,CAPN10,CD40LG,CSF2,IL17A,IL5,MMP9,PARP10,TLR4,TNFRSF1A,YY1
April Mediated Signaling	1.43		0.0952	CHUK,IKBKG,RELA,RELB
Insulin Secretion Signaling Pathway	1.43	-2.3094	0.0515	CACNA1C,EIF4A3,FYN,GNAQ,GOSR1,HNF1A,NAPA,PABPC1,PIK3R3,PRKAG1,PRKAR2B,PRKCG,PRLR,STX16
Semaphorin Neuronal Repulsive Signaling Pathway	1.42	1.13389	0.06	CFL2,FYN,ITGA3,ITGA4,ITGAM,PIK3R3,PRKAG1,PRKAR2B,RAC1
B Cell Activating Factor Signaling	1.4		0.093	CHUK,IKBKG,RELA,RELB
ILK Signaling	1.38	0	0.0547	CFL2,LIMS1,MMP9,PIK3R3,PPP2CA,PPP2R1A,PPP2R5D,RAC1,RELA,RELB,TNFRSF1A
PPAR Signaling	1.37	1.63299	0.0654	CHUK,IKBKG,NCOR1,RAP2A,RELA,RELB,TNFRSF1A
Wound Healing Signaling Pathway	1.37	-2.3094	0.0516	CD40LG,CHUK,COL4A5,CSF2,IL17A,IL5,ITGA3,LAMB1,MMP9,RAC1,RAP2A,TNFRSF1A,TRADD
Opioid Signaling Pathway	1.35	-1.1547	0.05	AP2B1,CACNA1C,CLTCL1,FYN,GNAQ,GNB1,HNF1A,NOS3,PRKAG1,PRKAR2B,PRKCG,RAC1,RAP2A,RGS4
fMLP Signaling in Neutrophils	1.35	-0.447214	0.0611	GNAQ,GNB1,PIK3R3,PRKCG,RAC1,RAP2A,RELA,RELB
Pyridoxal 5'-phosphate Salvage Pathway	1.34	-2.23607	0.0769	CDK1,CSNK1A1,MAP3K8,PLK1,TTK
Coronavirus Pathogenesis Pathway	1.34	0.632456	0.0539	CCDC22,CHUK,IFNA8,KPNB1,NUP98,PTGES2,RELA,RELB,RIPK1,SMAD3,TFDP1
Necroptosis Signaling Pathway	1.33	-3	0.0577	CAPN10,CHUK,IFNA8,IKBKG,RIPK1,TLR4,TNFRSF1A,TRADD,UBC
eNOS Signaling	1.33	-0.377964	0.0577	CHRNA1,CHRNA7,GNAQ,HSPA5,NOS3,PIK3R3,PRKAG1,PRKAR2B,PRKCG
Cardiac Œ≤-adrenergic Signaling	1.33	0.377964	0.0556	AKAP9,CACNA1C,GNAQ,GNB1,PPP1R10,PPP2CA,PPP2R1A,PPP2R5D,PRKAG1,PRKAR2B
Atherosclerosis Signaling	1.32		0.0602	ALB,CD40LG,ITGA4,MMP9,PLA2G7,PLAAT4,RELA,RELB
GŒ±12/13 Signaling	1.32	-0.447214	0.0602	CDH2,CHUK,F2RL3,IKBKG,PIK3R3,RAP2A,RELA,RELB
Regulation of eIF4 and p70S6K Signaling	1.32	0.816497	0.0552	EIF4A3,ITGA3,ITGA4,ITGAM,PABPC1,PIK3R3,PPP2CA,PPP2R1A,PPP2R5D,RAP2A
Regulation Of The Epithelial Mesenchymal Transition In Development Pathway	1.32		0.069	FZD1,FZD6,HNF1A,RELA,RELB,WNT9B
Role of OCT4 in Mammalian Embryonic Stem Cell Pluripotency	1.31		0.087	AQR,FOXA1,PCGF6,POU5F1
Hematopoiesis from Multipotent Stem Cells	1.31		0.167	CSF2,IL5
