# Supplementary material for: Functional RNAi Screening Identifies G2/M and Kinetochore Components as Modulators of TNFα/NF-κB Prosurvival Signaling in Head and Neck Squamous Cell Carcinoma
Source: Cancer Res Commun. 2024 Nov 7;4(11):2903–18. doi: 10.1158/2767-9764.CRC-24-0274 (PMC11541648; doi:10.1158/2767-9764.CRC-24-0274)
Supplement: Table S5 [file crc-24-0274_table_s5_suppst5.xlsx]

## Sheet: S5A Data analysis for Fig. 3D
UMSCC1	Percentages (%)					p Value compared to Scr control					p Value siRNA compared to siRNA + TNFα
	Sub-G1	G0/G1	S	G2/M		Sub-G1	G0/G1	S	G2/M		Sub-G1	G0/G1	S	G2/M
Scr	2.67333	60.0667	11.7	22.9
Scr + TNFα	2.39333	61.1333	11.9667	22.1		0.168122	0.200577	0.303548	0.0257214		0.168122	0.200577	0.303548	0.0257214
PLK1si	18.9	29.1333	3.36	47.2333		0.000385446	1.03492e-05	0.000748147	1.3173e-07
PLK1si + TNFα	22.1	21.1333	2.46667	51.6667		5.54816e-07	2.38199e-07	3.24429e-06	5.22515e-07		0.0989456	0.00138037	0.380461	0.00105197
AURKAsi A	12.6333	42.1	4.15667	38.3667		1.10617e-06	4.31253e-06	6.66369e-06	1.14044e-06
AURKAsi A + TNFα	16.3	33.8	3.45667	43.2333		7.30758e-07	2.9243e-05	2.07677e-05	8.8791e-05		0.000107708	0.00180185	0.135453	0.0193967
TPRsi A	8.98667	46.0667	7.36333	34.0333		0.00139799	3.92415e-05	0.000147499	3.97091e-06
TPRsi A + TNFα	11.4333	40.7667	5.81333	40.4667		4.66543e-05	5.53424e-06	1.40737e-05	1.2434e-07		0.0528034	0.000732581	0.00824678	2.52896e-05
NUF2si A	16.5667	29.6667	2.94333	48.0667		2.03584e-06	1.76554e-06	1.16785e-05	7.55785e-08
NUF2si A + TNFα	16.7	29.2667	3.77333	48		1.23242e-07	7.05027e-07	8.44631e-06	8.20991e-07		0.681517	0.495748	0.0873053	0.899251
NDC80si A	20.4333	27.9	3.15667	47.2667		4.67768e-06	1.59528e-06	6.38346e-06	2.01153e-06
NDC80si A + TNFα	22.6333	25.3667	3.1	47.6667		5.98768e-07	3.77363e-07	9.56297e-06	9.76421e-07		0.0210277	0.00952795	0.8793	0.612653

## Sheet: S5B Data analysis for Fig. 6A
UMSCC1 24h	Percentages (%)					p Value compared to DMSO control					p Value B389 compared to B389 + TNFα						UMSCC47 24h	Percentages (%)					p Value compared to DMSO control					p Value B389 compared to B389 + TNFα
	Sub-G1	G0/G1	S	G2/M		Sub-G1	G0/G1	S	G2/M		Sub-G1	G0/G1	S	G2/M				Sub-G1	G0/G1	S	G2/M		Sub-G1	G0/G1	S	G2/M		Sub-G1	G0/G1	S	G2/M
DMSO	4	54.7667	13.1667	21													DMSO	6.04667	55.2333	6.68	20.7667
DMSO + TNFα	2.55	58.0667	12.6667	20.1333		0.00324378	0.021978	0.498465	0.435955								DMSO + TNFα	6.3	56.6	6.44333	19.4667		0.7083	0.125726	0.384006	0.247979
B389	10.17	45.0333	11.0833	22.4667		0.000100513	0.00470018	0.0721556	0.144818								B389	8.63667	40.4	6.64	29.4333		0.0166208	4.98226e-06	0.928232	0.0011545
B389 + TNFα	12.08	47	10.8667	18.2667		0.00210379	0.0536368	0.0488952	0.0550497		0.178049	0.577434	0.86344	0.0215461			B389 + TNFα	7.34333	44.6667	6.8	29		0.0149698	6.02078e-06	0.63503	3.06779e-05		0.0955477	0.00065968	0.705725	0.6906
	>4N	pHH3+	>4N pHH3+			>4N	pHH3+	>4N pHH3+			>4N	pHH3+	>4N pHH3+					>4N	pHH3+	>4N pHH3+			>4N	pHH3+	>4N pHH3+			>4N	pHH3+	>4N pHH3+
DMSO	4.65	1.86	0.35														DMSO	7.99333	1.41333	0.976667
DMSO + TNFα	4.58667	1.31333	0.33			0.882963	0.00145706	0.832299									DMSO + TNFα	5.79333	1.41333	0.716667			0.182169	1	0.28019
B389	9.17	0.486667	0.89			0.0614575	3.73396e-05	0.0483239									B389	11.8333	0.753333	0.776667			0.000412226	0.000529057	0.297932
B389 + TNFα	9.67	0.466667	0.91			0.00175456	1.39729e-05	0.000265505			0.796335	0.765445	0.92163				B389 + TNFα	10.0233	0.626667	0.613333			0.0191848	0.000219759	0.0603032			0.047389	0.129525	0.463856
UMSCC1 72h	Percentages (%)					p Value compared to DMSO control					p Value B389 compared to B389 + TNFα						UMSCC47 72h	Percentages (%)					p Value compared to DMSO control					p Value B389 compared to B389 + TNFα
	Sub-G1	G0/G1	S	G2/M		Sub-G1	G0/G1	S	G2/M		Sub-G1	G0/G1	S	G2/M				Sub-G1	G0/G1	S	G2/M		Sub-G1	G0/G1	S	G2/M		Sub-G1	G0/G1	S	G2/M
DMSO	5.18667	68.1667	14.2	14.2333													DMSO	6.72667	59.2667	8.25667	16.5
DMSO + TNFα	3.78	71.6	11.0333	14.6333		0.00523525	0.000624129	0.00199149	0.405664								DMSO + TNFα	6.27667	60.0333	8.39333	16.4		0.00522513	0.289815	0.712564	0.784257
B389	13.1333	36.4333	9.98667	16.2667		1.14368e-05	4.78769e-06	0.000656691	0.00804609								B389	11.6	35.0333	9.91667	19.0667		0.00156638	0.00636387	0.0416865	0.373901
B389 + TNFα	15	39.7	8.57333	12.1667		2.56838e-06	3.3217e-06	0.000104537	0.0146711		0.00301944	0.0445691	0.0086001	0.000186744			B389 + TNFα	14.1667	24.9333	9.23667	24.6		0.000308459	8.29697e-07	0.0336156	1.03777e-05		0.046126	0.0955898	0.270886	0.0980554
	>4N	pHH3+	>4N pHH3+			>4N	pHH3+	>4N pHH3+			>4N	pHH3+	>4N pHH3+					>4N	pHH3+	>4N pHH3+			>4N	pHH3+	>4N pHH3+			>4N	pHH3+	>4N pHH3+
DMSO	4.96	0.816667	0.986667														DMSO	5.26	1.99333	0.73
DMSO + TNFα	4.59667	0.696667	1.05			0.0434955	0.221763	0.577588									DMSO + TNFα	4.85333	1.87667	0.563333			0.0380282	0.390739	0.0554334
B389	21.9667	0.34	3.29333			2.25266e-07	0.0030923	9.44144e-05									B389	15.9333	0.813333	1.97			0.0036767	0.00900713	0.0153174
B389 + TNFα	23.0667	0.156667	3.35			1.75341e-07	0.00189316	0.00248694			0.0290108	0.0303042	0.883747				B389 + TNFα	22.3	0.393333	3.05333			2.36869e-05	0.000181822	5.13357e-05			0.0286413	0.128066	0.0300515
